# Supplementary material for: Transferable Hirshfeld atom model for rapid evaluation of aspherical atomic form factors
Source: IUCrJ. 2024 Mar 1;11(Pt 2):249–59. doi: 10.1107/S2052252524001507 (PMC10916294; doi:10.1107/S2052252524001507)
Supplement: Supplementary file 1 [file m-11-00249-sup1.zip › cifs/multipole_expansion_convergence/xylitol/6.cif]

data_tz
_audit_creation_date               2023-11-02
_audit_creation_method
;
Olex2 1.3
(compiled 2020.07.31 svn.rc2a77460 for OlexSys, GUI svn.r6145)
;
_audit_contact_author_address      ?
_audit_contact_author_email        ?
_audit_contact_author_name         ''
_audit_contact_author_phone        ?
_publ_contact_author_id_orcid      ?
_publ_section_references
;
Bourhis, L.J., Dolomanov, O.V., Gildea, R.J., Howard, J.A.K., Puschmann, H.
 (2015). Acta Cryst. A71, 59-75.

Dolomanov, O.V., Bourhis, L.J., Gildea, R.J, Howard, J.A.K. & Puschmann, H.
 (2009), J. Appl. Cryst. 42, 339-341.
;
_chemical_formula_moiety           'C5 H12 O5'
_chemical_formula_sum              'C5 H12 O5'
_chemical_formula_weight           152.148
_chemical_absolute_configuration   unk
loop_
  _atom_type_symbol
  _atom_type_scat_dispersion_real
  _atom_type_scat_dispersion_imag
  _atom_type_scat_Cromer_Mann_a1
  _atom_type_scat_Cromer_Mann_a2
  _atom_type_scat_Cromer_Mann_a3
  _atom_type_scat_Cromer_Mann_a4
  _atom_type_scat_Cromer_Mann_b1
  _atom_type_scat_Cromer_Mann_b2
  _atom_type_scat_Cromer_Mann_b3
  _atom_type_scat_Cromer_Mann_b4
  _atom_type_scat_Cromer_Mann_c
  _atom_type_scat_source
  _atom_type_scat_dispersion_source
 H 0.00000 0.00000 0.49300 0.32291 0.14019 0.04081 10.51090 26.12570 3.14236
 57.79970 0.0030380000826
 'International Tables Volume C Table 6.1.1.4 (pp. 500-502)' custom
 C 0.00330 0.00160 2.31000 1.02000 1.58860 0.86500 20.84390 10.20750 0.56870
 51.65120 0.215599998832
 'International Tables Volume C Table 6.1.1.4 (pp. 500-502)' custom
 O 0.01060 0.00600 3.04850 2.28680 1.54630 0.86700 13.27710 5.70110 0.32390
 32.90890 0.250800013542
 'International Tables Volume C Table 6.1.1.4 (pp. 500-502)' custom

_space_group_crystal_system        'orthorhombic'
_space_group_IT_number             19
_space_group_name_H-M_alt          'P 21 21 21'
_space_group_name_Hall             ' P 2ac 2ab'
loop_
  _space_group_symop_id
  _space_group_symop_operation_xyz
 1 x,y,z
 2 x+1/2,-y+1/2,-z
 3 -x,y+1/2,-z+1/2
 4 -x+1/2,-y,z+1/2

_symmetry_Int_Tables_number        19
_cell_length_a                     8.264(4)
_cell_length_b                     8.901(2)
_cell_length_c                     8.9223(14)
_cell_angle_alpha                  90
_cell_angle_beta                   90
_cell_angle_gamma                  90
_cell_volume                       656.3(4)
_cell_formula_units_Z              4
_cell_measurement_temperature      122.4(5)
_cell_measurement_reflns_used      20
_exptl_absorpt_coefficient_mu      0.139
_exptl_crystal_density_diffrn      1.540
_exptl_crystal_F_000               328.248
_exptl_crystal_size_max            0.37
_exptl_crystal_size_mid            0.32
_exptl_crystal_size_min            0.26
_exptl_crystal_description         prism
_exptl_crystal_colour              colourless
_diffrn_measurement_device_type    'Enraf Nonius CAD4'
_diffrn_reflns_av_R_equivalents    0.0000
_diffrn_reflns_av_unetI/netI       0.0312
_diffrn_reflns_Laue_measured_fraction_full  1.0000
_diffrn_reflns_Laue_measured_fraction_max  0.9998
_diffrn_reflns_limit_h_max         20
_diffrn_reflns_limit_h_min         0
_diffrn_reflns_limit_k_max         21
_diffrn_reflns_limit_k_min         0
_diffrn_reflns_limit_l_max         21
_diffrn_reflns_limit_l_min         -21
_diffrn_reflns_number              9942
_diffrn_reflns_point_group_measured_fraction_full  1.0000
_diffrn_reflns_point_group_measured_fraction_max  0.9998
_diffrn_reflns_theta_full          25.2417
_diffrn_reflns_theta_max           59.94
_diffrn_reflns_theta_min           3.23
_diffrn_ambient_temperature        122.4(5)
_diffrn_measured_fraction_theta_full  1.0000
_diffrn_measured_fraction_theta_max  0.9998
_diffrn_radiation_type             'Mo K\a'
_diffrn_radiation_wavelength       0.71073
_reflns_Friedel_coverage           1.000
_reflns_limit_h_max                20
_reflns_limit_h_min                -20
_reflns_limit_k_max                21
_reflns_limit_k_min                -21
_reflns_limit_l_max                21
_reflns_limit_l_min                -21
_reflns_number_gt                  8775
_reflns_number_total               9942
_reflns_threshold_expression       I>=2u(I)
_computing_molecular_graphics      'Olex2 1.3 (Dolomanov et al., 2009)'
_computing_publication_material    'Olex2 1.3 (Dolomanov et al., 2009)'
_computing_structure_refinement    'olex2.refine 1.3 (Bourhis et al., 2015)'
_computing_data_collection         'Enraf-Nonius Express'
_computing_structure_solution      'SHELXS-97 (Sheldrick, 1990)'
_refine_diff_density_max           0.1635
_refine_diff_density_min           -0.2027
_refine_diff_density_rms           0.0412
_refine_ls_abs_structure_details  
 'Flack, H. D. (1983). Acta Cryst. A39, 876-881.'
_refine_ls_abs_structure_Flack     0.1(2)
_refine_ls_d_res_high              0.4106
_refine_ls_d_res_low               6.3015
_refine_ls_goodness_of_fit_ref     0.6580
_refine_ls_hydrogen_treatment      refall
_refine_ls_matrix_type             full
_refine_ls_number_constraints      0
_refine_ls_number_parameters       199
_refine_ls_number_reflns           9942
_refine_ls_number_restraints       0
_refine_ls_R_factor_all            0.0213
_refine_ls_R_factor_gt             0.0156
_refine_ls_restrained_S_all        0.6580
_refine_ls_shift/su_max            0.0005
_refine_ls_shift/su_mean           0.0001
_refine_ls_structure_factor_coef   Fsqd
_refine_ls_weighting_details      
 'w=1/[\s^2^(Fo^2^)+(0.0000P)^2^] where P=(Fo^2^+2Fc^2^)/3'
_refine_ls_weighting_scheme        calc
_refine_ls_wR_factor_gt            0.0267
_refine_ls_wR_factor_ref           0.0284
_refine_special_details
;
Aspherical atom refinement in Olex2
with DiSCaMB generated form factors
Hirshfeld Atom Refinement using
Orca5 generated wavefunction calculated
with B3LYP using cc-pVTZ basis set
atomic electron densities are aproximated
as multipole expansion with L_max = 6
;
loop_
  _atom_site_label
  _atom_site_type_symbol
  _atom_site_fract_x
  _atom_site_fract_y
  _atom_site_fract_z
  _atom_site_U_iso_or_equiv
  _atom_site_adp_type
  _atom_site_occupancy
  _atom_site_refinement_flags_posn
 O1 O 0.678520(14) 0.228811(14) 0.421642(13) 0.011879(15) Uani 1.000000 .
 O2 O 0.614779(13) 0.436043(14) 0.182501(13) 0.012134(16) Uani 1.000000 .
 O3 O 0.318150(15) 0.431200(13) 0.040160(12) 0.011703(15) Uani 1.000000 .
 O4 O 0.229108(14) 0.129559(13) 0.108496(13) 0.011475(15) Uani 1.000000 .
 O5 O -0.088669(14) 0.205111(14) 0.216074(14) 0.013216(17) Uani 1.000000 .
 C1 C 0.524597(16) 0.293776(17) 0.390588(16) 0.011009(18) Uani 1.000000 .
 C2 C 0.500681(16) 0.322883(16) 0.224430(15) 0.009200(16) Uani 1.000000 .
 C3 C 0.327681(16) 0.375479(15) 0.189861(15) 0.009285(16) Uani 1.000000 .
 C4 C 0.200821(15) 0.251732(15) 0.210087(15) 0.009346(16) Uani 1.000000 .
 C5 C 0.031840(17) 0.314810(17) 0.185563(18) 0.011886(19) Uani 1.000000 .
 H1A H 0.5115(5) 0.4025(5) 0.4516(4) 0.0305(9) Uani 1.000000 .
 H1B H 0.4336(5) 0.2170(5) 0.4331(4) 0.0316(9) Uani 1.000000 .
 H2 H 0.5259(4) 0.2180(4) 0.1620(4) 0.0204(8) Uani 1.000000 .
 H3 H 0.2969(4) 0.4672(4) 0.2675(4) 0.0221(8) Uani 1.000000 .
 H4 H 0.2062(5) 0.2101(4) 0.3255(4) 0.0254(8) Uani 1.000000 .
 H5B H 0.0206(5) 0.3563(5) 0.0714(4) 0.0315(9) Uani 1.000000 .
 H5A H 0.0128(5) 0.4101(4) 0.2621(5) 0.0325(9) Uani 1.000000 .
 H11 H 0.7550(5) 0.2434(6) 0.3399(5) 0.0264(10) Uani 1.000000 .
 H12 H 0.6518(6) 0.4167(5) 0.0825(5) 0.0323(11) Uani 1.000000 .
 H13 H 0.3284(6) 0.5405(5) 0.0454(5) 0.0266(10) Uani 1.000000 .
 H14 H 0.2785(5) 0.0504(4) 0.1661(5) 0.0263(10) Uani 1.000000 .
 H15 H -0.1190(6) 0.1584(5) 0.1237(5) 0.0309(11) Uani 1.000000 .

loop_
  _atom_site_aniso_label
  _atom_site_aniso_U_11
  _atom_site_aniso_U_22
  _atom_site_aniso_U_33
  _atom_site_aniso_U_12
  _atom_site_aniso_U_13
  _atom_site_aniso_U_23
 O1 0.00967(3) 0.01606(4) 0.00991(3) 0.00061(3) -0.00095(3) 0.00052(3)
 O2 0.01070(3) 0.01407(4) 0.01164(3) -0.00287(3) 0.00066(3) -0.00057(3)
 O3 0.01299(4) 0.01261(4) 0.00951(3) 0.00062(3) -0.00053(3) 0.00035(3)
 O4 0.01174(3) 0.01124(3) 0.01144(3) 0.00151(3) -0.00158(3) -0.00161(3)
 O5 0.00917(3) 0.01762(4) 0.01285(4) -0.00146(3) 0.00150(3) -0.00156(3)
 C1 0.00911(4) 0.01540(5) 0.00852(4) 0.00037(4) 0.00021(3) -0.00036(4)
 C2 0.00813(3) 0.01115(4) 0.00832(4) -0.00026(3) -0.00021(3) -0.00099(3)
 C3 0.00845(4) 0.01081(4) 0.00860(3) 0.00023(3) -0.00020(3) -0.00098(3)
 C4 0.00797(4) 0.01155(4) 0.00852(4) 0.00023(3) -0.00029(3) -0.00051(3)
 C5 0.00841(4) 0.01252(5) 0.01473(5) 0.00092(3) -0.00009(4) -0.00149(4)
 H1A 0.036(2) 0.031(2) 0.024(2) 0.0063(19) -0.0063(17) -0.0070(18)
 H1B 0.0202(18) 0.045(3) 0.030(2) 0.0003(19) 0.0040(17) 0.013(2)
 H2 0.0263(19) 0.0168(16) 0.0181(17) 0.0041(15) 0.0041(15) -0.0052(15)
 H3 0.029(2) 0.0218(18) 0.0155(17) 0.0044(16) 0.0013(16) -0.0053(15)
 H4 0.030(2) 0.0282(19) 0.0178(18) -0.0034(16) 0.0020(17) -0.0004(17)
 H5B 0.031(2) 0.036(2) 0.027(2) -0.0003(19) -0.0003(17) 0.0128(19)
 H5A 0.0199(18) 0.034(2) 0.044(2) 0.0044(18) -0.0016(17) -0.013(2)
 H11 0.019(2) 0.034(3) 0.026(2) 0.002(2) -0.0074(18) 0.004(2)
 H12 0.038(3) 0.034(3) 0.025(2) -0.006(2) 0.010(2) 0.003(2)
 H13 0.030(3) 0.031(2) 0.019(2) -0.000(2) -0.0029(19) 0.0040(19)
 H14 0.029(2) 0.021(2) 0.029(2) 0.0053(19) -0.000(2) 0.0027(19)
 H15 0.036(3) 0.030(3) 0.026(2) -0.008(2) -0.000(2) -0.000(2)

loop_
  _geom_bond_atom_site_label_1
  _geom_bond_atom_site_label_2
  _geom_bond_distance
  _geom_bond_site_symmetry_2
  _geom_bond_publ_flag
 O1 C1 1.4245(6) . ?
 O1 H11 0.974(4) . ?
 O2 C2 1.4295(4) . ?
 O2 H12 0.959(4) . ?
 O3 C3 1.4270(3) . ?
 O3 H13 0.977(4) . ?
 O4 C4 1.4349(3) . ?
 O4 H14 0.963(4) . ?
 O5 C5 1.4210(4) . ?
 O5 H15 0.957(5) . ?
 C1 C2 1.5179(3) . ?
 C1 H1A 1.115(4) . ?
 C1 H1B 1.084(4) . ?
 C2 C3 1.5357(7) . ?
 C2 H2 1.107(3) . ?
 C3 C4 1.5313(4) . ?
 C3 H3 1.100(3) . ?
 C4 C5 1.5209(6) . ?
 C4 H4 1.095(3) . ?
 C5 H5B 1.088(4) . ?
 C5 H5A 1.100(4) . ?

loop_
  _geom_angle_atom_site_label_1
  _geom_angle_atom_site_label_2
  _geom_angle_atom_site_label_3
  _geom_angle
  _geom_angle_site_symmetry_1
  _geom_angle_site_symmetry_3
  _geom_angle_publ_flag
 H11 O1 C1 112.3(3) . . ?
 H12 O2 C2 109.1(3) . . ?
 H13 O3 C3 107.3(3) . . ?
 H14 O4 C4 106.7(3) . . ?
 H15 O5 C5 108.5(3) . . ?
 C2 C1 O1 112.057(11) . . ?
 H1A C1 O1 110.1(2) . . ?
 H1A C1 C2 108.4(2) . . ?
 H1B C1 O1 107.2(2) . . ?
 H1B C1 C2 111.1(2) . . ?
 H1B C1 H1A 108.0(3) . . ?
 C1 C2 O2 106.856(11) . . ?
 C3 C2 O2 110.286(11) . . ?
 C3 C2 C1 111.680(11) . . ?
 H2 C2 O2 109.79(18) . . ?
 H2 C2 C1 108.85(19) . . ?
 H2 C2 C3 109.33(19) . . ?
 C2 C3 O3 110.203(11) . . ?
 C4 C3 O3 108.816(10) . . ?
 C4 C3 C2 113.230(11) . . ?
 H3 C3 O3 108.57(18) . . ?
 H3 C3 C2 108.35(18) . . ?
 H3 C3 C4 107.55(19) . . ?
 C3 C4 O4 111.049(11) . . ?
 C5 C4 O4 109.784(11) . . ?
 C5 C4 C3 110.250(11) . . ?
 H4 C4 O4 109.3(2) . . ?
 H4 C4 C3 109.0(2) . . ?
 H4 C4 C5 107.3(2) . . ?
 C4 C5 O5 111.239(12) . . ?
 H5B C5 O5 110.7(2) . . ?
 H5B C5 C4 109.8(2) . . ?
 H5A C5 O5 108.1(2) . . ?
 H5A C5 C4 109.07(19) . . ?
 H5A C5 H5B 107.9(3) . . ?

loop_
  _geom_torsion_atom_site_label_1
  _geom_torsion_atom_site_label_2
  _geom_torsion_atom_site_label_3
  _geom_torsion_atom_site_label_4
  _geom_torsion
  _geom_torsion_site_symmetry_1
  _geom_torsion_site_symmetry_2
  _geom_torsion_site_symmetry_3
  _geom_torsion_site_symmetry_4
  _geom_torsion_publ_flag
 O1 C1 C2 O2 -65.987(13) . . . . ?
 O1 C1 C2 C3 173.329(12) . . . . ?
 O2 C2 C3 O3 49.372(11) . . . . ?
 O2 C2 C3 C4 171.509(10) . . . . ?
 O3 C3 C2 C1 168.033(11) . . . . ?
 O3 C3 C4 O4 60.521(11) . . . . ?
 O3 C3 C4 C5 -61.387(12) . . . . ?
 O4 C4 C3 C2 -62.387(12) . . . . ?
 O4 C4 C5 O5 62.263(12) . . . . ?
 O5 C5 C4 C3 -175.084(11) . . . . ?
 C1 C2 C3 C4 -69.830(12) . . . . ?
 C2 C3 C4 C5 175.706(11) . . . . ?

loop_
  _diffrn_refln_index_h
  _diffrn_refln_index_k
  _diffrn_refln_index_l
  _diffrn_refln_intensity_net
  _diffrn_refln_intensity_u
 0 0 2 4713.47 80.22
 0 0 4 0.79 0.23
 0 0 6 244.55 4.61
 0 0 8 836.03 15.31
 0 0 10 750.18 13.79
 0 0 12 199.47 4.26
 0 0 14 55.94 1.82
 0 0 16 6.07 0.9
 0 0 18 11.22 1.08
 0 0 20 7.48 1.01
 0 1 1 511.68 9.36
 0 1 2 884.17 16.28
 0 1 3 4849.21 87.56
 0 1 4 419.68 7.69
 0 1 5 5157.19 94.28
 0 1 6 1833.44 33.07
 0 1 7 463.73 8.52
 0 1 8 219.75 4.28
 0 1 9 190.17 3.83
 0 1 10 86.2 2.08
 0 1 11 62.67 1.73
 0 1 12 21.92 1.02
 0 1 13 85.85 2.3
 0 1 14 17.8 1.05
 0 1 15 1.2 0.69
 0 1 16 0.94 0.77
 0 1 17 0.63 0.78
 0 1 18 6.59 0.97
 0 1 19 6.62 0.96
 0 1 20 54.91 1.98
 0 1 21 0.63 0.78
 0 2 0 7469.63 133.29
 0 2 1 2317.9 41.56
 0 2 2 2063.34 36.63
 0 2 3 779.13 14.27
 0 2 4 24.1 0.64
 0 2 5 53.66 1.2
 0 2 6 790.71 14.48
 0 2 7 1293.73 23.18
 0 2 8 4.07 0.42
 0 2 9 31.96 1.01
 0 2 10 347.6 6.74
 0 2 11 12.87 0.78
 0 2 12 9.79 0.77
 0 2 13 7.3 0.76
 0 2 14 165.01 3.83
 0 2 15 77.61 2.3
 0 2 16 29.81 1.46
 0 2 17 6.78 0.97
 0 2 18 12.73 1.12
 0 2 19 6.24 0.96
 0 2 20 5.62 0.94
 0 2 21 19.38 1.2
 0 3 1 6231.69 106.46
 0 3 2 250.73 4.6
 0 3 3 0.71 0.23
 0 3 4 359.55 6.59
 0 3 5 853.77 15.66
 0 3 6 293.89 5.51
 0 3 7 3.42 0.39
 0 3 8 2.67 0.41
 0 3 9 177.28 3.63
 0 3 10 125.28 2.82
 0 3 11 184.07 3.94
 0 3 12 24.94 1.1
 0 3 13 144.87 3.4
 0 3 14 1.71 0.7
 0 3 15 30.47 1.39
 0 3 16 32.59 1.52
 0 3 17 23.07 1.35
 0 3 18 25.37 1.41
 0 3 19 29.78 1.53
 0 3 20 23.58 1.34
 0 3 21 12.25 1.03
 0 4 0 24.48 0.63
 0 4 1 624.11 11.41
 0 4 2 30.01 0.74
 0 4 3 116.07 2.28
 0 4 4 129.46 2.55
 0 4 5 341.18 6.32
 0 4 6 96.89 2.06
 0 4 7 329.09 6.21
 0 4 8 37.25 1.09
 0 4 9 1.07 0.45
 0 4 10 1.34 0.51
 0 4 11 7.71 0.7
 0 4 12 1.08 0.59
 0 4 13 1.07 0.65
 0 4 14 167.91 3.92
 0 4 15 -0.17 0.71
 0 4 16 24.94 1.37
 0 4 17 0.04 0.81
 0 4 18 0.81 0.83
 0 4 19 13.39 1.17
 0 4 20 3.76 0.87
 0 4 21 11.26 1
 0 5 1 102.55 2.05
 0 5 2 2.94 0.29
 0 5 3 40.79 0.99
 0 5 4 141.12 2.8
 0 5 5 880.73 16.12
 0 5 6 94.78 2.06
 0 5 7 11.47 0.59
 0 5 8 16.32 0.73
 0 5 9 87.9 2.13
 0 5 10 40.86 1.33
 0 5 11 66.8 1.88
 0 5 12 29.52 1.24
 0 5 13 31.42 1.34
 0 5 14 26.81 1.29
 0 5 15 0.38 0.74
 0 5 16 6.61 0.96
 0 5 17 12.23 1.11
 0 5 18 10.98 1.08
 0 5 19 5.14 0.95
 0 5 20 0.16 0.79
 0 5 21 -0.4 0.76
 0 6 0 734.82 13.43
 0 6 1 39.76 0.99
 0 6 2 206.9 3.95
 0 6 3 368.82 6.83
 0 6 4 2.11 0.35
 0 6 5 110.91 2.34
 0 6 6 2.35 0.41
 0 6 7 34.42 1.06
 0 6 8 158.36 3.37
 0 6 9 46.86 1.42
 0 6 10 1.31 0.55
 0 6 11 79.78 2.15
 0 6 12 8.11 0.81
 0 6 13 61.68 1.95
 0 6 14 0.23 0.69
 0 6 15 120.38 3.16
 0 6 16 0.18 0.8
 0 6 17 45.07 1.81
 0 6 18 17.93 1.23
 0 6 19 1.46 0.86
 0 6 20 1.39 0.8
 0 7 1 12.21 0.54
 0 7 2 362.21 6.73
 0 7 3 0.58 0.34
 0 7 4 308.5 5.84
 0 7 5 56.86 1.43
 0 7 6 19.78 0.78
 0 7 7 48.19 1.38
 0 7 8 79.36 2
 0 7 9 39.73 1.33
 0 7 10 68.35 1.92
 0 7 11 4.91 0.71
 0 7 12 15.01 0.99
 0 7 13 81.83 2.36
 0 7 14 -0.16 0.7
 0 7 15 6.94 0.96
 0 7 16 4.56 0.92
 0 7 17 3.61 0.91
 0 7 18 0.6 0.84
 0 7 19 22.03 1.3
 0 7 20 17.66 1.15
 0 8 0 187.53 3.69
 0 8 1 76.36 1.75
 0 8 2 54.83 1.37
 0 8 3 90.22 2.02
 0 8 4 177.34 3.58
 0 8 5 58.13 1.5
 0 8 6 78.96 1.95
 0 8 7 0.53 0.49
 0 8 8 17.15 0.88
 0 8 9 33.53 1.25
 0 8 10 68.05 1.95
 0 8 11 28.61 1.25
 0 8 12 4.18 0.76
 0 8 13 21.64 1.2
 0 8 14 31.71 1.51
 0 8 15 60.98 2.11
 0 8 16 3.04 0.89
 0 8 17 3.92 0.91
 0 8 18 6 0.98
 0 8 19 3.9 0.88
 0 8 20 6.68 0.94
 0 9 1 2.59 0.44
 0 9 2 142.5 2.99
 0 9 3 22.9 0.86
 0 9 4 66.63 1.71
 0 9 5 197.8 4.08
 0 9 6 39.72 1.29
 0 9 7 22.51 0.99
 0 9 8 0.77 0.57
 0 9 9 101.79 2.57
 0 9 10 119.03 2.94
 0 9 11 25.59 1.23
 0 9 12 10.75 0.94
 0 9 13 31.5 1.49
 0 9 14 0.52 0.8
 0 9 15 2.73 0.88
 0 9 16 78.38 2.44
 0 9 17 0.37 0.83
 0 9 18 2.87 0.88
 0 9 19 22.13 1.25
 0 10 0 3.6 0.54
 0 10 1 352.13 6.76
 0 10 2 11.48 0.7
 0 10 3 75.7 1.92
 0 10 4 2.16 0.53
 0 10 5 94.75 2.32
 0 10 6 4.93 0.64
 0 10 7 1.06 0.57
 0 10 8 35.42 1.34
 0 10 9 2.85 0.68
 0 10 10 2 0.7
 0 10 11 1.7 0.72
 0 10 12 0.53 0.71
 0 10 13 1.11 0.8
 0 10 14 0.31 0.81
 0 10 15 0.33 0.82
 0 10 16 0.62 0.83
 0 10 17 14.93 1.18
 0 10 18 4.16 0.88
 0 10 19 2.57 0.8
 0 11 1 66.21 1.79
 0 11 2 8.7 0.69
 0 11 3 2.53 0.58
 0 11 4 13.4 0.83
 0 11 5 5.74 0.68
 0 11 6 6.14 0.71
 0 11 7 1.07 0.63
 0 11 8 11.78 0.9
 0 11 9 3.08 0.73
 0 11 10 76 2.25
 0 11 11 7.94 0.9
 0 11 12 1.85 0.83
 0 11 13 16.43 1.21
 0 11 14 1.45 0.84
 0 11 15 11.74 1.11
 0 11 16 30.99 1.55
 0 11 17 0.34 0.8
 0 11 18 1.86 0.8
 0 12 0 45.97 1.48
 0 12 1 14.6 0.87
 0 12 2 0.38 0.56
 0 12 3 2.96 0.64
 0 12 4 126.7 3.01
 0 12 5 0.1 0.6
 0 12 6 5.03 0.74
 0 12 7 76.6 2.19
 0 12 8 10.04 0.9
 0 12 9 29.58 1.36
 0 12 10 59.5 1.99
 0 12 11 3.94 0.89
 0 12 12 0.69 0.8
 0 12 13 0.65 0.84
 0 12 14 27.64 1.45
 0 12 15 11.83 1.15
 0 12 16 8.44 1.02
 0 12 17 2.3 0.82
 0 12 18 1.74 0.79
 0 13 1 19.21 1.03
 0 13 2 40.64 1.46
 0 13 3 0.04 0.62
 0 13 4 107.43 2.74
 0 13 5 0.71 0.65
 0 13 6 0.14 0.65
 0 13 7 4.09 0.79
 0 13 8 3.12 0.79
 0 13 9 25.57 1.37
 0 13 10 5.48 0.94
 0 13 11 9.95 1.06
 0 13 12 1.44 0.84
 0 13 13 31 1.53
 0 13 14 1.15 0.87
 0 13 15 0.9 0.84
 0 13 16 0.72 0.81
 0 13 17 -0.25 0.75
 0 14 0 17.59 1.06
 0 14 1 18.53 1.08
 0 14 2 95.77 2.56
 0 14 3 3.39 0.76
 0 14 4 27.36 1.3
 0 14 5 0.59 0.7
 0 14 6 1.77 0.74
 0 14 7 64.49 2.14
 0 14 8 -0.36 0.79
 0 14 9 34.07 1.58
 0 14 10 0.31 0.83
 0 14 11 5.91 0.97
 0 14 12 -0.11 0.81
 0 14 13 6.5 1.02
 0 14 14 31.03 1.53
 0 14 15 7.04 0.97
 0 14 16 0.05 0.74
 0 15 1 33.9 1.45
 0 15 2 13.93 1.04
 0 15 3 102.01 2.76
 0 15 4 17.3 1.13
 0 15 5 24.47 1.34
 0 15 6 43.24 1.74
 0 15 7 31.89 1.54
 0 15 8 123.99 3.26
 0 15 9 10.28 1.1
 0 15 10 19.96 1.3
 0 15 11 7.69 1.01
 0 15 12 7.58 1.03
 0 15 13 3.46 0.92
 0 15 14 13.69 1.12
 0 15 15 -0.45 0.75
 0 16 0 251.51 5.57
 0 16 1 12.54 1.11
 0 16 2 51.04 1.9
 0 16 3 59.13 2.06
 0 16 4 3.6 0.89
 0 16 5 0.01 0.79
 0 16 6 19.96 1.29
 0 16 7 1.36 0.87
 0 16 8 28.73 1.5
 0 16 9 0.42 0.83
 0 16 10 16.77 1.22
 0 16 11 2.03 0.89
 0 16 12 16.79 1.22
 0 16 13 2.76 0.86
 0 16 14 18.96 1.18
 0 17 1 70.43 2.3
 0 17 2 69.53 2.29
 0 17 3 27.47 1.47
 0 17 4 25.17 1.41
 0 17 5 9.19 1.07
 0 17 6 58.82 2.08
 0 17 7 26.5 1.45
 0 17 8 13.9 1.15
 0 17 9 1.55 0.88
 0 17 10 0.26 0.82
 0 17 11 2.18 0.86
 0 17 12 1.61 0.82
 0 17 13 15.58 1.09
 0 18 0 3.27 0.9
 0 18 1 40.44 1.73
 0 18 2 3.46 0.92
 0 18 3 60.09 2.11
 0 18 4 0.07 0.84
 0 18 5 5.5 0.97
 0 18 6 -0.16 0.84
 0 18 7 80.11 2.52
 0 18 8 1.65 0.88
 0 18 9 2.04 0.86
 0 18 10 4.39 0.9
 0 18 11 1.36 0.79
 0 18 12 6.01 0.91
 0 19 1 6.64 0.98
 0 19 2 5.7 1.01
 0 19 3 2 0.89
 0 19 4 9.98 1.1
 0 19 5 2.66 0.91
 0 19 6 27.83 1.46
 0 19 7 1.53 0.86
 0 19 8 1.56 0.83
 0 19 9 2.63 0.83
 0 19 10 0.24 0.74
 0 20 0 22.87 1.37
 0 20 1 0.43 0.84
 0 20 2 1.74 0.85
 0 20 3 15.92 1.19
 0 20 4 0.84 0.82
 0 20 5 -0.09 0.79
 0 20 6 0.12 0.78
 0 20 7 -0.13 0.75
 0 20 8 1 0.8
 0 21 1 0.5 0.77
 0 21 2 -0.12 0.76
 0 21 3 1.52 0.79
 0 21 4 -0.06 0.74
 0 21 5 3.11 0.86
 1 0 1 644.46 11.87
 1 0 2 5224.21 93.9
 1 0 3 1784.52 32.64
 1 0 4 2186.72 39.97
 1 0 5 41.12 0.97
 1 0 6 62.4 1.39
 1 0 7 3.75 0.37
 1 0 8 69.71 1.62
 1 0 9 1.18 0.4
 1 0 10 5.22 0.55
 1 0 11 0.84 0.51
 1 0 12 56.51 1.68
 1 0 13 34.29 1.33
 1 0 14 18.59 1.06
 1 0 15 23.7 1.22
 1 0 16 -0.34 0.72
 1 0 17 0.83 0.81
 1 0 18 16.85 1.22
 1 0 19 0.06 0.82
 1 0 20 0.6 0.82
 1 0 21 6.48 0.89
 1 1 -21 8.55 0.97
 1 1 -20 14.75 1.15
 1 1 -19 9.37 1.04
 1 1 -18 15.07 1.19
 1 1 -17 13.02 1.12
 1 1 -16 6.48 0.91
 1 1 -15 41.07 1.58
 1 1 -14 7.08 0.81
 1 1 -13 4.54 0.7
 1 1 -12 66.36 1.86
 1 1 -11 195.04 4.1
 1 1 -10 66.01 1.72
 1 1 -9 8.31 0.55
 1 1 -8 286.37 5.45
 1 1 -7 127.25 2.58
 1 1 -6 3.76 0.33
 1 1 -5 509.9 9.3
 1 1 -4 1205.84 22.07
 1 1 -3 374.91 6.83
 1 1 -2 2297.6 41.3
 1 1 -1 870.75 15.88
 1 1 0 143.76 2.61
 1 1 1 897.91 16.37
 1 1 2 2298.58 41.73
 1 1 3 376.49 6.87
 1 1 4 1180.56 21.69
 1 1 5 515.17 9.41
 1 1 6 3.81 0.33
 1 1 7 128.2 2.6
 1 1 8 293.63 5.58
 1 1 9 8.36 0.55
 1 1 10 64.13 1.69
 1 1 11 196.94 4.14
 1 1 12 64.53 1.84
 1 1 13 4.85 0.71
 1 1 14 6.64 0.8
 1 1 15 40.54 1.57
 1 1 16 6.07 0.91
 1 1 17 12.78 1.11
 1 1 18 15.89 1.19
 1 1 19 8.61 1.02
 1 1 20 13.55 1.14
 1 1 21 9.16 0.97
 1 2 -21 6.01 0.89
 1 2 -20 3.05 0.87
 1 2 -19 5.37 0.98
 1 2 -18 20.01 1.28
 1 2 -17 10.93 1.07
 1 2 -16 39.43 1.65
 1 2 -15 6.9 0.86
 1 2 -14 4.86 0.76
 1 2 -13 18.88 1.02
 1 2 -12 55.9 1.68
 1 2 -11 59.6 1.68
 1 2 -10 148.21 3.2
 1 2 -9 81.14 1.9
 1 2 -8 214.48 4.19
 1 2 -7 606.01 11.06
 1 2 -6 7.53 0.42
 1 2 -5 1084.72 19.78
 1 2 -4 161.39 3.05
 1 2 -3 1434.62 26.38
 1 2 -2 1366.19 25.07
 1 2 -1 802.41 14.68
 1 2 0 3948.11 67.6
 1 2 1 812.28 14.94
 1 2 2 1352.21 24.94
 1 2 3 1404.95 26
 1 2 4 157.23 3
 1 2 5 1071.75 19.7
 1 2 6 7.6 0.42
 1 2 7 606.32 11.12
 1 2 8 213.37 4.19
 1 2 9 81.24 1.91
 1 2 10 149.02 3.22
 1 2 11 58.57 1.66
 1 2 12 55.35 1.67
 1 2 13 16.87 0.98
 1 2 14 4.4 0.76
 1 2 15 6.24 0.85
 1 2 16 39.27 1.66
 1 2 17 11.7 1.09
 1 2 18 20.92 1.31
 1 2 19 6.84 1.02
 1 2 20 2.63 0.87
 1 2 21 5.24 0.87
 1 3 -21 5.4 0.87
 1 3 -20 4.23 0.89
 1 3 -19 4.18 0.94
 1 3 -18 14.76 1.18
 1 3 -17 6.84 0.98
 1 3 -16 7.87 0.97
 1 3 -15 4.87 0.82
 1 3 -14 37.61 1.48
 1 3 -13 126.11 3.05
 1 3 -12 66.73 1.9
 1 3 -11 133.73 3.03
 1 3 -10 16.88 0.82
 1 3 -9 130.04 2.78
 1 3 -8 266.85 5.14
 1 3 -7 219.52 4.23
 1 3 -6 498.2 9.06
 1 3 -5 532.24 9.68
 1 3 -4 359.2 6.54
 1 3 -3 2299.92 41.79
 1 3 -2 3035.42 54.49
 1 3 -1 448.98 8.21
 1 3 0 112.14 2.13
 1 3 1 457.1 8.35
 1 3 2 2980.65 53.91
 1 3 3 2287.96 41.81
 1 3 4 359.89 6.6
 1 3 5 537.21 9.85
 1 3 6 506 9.26
 1 3 7 222.94 4.32
 1 3 8 266.96 5.17
 1 3 9 130.15 2.8
 1 3 10 17.41 0.83
 1 3 11 136.09 3.09
 1 3 12 70.38 1.97
 1 3 13 126.71 3.07
 1 3 14 37.02 1.46
 1 3 15 5.24 0.82
 1 3 16 7.57 0.98
 1 3 17 6.82 0.97
 1 3 18 14.39 1.16
 1 3 19 4.74 0.95
 1 3 20 4.86 0.92
 1 3 21 5.46 0.87
 1 4 -21 0.37 0.75
 1 4 -20 1.53 0.81
 1 4 -19 1.18 0.85
 1 4 -18 57.06 2.04
 1 4 -17 8.93 1.03
 1 4 -16 116.7 3.11
 1 4 -15 8.16 0.91
 1 4 -14 77.13 2.25
 1 4 -13 22.13 1.13
 1 4 -12 155.24 3.52
 1 4 -11 50.89 1.56
 1 4 -10 25.82 1.02
 1 4 -9 32.51 1.09
 1 4 -8 435.8 8.12
 1 4 -7 88.35 1.96
 1 4 -6 522.71 9.52
 1 4 -5 360.94 6.65
 1 4 -4 135.58 2.66
 1 4 -3 2159.57 39.61
 1 4 -2 479.55 8.74
 1 4 -1 312.1 5.69
 1 4 0 19.87 0.55
 1 4 1 308.43 5.64
 1 4 2 469.52 8.64
 1 4 3 2090.92 38.71
 1 4 4 135.08 2.67
 1 4 5 354.87 6.6
 1 4 6 518.25 9.57
 1 4 7 86.55 1.94
 1 4 8 431.07 8.11
 1 4 9 30.56 1.05
 1 4 10 26.57 1.04
 1 4 11 51.92 1.58
 1 4 12 158.27 3.59
 1 4 13 21.91 1.12
 1 4 14 77.41 2.26
 1 4 15 9.17 0.93
 1 4 16 113.38 3.05
 1 4 17 9.75 1.04
 1 4 18 58.57 2.07
 1 4 19 0.59 0.85
 1 4 20 2.06 0.82
 1 4 21 1.19 0.76
 1 5 -21 6.91 0.93
 1 5 -20 8.23 0.98
 1 5 -19 4.49 0.93
 1 5 -18 4.73 0.93
 1 5 -17 43.93 1.79
 1 5 -16 12.01 1.1
 1 5 -15 17.35 1.17
 1 5 -14 25.54 1.26
 1 5 -13 301.79 6.23
 1 5 -12 56.46 1.76
 1 5 -11 171.14 3.76
 1 5 -10 81.31 2.07
 1 5 -9 273.37 5.4
 1 5 -8 200.32 4.02
 1 5 -7 189.43 3.77
 1 5 -6 114.98 2.41
 1 5 -5 212.69 4.08
 1 5 -4 110.59 2.26
 1 5 -3 377.26 6.93
 1 5 -2 116.39 2.31
 1 5 -1 509.64 9.3
 1 5 0 523.41 9.57
 1 5 1 507.07 9.27
 1 5 2 115 2.29
 1 5 3 378.64 6.96
 1 5 4 112.17 2.3
 1 5 5 212.69 4.11
 1 5 6 116.63 2.46
 1 5 7 188.97 3.79
 1 5 8 198.12 4
 1 5 9 272.93 5.44
 1 5 10 81.21 2.08
 1 5 11 172.14 3.79
 1 5 12 56.66 1.77
 1 5 13 300.89 6.27
 1 5 14 26.97 1.29
 1 5 15 17.05 1.17
 1 5 16 11.86 1.11
 1 5 17 44.56 1.81
 1 5 18 4.81 0.94
 1 5 19 3.49 0.91
 1 5 20 8.29 0.99
 1 5 21 6.41 0.92
 1 6 -20 0.87 0.77
 1 6 -19 47.05 1.84
 1 6 -18 47.54 1.84
 1 6 -17 15.63 1.21
 1 6 -16 29.89 1.5
 1 6 -15 69.35 2.24
 1 6 -14 -0.03 0.69
 1 6 -13 48.37 1.69
 1 6 -12 60.96 1.87
 1 6 -11 96.39 2.45
 1 6 -10 32.19 1.2
 1 6 -9 175.25 3.73
 1 6 -8 60.33 1.61
 1 6 -7 177.09 3.59
 1 6 -6 193.15 3.83
 1 6 -5 97.96 2.11
 1 6 -4 208.63 4.03
 1 6 -3 195.05 3.76
 1 6 -2 207.55 3.96
 1 6 -1 125.29 2.5
 1 6 0 324.97 6.02
 1 6 1 121.41 2.44
 1 6 2 206.44 3.96
 1 6 3 197.65 3.82
 1 6 4 203.29 3.96
 1 6 5 96.37 2.1
 1 6 6 191.94 3.84
 1 6 7 177.85 3.64
 1 6 8 60.97 1.63
 1 6 9 173.29 3.72
 1 6 10 32.41 1.21
 1 6 11 96.3 2.46
 1 6 12 61.45 1.89
 1 6 13 46.58 1.65
 1 6 14 -0.31 0.69
 1 6 15 68.95 2.23
 1 6 16 29.76 1.49
 1 6 17 15.7 1.2
 1 6 18 48.2 1.84
 1 6 19 46.62 1.84
 1 6 20 0.7 0.79
 1 7 -20 0.28 0.75
 1 7 -19 3.1 0.89
 1 7 -18 2.36 0.9
 1 7 -17 7.77 1.02
 1 7 -16 42.92 1.76
 1 7 -15 3.56 0.89
 1 7 -14 19.98 1.23
 1 7 -13 19.1 1.12
 1 7 -12 82.18 2.3
 1 7 -11 126.8 3.04
 1 7 -10 29.48 1.19
 1 7 -9 49.01 1.5
 1 7 -8 36.63 1.22
 1 7 -7 63.35 1.66
 1 7 -6 289.32 5.57
 1 7 -5 137.56 2.86
 1 7 -4 31.02 0.94
 1 7 -3 85.04 1.88
 1 7 -2 346.13 6.47
 1 7 -1 280.25 5.28
 1 7 0 489.61 8.96
 1 7 1 277.86 5.26
 1 7 2 344.24 6.45
 1 7 3 84.14 1.87
 1 7 4 31.63 0.95
 1 7 5 138.04 2.88
 1 7 6 289.02 5.59
 1 7 7 63.74 1.68
 1 7 8 35.98 1.21
 1 7 9 48.72 1.5
 1 7 10 29.6 1.19
 1 7 11 123.59 3.01
 1 7 12 80.34 2.27
 1 7 13 19.62 1.13
 1 7 14 20.29 1.23
 1 7 15 2.76 0.87
 1 7 16 40.35 1.72
 1 7 17 7 0.99
 1 7 18 2.96 0.9
 1 7 19 4.22 0.92
 1 7 20 0.99 0.77
 1 8 -20 6.61 0.93
 1 8 -19 9.61 1.02
 1 8 -18 6.69 0.99
 1 8 -17 23.95 1.37
 1 8 -16 8.05 1
 1 8 -15 6.93 0.98
 1 8 -14 16.36 1.17
 1 8 -13 19.41 1.15
 1 8 -12 55.01 1.82
 1 8 -11 24.92 1.18
 1 8 -10 20.61 1.05
 1 8 -9 48.19 1.53
 1 8 -8 292.18 5.82
 1 8 -7 23.2 0.96
 1 8 -6 6.55 0.59
 1 8 -5 53.67 1.43
 1 8 -4 273.36 5.28
 1 8 -3 13.53 0.64
 1 8 -2 424.36 7.9
 1 8 -1 16.16 0.66
 1 8 0 36.41 1.03
 1 8 1 16.94 0.68
 1 8 2 423.24 7.9
 1 8 3 13.18 0.63
 1 8 4 274.74 5.32
 1 8 5 52.67 1.41
 1 8 6 6.06 0.58
 1 8 7 21.87 0.94
 1 8 8 287.7 5.8
 1 8 9 47.04 1.52
 1 8 10 21.39 1.07
 1 8 11 23.86 1.16
 1 8 12 53.61 1.81
 1 8 13 20.38 1.17
 1 8 14 16.79 1.18
 1 8 15 6.7 0.97
 1 8 16 6.22 0.98
 1 8 17 22.96 1.35
 1 8 18 8.48 1.02
 1 8 19 10.44 1.02
 1 8 20 6.34 0.92
 1 9 -19 2.73 0.82
 1 9 -18 11.41 1.09
 1 9 -17 7.08 1.03
 1 9 -16 7.66 1.03
 1 9 -15 20.73 1.31
 1 9 -14 24.76 1.38
 1 9 -13 3.45 0.84
 1 9 -12 56.86 1.89
 1 9 -11 104.49 2.73
 1 9 -10 30.67 1.29
 1 9 -9 86.82 2.3
 1 9 -8 105.74 2.58
 1 9 -7 30.88 1.16
 1 9 -6 6.82 0.64
 1 9 -5 30.9 1.09
 1 9 -4 42.59 1.28
 1 9 -3 60.47 1.55
 1 9 -2 122.93 2.65
 1 9 -1 271.98 5.26
 1 9 0 49.39 1.32
 1 9 1 275.99 5.35
 1 9 2 122.72 2.66
 1 9 3 60.84 1.57
 1 9 4 43.14 1.29
 1 9 5 29.78 1.07
 1 9 6 6.07 0.62
 1 9 7 30.41 1.15
 1 9 8 108.53 2.64
 1 9 9 84.74 2.27
 1 9 10 32.1 1.32
 1 9 11 105.84 2.77
 1 9 12 58.91 1.94
 1 9 13 4.28 0.85
 1 9 14 25.2 1.38
 1 9 15 19.94 1.28
 1 9 16 8.81 1.03
 1 9 17 6.92 1.03
 1 9 18 11 1.07
 1 9 19 3.38 0.84
 1 10 -19 2.23 0.78
 1 10 -18 15.34 1.14
 1 10 -17 2.72 0.9
 1 10 -16 12.62 1.12
 1 10 -15 17.59 1.24
 1 10 -14 8.52 1.02
 1 10 -13 0.46 0.79
 1 10 -12 6.52 0.91
 1 10 -11 16.15 1.06
 1 10 -10 53.05 1.77
 1 10 -9 15.02 0.97
 1 10 -8 41.79 1.46
 1 10 -7 83.16 2.19
 1 10 -6 74.87 2
 1 10 -5 242.92 4.96
 1 10 -4 38.31 1.26
 1 10 -3 153.82 3.32
 1 10 -2 25.91 0.99
 1 10 -1 208.51 4.26
 1 10 0 17.62 0.82
 1 10 1 209.15 4.27
 1 10 2 26.87 1.01
 1 10 3 153.86 3.33
 1 10 4 37.55 1.25
 1 10 5 239.78 4.91
 1 10 6 75.1 2.01
 1 10 7 85.34 2.24
 1 10 8 43.6 1.5
 1 10 9 13.61 0.94
 1 10 10 52.89 1.77
 1 10 11 16.26 1.07
 1 10 12 7.54 0.93
 1 10 13 1.2 0.82
 1 10 14 8.42 1.01
 1 10 15 18.18 1.25
 1 10 16 12.43 1.11
 1 10 17 2.6 0.9
 1 10 18 14.03 1.12
 1 10 19 1.54 0.77
 1 11 -18 12.55 1.06
 1 11 -17 23.91 1.36
 1 11 -16 16.13 1.23
 1 11 -15 28.37 1.48
 1 11 -14 22.52 1.35
 1 11 -13 54.25 1.99
 1 11 -12 9.64 1.02
 1 11 -11 75.92 2.29
 1 11 -10 16.36 1.08
 1 11 -9 63.66 1.98
 1 11 -8 56.82 1.8
 1 11 -7 1.36 0.64
 1 11 -6 12.89 0.86
 1 11 -5 113.51 2.73
 1 11 -4 19.24 0.95
 1 11 -3 24.46 1.04
 1 11 -2 100.63 2.43
 1 11 -1 18.32 0.89
 1 11 0 0.85 0.51
 1 11 1 17.86 0.89
 1 11 2 100.1 2.42
 1 11 3 25.55 1.06
 1 11 4 19.79 0.96
 1 11 5 115.17 2.77
 1 11 6 12.43 0.86
 1 11 7 1.69 0.64
 1 11 8 57.15 1.81
 1 11 9 66.62 2.04
 1 11 10 16.28 1.07
 1 11 11 76.43 2.31
 1 11 12 10.83 1.06
 1 11 13 52.5 1.95
 1 11 14 23.18 1.37
 1 11 15 28.46 1.47
 1 11 16 14.83 1.21
 1 11 17 24.21 1.35
 1 11 18 11.44 1.03
 1 12 -18 10.35 1
 1 12 -17 4.65 0.89
 1 12 -16 15.84 1.2
 1 12 -15 16.28 1.25
 1 12 -14 32.77 1.57
 1 12 -13 17.9 1.26
 1 12 -12 39.77 1.7
 1 12 -11 54.96 1.97
 1 12 -10 16.25 1.14
 1 12 -9 5.62 0.84
 1 12 -8 41.69 1.57
 1 12 -7 9.9 0.88
 1 12 -6 160.14 3.68
 1 12 -5 43.29 1.5
 1 12 -4 5.81 0.72
 1 12 -3 85.22 2.24
 1 12 -2 24.07 1.08
 1 12 -1 8.88 0.75
 1 12 0 7.99 0.73
 1 12 1 9.11 0.76
 1 12 2 23.8 1.07
 1 12 3 84.95 2.24
 1 12 4 5.27 0.7
 1 12 5 42.11 1.49
 1 12 6 167.8 3.83
 1 12 7 9.77 0.88
 1 12 8 42.04 1.58
 1 12 9 7.51 0.87
 1 12 10 14.76 1.13
 1 12 11 53.1 1.94
 1 12 12 39.38 1.7
 1 12 13 17.8 1.24
 1 12 14 31.81 1.54
 1 12 15 13.96 1.2
 1 12 16 15.88 1.2
 1 12 17 5.33 0.9
 1 12 18 9.12 0.99
 1 13 -17 -0.98 0.74
 1 13 -16 5.15 0.92
 1 13 -15 14.8 1.2
 1 13 -14 9.72 1.1
 1 13 -13 14.88 1.18
 1 13 -12 17.44 1.25
 1 13 -11 12.35 1.12
 1 13 -10 63.14 2.13
 1 13 -9 23.36 1.33
 1 13 -8 68.87 2.15
 1 13 -7 4.9 0.8
 1 13 -6 47.95 1.69
 1 13 -5 1.77 0.7
 1 13 -4 15.92 1
 1 13 -3 74.4 2.12
 1 13 -2 80.59 2.22
 1 13 -1 28.54 1.22
 1 13 0 15.98 0.96
 1 13 1 28.33 1.21
 1 13 2 82.87 2.26
 1 13 3 75.61 2.14
 1 13 4 15.97 0.99
 1 13 5 0.78 0.68
 1 13 6 48.14 1.69
 1 13 7 3.21 0.77
 1 13 8 66.62 2.11
 1 13 9 24.84 1.35
 1 13 10 64.23 2.15
 1 13 11 12.67 1.11
 1 13 12 15.85 1.2
 1 13 13 15.35 1.19
 1 13 14 10.37 1.1
 1 13 15 14.86 1.18
 1 13 16 6.26 0.94
 1 13 17 0.68 0.76
 1 14 -16 5.33 0.88
 1 14 -15 21.87 1.3
 1 14 -14 0.74 0.85
 1 14 -13 12.79 1.17
 1 14 -12 0.77 0.83
 1 14 -11 1.56 0.87
 1 14 -10 6.69 0.99
 1 14 -9 16.44 1.21
 1 14 -8 12.01 1.08
 1 14 -7 46.23 1.78
 1 14 -6 12.7 1.01
 1 14 -5 30.37 1.37
 1 14 -4 120.4 3.05
 1 14 -3 31.58 1.37
 1 14 -2 1.06 0.69
 1 14 -1 6.03 0.79
 1 14 0 59.4 1.88
 1 14 1 6.48 0.8
 1 14 2 1.59 0.69
 1 14 3 31.99 1.37
 1 14 4 121.83 3.09
 1 14 5 28.09 1.33
 1 14 6 13.77 1.03
 1 14 7 44.57 1.75
 1 14 8 12.76 1.1
 1 14 9 17.12 1.22
 1 14 10 7.17 1
 1 14 11 2.19 0.86
 1 14 12 0.38 0.83
 1 14 13 13.7 1.19
 1 14 14 0.4 0.85
 1 14 15 22.54 1.32
 1 14 16 5.93 0.89
 1 15 -15 1.46 0.77
 1 15 -14 2.09 0.85
 1 15 -13 5.91 0.99
 1 15 -12 16.18 1.25
 1 15 -11 10.14 1.07
 1 15 -10 20.99 1.33
 1 15 -9 27.72 1.46
 1 15 -8 15.33 1.19
 1 15 -7 -0.24 0.8
 1 15 -6 12.76 1.09
 1 15 -5 28.75 1.43
 1 15 -4 48.65 1.77
 1 15 -3 4.21 0.82
 1 15 -2 2.85 0.78
 1 15 -1 49.86 1.77
 1 15 0 5.39 0.84
 1 15 1 49.9 1.76
 1 15 2 2.61 0.77
 1 15 3 4.07 0.82
 1 15 4 47.35 1.75
 1 15 5 29.05 1.43
 1 15 6 12.08 1.07
 1 15 7 0.52 0.81
 1 15 8 16.37 1.21
 1 15 9 28.67 1.49
 1 15 10 20.58 1.32
 1 15 11 10.39 1.07
 1 15 12 16.29 1.24
 1 15 13 6.74 1
 1 15 14 1.63 0.85
 1 15 15 -0.28 0.74
 1 16 -14 9.47 0.96
 1 16 -13 1.42 0.81
 1 16 -12 5.31 0.96
 1 16 -11 3.21 0.91
 1 16 -10 18.67 1.26
 1 16 -9 1.97 0.88
 1 16 -8 4.37 0.93
 1 16 -7 10.28 1.07
 1 16 -6 11.1 1.09
 1 16 -5 1.56 0.84
 1 16 -4 8.35 1.01
 1 16 -3 9.22 1.03
 1 16 -2 27.87 1.43
 1 16 -1 6.19 0.95
 1 16 0 17.87 1.2
 1 16 1 6.38 0.94
 1 16 2 28.57 1.45
 1 16 3 7.83 1
 1 16 4 7.79 1
 1 16 5 1.89 0.86
 1 16 6 10.68 1.08
 1 16 7 9.32 1.04
 1 16 8 3.48 0.92
 1 16 9 1.71 0.87
 1 16 10 18.62 1.25
 1 16 11 3.79 0.93
 1 16 12 6.41 0.98
 1 16 13 0.84 0.82
 1 16 14 7.83 0.94
 1 17 -13 0.8 0.75
 1 17 -12 -0.16 0.77
 1 17 -11 12.55 1.12
 1 17 -10 -0.31 0.83
 1 17 -9 4.84 0.98
 1 17 -8 6.6 0.99
 1 17 -7 2.56 0.88
 1 17 -6 0.14 0.83
 1 17 -5 7.14 1
 1 17 -4 4.06 0.93
 1 17 -3 14.14 1.17
 1 17 -2 4.28 0.92
 1 17 -1 45 1.82
 1 17 0 4.41 0.94
 1 17 1 44.89 1.81
 1 17 2 4.36 0.93
 1 17 3 12.66 1.13
 1 17 4 4.46 0.92
 1 17 5 6.93 1
 1 17 6 1.42 0.85
 1 17 7 0.64 0.85
 1 17 8 7.21 1
 1 17 9 4.59 0.96
 1 17 10 -0.51 0.82
 1 17 11 12.37 1.11
 1 17 12 -0.52 0.77
 1 17 13 0.47 0.74
 1 18 -12 2.16 0.81
 1 18 -11 2.52 0.82
 1 18 -10 3.12 0.87
 1 18 -9 14.02 1.15
 1 18 -8 2.54 0.9
 1 18 -7 1.07 0.89
 1 18 -6 1.47 0.85
 1 18 -5 19.45 1.27
 1 18 -4 12.88 1.14
 1 18 -3 6.16 0.99
 1 18 -2 2.99 0.9
 1 18 -1 14.37 1.19
 1 18 0 0.3 0.84
 1 18 1 15.81 1.21
 1 18 2 3.29 0.91
 1 18 3 6.82 1
 1 18 4 12.89 1.13
 1 18 5 17.95 1.24
 1 18 6 1.22 0.84
 1 18 7 1.26 0.9
 1 18 8 2.59 0.9
 1 18 9 13.62 1.14
 1 18 10 4.52 0.89
 1 18 11 2.36 0.81
 1 18 12 3.14 0.84
 1 19 -10 2.18 0.79
 1 19 -9 9.87 0.99
 1 19 -8 10.56 1.05
 1 19 -7 1.25 0.84
 1 19 -6 16.13 1.22
 1 19 -5 5.55 0.97
 1 19 -4 13.52 1.19
 1 19 -3 3.21 0.92
 1 19 -2 9.23 1.08
 1 19 -1 1.06 0.84
 1 19 0 0.98 0.83
 1 19 1 2.37 0.87
 1 19 2 8.27 1.08
 1 19 3 2.18 0.9
 1 19 4 14.14 1.2
 1 19 5 5.71 0.99
 1 19 6 17.04 1.23
 1 19 7 1.11 0.83
 1 19 8 11.15 1.06
 1 19 9 8.25 0.98
 1 19 10 3.09 0.8
 1 20 -8 4.19 0.87
 1 20 -7 0.43 0.77
 1 20 -6 1.54 0.83
 1 20 -5 10.17 1.03
 1 20 -4 3.76 0.89
 1 20 -3 7.98 1.02
 1 20 -2 12.93 1.12
 1 20 -1 11.57 1.12
 1 20 0 14.59 1.18
 1 20 1 11.48 1.11
 1 20 2 11.76 1.1
 1 20 3 9.26 1.02
 1 20 4 5.03 0.92
 1 20 5 9.74 1.04
 1 20 6 1.8 0.82
 1 20 7 1.51 0.78
 1 20 8 4.54 0.87
 1 21 -5 10.52 1.01
 1 21 -4 2.3 0.79
 1 21 -3 2.56 0.8
 1 21 -2 0.74 0.78
 1 21 -1 2.93 0.83
 1 21 0 0.31 0.78
 1 21 1 2.55 0.83
 1 21 2 0.88 0.78
 1 21 3 1.83 0.8
 1 21 4 1.61 0.79
 1 21 5 9.73 0.99
 2 0 0 387.15 6.97
 2 0 1 1424.77 25.53
 2 0 2 2243.65 39.09
 2 0 3 766.22 13.83
 2 0 4 209.28 3.85
 2 0 5 37.88 0.91
 2 0 6 43.32 1.05
 2 0 7 255.44 4.8
 2 0 8 31.74 0.95
 2 0 9 5.34 0.49
 2 0 10 0.51 0.45
 2 0 11 71.05 1.88
 2 0 12 5.08 0.66
 2 0 13 5.04 0.73
 2 0 14 0.71 0.65
 2 0 15 0.11 0.68
 2 0 16 1.07 0.77
 2 0 17 17.55 1.23
 2 0 18 28.31 1.47
 2 0 19 0.17 0.84
 2 0 20 9.56 1.04
 2 0 21 0.74 0.76
 2 1 -21 0.31 0.75
 2 1 -20 6.33 0.96
 2 1 -19 57.35 2.09
 2 1 -18 4.98 0.95
 2 1 -17 2.55 0.86
 2 1 -16 5.92 0.91
 2 1 -15 3.02 0.75
 2 1 -14 7.68 0.83
 2 1 -13 228.59 4.83
 2 1 -12 55.91 1.68
 2 1 -11 7.81 0.67
 2 1 -10 25.92 0.98
 2 1 -9 140.37 2.93
 2 1 -8 112.5 2.38
 2 1 -7 145.12 2.89
 2 1 -6 265.22 4.94
 2 1 -5 866.55 15.72
 2 1 -4 897.18 16.25
 2 1 -3 607.19 10.99
 2 1 -2 284.6 5.14
 2 1 -1 533.12 9.63
 2 1 0 403.56 7.31
 2 1 1 538.04 9.76
 2 1 2 279 5.04
 2 1 3 599.85 10.91
 2 1 4 894.1 16.22
 2 1 5 856.84 15.53
 2 1 6 264.21 4.92
 2 1 7 144.09 2.88
 2 1 8 112.96 2.39
 2 1 9 139.11 2.91
 2 1 10 25.86 0.98
 2 1 11 7.67 0.67
 2 1 12 57.62 1.71
 2 1 13 224.99 4.77
 2 1 14 7.66 0.83
 2 1 15 2.86 0.76
 2 1 16 7.01 0.93
 2 1 17 2.59 0.88
 2 1 18 4.93 0.94
 2 1 19 56.05 2.07
 2 1 20 6.78 0.98
 2 1 21 0.04 0.76
 2 2 -21 4.56 0.84
 2 2 -20 2.02 0.84
 2 2 -19 30.63 1.56
 2 2 -18 26.38 1.44
 2 2 -17 15.24 1.19
 2 2 -16 6.19 0.93
 2 2 -15 2.28 0.75
 2 2 -14 82 2.3
 2 2 -13 46.39 1.58
 2 2 -12 45.89 1.49
 2 2 -11 81.14 2.07
 2 2 -10 28.89 1.05
 2 2 -9 40.55 1.17
 2 2 -8 72.81 1.69
 2 2 -7 586.04 10.58
 2 2 -6 19.97 0.65
 2 2 -5 77.7 1.63
 2 2 -4 567.52 10.22
 2 2 -3 1125.54 20.29
 2 2 -2 99.15 1.89
 2 2 -1 1724.17 30.9
 2 2 0 894.18 16.17
 2 2 1 1730.32 31.1
 2 2 2 98.93 1.89
 2 2 3 1116.04 20.25
 2 2 4 570.7 10.31
 2 2 5 78.3 1.64
 2 2 6 20.32 0.66
 2 2 7 584.29 10.55
 2 2 8 72.52 1.69
 2 2 9 40.73 1.18
 2 2 10 28.96 1.05
 2 2 11 80.98 2.07
 2 2 12 45.74 1.49
 2 2 13 46.05 1.57
 2 2 14 80.72 2.29
 2 2 15 2.69 0.75
 2 2 16 5.4 0.92
 2 2 17 15.72 1.18
 2 2 18 25.77 1.42
 2 2 19 31.02 1.57
 2 2 20 1.77 0.84
 2 2 21 4.19 0.83
 2 3 -21 3.09 0.8
 2 3 -20 1.02 0.82
 2 3 -19 12.61 1.15
 2 3 -18 13.78 1.14
 2 3 -17 21.96 1.34
 2 3 -16 18.6 1.24
 2 3 -15 12.49 1
 2 3 -14 6.01 0.8
 2 3 -13 19.97 1.06
 2 3 -12 10.03 0.8
 2 3 -11 10.35 0.75
 2 3 -10 27.38 1.03
 2 3 -9 74.6 1.8
 2 3 -8 28.74 0.92
 2 3 -7 46.97 1.2
 2 3 -6 115.77 2.35
 2 3 -5 99.23 2.02
 2 3 -4 9.29 0.41
 2 3 -3 100.36 1.98
 2 3 -2 1077.58 19.6
 2 3 -1 1496.5 26.52
 2 3 0 274.99 4.97
 2 3 1 1488.91 26.46
 2 3 2 1090.9 19.72
 2 3 3 99.34 1.96
 2 3 4 9.37 0.41
 2 3 5 99.27 2.03
 2 3 6 115.07 2.35
 2 3 7 46.91 1.2
 2 3 8 28.42 0.92
 2 3 9 73.38 1.78
 2 3 10 26.27 1.02
 2 3 11 10.38 0.75
 2 3 12 9.8 0.79
 2 3 13 18.8 1.04
 2 3 14 5.77 0.8
 2 3 15 12.59 1.01
 2 3 16 19.64 1.26
 2 3 17 23 1.36
 2 3 18 11.43 1.1
 2 3 19 12.38 1.15
 2 3 20 1.72 0.84
 2 3 21 2.56 0.8
 2 4 -21 7.19 0.9
 2 4 -20 5.73 0.93
 2 4 -19 -0.04 0.82
 2 4 -18 23.53 1.38
 2 4 -17 12.49 1.12
 2 4 -16 12.37 1.1
 2 4 -15 15.93 1.12
 2 4 -14 138.47 3.36
 2 4 -13 44.21 1.56
 2 4 -12 51.29 1.63
 2 4 -11 26.86 1.1
 2 4 -10 104.22 2.45
 2 4 -9 8.25 0.62
 2 4 -8 78.95 1.84
 2 4 -7 8.83 0.52
 2 4 -6 236.39 4.48
 2 4 -5 467.99 8.44
 2 4 -4 619.65 11.15
 2 4 -3 282.45 5.17
 2 4 -2 67.3 1.4
 2 4 -1 889.75 16.05
 2 4 0 66.3 1.37
 2 4 1 903.78 16.33
 2 4 2 67.91 1.42
 2 4 3 292.81 5.36
 2 4 4 622.14 11.25
 2 4 5 467.06 8.47
 2 4 6 243.47 4.61
 2 4 7 8.04 0.51
 2 4 8 77.56 1.82
 2 4 9 8.43 0.62
 2 4 10 107.82 2.52
 2 4 11 26.49 1.1
 2 4 12 52.66 1.66
 2 4 13 45.28 1.58
 2 4 14 138.44 3.36
 2 4 15 16.81 1.15
 2 4 16 13.41 1.11
 2 4 17 12.93 1.13
 2 4 18 22.95 1.37
 2 4 19 1.27 0.83
 2 4 20 6.59 0.97
 2 4 21 6.89 0.9
 2 5 -21 0.27 0.77
 2 5 -20 27.85 1.4
 2 5 -19 3.82 0.91
 2 5 -18 10.91 1.07
 2 5 -17 16.72 1.23
 2 5 -16 18.18 1.24
 2 5 -15 6.4 0.91
 2 5 -14 7.74 0.87
 2 5 -13 10.65 0.88
 2 5 -12 37.02 1.39
 2 5 -11 231.19 4.79
 2 5 -10 105.56 2.51
 2 5 -9 3.69 0.55
 2 5 -8 284.71 5.46
 2 5 -7 34.46 1.03
 2 5 -6 390.09 7.18
 2 5 -5 429.23 7.82
 2 5 -4 197.85 3.77
 2 5 -3 134.93 2.64
 2 5 -2 613.76 11.09
 2 5 -1 390.04 7.05
 2 5 0 475.69 8.62
 2 5 1 386.29 7
 2 5 2 608.67 11.04
 2 5 3 130.89 2.59
 2 5 4 196.42 3.76
 2 5 5 419.98 7.7
 2 5 6 382.38 7.09
 2 5 7 33.63 1.02
 2 5 8 289.18 5.57
 2 5 9 3.25 0.54
 2 5 10 103.14 2.47
 2 5 11 232.6 4.84
 2 5 12 37.28 1.4
 2 5 13 9.47 0.87
 2 5 14 7.93 0.88
 2 5 15 5.62 0.89
 2 5 16 18.2 1.25
 2 5 17 18.58 1.25
 2 5 18 10.49 1.06
 2 5 19 4.08 0.91
 2 5 20 27.37 1.39
 2 5 21 0.35 0.77
 2 6 -20 4.71 0.88
 2 6 -19 1.66 0.86
 2 6 -18 10.58 1.06
 2 6 -17 21.58 1.34
 2 6 -16 22.74 1.35
 2 6 -15 5.83 0.93
 2 6 -14 13.8 1.03
 2 6 -13 7.8 0.85
 2 6 -12 48.25 1.62
 2 6 -11 10.41 0.82
 2 6 -10 53.98 1.62
 2 6 -9 93.57 2.26
 2 6 -8 178.34 3.69
 2 6 -7 26.1 0.91
 2 6 -6 206.04 4.03
 2 6 -5 156.53 3.12
 2 6 -4 618.99 11.15
 2 6 -3 324.69 5.98
 2 6 -2 637.49 11.49
 2 6 -1 122.66 2.45
 2 6 0 1236.9 22.36
 2 6 1 123.67 2.47
 2 6 2 648.69 11.75
 2 6 3 323.96 5.99
 2 6 4 607.09 10.98
 2 6 5 156.66 3.14
 2 6 6 206.96 4.07
 2 6 7 26.4 0.92
 2 6 8 179.83 3.73
 2 6 9 91.56 2.24
 2 6 10 53.5 1.61
 2 6 11 11.4 0.84
 2 6 12 48.34 1.63
 2 6 13 7.81 0.85
 2 6 14 13.8 1.04
 2 6 15 5.51 0.93
 2 6 16 22.52 1.35
 2 6 17 23.14 1.36
 2 6 18 10.75 1.07
 2 6 19 2.2 0.87
 2 6 20 5.17 0.89
 2 7 -20 5.49 0.88
 2 7 -19 4.41 0.93
 2 7 -18 14.83 1.21
 2 7 -17 3.05 0.89
 2 7 -16 42.01 1.75
 2 7 -15 11.88 1.1
 2 7 -14 46.21 1.77
 2 7 -13 7.74 0.87
 2 7 -12 11.57 0.91
 2 7 -11 62.08 1.86
 2 7 -10 68.7 1.93
 2 7 -9 192.05 4.04
 2 7 -8 94.26 2.26
 2 7 -7 134.76 2.92
 2 7 -6 145.7 3.03
 2 7 -5 487.61 8.93
 2 7 -4 297.71 5.6
 2 7 -3 723.62 13.06
 2 7 -2 498.8 9.05
 2 7 -1 516.53 9.34
 2 7 0 24.86 0.78
 2 7 1 518.26 9.38
 2 7 2 501.21 9.1
 2 7 3 711.54 12.89
 2 7 4 296.12 5.59
 2 7 5 482.92 8.9
 2 7 6 145.71 3.04
 2 7 7 133.74 2.92
 2 7 8 94.65 2.28
 2 7 9 185.12 3.95
 2 7 10 69.15 1.94
 2 7 11 60.52 1.84
 2 7 12 11.98 0.92
 2 7 13 6.81 0.85
 2 7 14 46.69 1.79
 2 7 15 12.7 1.09
 2 7 16 41.05 1.74
 2 7 17 2.56 0.86
 2 7 18 16.13 1.22
 2 7 19 6.35 0.95
 2 7 20 6.95 0.9
 2 8 -20 1.27 0.8
 2 8 -19 36.48 1.59
 2 8 -18 11.74 1.11
 2 8 -17 18.76 1.26
 2 8 -16 12.7 1.14
 2 8 -15 14.78 1.16
 2 8 -14 2.44 0.83
 2 8 -13 8.29 0.9
 2 8 -12 16.75 1.05
 2 8 -11 219.99 4.73
 2 8 -10 278.16 5.67
 2 8 -9 106.67 2.59
 2 8 -8 64.79 1.78
 2 8 -7 21.54 0.93
 2 8 -6 57.58 1.56
 2 8 -5 40.1 1.18
 2 8 -4 35.59 1.07
 2 8 -3 262.6 5.01
 2 8 -2 479.16 8.77
 2 8 -1 16.72 0.69
 2 8 0 1171.55 21.16
 2 8 1 17.05 0.69
 2 8 2 482.24 8.83
 2 8 3 261.84 5.03
 2 8 4 36.18 1.09
 2 8 5 40.02 1.18
 2 8 6 55.89 1.53
 2 8 7 21.55 0.94
 2 8 8 64.45 1.79
 2 8 9 104.48 2.56
 2 8 10 285.04 5.83
 2 8 11 217.47 4.71
 2 8 12 16.74 1.05
 2 8 13 8.29 0.9
 2 8 14 3.68 0.86
 2 8 15 14.81 1.16
 2 8 16 13.38 1.15
 2 8 17 18.36 1.24
 2 8 18 12.48 1.12
 2 8 19 38.37 1.62
 2 8 20 1.34 0.8
 2 9 -19 1.36 0.8
 2 9 -18 9.8 1.06
 2 9 -17 36.11 1.66
 2 9 -16 39.47 1.7
 2 9 -15 7.96 1.02
 2 9 -14 28.83 1.47
 2 9 -13 27.18 1.39
 2 9 -12 26.84 1.31
 2 9 -11 13.96 0.99
 2 9 -10 11.83 0.9
 2 9 -9 174.83 3.85
 2 9 -8 91.36 2.32
 2 9 -7 101.86 2.46
 2 9 -6 115.48 2.65
 2 9 -5 201.09 4.12
 2 9 -4 146.56 3.13
 2 9 -3 257.12 4.99
 2 9 -2 90.78 2.07
 2 9 -1 78.4 1.84
 2 9 0 44.64 1.24
 2 9 1 77.04 1.82
 2 9 2 90.75 2.08
 2 9 3 256.67 5
 2 9 4 146.05 3.13
 2 9 5 195.02 4.02
 2 9 6 113.15 2.62
 2 9 7 100.3 2.44
 2 9 8 90.6 2.32
 2 9 9 172.31 3.83
 2 9 10 11.75 0.91
 2 9 11 12.66 0.96
 2 9 12 26.65 1.3
 2 9 13 26.16 1.38
 2 9 14 30.46 1.49
 2 9 15 7.87 1.01
 2 9 16 38.28 1.67
 2 9 17 34.06 1.61
 2 9 18 9.01 1.04
 2 9 19 0.83 0.79
 2 10 -19 3.75 0.86
 2 10 -18 14.53 1.14
 2 10 -17 5.13 0.96
 2 10 -16 8.9 1.02
 2 10 -15 3.09 0.9
 2 10 -14 11.28 1.09
 2 10 -13 7.76 0.99
 2 10 -12 87.31 2.56
 2 10 -11 1.5 0.71
 2 10 -10 65.1 1.99
 2 10 -9 48.67 1.64
 2 10 -8 0.56 0.62
 2 10 -7 92.16 2.35
 2 10 -6 22.69 1.03
 2 10 -5 61.87 1.73
 2 10 -4 246.49 4.94
 2 10 -3 585.91 10.82
 2 10 -2 42.74 1.32
 2 10 -1 31.61 1.1
 2 10 0 371.89 7.07
 2 10 1 31.64 1.1
 2 10 2 42.19 1.31
 2 10 3 589.23 10.9
 2 10 4 249.9 5.02
 2 10 5 62.16 1.74
 2 10 6 24.01 1.05
 2 10 7 92.27 2.36
 2 10 8 0.3 0.62
 2 10 9 48.53 1.64
 2 10 10 65.88 2.02
 2 10 11 0.69 0.71
 2 10 12 85.97 2.55
 2 10 13 6.71 0.98
 2 10 14 12.49 1.11
 2 10 15 3.62 0.9
 2 10 16 8.55 1.02
 2 10 17 4.58 0.93
 2 10 18 14.59 1.13
 2 10 19 3.09 0.84
 2 11 -18 5.39 0.87
 2 11 -17 19.07 1.24
 2 11 -16 7.36 1.02
 2 11 -15 1.99 0.86
 2 11 -14 12.08 1.12
 2 11 -13 2.07 0.85
 2 11 -12 7.71 0.99
 2 11 -11 26.94 1.39
 2 11 -10 61.19 1.97
 2 11 -9 37.25 1.47
 2 11 -8 62.15 1.91
 2 11 -7 19.58 1.05
 2 11 -6 132.69 3.1
 2 11 -5 101.34 2.5
 2 11 -4 77.62 2.06
 2 11 -3 33.11 1.22
 2 11 -2 275.83 5.5
 2 11 -1 29.38 1.12
 2 11 0 82.56 2.09
 2 11 1 29.21 1.12
 2 11 2 274.35 5.49
 2 11 3 32.54 1.2
 2 11 4 78.79 2.07
 2 11 5 103.01 2.54
 2 11 6 134.38 3.14
 2 11 7 19.19 1.04
 2 11 8 63.64 1.94
 2 11 9 35.67 1.44
 2 11 10 60.73 1.96
 2 11 11 26.47 1.37
 2 11 12 8.26 1
 2 11 13 2.85 0.87
 2 11 14 10.71 1.09
 2 11 15 0.4 0.84
 2 11 16 8.68 1.04
 2 11 17 21.06 1.29
 2 11 18 4.27 0.85
 2 12 -17 3.95 0.87
 2 12 -16 6.86 0.99
 2 12 -15 9.44 1.1
 2 12 -14 4.26 0.92
 2 12 -13 2.99 0.9
 2 12 -12 9.93 1.05
 2 12 -11 9.99 1.04
 2 12 -10 43.02 1.72
 2 12 -9 17.54 1.12
 2 12 -8 8.13 0.87
 2 12 -7 76.18 2.18
 2 12 -6 2.83 0.7
 2 12 -5 75.71 2.11
 2 12 -4 14.03 0.91
 2 12 -3 117.12 2.81
 2 12 -2 15.27 0.9
 2 12 -1 23.87 1.07
 2 12 0 0.31 0.55
 2 12 1 23.11 1.06
 2 12 2 14.21 0.89
 2 12 3 120.12 2.86
 2 12 4 13.88 0.9
 2 12 5 77.37 2.15
 2 12 6 2.79 0.69
 2 12 7 76.41 2.2
 2 12 8 7.69 0.87
 2 12 9 19.2 1.14
 2 12 10 43.33 1.72
 2 12 11 8.89 1.02
 2 12 12 10.34 1.06
 2 12 13 2.93 0.9
 2 12 14 4.21 0.93
 2 12 15 9.76 1.1
 2 12 16 6.65 0.99
 2 12 17 3.58 0.87
 2 13 -17 12.6 1.01
 2 13 -16 4.5 0.89
 2 13 -15 26.2 1.43
 2 13 -14 9.28 1.08
 2 13 -13 16.04 1.22
 2 13 -12 23.36 1.37
 2 13 -11 4.11 0.9
 2 13 -10 0.33 0.8
 2 13 -9 18.66 1.21
 2 13 -8 6.12 0.85
 2 13 -7 1.4 0.73
 2 13 -6 9.29 0.88
 2 13 -5 60.9 1.9
 2 13 -4 49.42 1.67
 2 13 -3 31.01 1.3
 2 13 -2 35.7 1.38
 2 13 -1 62.83 1.88
 2 13 0 18.68 1.02
 2 13 1 61.4 1.86
 2 13 2 34.38 1.35
 2 13 3 32.08 1.32
 2 13 4 50.2 1.68
 2 13 5 62.7 1.94
 2 13 6 9.49 0.89
 2 13 7 1.77 0.73
 2 13 8 7.48 0.88
 2 13 9 16.52 1.15
 2 13 10 0.32 0.8
 2 13 11 1.04 0.86
 2 13 12 25.01 1.41
 2 13 13 16.26 1.22
 2 13 14 8.03 1.05
 2 13 15 25.77 1.42
 2 13 16 3.62 0.88
 2 13 17 12.39 1.01
 2 14 -16 1.38 0.78
 2 14 -15 8.92 1.02
 2 14 -14 3.96 0.94
 2 14 -13 5.19 0.96
 2 14 -12 2.13 0.88
 2 14 -11 31.26 1.54
 2 14 -10 8.97 1.05
 2 14 -9 6.97 0.98
 2 14 -8 3.58 0.87
 2 14 -7 34.26 1.54
 2 14 -6 1.08 0.74
 2 14 -5 21.68 1.19
 2 14 -4 25.48 1.26
 2 14 -3 14.73 1.01
 2 14 -2 11.58 0.93
 2 14 -1 18.54 1.08
 2 14 0 23.94 1.19
 2 14 1 19.22 1.1
 2 14 2 12.25 0.95
 2 14 3 14.42 1
 2 14 4 24.15 1.23
 2 14 5 21.08 1.17
 2 14 6 1.09 0.74
 2 14 7 34.83 1.55
 2 14 8 3.17 0.86
 2 14 9 5.93 0.94
 2 14 10 8.67 1.03
 2 14 11 30.11 1.52
 2 14 12 1.87 0.88
 2 14 13 5.55 0.99
 2 14 14 4.16 0.94
 2 14 15 9.6 1.03
 2 14 16 0.2 0.77
 2 15 -15 7.42 0.93
 2 15 -14 0.38 0.81
 2 15 -13 0.4 0.83
 2 15 -12 6.6 1.02
 2 15 -11 3.05 0.9
 2 15 -10 11.65 1.12
 2 15 -9 14.59 1.19
 2 15 -8 2.52 0.89
 2 15 -7 1.43 0.85
 2 15 -6 24.55 1.36
 2 15 -5 2.62 0.83
 2 15 -4 8.39 0.96
 2 15 -3 3.56 0.79
 2 15 -2 6.42 0.86
 2 15 -1 10.82 0.96
 2 15 0 5.9 0.85
 2 15 1 11.08 0.96
 2 15 2 6.59 0.86
 2 15 3 3.88 0.8
 2 15 4 9 0.98
 2 15 5 0.87 0.81
 2 15 6 24.97 1.37
 2 15 7 2.66 0.88
 2 15 8 2.81 0.88
 2 15 9 14.9 1.19
 2 15 10 10.61 1.1
 2 15 11 3.65 0.9
 2 15 12 7.37 1.03
 2 15 13 0.38 0.83
 2 15 14 -0.02 0.79
 2 15 15 7.87 0.93
 2 16 -14 3.11 0.81
 2 16 -13 3.65 0.89
 2 16 -12 16.29 1.2
 2 16 -11 10.08 1.09
 2 16 -10 6.08 0.96
 2 16 -9 2.63 0.88
 2 16 -8 2.15 0.88
 2 16 -7 11.53 1.11
 2 16 -6 2.85 0.86
 2 16 -5 17.69 1.24
 2 16 -4 21.65 1.31
 2 16 -3 34.13 1.57
 2 16 -2 6.31 0.96
 2 16 -1 6.55 0.94
 2 16 0 17.36 1.21
 2 16 1 6.23 0.94
 2 16 2 6.63 0.95
 2 16 3 32.92 1.53
 2 16 4 21.78 1.33
 2 16 5 17.38 1.23
 2 16 6 1.74 0.85
 2 16 7 11.16 1.1
 2 16 8 2.86 0.89
 2 16 9 1.74 0.88
 2 16 10 6.38 0.97
 2 16 11 8.05 1.04
 2 16 12 14.68 1.17
 2 16 13 2.75 0.87
 2 16 14 2.64 0.8
 2 17 -13 5.09 0.86
 2 17 -12 0.01 0.78
 2 17 -11 1.44 0.82
 2 17 -10 14.7 1.18
 2 17 -9 6.35 1.01
 2 17 -8 10.45 1.09
 2 17 -7 6.99 1
 2 17 -6 2.52 0.88
 2 17 -5 10.13 1.07
 2 17 -4 8.63 1.04
 2 17 -3 2.18 0.88
 2 17 -2 19.22 1.28
 2 17 -1 23.21 1.37
 2 17 0 -0.33 0.82
 2 17 1 23.45 1.37
 2 17 2 17.08 1.23
 2 17 3 2.44 0.88
 2 17 4 9.19 1.05
 2 17 5 10.24 1.07
 2 17 6 2.73 0.88
 2 17 7 6.06 0.96
 2 17 8 11.05 1.09
 2 17 9 4.21 0.96
 2 17 10 14.94 1.19
 2 17 11 1.77 0.84
 2 17 12 0.78 0.77
 2 17 13 4.85 0.84
 2 18 -11 -0.01 0.76
 2 18 -10 9.31 1.02
 2 18 -9 1.13 0.84
 2 18 -8 0.68 0.85
 2 18 -7 9.23 1.08
 2 18 -6 4.78 0.98
 2 18 -5 1.57 0.84
 2 18 -4 0.28 0.83
 2 18 -3 2.57 0.88
 2 18 -2 4.34 0.91
 2 18 -1 10.15 1.07
 2 18 0 2.14 0.88
 2 18 1 9.91 1.08
 2 18 2 2.85 0.88
 2 18 3 4.06 0.91
 2 18 4 0.47 0.82
 2 18 5 0.29 0.83
 2 18 6 4.16 0.96
 2 18 7 9.97 1.08
 2 18 8 1.05 0.86
 2 18 9 0.76 0.83
 2 18 10 8.64 1
 2 18 11 -0.08 0.76
 2 19 -10 3.38 0.86
 2 19 -9 5.26 0.89
 2 19 -8 8.55 0.99
 2 19 -7 3.56 0.89
 2 19 -6 1.97 0.87
 2 19 -5 1.4 0.86
 2 19 -4 2.82 0.91
 2 19 -3 2.36 0.9
 2 19 -2 12.14 1.14
 2 19 -1 6.09 1
 2 19 0 0.82 0.86
 2 19 1 6.07 1
 2 19 2 10.19 1.1
 2 19 3 3.23 0.92
 2 19 4 1.64 0.89
 2 19 5 1.87 0.86
 2 19 6 3.97 0.9
 2 19 7 3.13 0.89
 2 19 8 8.03 0.98
 2 19 9 5.84 0.9
 2 19 10 4.23 0.87
 2 20 -8 0.62 0.79
 2 20 -7 2.82 0.81
 2 20 -6 1.66 0.8
 2 20 -5 2.37 0.84
 2 20 -4 14.8 1.14
 2 20 -3 0.95 0.83
 2 20 -2 9.59 1.05
 2 20 -1 6.3 0.97
 2 20 0 4.36 0.93
 2 20 1 4.72 0.95
 2 20 2 9.05 1.02
 2 20 3 1.35 0.83
 2 20 4 14.72 1.14
 2 20 5 1.82 0.82
 2 20 6 0.88 0.78
 2 20 7 2.26 0.8
 2 20 8 0.45 0.76
 2 21 -4 -0.67 0.73
 2 21 -3 -0.53 0.75
 2 21 -2 4.48 0.85
 2 21 -1 -0.08 0.76
 2 21 0 -0.12 0.76
 2 21 1 0.14 0.76
 2 21 2 4.32 0.86
 2 21 3 0 0.74
 2 21 4 -0.62 0.73
 3 0 1 212.77 3.83
 3 0 2 2942.81 52.11
 3 0 3 649.74 11.67
 3 0 4 288.92 5.22
 3 0 5 143 2.75
 3 0 6 335.4 6.12
 3 0 7 1348.93 24.14
 3 0 8 187.77 3.68
 3 0 9 120.63 2.58
 3 0 10 33.04 1.13
 3 0 11 110.62 2.59
 3 0 12 2.43 0.62
 3 0 13 57.19 1.78
 3 0 14 1.26 0.69
 3 0 15 61.52 1.98
 3 0 16 0.4 0.79
 3 0 17 128.5 3.35
 3 0 18 6.21 0.98
 3 0 19 51.15 1.96
 3 0 20 2.89 0.88
 3 0 21 30.4 1.4
 3 1 -21 10.87 1
 3 1 -20 9.87 1.05
 3 1 -19 6.71 1.03
 3 1 -18 5.31 0.97
 3 1 -17 42.8 1.77
 3 1 -16 55.89 2
 3 1 -15 2.51 0.76
 3 1 -14 90.73 2.46
 3 1 -13 193.56 4.2
 3 1 -12 301.17 5.98
 3 1 -11 227.8 4.62
 3 1 -10 35.97 1.18
 3 1 -9 85.18 1.96
 3 1 -8 458.98 8.34
 3 1 -7 89.16 1.92
 3 1 -6 141.13 2.77
 3 1 -5 76.95 1.61
 3 1 -4 199.07 3.67
 3 1 -3 190.29 3.48
 3 1 -2 5.68 0.31
 3 1 -1 4900.6 86.37
 3 1 0 4.89 0.29
 3 1 1 4910.22 86.79
 3 1 2 5.05 0.29
 3 1 3 191.65 3.51
 3 1 4 201.29 3.71
 3 1 5 75.95 1.6
 3 1 6 141.86 2.78
 3 1 7 90.53 1.94
 3 1 8 463.57 8.42
 3 1 9 86.03 1.98
 3 1 10 37.27 1.21
 3 1 11 230.45 4.67
 3 1 12 299.5 5.95
 3 1 13 198.49 4.28
 3 1 14 90.37 2.45
 3 1 15 2.38 0.75
 3 1 16 55.99 2
 3 1 17 43.89 1.79
 3 1 18 6.36 0.99
 3 1 19 6.3 1.02
 3 1 20 9.95 1.05
 3 1 21 10.13 0.99
 3 2 -21 4.53 0.84
 3 2 -20 16.56 1.19
 3 2 -19 14.18 1.2
 3 2 -18 35.36 1.61
 3 2 -17 82.58 2.52
 3 2 -16 67.43 2.21
 3 2 -15 12 0.99
 3 2 -14 123.03 3.05
 3 2 -13 17.02 1
 3 2 -12 96.81 2.43
 3 2 -11 203.13 4.22
 3 2 -10 81.81 2.02
 3 2 -9 282.37 5.43
 3 2 -8 432.35 7.91
 3 2 -7 29.48 0.89
 3 2 -6 431.7 7.79
 3 2 -5 285.71 5.23
 3 2 -4 1.96 0.28
 3 2 -3 532.63 9.53
 3 2 -2 25.82 0.65
 3 2 -1 1468.13 25.89
 3 2 0 1938.36 34.65
 3 2 1 1470.04 25.91
 3 2 2 26.05 0.66
 3 2 3 526.69 9.43
 3 2 4 1.91 0.28
 3 2 5 292.88 5.36
 3 2 6 437.96 7.9
 3 2 7 29.69 0.89
 3 2 8 435.37 7.97
 3 2 9 285.9 5.49
 3 2 10 81.1 2.01
 3 2 11 203.38 4.22
 3 2 12 95.42 2.41
 3 2 13 16.68 1
 3 2 14 123.94 3.07
 3 2 15 11.45 0.98
 3 2 16 65.62 2.18
 3 2 17 81.38 2.5
 3 2 18 35.65 1.62
 3 2 19 13.82 1.19
 3 2 20 15.25 1.15
 3 2 21 3.56 0.83
 3 3 -21 2.91 0.8
 3 3 -20 20.53 1.27
 3 3 -19 0.61 0.86
 3 3 -18 4.92 0.94
 3 3 -17 9.69 1.06
 3 3 -16 22.34 1.33
 3 3 -15 76.21 2.28
 3 3 -14 6.34 0.82
 3 3 -13 147.11 3.41
 3 3 -12 11.47 0.84
 3 3 -11 221.59 4.55
 3 3 -10 63.89 1.72
 3 3 -9 5.7 0.55
 3 3 -8 8.34 0.56
 3 3 -7 53.99 1.34
 3 3 -6 1157.16 20.69
 3 3 -5 199.31 3.76
 3 3 -4 1.53 0.29
 3 3 -3 1014.55 18.1
 3 3 -2 1503.19 26.82
 3 3 -1 463.1 8.28
 3 3 0 2001.56 35.25
 3 3 1 447.14 7.98
 3 3 2 1489.21 26.62
 3 3 3 987.33 17.69
 3 3 4 1.5 0.29
 3 3 5 201.44 3.79
 3 3 6 1145.05 20.47
 3 3 7 53.19 1.33
 3 3 8 8.87 0.56
 3 3 9 5.34 0.55
 3 3 10 62.58 1.69
 3 3 11 219.79 4.53
 3 3 12 11.69 0.85
 3 3 13 147.12 3.41
 3 3 14 5.86 0.83
 3 3 15 75.69 2.26
 3 3 16 22.51 1.32
 3 3 17 8.31 1.05
 3 3 18 6.17 0.96
 3 3 19 0.83 0.85
 3 3 20 21 1.27
 3 3 21 3.95 0.82
 3 4 -21 3 0.82
 3 4 -20 3.37 0.87
 3 4 -19 6.55 0.98
 3 4 -18 6.68 0.98
 3 4 -17 3.19 0.89
 3 4 -16 55.53 2
 3 4 -15 23.08 1.29
 3 4 -14 10 0.91
 3 4 -13 31.51 1.32
 3 4 -12 77.11 2.11
 3 4 -11 116.33 2.74
 3 4 -10 2.97 0.57
 3 4 -9 15.36 0.78
 3 4 -8 1.98 0.45
 3 4 -7 289.16 5.42
 3 4 -6 459.35 8.29
 3 4 -5 318.34 5.84
 3 4 -4 179.04 3.41
 3 4 -3 1184 21.16
 3 4 -2 144.92 2.76
 3 4 -1 862.95 15.42
 3 4 0 2192.55 39.43
 3 4 1 858.81 15.39
 3 4 2 144.07 2.75
 3 4 3 1176.15 21.06
 3 4 4 172.45 3.29
 3 4 5 317.27 5.84
 3 4 6 452.9 8.2
 3 4 7 287.73 5.41
 3 4 8 2.85 0.46
 3 4 9 14.35 0.76
 3 4 10 2.75 0.55
 3 4 11 115.48 2.73
 3 4 12 78.96 2.15
 3 4 13 30.17 1.3
 3 4 14 9.75 0.91
 3 4 15 22.45 1.29
 3 4 16 54.16 1.98
 3 4 17 2.47 0.88
 3 4 18 7.95 1
 3 4 19 6.5 0.98
 3 4 20 3.26 0.86
 3 4 21 2.61 0.83
 3 5 -20 1.65 0.82
 3 5 -19 0.78 0.84
 3 5 -18 2.26 0.86
 3 5 -17 0.36 0.82
 3 5 -16 97.28 2.78
 3 5 -15 4.05 0.87
 3 5 -14 13.51 1.01
 3 5 -13 9.65 0.88
 3 5 -12 6.09 0.74
 3 5 -11 56.92 1.7
 3 5 -10 111.62 2.61
 3 5 -9 16.07 0.82
 3 5 -8 195.96 3.94
 3 5 -7 273.33 5.18
 3 5 -6 87.64 1.93
 3 5 -5 270.41 5.03
 3 5 -4 369.85 6.71
 3 5 -3 375.51 6.76
 3 5 -2 458.04 8.16
 3 5 -1 208.74 3.88
 3 5 0 188.54 3.53
 3 5 1 204.41 3.81
 3 5 2 452.04 8.07
 3 5 3 379.04 6.85
 3 5 4 369.99 6.72
 3 5 5 269.05 5.02
 3 5 6 88.9 1.96
 3 5 7 276.8 5.25
 3 5 8 200.01 4.02
 3 5 9 16.45 0.83
 3 5 10 113.92 2.66
 3 5 11 56.72 1.7
 3 5 12 5.62 0.74
 3 5 13 9.74 0.87
 3 5 14 13.67 1.01
 3 5 15 4.3 0.89
 3 5 16 94.06 2.72
 3 5 17 0.49 0.82
 3 5 18 3.58 0.9
 3 5 19 1.13 0.81
 3 5 20 2.03 0.82
 3 6 -20 1.71 0.79
 3 6 -19 0.41 0.8
 3 6 -18 0.45 0.84
 3 6 -17 10.17 1.07
 3 6 -16 1.9 0.86
 3 6 -15 6.26 0.95
 3 6 -14 7.62 0.89
 3 6 -13 23.53 1.19
 3 6 -12 12.86 0.92
 3 6 -11 28.34 1.19
 3 6 -10 116.31 2.74
 3 6 -9 26.95 1.07
 3 6 -8 14.78 0.78
 3 6 -7 60.75 1.58
 3 6 -6 291.02 5.48
 3 6 -5 280.49 5.26
 3 6 -4 253.86 4.76
 3 6 -3 164.64 3.2
 3 6 -2 156.18 3.04
 3 6 -1 109.14 2.22
 3 6 0 267.08 4.93
 3 6 1 107.68 2.2
 3 6 2 154.98 3.02
 3 6 3 163.9 3.2
 3 6 4 251.44 4.73
 3 6 5 276.45 5.2
 3 6 6 283.34 5.37
 3 6 7 58.26 1.54
 3 6 8 15.13 0.79
 3 6 9 27.32 1.07
 3 6 10 116.52 2.75
 3 6 11 28.93 1.21
 3 6 12 13.14 0.93
 3 6 13 22.35 1.16
 3 6 14 8.18 0.91
 3 6 15 5.18 0.93
 3 6 16 1.89 0.84
 3 6 17 9.76 1.06
 3 6 18 0.67 0.84
 3 6 19 0.52 0.82
 3 6 20 0.95 0.8
 3 7 -20 2.45 0.8
 3 7 -19 1.13 0.81
 3 7 -18 1.59 0.85
 3 7 -17 1.05 0.82
 3 7 -16 10.21 1.07
 3 7 -15 12.85 1.13
 3 7 -14 85.39 2.52
 3 7 -13 2.94 0.76
 3 7 -12 23.45 1.17
 3 7 -11 20.74 1.07
 3 7 -10 34.48 1.29
 3 7 -9 16.36 0.89
 3 7 -8 2.27 0.55
 3 7 -7 31.91 1.1
 3 7 -6 3.79 0.5
 3 7 -5 15.53 0.7
 3 7 -4 225.17 4.32
 3 7 -3 15.72 0.65
 3 7 -2 240.58 4.54
 3 7 -1 402.88 7.32
 3 7 0 213.49 4.06
 3 7 1 401.35 7.29
 3 7 2 240.33 4.54
 3 7 3 16.13 0.66
 3 7 4 224.94 4.33
 3 7 5 15.73 0.7
 3 7 6 3.65 0.51
 3 7 7 32.56 1.11
 3 7 8 2.72 0.55
 3 7 9 16.84 0.9
 3 7 10 32.77 1.27
 3 7 11 21.42 1.09
 3 7 12 23.15 1.16
 3 7 13 3.93 0.78
 3 7 14 86.33 2.54
 3 7 15 14.45 1.16
 3 7 16 10.61 1.09
 3 7 17 0.29 0.81
 3 7 18 1.95 0.88
 3 7 19 0.72 0.81
 3 7 20 2.61 0.81
 3 8 -19 7.23 0.95
 3 8 -18 2.93 0.88
 3 8 -17 6.95 0.97
 3 8 -16 1.96 0.86
 3 8 -15 14.14 1.16
 3 8 -14 2.23 0.84
 3 8 -13 2.8 0.78
 3 8 -12 35.5 1.45
 3 8 -11 17.45 1.03
 3 8 -10 25.05 1.15
 3 8 -9 21.93 1.04
 3 8 -8 50.4 1.53
 3 8 -7 155.39 3.33
 3 8 -6 124.3 2.75
 3 8 -5 4.75 0.54
 3 8 -4 149.65 3.08
 3 8 -3 21.21 0.8
 3 8 -2 84.77 1.91
 3 8 -1 11.62 0.59
 3 8 0 23.46 0.81
 3 8 1 11.53 0.6
 3 8 2 83.2 1.89
 3 8 3 20.27 0.78
 3 8 4 152.63 3.14
 3 8 5 4.96 0.55
 3 8 6 121.99 2.72
 3 8 7 154.4 3.33
 3 8 8 51.03 1.55
 3 8 9 21.48 1.04
 3 8 10 24.71 1.14
 3 8 11 17.35 1.04
 3 8 12 36.39 1.46
 3 8 13 4.13 0.8
 3 8 14 3.04 0.85
 3 8 15 14.4 1.16
 3 8 16 2.18 0.87
 3 8 17 6.78 0.98
 3 8 18 1.76 0.86
 3 8 19 6.89 0.95
 3 9 -19 0.3 0.76
 3 9 -18 7.15 0.96
 3 9 -17 -0.32 0.83
 3 9 -16 2.38 0.88
 3 9 -15 3.92 0.89
 3 9 -14 8.84 1.02
 3 9 -13 29.04 1.46
 3 9 -12 33.28 1.43
 3 9 -11 11.01 0.92
 3 9 -10 3.35 0.71
 3 9 -9 95.09 2.44
 3 9 -8 2.75 0.63
 3 9 -7 63.23 1.78
 3 9 -6 8.74 0.69
 3 9 -5 67.15 1.76
 3 9 -4 23.26 0.93
 3 9 -3 47.14 1.35
 3 9 -2 210.88 4.18
 3 9 -1 19.67 0.8
 3 9 0 81.15 1.89
 3 9 1 18.66 0.78
 3 9 2 210.66 4.2
 3 9 3 46.66 1.35
 3 9 4 24.51 0.96
 3 9 5 65.12 1.73
 3 9 6 8.62 0.69
 3 9 7 67.15 1.85
 3 9 8 2.99 0.64
 3 9 9 97.88 2.5
 3 9 10 3.99 0.72
 3 9 11 9.51 0.89
 3 9 12 32.47 1.42
 3 9 13 28.57 1.44
 3 9 14 9.12 1.03
 3 9 15 3.39 0.9
 3 9 16 1.36 0.86
 3 9 17 -0.64 0.83
 3 9 18 7.27 0.97
 3 9 19 1.18 0.77
 3 10 -18 8.54 0.97
 3 10 -17 1.52 0.86
 3 10 -16 2.81 0.92
 3 10 -15 11.39 1.1
 3 10 -14 10.93 1.09
 3 10 -13 15.51 1.18
 3 10 -12 38.48 1.62
 3 10 -11 1.61 0.73
 3 10 -10 23.42 1.19
 3 10 -9 22.99 1.15
 3 10 -8 44.69 1.53
 3 10 -7 9.65 0.8
 3 10 -6 0.68 0.56
 3 10 -5 25.17 1.05
 3 10 -4 13.15 0.79
 3 10 -3 78.68 1.99
 3 10 -2 239 4.76
 3 10 -1 83.79 2.05
 3 10 0 42.63 1.31
 3 10 1 84.02 2.05
 3 10 2 237.36 4.73
 3 10 3 79.11 2
 3 10 4 13.14 0.79
 3 10 5 24.29 1.04
 3 10 6 0.69 0.56
 3 10 7 10.82 0.82
 3 10 8 44.41 1.53
 3 10 9 21.12 1.11
 3 10 10 22.28 1.17
 3 10 11 1.72 0.73
 3 10 12 38.95 1.63
 3 10 13 13.95 1.15
 3 10 14 9.92 1.07
 3 10 15 11.78 1.12
 3 10 16 2.28 0.89
 3 10 17 2.33 0.87
 3 10 18 7.98 0.96
 3 11 -18 3.93 0.85
 3 11 -17 5.47 0.93
 3 11 -16 8.34 1.04
 3 11 -15 2.34 0.88
 3 11 -14 1.53 0.85
 3 11 -13 12.39 1.12
 3 11 -12 4.28 0.9
 3 11 -11 4.52 0.87
 3 11 -10 1.5 0.74
 3 11 -9 21.39 1.16
 3 11 -8 135.52 3.23
 3 11 -7 143.71 3.33
 3 11 -6 19.94 1.03
 3 11 -5 7.46 0.73
 3 11 -4 77.75 2.06
 3 11 -3 14.52 0.86
 3 11 -2 24.67 1.04
 3 11 -1 43.79 1.4
 3 11 0 0.84 0.54
 3 11 1 43.2 1.38
 3 11 2 25.32 1.06
 3 11 3 13.21 0.83
 3 11 4 80.63 2.11
 3 11 5 7.5 0.74
 3 11 6 19.47 1.02
 3 11 7 142.2 3.31
 3 11 8 133.21 3.21
 3 11 9 22.2 1.17
 3 11 10 1.93 0.73
 3 11 11 4.39 0.86
 3 11 12 3.9 0.89
 3 11 13 12.41 1.13
 3 11 14 0.72 0.84
 3 11 15 1.97 0.87
 3 11 16 8.1 1.04
 3 11 17 3.55 0.88
 3 11 18 2.74 0.82
 3 12 -17 5.22 0.89
 3 12 -16 6.36 0.97
 3 12 -15 12.02 1.15
 3 12 -14 11.65 1.11
 3 12 -13 20.94 1.32
 3 12 -12 28.11 1.47
 3 12 -11 1.95 0.85
 3 12 -10 12.35 1.06
 3 12 -9 34.32 1.46
 3 12 -8 18.95 1.11
 3 12 -7 20.6 1.12
 3 12 -6 3.13 0.7
 3 12 -5 71.73 2.05
 3 12 -4 27.17 1.19
 3 12 -3 181.26 3.94
 3 12 -2 11.42 0.84
 3 12 -1 30.95 1.22
 3 12 0 9.19 0.77
 3 12 1 32.43 1.25
 3 12 2 13.47 0.88
 3 12 3 179.41 3.91
 3 12 4 26.48 1.17
 3 12 5 71.82 2.05
 3 12 6 3.33 0.71
 3 12 7 19.18 1.1
 3 12 8 19.19 1.12
 3 12 9 34.6 1.47
 3 12 10 13.43 1.07
 3 12 11 1.81 0.84
 3 12 12 27.02 1.44
 3 12 13 19.77 1.3
 3 12 14 11.3 1.11
 3 12 15 11.42 1.13
 3 12 16 7.22 0.99
 3 12 17 4.65 0.88
 3 13 -17 4.89 0.88
 3 13 -16 0.91 0.81
 3 13 -15 12.42 1.13
 3 13 -14 1.87 0.9
 3 13 -13 25.37 1.41
 3 13 -12 1.2 0.85
 3 13 -11 25.01 1.41
 3 13 -10 21.17 1.32
 3 13 -9 11.77 1.07
 3 13 -8 17.34 1.12
 3 13 -7 7.08 0.86
 3 13 -6 74.93 2.19
 3 13 -5 13.87 0.98
 3 13 -4 27.46 1.25
 3 13 -3 64.4 1.93
 3 13 -2 46.98 1.6
 3 13 -1 87.09 2.33
 3 13 0 65.6 1.94
 3 13 1 87.27 2.34
 3 13 2 46.57 1.6
 3 13 3 62.17 1.9
 3 13 4 27.64 1.25
 3 13 5 14.7 1
 3 13 6 76.46 2.22
 3 13 7 7.93 0.88
 3 13 8 17.15 1.11
 3 13 9 11.9 1.08
 3 13 10 22.15 1.33
 3 13 11 27.06 1.45
 3 13 12 1.09 0.86
 3 13 13 22.85 1.36
 3 13 14 1.91 0.88
 3 13 15 14.45 1.16
 3 13 16 2.41 0.83
 3 13 17 4.61 0.87
 3 14 -16 4.6 0.85
 3 14 -15 6.3 0.95
 3 14 -14 0.12 0.82
 3 14 -13 12.45 1.16
 3 14 -12 4 0.91
 3 14 -11 2.16 0.88
 3 14 -10 13.05 1.15
 3 14 -9 37.69 1.67
 3 14 -8 53.1 1.95
 3 14 -7 11.37 1.04
 3 14 -6 8.24 0.91
 3 14 -5 64.34 2.03
 3 14 -4 3.89 0.78
 3 14 -3 15.43 1.03
 3 14 -2 23.43 1.19
 3 14 -1 31.63 1.36
 3 14 0 120.1 2.99
 3 14 1 32.67 1.38
 3 14 2 24.73 1.23
 3 14 3 15.35 1.03
 3 14 4 3.6 0.79
 3 14 5 63.24 2.01
 3 14 6 8.23 0.9
 3 14 7 12.44 1.08
 3 14 8 52.13 1.93
 3 14 9 37.55 1.67
 3 14 10 13.97 1.16
 3 14 11 2.96 0.91
 3 14 12 4.55 0.93
 3 14 13 12.95 1.16
 3 14 14 -0.11 0.81
 3 14 15 6.14 0.93
 3 14 16 3.29 0.83
 3 15 -15 5.18 0.87
 3 15 -14 4.68 0.89
 3 15 -13 37.77 1.66
 3 15 -12 9.49 1.09
 3 15 -11 2.66 0.88
 3 15 -10 55.88 2.02
 3 15 -9 3.16 0.92
 3 15 -8 18.97 1.27
 3 15 -7 2.68 0.89
 3 15 -6 17.96 1.24
 3 15 -5 28.16 1.43
 3 15 -4 3.07 0.84
 3 15 -3 20.39 1.23
 3 15 -2 1.36 0.74
 3 15 -1 30.95 1.4
 3 15 0 4.28 0.81
 3 15 1 29.39 1.37
 3 15 2 0.24 0.72
 3 15 3 21.49 1.25
 3 15 4 3.44 0.84
 3 15 5 28.21 1.44
 3 15 6 18.83 1.25
 3 15 7 2.88 0.91
 3 15 8 20.34 1.3
 3 15 9 3.56 0.93
 3 15 10 54.72 2
 3 15 11 2.12 0.88
 3 15 12 9.99 1.11
 3 15 13 38.52 1.67
 3 15 14 5.16 0.91
 3 15 15 4.43 0.86
 3 16 -14 3.33 0.84
 3 16 -13 4.73 0.89
 3 16 -12 5 0.95
 3 16 -11 0.71 0.85
 3 16 -10 2.13 0.92
 3 16 -9 15.65 1.22
 3 16 -8 6.62 1.02
 3 16 -7 64.79 2.2
 3 16 -6 6.06 0.97
 3 16 -5 3.94 0.92
 3 16 -4 13.68 1.14
 3 16 -3 4.86 0.93
 3 16 -2 21.01 1.3
 3 16 -1 5.85 0.94
 3 16 0 27.15 1.43
 3 16 1 4.89 0.93
 3 16 2 21.09 1.3
 3 16 3 5.03 0.93
 3 16 4 12.79 1.12
 3 16 5 5.21 0.95
 3 16 6 5.96 0.98
 3 16 7 65.84 2.22
 3 16 8 7.7 1.02
 3 16 9 16.33 1.22
 3 16 10 1.84 0.9
 3 16 11 1.36 0.86
 3 16 12 5.76 0.95
 3 16 13 5.12 0.89
 3 16 14 4.22 0.84
 3 17 -13 4.41 0.87
 3 17 -12 4.01 0.86
 3 17 -11 16.4 1.18
 3 17 -10 8.63 1.05
 3 17 -9 28 1.5
 3 17 -8 14.02 1.17
 3 17 -7 2.36 0.88
 3 17 -6 14.91 1.19
 3 17 -5 1.92 0.87
 3 17 -4 6.01 0.97
 3 17 -3 3.81 0.91
 3 17 -2 15.14 1.19
 3 17 -1 19.57 1.3
 3 17 0 5.36 0.96
 3 17 1 20.73 1.31
 3 17 2 14.35 1.17
 3 17 3 3.6 0.91
 3 17 4 6.58 0.98
 3 17 5 1.77 0.85
 3 17 6 13.47 1.16
 3 17 7 2 0.88
 3 17 8 14.58 1.17
 3 17 9 28.3 1.51
 3 17 10 8.34 1.03
 3 17 11 16.43 1.19
 3 17 12 3.63 0.85
 3 17 13 4.36 0.86
 3 18 -11 0.26 0.77
 3 18 -10 6.81 0.94
 3 18 -9 2.05 0.87
 3 18 -8 10.99 1.1
 3 18 -7 3.13 0.91
 3 18 -6 13.63 1.19
 3 18 -5 11.8 1.11
 3 18 -4 4.26 0.93
 3 18 -3 4.05 0.91
 3 18 -2 1.08 0.84
 3 18 -1 2.35 0.88
 3 18 0 28.67 1.48
 3 18 1 2.1 0.88
 3 18 2 0.97 0.85
 3 18 3 3.26 0.9
 3 18 4 6.31 0.97
 3 18 5 12.84 1.13
 3 18 6 13.53 1.19
 3 18 7 2.81 0.92
 3 18 8 11.95 1.12
 3 18 9 2.77 0.87
 3 18 10 7.02 0.95
 3 18 11 -0.32 0.76
 3 19 -9 4 0.86
 3 19 -8 7.03 0.97
 3 19 -7 2.98 0.87
 3 19 -6 12.7 1.12
 3 19 -5 2.31 0.9
 3 19 -4 11.6 1.13
 3 19 -3 2.1 0.89
 3 19 -2 1.11 0.86
 3 19 -1 2.81 0.93
 3 19 0 4.67 0.96
 3 19 1 3.52 0.94
 3 19 2 0.6 0.85
 3 19 3 2.91 0.89
 3 19 4 14.19 1.18
 3 19 5 2.07 0.9
 3 19 6 11.89 1.1
 3 19 7 1.84 0.85
 3 19 8 7.23 0.96
 3 19 9 3.87 0.86
 3 20 -7 7.92 0.93
 3 20 -6 4.75 0.89
 3 20 -5 -0.93 0.78
 3 20 -4 7.86 0.98
 3 20 -3 2.58 0.88
 3 20 -2 2.66 0.86
 3 20 -1 6.97 0.98
 3 20 0 0.96 0.84
 3 20 1 6.96 0.99
 3 20 2 1.66 0.85
 3 20 3 3.96 0.9
 3 20 4 7.18 0.98
 3 20 5 0.99 0.81
 3 20 6 5.76 0.9
 3 20 7 9.52 0.96
 3 21 -4 6.01 0.91
 3 21 -3 5.64 0.87
 3 21 -2 2.68 0.81
 3 21 -1 6.02 0.9
 3 21 0 0.94 0.78
 3 21 1 6.88 0.91
 3 21 2 2.34 0.8
 3 21 3 3.88 0.85
 3 21 4 4.82 0.91
 4 0 0 387.24 6.91
 4 0 1 1206.65 21.61
 4 0 2 15.98 0.5
 4 0 3 249.93 4.55
 4 0 4 232.2 4.28
 4 0 5 22.75 0.7
 4 0 6 287.19 5.3
 4 0 7 10.36 0.55
 4 0 8 329.36 6.14
 4 0 9 886.72 15.82
 4 0 10 34.15 1.17
 4 0 11 101.97 2.46
 4 0 12 21.33 1.04
 4 0 13 12.4 0.91
 4 0 14 7.24 0.86
 4 0 15 1.61 0.74
 4 0 16 18.1 1.23
 4 0 17 0.49 0.83
 4 0 18 48.9 1.89
 4 0 19 108.79 3.02
 4 0 20 1.42 0.84
 4 0 21 23.19 1.25
 4 1 -21 3.1 0.8
 4 1 -20 6.6 0.96
 4 1 -19 5.32 0.98
 4 1 -18 2.98 0.9
 4 1 -17 2.68 0.88
 4 1 -16 54.26 1.97
 4 1 -15 34.87 1.48
 4 1 -14 247.03 5.24
 4 1 -13 27.93 1.24
 4 1 -12 115.86 2.78
 4 1 -11 52.34 1.57
 4 1 -10 49.34 1.45
 4 1 -9 15.82 0.77
 4 1 -8 3.4 0.45
 4 1 -7 168.02 3.31
 4 1 -6 532.69 9.56
 4 1 -5 129.92 2.57
 4 1 -4 15.88 0.55
 4 1 -3 142.02 2.71
 4 1 -2 838.09 15.06
 4 1 -1 1344.97 24.17
 4 1 0 605.53 10.83
 4 1 1 1342.11 24.13
 4 1 2 844.1 15.16
 4 1 3 141.05 2.69
 4 1 4 16.62 0.56
 4 1 5 132.02 2.6
 4 1 6 546.32 9.79
 4 1 7 170.49 3.36
 4 1 8 3.04 0.45
 4 1 9 14.81 0.75
 4 1 10 49.01 1.45
 4 1 11 53.94 1.6
 4 1 12 116.95 2.8
 4 1 13 26.97 1.22
 4 1 14 251.42 5.31
 4 1 15 35.34 1.49
 4 1 16 54.91 1.98
 4 1 17 2.36 0.87
 4 1 18 2.86 0.91
 4 1 19 5.02 0.98
 4 1 20 6.13 0.97
 4 1 21 2.5 0.8
 4 2 -21 1.14 0.76
 4 2 -20 7.86 0.99
 4 2 -19 50.02 1.93
 4 2 -18 6.06 0.97
 4 2 -17 10.07 1.06
 4 2 -16 12.9 1.13
 4 2 -15 58.55 2
 4 2 -14 80.5 2.3
 4 2 -13 103.32 2.64
 4 2 -12 63.32 1.85
 4 2 -11 141.38 3.16
 4 2 -10 41.97 1.33
 4 2 -9 137.02 2.94
 4 2 -8 18.18 0.75
 4 2 -7 33.14 0.98
 4 2 -6 392.35 7.11
 4 2 -5 644.14 11.52
 4 2 -4 215.53 4
 4 2 -3 343.95 6.17
 4 2 -2 748.49 13.33
 4 2 -1 8.72 0.38
 4 2 0 1011.78 18.07
 4 2 1 8.2 0.37
 4 2 2 748.63 13.38
 4 2 3 341.43 6.13
 4 2 4 216.98 4.03
 4 2 5 637.14 11.4
 4 2 6 391.54 7.11
 4 2 7 34.34 1
 4 2 8 18.45 0.76
 4 2 9 138.05 2.96
 4 2 10 42.16 1.33
 4 2 11 141.58 3.17
 4 2 12 63.33 1.85
 4 2 13 101.6 2.62
 4 2 14 80.46 2.3
 4 2 15 59.1 2.02
 4 2 16 12.6 1.12
 4 2 17 11 1.08
 4 2 18 5.47 0.95
 4 2 19 48.46 1.9
 4 2 20 7.48 1
 4 2 21 2.64 0.79
 4 3 -21 1.82 0.82
 4 3 -20 4.84 0.9
 4 3 -19 28.7 1.5
 4 3 -18 20.39 1.3
 4 3 -17 0.49 0.83
 4 3 -16 11.58 1.1
 4 3 -15 10.38 0.99
 4 3 -14 36.54 1.47
 4 3 -13 2.06 0.68
 4 3 -12 99.38 2.51
 4 3 -11 66.43 1.85
 4 3 -10 3.73 0.59
 4 3 -9 315.45 6.04
 4 3 -8 391.62 7.25
 4 3 -7 49.36 1.28
 4 3 -6 552.27 9.91
 4 3 -5 468.36 8.43
 4 3 -4 1021.2 18.31
 4 3 -3 58.16 1.29
 4 3 -2 15.5 0.53
 4 3 -1 1102.72 19.7
 4 3 0 3140.9 55.71
 4 3 1 1114.78 19.91
 4 3 2 15.71 0.53
 4 3 3 58.55 1.3
 4 3 4 1019.56 18.25
 4 3 5 476.58 8.55
 4 3 6 550.36 9.86
 4 3 7 48.8 1.27
 4 3 8 393.95 7.3
 4 3 9 316.77 6.07
 4 3 10 2.93 0.57
 4 3 11 66.4 1.85
 4 3 12 98.67 2.5
 4 3 13 1.73 0.68
 4 3 14 36.35 1.47
 4 3 15 10.62 1.01
 4 3 16 12.28 1.1
 4 3 17 1.4 0.82
 4 3 18 18.94 1.27
 4 3 19 27.25 1.47
 4 3 20 4.62 0.9
 4 3 21 3.01 0.83
 4 4 -20 5 0.91
 4 4 -19 17.38 1.22
 4 4 -18 7.65 1
 4 4 -17 5.94 0.98
 4 4 -16 11.88 1.11
 4 4 -15 10.71 1.02
 4 4 -14 0.8 0.7
 4 4 -13 52.54 1.74
 4 4 -12 6.84 0.76
 4 4 -11 54.75 1.66
 4 4 -10 1.73 0.56
 4 4 -9 97.07 2.29
 4 4 -8 80.43 1.93
 4 4 -7 64.57 1.57
 4 4 -6 104.78 2.23
 4 4 -5 798.21 14.21
 4 4 -4 677.82 12.08
 4 4 -3 295.67 5.39
 4 4 -2 151.25 2.89
 4 4 -1 2027.84 36.08
 4 4 0 165.72 3.12
 4 4 1 2020.08 35.95
 4 4 2 150.75 2.89
 4 4 3 294.7 5.38
 4 4 4 690.25 12.08
 4 4 5 788.6 14.1
 4 4 6 103.15 2.2
 4 4 7 61.21 1.51
 4 4 8 80.23 1.93
 4 4 9 100.61 2.35
 4 4 10 1.7 0.56
 4 4 11 55.65 1.68
 4 4 12 6.23 0.75
 4 4 13 51.92 1.73
 4 4 14 0.7 0.7
 4 4 15 10.4 1.02
 4 4 16 11.09 1.07
 4 4 17 7.76 1.01
 4 4 18 8.08 1.02
 4 4 19 15.69 1.2
 4 4 20 4.45 0.88
 4 5 -20 2.78 0.83
 4 5 -19 8.79 1.03
 4 5 -18 11.24 1.12
 4 5 -17 17.91 1.25
 4 5 -16 3.45 0.9
 4 5 -15 56.47 2
 4 5 -14 95.02 2.6
 4 5 -13 15.74 1.03
 4 5 -12 7.68 0.8
 4 5 -11 8.3 0.77
 4 5 -10 101.54 2.46
 4 5 -9 64.92 1.75
 4 5 -8 146.46 3.12
 4 5 -7 75.67 1.8
 4 5 -6 277.36 5.23
 4 5 -5 13.87 0.62
 4 5 -4 404.37 7.34
 4 5 -3 244.24 4.56
 4 5 -2 447.25 8.02
 4 5 -1 365.35 6.6
 4 5 0 69.43 1.52
 4 5 1 363.41 6.57
 4 5 2 439.37 7.88
 4 5 3 239.68 4.48
 4 5 4 405.4 7.35
 4 5 5 13.22 0.61
 4 5 6 272.55 5.16
 4 5 7 75.08 1.79
 4 5 8 145.27 3.1
 4 5 9 65.31 1.76
 4 5 10 101.5 2.46
 4 5 11 8.21 0.77
 4 5 12 6.59 0.78
 4 5 13 17.63 1.06
 4 5 14 96.86 2.64
 4 5 15 56 2
 4 5 16 3.59 0.91
 4 5 17 18.28 1.25
 4 5 18 11.73 1.14
 4 5 19 9.63 1.04
 4 5 20 4.12 0.84
 4 6 -20 5.5 0.88
 4 6 -19 9.93 1.04
 4 6 -18 7.31 1.01
 4 6 -17 14.74 1.17
 4 6 -16 2.19 0.86
 4 6 -15 13.71 1.14
 4 6 -14 11.81 1.03
 4 6 -13 0.47 0.69
 4 6 -12 39.51 1.48
 4 6 -11 100.95 2.55
 4 6 -10 43.66 1.45
 4 6 -9 62.16 1.73
 4 6 -8 88.69 2.15
 4 6 -7 179.1 3.67
 4 6 -6 161.81 3.28
 4 6 -5 101.76 2.21
 4 6 -4 79.12 1.78
 4 6 -3 187.08 3.62
 4 6 -2 230.4 4.34
 4 6 -1 573.29 10.21
 4 6 0 453.92 8.15
 4 6 1 571.84 10.19
 4 6 2 230.17 4.34
 4 6 3 186.84 3.61
 4 6 4 78.13 1.77
 4 6 5 103.64 2.24
 4 6 6 160.45 3.26
 4 6 7 182.65 3.73
 4 6 8 88.92 2.16
 4 6 9 63.08 1.75
 4 6 10 44.34 1.47
 4 6 11 101.88 2.57
 4 6 12 40.53 1.5
 4 6 13 0.58 0.68
 4 6 14 11.58 1.04
 4 6 15 14.53 1.16
 4 6 16 2.67 0.87
 4 6 17 14.22 1.17
 4 6 18 6.9 1.01
 4 6 19 10.54 1.05
 4 6 20 5.9 0.88
 4 7 -20 2.74 0.82
 4 7 -19 6.13 0.93
 4 7 -18 5.4 0.96
 4 7 -17 10.72 1.07
 4 7 -16 3.68 0.91
 4 7 -15 4.78 0.93
 4 7 -14 2.23 0.83
 4 7 -13 11.93 0.99
 4 7 -12 5.03 0.79
 4 7 -11 4.04 0.73
 4 7 -10 41.04 1.44
 4 7 -9 4.37 0.64
 4 7 -8 38.4 1.29
 4 7 -7 20.18 0.9
 4 7 -6 19.6 0.86
 4 7 -5 284.88 5.42
 4 7 -4 17.85 0.74
 4 7 -3 66.18 1.58
 4 7 -2 10.93 0.57
 4 7 -1 141.39 2.85
 4 7 0 261.61 4.91
 4 7 1 141.21 2.85
 4 7 2 10.3 0.56
 4 7 3 67.14 1.6
 4 7 4 17.98 0.74
 4 7 5 283.9 5.4
 4 7 6 19.86 0.86
 4 7 7 20.94 0.91
 4 7 8 38.7 1.3
 4 7 9 4.36 0.64
 4 7 10 41.24 1.44
 4 7 11 4.35 0.73
 4 7 12 5.18 0.78
 4 7 13 13.17 1
 4 7 14 1.61 0.82
 4 7 15 4.89 0.93
 4 7 16 3.53 0.91
 4 7 17 9.62 1.05
 4 7 18 4.21 0.94
 4 7 19 5.53 0.91
 4 7 20 2.59 0.82
 4 8 -19 6.96 0.91
 4 8 -18 3.6 0.91
 4 8 -17 0.86 0.9
 4 8 -16 2.85 0.88
 4 8 -15 10.32 1.07
 4 8 -14 8.32 1.02
 4 8 -13 34.85 1.54
 4 8 -12 4.44 0.8
 4 8 -11 32.01 1.35
 4 8 -10 43.86 1.53
 4 8 -9 8.03 0.77
 4 8 -8 15.36 0.88
 4 8 -7 23.2 1
 4 8 -6 39.22 1.26
 4 8 -5 24.64 0.96
 4 8 -4 69.62 1.75
 4 8 -3 34.36 1.06
 4 8 -2 60.01 1.5
 4 8 -1 60.87 1.51
 4 8 0 36.55 1.07
 4 8 1 61.08 1.51
 4 8 2 58.16 1.47
 4 8 3 34.56 1.07
 4 8 4 69.85 1.75
 4 8 5 24.01 0.95
 4 8 6 39.57 1.27
 4 8 7 23.87 1.02
 4 8 8 16.77 0.91
 4 8 9 9.28 0.79
 4 8 10 43.04 1.52
 4 8 11 32.54 1.36
 4 8 12 5.73 0.81
 4 8 13 34.51 1.54
 4 8 14 8.6 1.01
 4 8 15 8.62 1.03
 4 8 16 0.98 0.86
 4 8 17 2.03 0.91
 4 8 18 2.86 0.89
 4 8 19 4.81 0.88
 4 9 -19 11.66 1.01
 4 9 -18 -0.33 0.79
 4 9 -17 6.97 1.01
 4 9 -16 5.2 0.96
 4 9 -15 11.14 1.09
 4 9 -14 11.21 1.1
 4 9 -13 15.07 1.16
 4 9 -12 12.21 1
 4 9 -11 1.61 0.72
 4 9 -10 24.49 1.19
 4 9 -9 100.65 2.56
 4 9 -8 50.16 1.6
 4 9 -7 75.51 2.02
 4 9 -6 23.37 1.02
 4 9 -5 57.7 1.63
 4 9 -4 26.78 1.03
 4 9 -3 25.28 0.98
 4 9 -2 62.8 1.64
 4 9 -1 114.21 2.53
 4 9 0 205.6 4.11
 4 9 1 115.17 2.55
 4 9 2 63.06 1.65
 4 9 3 25.11 0.97
 4 9 4 27.32 1.04
 4 9 5 56.36 1.6
 4 9 6 23.59 1.02
 4 9 7 74.75 2.01
 4 9 8 50.4 1.6
 4 9 9 102.66 2.6
 4 9 10 23.81 1.18
 4 9 11 2.24 0.73
 4 9 12 11.42 0.98
 4 9 13 13.84 1.15
 4 9 14 10.83 1.09
 4 9 15 10.47 1.09
 4 9 16 5.22 0.96
 4 9 17 5.59 0.98
 4 9 18 0.33 0.8
 4 9 19 12.31 1.02
 4 10 -18 0.41 0.78
 4 10 -17 6.43 0.97
 4 10 -16 9.47 1.1
 4 10 -15 6.37 0.96
 4 10 -14 27.8 1.47
 4 10 -13 0.56 0.81
 4 10 -12 11.01 1.05
 4 10 -11 12.74 1.01
 4 10 -10 4.85 0.8
 4 10 -9 -0.01 0.65
 4 10 -8 16.47 0.98
 4 10 -7 27.37 1.17
 4 10 -6 42.36 1.43
 4 10 -5 17 0.91
 4 10 -4 114.25 2.66
 4 10 -3 12.47 0.78
 4 10 -2 19.52 0.91
 4 10 -1 51.41 1.49
 4 10 0 14.87 0.8
 4 10 1 51.79 1.5
 4 10 2 19.57 0.91
 4 10 3 13.15 0.79
 4 10 4 114.95 2.67
 4 10 5 17.06 0.92
 4 10 6 43.28 1.45
 4 10 7 27.14 1.17
 4 10 8 15.87 0.98
 4 10 9 0.43 0.66
 4 10 10 4.86 0.79
 4 10 11 12.38 1.01
 4 10 12 9.6 1.04
 4 10 13 0.2 0.8
 4 10 14 26.9 1.45
 4 10 15 4.57 0.96
 4 10 16 9.07 1.24
 4 10 17 7.2 0.98
 4 10 18 0.53 0.77
 4 11 -18 3.09 0.81
 4 11 -17 5.03 0.92
 4 11 -16 13.74 1.18
 4 11 -15 1.19 0.88
 4 11 -14 4 0.93
 4 11 -13 6.51 0.98
 4 11 -12 8.71 1.03
 4 11 -11 18.13 1.26
 4 11 -10 45.98 1.7
 4 11 -9 70.4 2.12
 4 11 -8 38.18 1.48
 4 11 -7 29.08 1.26
 4 11 -6 9.39 0.82
 4 11 -5 3.02 0.67
 4 11 -4 31.39 1.23
 4 11 -3 48.07 1.52
 4 11 -2 169.25 3.65
 4 11 -1 15.94 0.88
 4 11 0 0.32 0.54
 4 11 1 15.84 0.88
 4 11 2 167.46 3.62
 4 11 3 48.17 1.52
 4 11 4 30.86 1.22
 4 11 5 2.58 0.65
 4 11 6 8.9 0.81
 4 11 7 28.54 1.25
 4 11 8 39.15 1.49
 4 11 9 68.18 2.08
 4 11 10 46.35 1.7
 4 11 11 16.96 1.19
 4 11 12 9.58 1.04
 4 11 13 5.71 0.96
 4 11 14 6.67 1.29
 4 11 15 0.49 0.84
 4 11 16 15.49 1.2
 4 11 17 4.86 0.91
 4 11 18 2.77 0.8
 4 12 -17 2.78 0.82
 4 12 -16 14.88 1.16
 4 12 -15 23.09 1.38
 4 12 -14 38.17 1.67
 4 12 -13 5.57 0.95
 4 12 -12 2.57 0.88
 4 12 -11 15.15 1.19
 4 12 -10 23.62 1.35
 4 12 -9 14.39 1.06
 4 12 -8 58.15 1.9
 4 12 -7 17.69 1.07
 4 12 -6 4.33 0.75
 4 12 -5 57.73 1.81
 4 12 -4 121.35 2.92
 4 12 -3 28.74 1.22
 4 12 -2 86.63 2.28
 4 12 -1 137.75 3.17
 4 12 0 2.14 0.64
 4 12 1 137.24 3.16
 4 12 2 88.22 2.3
 4 12 3 28.81 1.23
 4 12 4 120.86 2.92
 4 12 5 57.69 1.81
 4 12 6 4.05 0.75
 4 12 7 18.17 1.08
 4 12 8 58.38 1.91
 4 12 9 14.33 1.05
 4 12 10 24.14 1.36
 4 12 11 15.07 1.18
 4 12 12 2.85 0.89
 4 12 13 5.11 0.97
 4 12 14 36.83 1.64
 4 12 15 22.09 1.36
 4 12 16 16.06 1.18
 4 12 17 3.46 0.84
 4 13 -16 0 0.77
 4 13 -15 3.96 0.9
 4 13 -14 2.27 0.9
 4 13 -13 1.27 0.83
 4 13 -12 11.46 1.1
 4 13 -11 16.81 1.23
 4 13 -10 5.09 0.93
 4 13 -9 11.27 1.08
 4 13 -8 12.06 1.05
 4 13 -7 38.28 1.54
 4 13 -6 35.4 1.46
 4 13 -5 160.83 3.72
 4 13 -4 18.95 1.09
 4 13 -3 118.32 2.92
 4 13 -2 1.86 0.7
 4 13 -1 34.33 1.37
 4 13 0 23.34 1.15
 4 13 1 34.44 1.37
 4 13 2 2.16 0.69
 4 13 3 118.52 2.93
 4 13 4 19.09 1.1
 4 13 5 161.4 3.74
 4 13 6 35.77 1.46
 4 13 7 37.72 1.53
 4 13 8 13.61 1.09
 4 13 9 10.6 1.06
 4 13 10 3.89 0.91
 4 13 11 18.75 1.27
 4 13 12 11.91 1.11
 4 13 13 -0.08 0.8
 4 13 14 2.47 0.89
 4 13 15 4.2 0.91
 4 13 16 0.35 0.77
 4 14 -16 1.62 0.8
 4 14 -15 2.7 0.84
 4 14 -14 4.52 0.93
 4 14 -13 2.26 0.91
 4 14 -12 5.22 0.95
 4 14 -11 11.33 1.11
 4 14 -10 6.33 0.99
 4 14 -9 7.83 1.01
 4 14 -8 36.03 1.63
 4 14 -7 6.05 0.96
 4 14 -6 39.36 1.64
 4 14 -5 7.72 0.89
 4 14 -4 51.67 1.79
 4 14 -3 17.7 1.1
 4 14 -2 142.23 3.41
 4 14 -1 15.3 1.04
 4 14 0 63.23 1.97
 4 14 1 15.2 1.04
 4 14 2 142.37 3.41
 4 14 3 18.09 1.11
 4 14 4 48.9 1.74
 4 14 5 6.64 0.87
 4 14 6 40.07 1.65
 4 14 7 5.39 0.94
 4 14 8 36.59 1.63
 4 14 9 6.59 0.98
 4 14 10 6.97 1
 4 14 11 10.63 1.09
 4 14 12 5.35 0.94
 4 14 13 1.53 0.88
 4 14 14 5.05 0.93
 4 14 15 2.06 0.84
 4 14 16 1.83 0.8
 4 15 -15 10.89 1.02
 4 15 -14 1.45 0.82
 4 15 -13 0.24 0.82
 4 15 -12 26.84 1.46
 4 15 -11 34.75 1.66
 4 15 -10 0.85 0.84
 4 15 -9 20.73 1.32
 4 15 -8 20.93 1.32
 4 15 -7 17.24 1.23
 4 15 -6 6.84 0.98
 4 15 -5 3.63 0.9
 4 15 -4 2.27 0.84
 4 15 -3 12.82 1.07
 4 15 -2 49.23 1.83
 4 15 -1 45.86 1.76
 4 15 0 2.2 0.78
 4 15 1 46.32 1.76
 4 15 2 49.33 1.83
 4 15 3 13.62 1.09
 4 15 4 3.06 0.87
 4 15 5 4.3 0.9
 4 15 6 6.57 0.98
 4 15 7 17.18 1.23
 4 15 8 20.03 1.3
 4 15 9 19.54 1.31
 4 15 10 0.74 0.86
 4 15 11 35.13 1.66
 4 15 12 25.55 1.43
 4 15 13 0.26 0.82
 4 15 14 0.67 0.79
 4 15 15 9.79 1
 4 16 -14 1.55 0.8
 4 16 -13 12.68 1.07
 4 16 -12 3.59 0.9
 4 16 -11 0.22 0.84
 4 16 -10 2.52 0.91
 4 16 -9 20.93 1.32
 4 16 -8 7.07 1.01
 4 16 -7 0.18 0.83
 4 16 -6 26.64 1.45
 4 16 -5 22.96 1.38
 4 16 -4 5.38 0.94
 4 16 -3 1.91 0.86
 4 16 -2 5.71 0.94
 4 16 -1 6.55 0.96
 4 16 0 6.56 0.96
 4 16 1 6.09 0.96
 4 16 2 5.24 0.95
 4 16 3 1.2 0.84
 4 16 4 5.77 0.96
 4 16 5 23.47 1.37
 4 16 6 26.4 1.45
 4 16 7 0.55 0.84
 4 16 8 9.65 1.06
 4 16 9 21.14 1.33
 4 16 10 3.14 0.92
 4 16 11 0.39 0.85
 4 16 12 3.72 0.88
 4 16 13 11.63 1.04
 4 16 14 0.49 0.78
 4 17 -12 3.28 0.83
 4 17 -11 0.81 0.82
 4 17 -10 7.5 1
 4 17 -9 10.93 1.11
 4 17 -8 16.73 1.27
 4 17 -7 12.84 1.13
 4 17 -6 3.13 0.9
 4 17 -5 2.52 0.89
 4 17 -4 1.28 0.86
 4 17 -3 5.96 0.97
 4 17 -2 5.75 0.98
 4 17 -1 6.03 0.96
 4 17 0 6.8 1
 4 17 1 4.86 0.96
 4 17 2 5.79 0.98
 4 17 3 5.44 0.97
 4 17 4 1.35 0.85
 4 17 5 2.98 0.9
 4 17 6 2.8 0.89
 4 17 7 11.33 1.11
 4 17 8 16.33 1.26
 4 17 9 11.29 1.12
 4 17 10 7.94 1.02
 4 17 11 0.6 0.81
 4 17 12 1.85 0.81
 4 18 -11 5.6 0.91
 4 18 -10 3.91 0.85
 4 18 -9 3.08 0.89
 4 18 -8 5.24 0.97
 4 18 -7 7.54 1.02
 4 18 -6 1.45 0.89
 4 18 -5 5.01 0.97
 4 18 -4 3.52 0.89
 4 18 -3 11.41 1.11
 4 18 -2 15.22 1.18
 4 18 -1 9.45 1.06
 4 18 0 9.28 1.05
 4 18 1 9.67 1.06
 4 18 2 14.76 1.18
 4 18 3 10.53 1.08
 4 18 4 3.82 0.92
 4 18 5 3.8 0.94
 4 18 6 2.48 0.91
 4 18 7 8.08 1.03
 4 18 8 7.28 0.98
 4 18 9 3.4 0.87
 4 18 10 3.4 0.84
 4 18 11 5.88 0.91
 4 19 -9 6.17 0.91
 4 19 -8 3.85 0.87
 4 19 -7 1.81 0.84
 4 19 -6 5.69 0.94
 4 19 -5 5.08 0.94
 4 19 -4 12.07 1.13
 4 19 -3 3.62 0.94
 4 19 -2 4.27 0.95
 4 19 -1 2.8 0.91
 4 19 0 12.39 1.15
 4 19 1 1.87 0.89
 4 19 2 4.64 0.96
 4 19 3 3.09 0.91
 4 19 4 12.26 1.14
 4 19 5 4.19 0.93
 4 19 6 5.38 0.95
 4 19 7 1.79 0.84
 4 19 8 3.86 0.87
 4 19 9 7.33 0.92
 4 20 -7 19.39 1.21
 4 20 -6 6.82 0.91
 4 20 -5 8.52 0.97
 4 20 -4 1.36 0.81
 4 20 -3 6.06 0.93
 4 20 -2 1.04 0.83
 4 20 -1 9.57 1.03
 4 20 0 2.24 0.86
 4 20 1 7.68 0.99
 4 20 2 1.22 0.83
 4 20 3 6.47 0.94
 4 20 4 1.33 0.81
 4 20 5 8.07 0.97
 4 20 6 6.01 0.89
 4 20 7 18.86 1.19
 4 21 -3 5.26 0.91
 4 21 -2 13.61 1.1
 4 21 -1 6.87 0.91
 4 21 0 0.43 0.74
 4 21 1 7.68 0.92
 4 21 2 12.16 1.07
 4 21 3 5.63 0.91
 5 0 1 195.15 3.6
 5 0 2 164.52 3.1
 5 0 3 96.94 1.96
 5 0 4 126.54 2.5
 5 0 5 909.86 16.23
 5 0 6 405.25 7.35
 5 0 7 31.11 0.96
 5 0 8 16.86 0.74
 5 0 9 34.22 1.14
 5 0 10 2.26 0.55
 5 0 11 0.19 0.55
 5 0 12 107.2 2.64
 5 0 13 23.73 1.15
 5 0 14 2.35 0.73
 5 0 15 34.59 1.53
 5 0 16 44.61 1.79
 5 0 17 19.95 1.3
 5 0 18 0.38 0.83
 5 0 19 -0.05 0.82
 5 0 20 11.4 1.04
 5 0 21 12.84 1.04
 5 1 -21 1.82 0.8
 5 1 -20 5.91 0.94
 5 1 -19 1.26 0.87
 5 1 -18 0.64 0.84
 5 1 -17 13.75 1.16
 5 1 -16 6.96 0.98
 5 1 -15 8.57 0.96
 5 1 -14 21.05 1.16
 5 1 -13 11.89 0.91
 5 1 -12 116.85 2.82
 5 1 -11 90.03 2.27
 5 1 -10 124.34 2.8
 5 1 -9 56.77 1.55
 5 1 -8 31.31 1.01
 5 1 -7 5.47 0.49
 5 1 -6 263.72 4.91
 5 1 -5 65.95 1.49
 5 1 -4 247.04 4.55
 5 1 -3 519.27 9.2
 5 1 -2 713.38 12.65
 5 1 -1 161.22 3.01
 5 1 0 225.2 4.09
 5 1 1 159.82 2.99
 5 1 2 708.35 12.57
 5 1 3 519.35 9.22
 5 1 4 245.44 4.52
 5 1 5 65.38 1.48
 5 1 6 264.9 4.93
 5 1 7 5.96 0.49
 5 1 8 31.41 1.02
 5 1 9 57.69 1.57
 5 1 10 123.48 2.79
 5 1 11 88.65 2.25
 5 1 12 115.46 2.79
 5 1 13 12.57 0.92
 5 1 14 21.97 1.17
 5 1 15 8.27 0.94
 5 1 16 6.18 0.95
 5 1 17 12.63 1.13
 5 1 18 0.28 0.82
 5 1 19 1.54 0.87
 5 1 20 5.7 0.92
 5 1 21 0.4 0.78
 5 2 -20 2.45 0.85
 5 2 -19 22.73 1.36
 5 2 -18 10.73 1.08
 5 2 -17 0.21 0.82
 5 2 -16 28.07 1.46
 5 2 -15 7.29 0.93
 5 2 -14 32.56 1.41
 5 2 -13 33.18 1.36
 5 2 -12 86.27 2.29
 5 2 -11 11.63 0.82
 5 2 -10 26.57 1.07
 5 2 -9 65.72 1.72
 5 2 -8 95.8 2.19
 5 2 -7 124.26 2.59
 5 2 -6 85.46 1.88
 5 2 -5 33.81 0.94
 5 2 -4 2.09 0.34
 5 2 -3 32.92 0.87
 5 2 -2 205.16 3.8
 5 2 -1 524.84 9.32
 5 2 0 134.97 2.58
 5 2 1 519.28 9.21
 5 2 2 203.75 3.78
 5 2 3 32.78 0.87
 5 2 4 1.61 0.34
 5 2 5 33.42 0.94
 5 2 6 87.1 1.91
 5 2 7 124.18 2.59
 5 2 8 98.69 2.24
 5 2 9 65 1.71
 5 2 10 26.11 1.06
 5 2 11 11.46 0.82
 5 2 12 85.19 2.27
 5 2 13 32.44 1.34
 5 2 14 32.3 1.39
 5 2 15 8.75 0.97
 5 2 16 29.6 1.49
 5 2 17 0.8 0.83
 5 2 18 11.84 1.1
 5 2 19 21.47 1.33
 5 2 20 2.97 0.83
 5 3 -20 2.12 0.82
 5 3 -19 15.83 1.2
 5 3 -18 15.36 1.18
 5 3 -17 17.65 1.23
 5 3 -16 13.63 1.15
 5 3 -15 4.31 0.88
 5 3 -14 17.94 1.1
 5 3 -13 16.32 1.03
 5 3 -12 0.18 0.61
 5 3 -11 28.8 1.17
 5 3 -10 43.69 1.4
 5 3 -9 4.89 0.6
 5 3 -8 19.24 0.84
 5 3 -7 149.54 3.04
 5 3 -6 121.21 2.51
 5 3 -5 140.38 2.8
 5 3 -4 632.51 11.19
 5 3 -3 34.13 0.91
 5 3 -2 94.27 1.92
 5 3 -1 30.06 0.81
 5 3 0 111.81 2.2
 5 3 1 30.44 0.82
 5 3 2 93.8 1.91
 5 3 3 33.36 0.9
 5 3 4 634.74 11.24
 5 3 5 137.69 2.75
 5 3 6 120.84 2.5
 5 3 7 147.11 3
 5 3 8 18.47 0.82
 5 3 9 5.57 0.61
 5 3 10 42.22 1.38
 5 3 11 28.49 1.17
 5 3 12 0.66 0.62
 5 3 13 15.85 1.02
 5 3 14 17.79 1.1
 5 3 15 3.6 0.88
 5 3 16 14.64 1.17
 5 3 17 16.88 1.23
 5 3 18 15.45 1.17
 5 3 19 16.11 1.22
 5 3 20 2.33 0.82
 5 4 -20 4.09 0.87
 5 4 -19 4.28 0.92
 5 4 -18 11.99 1.15
 5 4 -17 0.45 0.83
 5 4 -16 7.86 1.01
 5 4 -15 2.82 0.87
 5 4 -14 23.61 1.24
 5 4 -13 31.77 1.36
 5 4 -12 23.87 1.14
 5 4 -11 14.15 0.9
 5 4 -10 23.79 1.05
 5 4 -9 1.59 0.54
 5 4 -8 76.97 1.91
 5 4 -7 214.93 4.19
 5 4 -6 41.72 1.16
 5 4 -5 1.06 0.39
 5 4 -4 243.75 4.57
 5 4 -3 436.61 7.81
 5 4 -2 309.18 5.63
 5 4 -1 247.05 4.55
 5 4 0 32.88 0.88
 5 4 1 244.78 4.51
 5 4 2 309.63 5.62
 5 4 3 428.12 7.67
 5 4 4 238.14 4.46
 5 4 5 1.57 0.4
 5 4 6 41.11 1.15
 5 4 7 214.21 4.18
 5 4 8 78.19 1.93
 5 4 9 2.35 0.55
 5 4 10 23.48 1.04
 5 4 11 13.89 0.89
 5 4 12 22.88 1.13
 5 4 13 31.01 1.34
 5 4 14 20.96 1.19
 5 4 15 3.04 0.87
 5 4 16 7.54 1
 5 4 17 0.41 0.82
 5 4 18 12.3 1.17
 5 4 19 4.21 0.92
 5 4 20 5.43 0.88
 5 5 -20 0.07 0.74
 5 5 -19 14.1 1.14
 5 5 -18 8.18 1.06
 5 5 -17 29.18 1.5
 5 5 -16 24.36 1.39
 5 5 -15 5.67 0.95
 5 5 -14 7.58 0.94
 5 5 -13 114.59 2.91
 5 5 -12 16.92 1.03
 5 5 -11 24.1 1.13
 5 5 -10 29.97 1.19
 5 5 -9 84.98 2.13
 5 5 -8 174 3.61
 5 5 -7 23.8 0.93
 5 5 -6 176.64 3.52
 5 5 -5 17.72 0.72
 5 5 -4 370.67 6.74
 5 5 -3 120.76 2.46
 5 5 -2 160.22 3.11
 5 5 -1 114.59 2.32
 5 5 0 92.74 1.94
 5 5 1 111.88 2.28
 5 5 2 158.4 3.08
 5 5 3 122.54 2.49
 5 5 4 368.65 6.71
 5 5 5 17.73 0.73
 5 5 6 177.09 3.53
 5 5 7 24.01 0.94
 5 5 8 170.99 3.57
 5 5 9 84.49 2.12
 5 5 10 30.59 1.2
 5 5 11 23.32 1.11
 5 5 12 18.5 1.06
 5 5 13 115.77 2.93
 5 5 14 7.53 0.94
 5 5 15 5.1 0.94
 5 5 16 24.98 1.4
 5 5 17 29.84 1.5
 5 5 18 9.54 1.08
 5 5 19 14.37 1.15
 5 5 20 0.57 0.75
 5 6 -20 2.6 0.83
 5 6 -19 11.91 1.09
 5 6 -18 5.2 0.97
 5 6 -17 11.08 1.09
 5 6 -16 7.9 1.03
 5 6 -15 11.88 1.11
 5 6 -14 2.68 0.85
 5 6 -13 54.98 1.84
 5 6 -12 5.88 0.81
 5 6 -11 123.32 2.97
 5 6 -10 99.59 2.49
 5 6 -9 60.44 1.73
 5 6 -8 130.12 2.9
 5 6 -7 71.48 1.83
 5 6 -6 20.37 0.86
 5 6 -5 13.92 0.68
 5 6 -4 53.96 1.38
 5 6 -3 880.06 15.6
 5 6 -2 242.67 4.56
 5 6 -1 462.45 8.3
 5 6 0 476.65 8.53
 5 6 1 456.59 8.2
 5 6 2 245.25 4.61
 5 6 3 873.27 15.53
 5 6 4 53.11 1.36
 5 6 5 13.59 0.67
 5 6 6 20.53 0.86
 5 6 7 69.68 1.79
 5 6 8 131.81 2.93
 5 6 9 59.49 1.72
 5 6 10 99.62 2.49
 5 6 11 121.4 2.94
 5 6 12 4.94 0.78
 5 6 13 54.19 1.84
 5 6 14 3.36 0.86
 5 6 15 11.65 1.1
 5 6 16 8.1 1.03
 5 6 17 10.48 1.1
 5 6 18 6.54 1
 5 6 19 12.41 1.08
 5 6 20 2.89 0.84
 5 7 -19 5.76 0.91
 5 7 -18 8.32 1.05
 5 7 -17 22.01 1.39
 5 7 -16 9.93 1.07
 5 7 -15 8.31 1.03
 5 7 -14 19.51 1.26
 5 7 -13 31.56 1.46
 5 7 -12 87.41 2.42
 5 7 -11 39.35 1.48
 5 7 -10 163.5 3.64
 5 7 -9 112.84 2.7
 5 7 -8 193.56 4.05
 5 7 -7 140.62 3.08
 5 7 -6 99.12 2.31
 5 7 -5 113.14 2.51
 5 7 -4 7.12 0.56
 5 7 -3 663.09 11.8
 5 7 -2 215.79 4.16
 5 7 -1 11.5 0.61
 5 7 0 17.01 0.7
 5 7 1 12.28 0.62
 5 7 2 215.68 4.16
 5 7 3 654.66 11.65
 5 7 4 6.3 0.55
 5 7 5 114 2.53
 5 7 6 97.86 2.29
 5 7 7 142.33 3.11
 5 7 8 193.29 4.05
 5 7 9 114.23 2.73
 5 7 10 160.56 3.6
 5 7 11 39.11 1.47
 5 7 12 86.17 2.4
 5 7 13 30.58 1.45
 5 7 14 20.12 1.28
 5 7 15 8.42 1.03
 5 7 16 9.53 1.07
 5 7 17 22.91 1.41
 5 7 18 8.28 1.02
 5 7 19 5.34 0.91
 5 8 -19 2.6 0.82
 5 8 -18 17.92 1.23
 5 8 -17 111.01 3.07
 5 8 -16 10.95 1.1
 5 8 -15 27.27 1.46
 5 8 -14 54.78 2
 5 8 -13 66.95 2.21
 5 8 -12 23.21 1.24
 5 8 -11 101.3 2.66
 5 8 -10 112.85 2.81
 5 8 -9 102.14 2.56
 5 8 -8 11.37 0.83
 5 8 -7 158.3 3.44
 5 8 -6 61.8 1.71
 5 8 -5 234.33 4.66
 5 8 -4 215.08 4.29
 5 8 -3 12.77 0.72
 5 8 -2 86.57 2.03
 5 8 -1 103.97 2.29
 5 8 0 66.57 1.63
 5 8 1 103.81 2.28
 5 8 2 84.92 2
 5 8 3 12.9 0.72
 5 8 4 211.99 4.24
 5 8 5 226.18 4.52
 5 8 6 60.09 1.68
 5 8 7 158.44 3.44
 5 8 8 11.57 0.84
 5 8 9 100.11 2.53
 5 8 10 110.45 2.77
 5 8 11 99.81 2.63
 5 8 12 23.03 1.24
 5 8 13 65.83 2.19
 5 8 14 53 1.98
 5 8 15 27.7 1.48
 5 8 16 10.6 1.11
 5 8 17 110.08 3.06
 5 8 18 17.5 1.23
 5 8 19 2.21 0.81
 5 9 -19 15.58 1.12
 5 9 -18 17.06 1.17
 5 9 -17 25.68 1.44
 5 9 -16 12.67 1.19
 5 9 -15 12.5 1.14
 5 9 -14 13.16 1.16
 5 9 -13 2.52 0.88
 5 9 -12 63.36 2.11
 5 9 -11 172.45 3.96
 5 9 -10 158.6 3.66
 5 9 -9 81.23 2.24
 5 9 -8 88 2.31
 5 9 -7 124.57 2.91
 5 9 -6 95.78 2.36
 5 9 -5 38.98 1.31
 5 9 -4 59.47 1.66
 5 9 -3 159.13 3.36
 5 9 -2 35.54 1.18
 5 9 -1 6.3 0.6
 5 9 0 170.71 3.53
 5 9 1 6.88 0.63
 5 9 2 36.16 1.19
 5 9 3 158.7 3.36
 5 9 4 59.63 1.66
 5 9 5 39.74 1.32
 5 9 6 97.83 2.4
 5 9 7 125.28 2.92
 5 9 8 87.83 2.31
 5 9 9 82.17 2.26
 5 9 10 159.74 3.68
 5 9 11 174.62 4
 5 9 12 60.67 2.06
 5 9 13 2.59 0.87
 5 9 14 13.14 1.16
 5 9 15 13.68 1.17
 5 9 16 12.06 1.18
 5 9 17 27.45 1.46
 5 9 18 18.03 1.21
 5 9 19 17.74 1.15
 5 10 -18 -0.42 0.74
 5 10 -17 15.23 1.16
 5 10 -16 41.53 1.77
 5 10 -15 2.12 0.91
 5 10 -14 54.52 2
 5 10 -13 36.14 1.64
 5 10 -12 7.35 1.01
 5 10 -11 87.51 2.55
 5 10 -10 48 1.72
 5 10 -9 24.19 1.2
 5 10 -8 1.62 0.68
 5 10 -7 7.85 0.79
 5 10 -6 84.84 2.23
 5 10 -5 35.79 1.31
 5 10 -4 113.25 2.66
 5 10 -3 202.25 4.18
 5 10 -2 28.28 1.11
 5 10 -1 178.05 3.74
 5 10 0 3.5 0.59
 5 10 1 176.91 3.72
 5 10 2 29.36 1.12
 5 10 3 198.78 4.13
 5 10 4 111.15 2.64
 5 10 5 35.63 1.31
 5 10 6 84.42 2.22
 5 10 7 7.91 0.8
 5 10 8 1.81 0.68
 5 10 9 22.81 1.18
 5 10 10 45.82 1.68
 5 10 11 86.89 2.54
 5 10 12 7.59 0.99
 5 10 13 35.63 1.63
 5 10 14 52.29 1.97
 5 10 15 3.36 0.92
 5 10 16 42.12 1.78
 5 10 17 15.65 1.18
 5 10 18 0.29 0.76
 5 11 -17 1.47 0.81
 5 11 -16 24.31 1.38
 5 11 -15 3.56 0.96
 5 11 -14 5.5 0.97
 5 11 -13 6.31 1
 5 11 -12 1.23 0.85
 5 11 -11 39.85 1.7
 5 11 -10 45.63 1.76
 5 11 -9 30 1.37
 5 11 -8 44.61 1.62
 5 11 -7 0.03 0.64
 5 11 -6 85.68 2.3
 5 11 -5 49.11 1.61
 5 11 -4 265.99 5.38
 5 11 -3 12.6 0.86
 5 11 -2 5.16 0.69
 5 11 -1 53.04 1.62
 5 11 0 169.56 3.66
 5 11 1 52.94 1.61
 5 11 2 4.47 0.68
 5 11 3 12.35 0.86
 5 11 4 263.73 5.35
 5 11 5 47.37 1.58
 5 11 6 82.99 2.26
 5 11 7 0.11 0.64
 5 11 8 43.77 1.59
 5 11 9 32.07 1.41
 5 11 10 44.92 1.75
 5 11 11 39.15 1.69
 5 11 12 1.13 0.85
 5 11 13 6.13 0.98
 5 11 14 7.02 0.99
 5 11 15 4.22 0.97
 5 11 16 24.6 1.39
 5 11 17 1.94 0.81
 5 12 -17 1.66 0.76
 5 12 -16 8.58 1
 5 12 -15 4.43 0.95
 5 12 -14 7.51 1.06
 5 12 -13 18.92 1.28
 5 12 -12 16.61 1.23
 5 12 -11 15.56 1.22
 5 12 -10 23.47 1.36
 5 12 -9 40.24 1.66
 5 12 -8 4.73 0.83
 5 12 -7 6.81 0.85
 5 12 -6 54.79 1.79
 5 12 -5 6.34 0.8
 5 12 -4 67.19 1.98
 5 12 -3 36.29 1.38
 5 12 -2 30.18 1.26
 5 12 -1 49.83 1.62
 5 12 0 16.15 0.97
 5 12 1 49.92 1.62
 5 12 2 29.57 1.25
 5 12 3 35.67 1.38
 5 12 4 65.01 1.95
 5 12 5 7.06 0.82
 5 12 6 53.85 1.78
 5 12 7 6.15 0.84
 5 12 8 5.37 0.84
 5 12 9 41.27 1.68
 5 12 10 23.97 1.37
 5 12 11 17.03 1.24
 5 12 12 16.38 1.22
 5 12 13 17.42 1.24
 5 12 14 7.13 1.04
 5 12 15 6.01 0.97
 5 12 16 8.35 1
 5 12 17 -0.03 0.76
 5 13 -16 14.71 1.09
 5 13 -15 1.03 0.83
 5 13 -14 10.94 1.09
 5 13 -13 2.67 0.92
 5 13 -12 2.6 0.9
 5 13 -11 3.36 0.9
 5 13 -10 5.07 0.96
 5 13 -9 2.54 0.87
 5 13 -8 7.23 0.99
 5 13 -7 19.85 1.22
 5 13 -6 67.98 2.09
 5 13 -5 5.39 0.83
 5 13 -4 13.35 0.99
 5 13 -3 21.62 1.15
 5 13 -2 10.55 0.91
 5 13 -1 21.21 1.13
 5 13 0 2.83 0.71
 5 13 1 21.02 1.12
 5 13 2 11.39 0.92
 5 13 3 20.9 1.13
 5 13 4 13.79 1
 5 13 5 5.74 0.83
 5 13 6 67.43 2.08
 5 13 7 20.47 1.23
 5 13 8 7.98 1
 5 13 9 3.37 0.88
 5 13 10 5.75 0.97
 5 13 11 4.1 0.93
 5 13 12 2.97 0.89
 5 13 13 2.59 0.93
 5 13 14 10.85 1.1
 5 13 15 0.91 0.83
 5 13 16 15.57 1.1
 5 14 -15 1.1 0.78
 5 14 -14 0.76 0.84
 5 14 -13 6.5 0.99
 5 14 -12 2.09 0.91
 5 14 -11 13.91 1.16
 5 14 -10 3.48 0.9
 5 14 -9 0.43 0.84
 5 14 -8 6.08 0.97
 5 14 -7 7.23 0.99
 5 14 -6 34.33 1.57
 5 14 -5 15.66 1.12
 5 14 -4 21.03 1.2
 5 14 -3 6.15 0.86
 5 14 -2 21.71 1.19
 5 14 -1 15.62 1.06
 5 14 0 14.49 1.03
 5 14 1 17.19 1.08
 5 14 2 22.9 1.22
 5 14 3 7.47 0.88
 5 14 4 21.69 1.21
 5 14 5 13.48 1.08
 5 14 6 33.37 1.54
 5 14 7 7.37 1
 5 14 8 4.2 0.93
 5 14 9 -0.22 0.81
 5 14 10 3.47 0.9
 5 14 11 14.21 1.17
 5 14 12 2.18 0.92
 5 14 13 7.17 1
 5 14 14 1.87 0.86
 5 14 15 -0.01 0.76
 5 15 -14 15.35 1.12
 5 15 -13 13.11 1.11
 5 15 -12 8.2 1.05
 5 15 -11 3.98 0.96
 5 15 -10 2.27 0.86
 5 15 -9 4.79 0.94
 5 15 -8 7.63 1.02
 5 15 -7 12.99 1.14
 5 15 -6 5.05 0.94
 5 15 -5 5.15 0.94
 5 15 -4 13.73 1.14
 5 15 -3 19.69 1.27
 5 15 -2 7.04 0.94
 5 15 -1 1.71 0.81
 5 15 0 11.43 1.03
 5 15 1 2.88 0.84
 5 15 2 7.12 0.95
 5 15 3 21.58 1.31
 5 15 4 13.81 1.15
 5 15 5 5.15 0.94
 5 15 6 5.42 0.96
 5 15 7 12.61 1.15
 5 15 8 6.85 1
 5 15 9 4.05 0.95
 5 15 10 1.99 0.87
 5 15 11 3.81 0.96
 5 15 12 8.67 1.06
 5 15 13 13.62 1.12
 5 15 14 15.65 1.12
 5 16 -13 0.16 0.76
 5 16 -12 1.53 0.82
 5 16 -11 4.67 0.93
 5 16 -10 0.64 0.87
 5 16 -9 20.76 1.36
 5 16 -8 5.35 0.96
 5 16 -7 1.63 0.87
 5 16 -6 3.81 0.94
 5 16 -5 11.36 1.1
 5 16 -4 17.59 1.25
 5 16 -3 2.53 0.89
 5 16 -2 41.34 1.74
 5 16 -1 23.64 1.38
 5 16 0 1.68 0.85
 5 16 1 24.84 1.4
 5 16 2 41.92 1.75
 5 16 3 2.36 0.89
 5 16 4 17.79 1.25
 5 16 5 9.33 1.06
 5 16 6 4.27 0.94
 5 16 7 1.96 0.88
 5 16 8 3.16 0.9
 5 16 9 21.25 1.36
 5 16 10 0.9 0.86
 5 16 11 3.48 0.91
 5 16 12 2.28 0.84
 5 16 13 0.3 0.76
 5 17 -12 3.13 0.8
 5 17 -11 9.08 0.99
 5 17 -10 0.27 0.81
 5 17 -9 17.86 1.27
 5 17 -8 7.44 1.05
 5 17 -7 16.08 1.26
 5 17 -6 2.26 0.87
 5 17 -5 7.06 1.01
 5 17 -4 19.36 1.29
 5 17 -3 1.14 0.84
 5 17 -2 2.96 0.91
 5 17 -1 13.09 1.16
 5 17 0 1.54 0.87
 5 17 1 13.17 1.16
 5 17 2 3.04 0.9
 5 17 3 0.55 0.83
 5 17 4 19.54 1.28
 5 17 5 6.58 1
 5 17 6 2.07 0.86
 5 17 7 16.59 1.25
 5 17 8 8.68 1.05
 5 17 9 16.74 1.23
 5 17 10 -0.12 0.8
 5 17 11 10.28 1.01
 5 17 12 1.63 0.78
 5 18 -10 1.38 0.78
 5 18 -9 7.81 0.97
 5 18 -8 1.84 0.86
 5 18 -7 0.5 0.84
 5 18 -6 2.66 0.91
 5 18 -5 5.25 0.98
 5 18 -4 10.23 1.11
 5 18 -3 0.18 0.81
 5 18 -2 5.7 0.95
 5 18 -1 9.63 1.06
 5 18 0 10.22 1.08
 5 18 1 9.4 1.06
 5 18 2 6.27 0.97
 5 18 3 0.89 0.83
 5 18 4 10.09 1.12
 5 18 5 5.09 0.99
 5 18 6 2.12 0.88
 5 18 7 0.74 0.85
 5 18 8 2.54 0.87
 5 18 9 6.46 0.95
 5 18 10 1.25 0.79
 5 19 -8 0.63 0.77
 5 19 -7 6.86 0.95
 5 19 -6 9.56 1.03
 5 19 -5 0.69 0.82
 5 19 -4 0.78 0.83
 5 19 -3 1.98 0.87
 5 19 -2 1.42 0.84
 5 19 -1 8.17 1.06
 5 19 0 3.6 0.91
 5 19 1 8.92 1.05
 5 19 2 1 0.85
 5 19 3 2.48 0.88
 5 19 4 0.6 0.83
 5 19 5 0.37 0.82
 5 19 6 9.6 1.04
 5 19 7 6.55 0.94
 5 19 8 -0.2 0.75
 5 20 -6 2.41 0.84
 5 20 -5 8.24 0.94
 5 20 -4 -0.5 0.76
 5 20 -3 2.41 0.85
 5 20 -2 3.92 0.87
 5 20 -1 3.81 0.89
 5 20 0 -0.29 0.78
 5 20 1 4.28 0.89
 5 20 2 2.69 0.87
 5 20 3 2.59 0.85
 5 20 4 0.62 0.76
 5 20 5 8.37 0.95
 5 20 6 1.59 0.84
 6 0 0 759.61 13.39
 6 0 1 106.51 2.12
 6 0 2 168.59 3.19
 6 0 3 58.59 1.34
 6 0 4 35.98 0.98
 6 0 5 23.9 0.8
 6 0 6 31.02 0.96
 6 0 7 8.92 0.58
 6 0 8 135.02 2.89
 6 0 9 104.41 2.42
 6 0 10 1.86 0.58
 6 0 11 11.05 0.82
 6 0 12 0.64 0.63
 6 0 13 2.57 0.72
 6 0 14 1.76 0.73
 6 0 15 10.65 1.04
 6 0 16 0.46 0.81
 6 0 17 6.13 0.97
 6 0 18 14.19 1.21
 6 0 19 15.75 1.21
 6 0 20 2.09 0.83
 6 1 -20 1.72 0.81
 6 1 -19 4.66 0.93
 6 1 -18 9.73 1.1
 6 1 -17 0.58 0.85
 6 1 -16 7.13 1
 6 1 -15 15.98 1.17
 6 1 -14 3.63 0.78
 6 1 -13 15.43 1.02
 6 1 -12 19.03 1.04
 6 1 -11 28.15 1.17
 6 1 -10 194.71 4.05
 6 1 -9 44.83 1.38
 6 1 -8 10.84 0.69
 6 1 -7 64.3 1.59
 6 1 -6 217.82 4.16
 6 1 -5 429.7 7.72
 6 1 -4 93.62 1.97
 6 1 -3 29.29 0.84
 6 1 -2 328.82 5.92
 6 1 -1 421.34 7.46
 6 1 0 1057.21 18.64
 6 1 1 421.51 7.47
 6 1 2 330.25 5.94
 6 1 3 29.18 0.84
 6 1 4 95.08 2
 6 1 5 426.57 7.67
 6 1 6 219.69 4.19
 6 1 7 64.99 1.6
 6 1 8 10.66 0.69
 6 1 9 45.62 1.39
 6 1 10 194.89 4.05
 6 1 11 28.14 1.18
 6 1 12 18.98 1.04
 6 1 13 16.17 1.03
 6 1 14 3.18 0.78
 6 1 15 15.73 1.17
 6 1 16 7.24 1
 6 1 17 1.52 0.86
 6 1 18 11.6 1.13
 6 1 19 3.9 0.91
 6 1 20 3.19 0.83
 6 2 -20 6.93 0.92
 6 2 -19 0.48 0.83
 6 2 -18 1.68 0.89
 6 2 -17 26.37 1.43
 6 2 -16 30.32 1.53
 6 2 -15 12.62 1.1
 6 2 -14 7.08 0.87
 6 2 -13 24.77 1.22
 6 2 -12 91.29 2.4
 6 2 -11 146.82 3.3
 6 2 -10 47.68 1.49
 6 2 -9 14.11 0.81
 6 2 -8 14.92 0.78
 6 2 -7 52.91 1.4
 6 2 -6 42.06 1.16
 6 2 -5 696.19 12.24
 6 2 -4 147.96 2.9
 6 2 -3 190.81 3.6
 6 2 -2 324.47 5.84
 6 2 -1 950.78 16.72
 6 2 0 92.8 1.9
 6 2 1 946.99 16.65
 6 2 2 321.22 5.8
 6 2 3 191.91 3.63
 6 2 4 147.71 2.9
 6 2 5 686.4 12.11
 6 2 6 41.5 1.16
 6 2 7 53.55 1.41
 6 2 8 14.98 0.78
 6 2 9 13.97 0.81
 6 2 10 48.53 1.51
 6 2 11 146.57 3.3
 6 2 12 91.56 2.41
 6 2 13 24.44 1.21
 6 2 14 7.07 0.87
 6 2 15 13.42 1.13
 6 2 16 28.96 1.5
 6 2 17 26.73 1.44
 6 2 18 1.26 0.86
 6 2 19 0.1 0.8
 6 2 20 6.95 0.92
 6 3 -20 0.03 0.75
 6 3 -19 3.55 0.89
 6 3 -18 4.43 0.96
 6 3 -17 9.84 1.06
 6 3 -16 0.66 0.82
 6 3 -15 14.44 1.16
 6 3 -14 4.56 0.86
 6 3 -13 5.41 0.8
 6 3 -12 16.63 1.01
 6 3 -11 3.34 0.67
 6 3 -10 44.24 1.44
 6 3 -9 13.69 0.81
 6 3 -8 426.16 7.87
 6 3 -7 174.57 3.54
 6 3 -6 207.78 4.02
 6 3 -5 7.63 0.53
 6 3 -4 290.7 5.35
 6 3 -3 50.02 1.23
 6 3 -2 462.19 8.17
 6 3 -1 317.95 5.75
 6 3 0 1259.9 22.2
 6 3 1 321.84 5.8
 6 3 2 461.44 8.19
 6 3 3 49.67 1.22
 6 3 4 285.94 5.26
 6 3 5 7.33 0.52
 6 3 6 209.28 4.04
 6 3 7 177.73 3.6
 6 3 8 420.19 7.77
 6 3 9 13.79 0.81
 6 3 10 42.62 1.42
 6 3 11 3.41 0.68
 6 3 12 16.2 1.01
 6 3 13 5.63 0.82
 6 3 14 5.96 0.88
 6 3 15 14.61 1.16
 6 3 16 0.94 0.83
 6 3 17 8.81 1.03
 6 3 18 5.18 0.97
 6 3 19 3.5 0.9
 6 3 20 0.29 0.76
 6 4 -20 20.72 1.19
 6 4 -19 26.75 1.41
 6 4 -18 7.96 1.04
 6 4 -17 22.38 1.35
 6 4 -16 2.01 0.86
 6 4 -15 16.83 1.23
 6 4 -14 6 0.91
 6 4 -13 3.88 0.78
 6 4 -12 31.9 1.33
 6 4 -11 62.14 1.85
 6 4 -10 86.42 2.22
 6 4 -9 34.4 1.23
 6 4 -8 87.39 2.13
 6 4 -7 79.21 1.93
 6 4 -6 406.22 7.39
 6 4 -5 381.31 6.93
 6 4 -4 282.09 5.21
 6 4 -3 442.56 7.88
 6 4 -2 325.38 5.89
 6 4 -1 520.59 9.17
 6 4 0 13.04 0.57
 6 4 1 513.25 9.04
 6 4 2 321.15 5.82
 6 4 3 448.47 8
 6 4 4 280.44 5.19
 6 4 5 381.56 6.94
 6 4 6 404.48 7.37
 6 4 7 77.97 1.91
 6 4 8 88.86 2.15
 6 4 9 34.66 1.24
 6 4 10 84.86 2.2
 6 4 11 61.74 1.84
 6 4 12 32.31 1.34
 6 4 13 4.11 0.79
 6 4 14 5.7 0.88
 6 4 15 16.94 1.22
 6 4 16 3.23 0.9
 6 4 17 20.81 1.31
 6 4 18 9.28 1.07
 6 4 19 25.82 1.39
 6 4 20 19.31 1.17
 6 5 -20 0.55 0.78
 6 5 -19 18.18 1.22
 6 5 -18 2.6 0.9
 6 5 -17 2.99 0.91
 6 5 -16 26.41 1.44
 6 5 -15 72.78 2.34
 6 5 -14 135.42 3.43
 6 5 -13 47.44 1.71
 6 5 -12 126.51 3.08
 6 5 -11 93.15 2.43
 6 5 -10 5.25 0.71
 6 5 -9 12.45 0.82
 6 5 -8 101.82 2.41
 6 5 -7 83 2.03
 6 5 -6 187.8 3.78
 6 5 -5 88.19 2
 6 5 -4 103.61 2.23
 6 5 -3 164.93 3.25
 6 5 -2 9.86 0.55
 6 5 -1 175.77 3.4
 6 5 0 99.58 2.1
 6 5 1 174.88 3.38
 6 5 2 9.32 0.55
 6 5 3 166.41 3.27
 6 5 4 101.58 2.19
 6 5 5 89.27 2.01
 6 5 6 189.42 3.8
 6 5 7 83.51 2.04
 6 5 8 101.82 2.41
 6 5 9 12.33 0.82
 6 5 10 5.53 0.71
 6 5 11 94.05 2.44
 6 5 12 123.96 3.04
 6 5 13 48.51 1.73
 6 5 14 136.95 3.46
 6 5 15 72.18 2.33
 6 5 16 27.49 1.46
 6 5 17 2.51 0.9
 6 5 18 2.88 0.91
 6 5 19 19.09 1.23
 6 5 20 1.24 0.8
 6 6 -19 17.09 1.15
 6 6 -18 6.52 0.99
 6 6 -17 51.76 2
 6 6 -16 6.16 1
 6 6 -15 17.03 1.24
 6 6 -14 0.33 0.83
 6 6 -13 45.59 1.75
 6 6 -12 0.96 0.71
 6 6 -11 46.05 1.6
 6 6 -10 8.81 0.81
 6 6 -9 161.89 3.53
 6 6 -8 19.35 0.95
 6 6 -7 4.14 0.6
 6 6 -6 23.23 0.95
 6 6 -5 57.63 1.54
 6 6 -4 5.3 0.52
 6 6 -3 136.46 2.8
 6 6 -2 184.9 3.6
 6 6 -1 103.89 2.22
 6 6 0 43.49 1.17
 6 6 1 102.5 2.19
 6 6 2 183.92 3.58
 6 6 3 133.91 2.76
 6 6 4 4.71 0.51
 6 6 5 58.63 1.55
 6 6 6 23.15 0.95
 6 6 7 4.03 0.6
 6 6 8 19.06 0.95
 6 6 9 167.94 3.64
 6 6 10 7.62 0.79
 6 6 11 46.84 1.62
 6 6 12 1.06 0.71
 6 6 13 45.49 1.75
 6 6 14 -0.25 0.8
 6 6 15 18.54 1.26
 6 6 16 5.43 0.97
 6 6 17 52.1 2
 6 6 18 7.31 1.01
 6 6 19 18.25 1.19
 6 7 -19 2.1 0.81
 6 7 -18 6.93 0.97
 6 7 -17 3.89 0.96
 6 7 -16 18.42 1.27
 6 7 -15 9.24 1.06
 6 7 -14 19.05 1.28
 6 7 -13 26.87 1.41
 6 7 -12 88.18 2.46
 6 7 -11 35.56 1.43
 6 7 -10 9.01 0.83
 6 7 -9 6.64 0.76
 6 7 -8 2.02 0.63
 6 7 -7 161.74 3.47
 6 7 -6 185.79 3.83
 6 7 -5 68.73 1.78
 6 7 -4 57.31 1.55
 6 7 -3 37.55 1.17
 6 7 -2 4.56 0.51
 6 7 -1 17.75 0.76
 6 7 0 33.49 1.04
 6 7 1 17.42 0.75
 6 7 2 4.82 0.51
 6 7 3 37.57 1.17
 6 7 4 56.74 1.53
 6 7 5 69.62 1.79
 6 7 6 185.24 3.82
 6 7 7 162.4 3.48
 6 7 8 2.49 0.64
 6 7 9 6.35 0.75
 6 7 10 8.89 0.83
 6 7 11 35.64 1.43
 6 7 12 89.2 2.48
 6 7 13 26.66 1.42
 6 7 14 19.16 1.27
 6 7 15 7.84 1.03
 6 7 16 18.04 1.26
 6 7 17 4.9 0.98
 6 7 18 6.03 0.95
 6 7 19 1.24 0.8
 6 8 -19 9.17 0.99
 6 8 -18 15.28 1.14
 6 8 -17 5.13 0.98
 6 8 -16 20 1.3
 6 8 -15 13.39 1.16
 6 8 -14 27.07 1.46
 6 8 -13 31.24 1.53
 6 8 -12 17.31 1.18
 6 8 -11 30.87 1.37
 6 8 -10 24.36 1.2
 6 8 -9 41.85 1.5
 6 8 -8 91.7 2.36
 6 8 -7 10.88 0.81
 6 8 -6 32.31 1.2
 6 8 -5 3.68 0.61
 6 8 -4 6.12 0.63
 6 8 -3 40.8 1.28
 6 8 -2 93.04 2.17
 6 8 -1 91.82 2.14
 6 8 0 4.72 0.56
 6 8 1 89.77 2.11
 6 8 2 92.34 2.16
 6 8 3 39.99 1.26
 6 8 4 6.08 0.63
 6 8 5 4.09 0.61
 6 8 6 31.92 1.2
 6 8 7 11.25 0.82
 6 8 8 91.58 2.35
 6 8 9 41.4 1.49
 6 8 10 25.74 1.23
 6 8 11 32.08 1.39
 6 8 12 19.6 1.22
 6 8 13 33.03 1.55
 6 8 14 28.14 1.48
 6 8 15 11.93 1.13
 6 8 16 19.1 1.29
 6 8 17 6.11 1
 6 8 18 16.18 1.16
 6 8 19 10.14 1.01
 6 9 -18 5.05 0.88
 6 9 -17 1.26 0.86
 6 9 -16 21.19 1.37
 6 9 -15 17.95 1.26
 6 9 -14 3.31 0.91
 6 9 -13 1.43 0.85
 6 9 -12 18.42 1.26
 6 9 -11 3.67 0.8
 6 9 -10 69.52 2.1
 6 9 -9 9.21 0.87
 6 9 -8 16.77 1
 6 9 -7 17.01 0.97
 6 9 -6 5.99 0.72
 6 9 -5 45.18 1.46
 6 9 -4 14.24 0.85
 6 9 -3 43.38 1.38
 6 9 -2 35.05 1.21
 6 9 -1 22.87 0.97
 6 9 0 38.42 1.26
 6 9 1 22.4 0.96
 6 9 2 35.04 1.21
 6 9 3 45.19 1.41
 6 9 4 15.87 0.87
 6 9 5 44.88 1.45
 6 9 6 6.76 0.72
 6 9 7 16.24 0.96
 6 9 8 16.99 1.01
 6 9 9 8.82 0.86
 6 9 10 72.66 2.16
 6 9 11 3 0.8
 6 9 12 19.28 1.27
 6 9 13 0.61 0.83
 6 9 14 3.19 0.92
 6 9 15 19.79 1.29
 6 9 16 22.1 1.38
 6 9 17 1.1 0.85
 6 9 18 4.65 0.87
 6 10 -18 -0.09 0.78
 6 10 -17 3.47 0.88
 6 10 -16 8.65 1.04
 6 10 -15 24.2 1.42
 6 10 -14 26.24 1.44
 6 10 -13 6.68 0.99
 6 10 -12 19.37 1.28
 6 10 -11 35.08 1.6
 6 10 -10 9.47 0.95
 6 10 -9 78.08 2.25
 6 10 -8 21.32 1.14
 6 10 -7 1.79 0.68
 6 10 -6 34.28 1.33
 6 10 -5 145.84 3.28
 6 10 -4 59.76 1.75
 6 10 -3 3.03 0.63
 6 10 -2 7.49 0.72
 6 10 -1 0.6 0.56
 6 10 0 0.85 0.55
 6 10 1 1.15 0.57
 6 10 2 7.34 0.71
 6 10 3 3.23 0.63
 6 10 4 59.44 1.75
 6 10 5 146.78 3.3
 6 10 6 36.01 1.36
 6 10 7 1.91 0.67
 6 10 8 21.13 1.13
 6 10 9 77.34 2.24
 6 10 10 8.51 0.93
 6 10 11 36.52 1.63
 6 10 12 18.99 1.28
 6 10 13 7.03 0.99
 6 10 14 27.55 1.46
 6 10 15 22.8 1.42
 6 10 16 9.63 1.07
 6 10 17 4.04 0.89
 6 10 18 0.72 0.78
 6 11 -17 2.5 0.82
 6 11 -16 8.93 1.04
 6 11 -15 13.65 1.2
 6 11 -14 53.64 1.97
 6 11 -13 5.89 0.97
 6 11 -12 13.86 1.17
 6 11 -11 63.81 2.17
 6 11 -10 24.3 1.38
 6 11 -9 72.51 2.19
 6 11 -8 3.07 0.77
 6 11 -7 16.63 1.04
 6 11 -6 12.89 0.94
 6 11 -5 3.55 0.72
 6 11 -4 63.82 1.88
 6 11 -3 7.14 0.77
 6 11 -2 32.3 1.27
 6 11 -1 98.81 2.46
 6 11 0 74.8 2.04
 6 11 1 96.47 2.42
 6 11 2 32.79 1.28
 6 11 3 7.74 0.78
 6 11 4 63.74 1.88
 6 11 5 3.71 0.73
 6 11 6 13.91 0.96
 6 11 7 17.22 1.05
 6 11 8 3.71 0.77
 6 11 9 71.47 2.18
 6 11 10 22.9 1.34
 6 11 11 62.64 2.15
 6 11 12 13.41 1.15
 6 11 13 5.43 0.95
 6 11 14 52 1.94
 6 11 15 14.69 1.21
 6 11 16 8.41 1.01
 6 11 17 1.86 0.81
 6 12 -16 24.69 1.32
 6 12 -15 8.25 1.03
 6 12 -14 9.32 1.11
 6 12 -13 0.18 0.83
 6 12 -12 30.59 1.54
 6 12 -11 6.73 1
 6 12 -10 5.11 0.96
 6 12 -9 30.92 1.52
 6 12 -8 15.85 1.14
 6 12 -7 8.44 0.91
 6 12 -6 43.13 1.6
 6 12 -5 12.38 0.96
 6 12 -4 59.03 1.86
 6 12 -3 27.6 1.25
 6 12 -2 33.82 1.35
 6 12 -1 44.58 1.55
 6 12 0 42.18 1.5
 6 12 1 45.09 1.56
 6 12 2 32.82 1.33
 6 12 3 27.75 1.25
 6 12 4 59.2 1.86
 6 12 5 11.88 0.94
 6 12 6 42.53 1.58
 6 12 7 8.53 0.91
 6 12 8 15.22 1.14
 6 12 9 30.51 1.51
 6 12 10 4.61 0.94
 6 12 11 6.44 0.99
 6 12 12 30.52 1.53
 6 12 13 -0.16 0.82
 6 12 14 11.01 1.14
 6 12 15 7.52 1.02
 6 12 16 25.78 1.34
 6 13 -16 2.6 0.81
 6 13 -15 5.65 0.91
 6 13 -14 1.84 0.88
 6 13 -13 6.59 1.02
 6 13 -12 2.1 0.88
 6 13 -11 1.11 0.84
 6 13 -10 -0.52 0.84
 6 13 -9 76.75 2.42
 6 13 -8 65.3 2.2
 6 13 -7 38.86 1.67
 6 13 -6 37.25 1.58
 6 13 -5 0.9 0.72
 6 13 -4 127.6 3.14
 6 13 -3 48.26 1.7
 6 13 -2 32.93 1.39
 6 13 -1 27.03 1.27
 6 13 0 17.6 1.07
 6 13 1 28.08 1.28
 6 13 2 32.21 1.38
 6 13 3 48.91 1.71
 6 13 4 127.85 3.14
 6 13 5 0.32 0.73
 6 13 6 37.33 1.58
 6 13 7 39.36 1.68
 6 13 8 66.33 2.22
 6 13 9 74.39 2.38
 6 13 10 1.49 0.87
 6 13 11 0.9 0.83
 6 13 12 3.12 0.9
 6 13 13 6.35 1.01
 6 13 14 1.61 0.86
 6 13 15 5.26 0.92
 6 13 16 0.62 0.79
 6 14 -15 0.63 0.74
 6 14 -14 5.84 0.93
 6 14 -13 11.23 1.1
 6 14 -12 5.72 0.99
 6 14 -11 7.01 0.99
 6 14 -10 10.22 1.1
 6 14 -9 15.49 1.22
 6 14 -8 6.85 1.03
 6 14 -7 11.28 1.11
 6 14 -6 2.28 0.87
 6 14 -5 34.23 1.57
 6 14 -4 9.92 1
 6 14 -3 37.31 1.59
 6 14 -2 117.17 3
 6 14 -1 80.81 2.34
 6 14 0 16.16 1.09
 6 14 1 80.32 2.32
 6 14 2 117.04 2.99
 6 14 3 36.46 1.58
 6 14 4 8.6 0.97
 6 14 5 33.34 1.56
 6 14 6 1.28 0.87
 6 14 7 12.23 1.13
 6 14 8 7.33 1.01
 6 14 9 17.73 1.24
 6 14 10 10.45 1.09
 6 14 11 6.91 1
 6 14 12 5.7 1
 6 14 13 9.7 1.07
 6 14 14 6.21 0.93
 6 14 15 0.43 0.75
 6 15 -14 3.56 0.86
 6 15 -13 0.85 0.79
 6 15 -12 7.76 1.03
 6 15 -11 2.97 0.92
 6 15 -10 8.46 1.08
 6 15 -9 7.49 1.01
 6 15 -8 4.93 0.97
 6 15 -7 35.52 1.64
 6 15 -6 7.75 1.03
 6 15 -5 15.76 1.21
 6 15 -4 2.65 0.89
 6 15 -3 19.8 1.28
 6 15 -2 10.44 1.08
 6 15 -1 16.76 1.21
 6 15 0 13.52 1.14
 6 15 1 17.44 1.22
 6 15 2 9.21 1.05
 6 15 3 18.07 1.25
 6 15 4 2.51 0.87
 6 15 5 14.75 1.18
 6 15 6 7.52 1.02
 6 15 7 34.74 1.61
 6 15 8 3.94 0.94
 6 15 9 5.04 0.97
 6 15 10 9.85 1.11
 6 15 11 3.47 0.93
 6 15 12 8.37 1.03
 6 15 13 -0.56 0.78
 6 15 14 3.64 0.84
 6 16 -13 -0.17 0.78
 6 16 -12 9.42 0.99
 6 16 -11 1.83 0.86
 6 16 -10 0.35 0.85
 6 16 -9 17.95 1.29
 6 16 -8 12.47 1.13
 6 16 -7 2.74 0.92
 6 16 -6 6.87 1.01
 6 16 -5 3.84 0.94
 6 16 -4 24.36 1.41
 6 16 -3 26.55 1.45
 6 16 -2 27.3 1.46
 6 16 -1 5.9 0.99
 6 16 0 9.07 1.05
 6 16 1 6.92 1
 6 16 2 28.71 1.49
 6 16 3 27.12 1.47
 6 16 4 23.59 1.39
 6 16 5 3.58 0.94
 6 16 6 7.06 1
 6 16 7 2.76 0.91
 6 16 8 12.21 1.12
 6 16 9 19.37 1.31
 6 16 10 0.5 0.84
 6 16 11 0.93 0.83
 6 16 12 9.39 0.99
 6 16 13 -0.53 0.76
 6 17 -11 1.29 0.78
 6 17 -10 6.3 0.94
 6 17 -9 4.67 0.94
 6 17 -8 3.35 0.9
 6 17 -7 5.47 1
 6 17 -6 1.87 0.91
 6 17 -5 11.99 1.1
 6 17 -4 2.39 0.88
 6 17 -3 8.63 1.05
 6 17 -2 18.53 1.28
 6 17 -1 7.15 1.02
 6 17 0 3.6 0.93
 6 17 1 6.55 1.01
 6 17 2 18.34 1.27
 6 17 3 8.73 1.04
 6 17 4 2.15 0.89
 6 17 5 10.13 1.08
 6 17 6 1.56 0.91
 6 17 7 4.2 0.99
 6 17 8 2.53 0.91
 6 17 9 5 0.95
 6 17 10 6.22 0.94
 6 17 11 -0.23 0.76
 6 18 -10 -0.42 0.77
 6 18 -9 0.93 0.79
 6 18 -8 3.04 0.85
 6 18 -7 8.46 1.01
 6 18 -6 6.37 0.99
 6 18 -5 4.12 0.96
 6 18 -4 1.66 0.88
 6 18 -3 7.47 1.04
 6 18 -2 1.36 0.89
 6 18 -1 10.59 1.14
 6 18 0 3.07 0.95
 6 18 1 11.31 1.14
 6 18 2 1.1 0.88
 6 18 3 8.96 1.07
 6 18 4 0.84 0.87
 6 18 5 4.68 0.95
 6 18 6 6.04 0.98
 6 18 7 9.02 1.02
 6 18 8 2.7 0.85
 6 18 9 0.82 0.77
 6 18 10 -0.65 0.76
 6 19 -8 6.88 0.94
 6 19 -7 7.07 0.93
 6 19 -6 1.95 0.83
 6 19 -5 7.1 0.96
 6 19 -4 1.92 0.85
 6 19 -3 9.86 1.06
 6 19 -2 19.5 1.28
 6 19 -1 1.07 0.86
 6 19 0 14.42 1.18
 6 19 1 1.03 0.85
 6 19 2 18.45 1.26
 6 19 3 10.09 1.07
 6 19 4 1.74 0.85
 6 19 5 7.22 0.96
 6 19 6 2.34 0.83
 6 19 7 7.88 0.94
 6 19 8 5.56 0.91
 6 20 -5 8.24 0.97
 6 20 -4 9.71 0.98
 6 20 -3 0.3 0.78
 6 20 -2 7.87 0.96
 6 20 -1 0.98 0.79
 6 20 0 12.49 1.07
 6 20 1 1.62 0.79
 6 20 2 6.53 0.93
 6 20 3 1.04 0.78
 6 20 4 9.81 0.97
 6 20 5 9.55 1
 7 0 1 1089.98 19.12
 7 0 2 1420.44 24.93
 7 0 3 86.6 1.88
 7 0 4 153.82 3.05
 7 0 5 16.95 0.71
 7 0 6 894.22 15.75
 7 0 7 69.23 1.76
 7 0 8 26.87 1.04
 7 0 9 52.99 1.57
 7 0 10 53.56 1.63
 7 0 11 161.9 3.6
 7 0 12 78.99 2.21
 7 0 13 18.82 1.12
 7 0 14 32.65 1.49
 7 0 15 5.93 0.95
 7 0 16 0.47 0.83
 7 0 17 30.54 1.51
 7 0 18 1.42 0.86
 7 0 19 15.44 1.16
 7 0 20 13.86 1.07
 7 1 -20 3.56 0.84
 7 1 -19 9.99 1.05
 7 1 -18 9.63 1.08
 7 1 -17 -0.24 0.82
 7 1 -16 9.93 1.06
 7 1 -15 6.67 0.99
 7 1 -14 83.22 2.46
 7 1 -13 28.67 1.32
 7 1 -12 19.89 1.1
 7 1 -11 41.05 1.46
 7 1 -10 96.05 2.39
 7 1 -9 19.5 0.94
 7 1 -8 399.01 7.42
 7 1 -7 578.01 10.36
 7 1 -6 274.41 5.16
 7 1 -5 80.97 1.84
 7 1 -4 204.54 3.9
 7 1 -3 911.27 16
 7 1 -2 127.94 2.56
 7 1 -1 254.88 4.69
 7 1 0 937.88 16.44
 7 1 1 252.27 4.64
 7 1 2 127.77 2.56
 7 1 3 906.85 15.92
 7 1 4 203.33 3.88
 7 1 5 81.86 1.86
 7 1 6 272.02 5.12
 7 1 7 581.51 10.43
 7 1 8 404.73 7.51
 7 1 9 18.51 0.93
 7 1 10 96.64 2.4
 7 1 11 40.75 1.46
 7 1 12 19.47 1.09
 7 1 13 28.73 1.34
 7 1 14 83.1 2.46
 7 1 15 6.9 0.99
 7 1 16 9.15 1.05
 7 1 17 -0.67 0.81
 7 1 18 9.76 1.09
 7 1 19 8.94 1.04
 7 1 20 4.4 0.85
 7 2 -20 12.89 1.03
 7 2 -19 5.01 0.93
 7 2 -18 0.57 0.86
 7 2 -17 37.44 1.66
 7 2 -16 23.99 1.41
 7 2 -15 32.05 1.55
 7 2 -14 4.78 0.89
 7 2 -13 258.72 5.4
 7 2 -12 4.09 0.75
 7 2 -11 118.73 2.86
 7 2 -10 1.89 0.62
 7 2 -9 18.63 0.93
 7 2 -8 343.06 6.48
 7 2 -7 25.32 0.98
 7 2 -6 9.83 0.65
 7 2 -5 126.84 2.64
 7 2 -4 31.38 0.96
 7 2 -3 311.54 5.7
 7 2 -2 174.74 3.37
 7 2 -1 694.69 12.18
 7 2 0 6.93 0.48
 7 2 1 696.64 12.21
 7 2 2 176.44 3.4
 7 2 3 309.83 5.68
 7 2 4 31.57 0.96
 7 2 5 129.68 2.69
 7 2 6 10.04 0.65
 7 2 7 25.57 0.98
 7 2 8 340.01 6.44
 7 2 9 18.74 0.94
 7 2 10 1.06 0.6
 7 2 11 120.23 2.89
 7 2 12 3.28 0.74
 7 2 13 264.36 5.5
 7 2 14 5.56 0.9
 7 2 15 33.55 1.58
 7 2 16 24.85 1.41
 7 2 17 37.36 1.66
 7 2 18 0.73 0.86
 7 2 19 5.62 0.94
 7 2 20 13.36 1.04
 7 3 -20 1.17 0.81
 7 3 -19 8.56 1.01
 7 3 -18 22.67 1.37
 7 3 -17 10.83 1.09
 7 3 -16 29.82 1.51
 7 3 -15 36.51 1.65
 7 3 -14 2.08 0.85
 7 3 -13 65.43 2.04
 7 3 -12 76.99 2.2
 7 3 -11 26.32 1.2
 7 3 -10 45.46 1.51
 7 3 -9 22.57 1.03
 7 3 -8 66.92 1.79
 7 3 -7 115.43 2.58
 7 3 -6 163.39 3.35
 7 3 -5 71.23 1.7
 7 3 -4 51.04 1.32
 7 3 -3 301.78 5.54
 7 3 -2 20.23 0.74
 7 3 -1 145.83 2.88
 7 3 0 9.55 0.54
 7 3 1 146.84 2.89
 7 3 2 20.23 0.74
 7 3 3 300.57 5.53
 7 3 4 51.32 1.33
 7 3 5 71.56 1.71
 7 3 6 159.82 3.29
 7 3 7 115.9 2.59
 7 3 8 68.49 1.82
 7 3 9 22.67 1.03
 7 3 10 46.58 1.53
 7 3 11 26.75 1.21
 7 3 12 78.74 2.23
 7 3 13 63.44 2
 7 3 14 3.27 0.88
 7 3 15 36.47 1.65
 7 3 16 28.87 1.49
 7 3 17 11.69 1.12
 7 3 18 23.32 1.38
 7 3 19 9.7 1.01
 7 3 20 0.2 0.8
 7 4 -19 4.47 0.89
 7 4 -18 7.06 1.02
 7 4 -17 6.67 0.98
 7 4 -16 5.83 0.96
 7 4 -15 18.14 1.26
 7 4 -14 12.85 1.12
 7 4 -13 26.09 1.29
 7 4 -12 7.5 0.87
 7 4 -11 23.79 1.16
 7 4 -10 13.26 0.9
 7 4 -9 43.94 1.44
 7 4 -8 190.69 3.95
 7 4 -7 78.73 1.97
 7 4 -6 44.8 1.33
 7 4 -5 105.27 2.34
 7 4 -4 113.35 2.41
 7 4 -3 98.17 2.13
 7 4 -2 120.96 2.5
 7 4 -1 103.16 2.18
 7 4 0 1.3 0.4
 7 4 1 104.77 2.21
 7 4 2 119.65 2.47
 7 4 3 98.35 2.13
 7 4 4 112.73 2.4
 7 4 5 105.5 2.35
 7 4 6 43.29 1.31
 7 4 7 78 1.96
 7 4 8 190.56 3.94
 7 4 9 42.12 1.42
 7 4 10 13.32 0.89
 7 4 11 24.02 1.17
 7 4 12 7.9 0.87
 7 4 13 25.83 1.29
 7 4 14 13.21 1.13
 7 4 15 18.14 1.26
 7 4 16 4.96 0.96
 7 4 17 6.07 0.99
 7 4 18 7.57 1.02
 7 4 19 5.08 0.91
 7 5 -19 0.35 0.78
 7 5 -18 10.94 1.09
 7 5 -17 35.18 1.66
 7 5 -16 18.57 1.28
 7 5 -15 10.09 1.07
 7 5 -14 37.1 1.65
 7 5 -13 6.37 0.91
 7 5 -12 71.47 2.14
 7 5 -11 51.25 1.71
 7 5 -10 30.03 1.26
 7 5 -9 36.73 1.34
 7 5 -8 15.79 0.88
 7 5 -7 19.86 0.94
 7 5 -6 32.38 1.14
 7 5 -5 25.49 0.97
 7 5 -4 39.56 1.2
 7 5 -3 27.52 0.94
 7 5 -2 29.91 0.96
 7 5 -1 28.49 0.93
 7 5 0 258.74 4.83
 7 5 1 28.88 0.93
 7 5 2 30.58 0.97
 7 5 3 27.87 0.94
 7 5 4 39.35 1.2
 7 5 5 25.22 0.97
 7 5 6 31.94 1.13
 7 5 7 19.33 0.92
 7 5 8 14.89 0.87
 7 5 9 35.81 1.32
 7 5 10 30.38 1.27
 7 5 11 49.95 1.69
 7 5 12 69.93 2.1
 7 5 13 6.2 0.91
 7 5 14 36.06 1.63
 7 5 15 9.02 1.06
 7 5 16 19.47 1.29
 7 5 17 35.57 1.67
 7 5 18 12.55 1.13
 7 5 19 0.88 0.79
 7 6 -19 3.24 0.81
 7 6 -18 6.93 0.99
 7 6 -17 13.98 1.2
 7 6 -16 0.23 0.82
 7 6 -15 14.78 1.18
 7 6 -14 21.47 1.32
 7 6 -13 31.23 1.51
 7 6 -12 0.39 0.71
 7 6 -11 3.58 0.77
 7 6 -10 7.6 0.82
 7 6 -9 45.29 1.53
 7 6 -8 42.4 1.43
 7 6 -7 100.53 2.42
 7 6 -6 96.1 2.3
 7 6 -5 25.72 1.01
 7 6 -4 130.54 2.81
 7 6 -3 1.41 0.49
 7 6 -2 101.17 2.26
 7 6 -1 0.83 0.44
 7 6 0 22.15 0.84
 7 6 1 1.12 0.44
 7 6 2 100.1 2.25
 7 6 3 1.48 0.48
 7 6 4 130.45 2.81
 7 6 5 25.15 1
 7 6 6 96.53 2.31
 7 6 7 103.48 2.47
 7 6 8 41.66 1.42
 7 6 9 43.97 1.5
 7 6 10 7.09 0.81
 7 6 11 3.85 0.76
 7 6 12 0.46 0.7
 7 6 13 31.52 1.51
 7 6 14 20.21 1.3
 7 6 15 14.48 1.19
 7 6 16 1.06 0.84
 7 6 17 14.01 1.2
 7 6 18 7.82 1
 7 6 19 2.31 0.81
 7 7 -19 0.49 0.78
 7 7 -18 18.05 1.2
 7 7 -17 1.58 0.87
 7 7 -16 1.91 0.87
 7 7 -15 0.21 0.82
 7 7 -14 19.44 1.29
 7 7 -13 8.29 1.02
 7 7 -12 55.84 1.95
 7 7 -11 25.62 1.27
 7 7 -10 77.18 2.19
 7 7 -9 8.21 0.83
 7 7 -8 111.68 2.7
 7 7 -7 13.1 0.86
 7 7 -6 28.86 1.14
 7 7 -5 19.48 0.93
 7 7 -4 21.05 0.93
 7 7 -3 24.79 0.98
 7 7 -2 105.75 2.39
 7 7 -1 16.66 0.8
 7 7 0 10.93 0.68
 7 7 1 15.61 0.79
 7 7 2 105.68 2.39
 7 7 3 23.83 0.96
 7 7 4 20.88 0.93
 7 7 5 19.57 0.93
 7 7 6 28.96 1.14
 7 7 7 15.45 0.91
 7 7 8 113.48 2.73
 7 7 9 8.99 0.84
 7 7 10 78.31 2.21
 7 7 11 25.53 1.26
 7 7 12 53.83 1.92
 7 7 13 8.18 1.02
 7 7 14 19.97 1.3
 7 7 15 1.29 0.85
 7 7 16 1.87 0.87
 7 7 17 1.78 0.88
 7 7 18 19.18 1.22
 7 7 19 0.67 0.78
 7 8 -18 2.01 0.8
 7 8 -17 4.21 0.92
 7 8 -16 61.09 2.16
 7 8 -15 10.71 1.09
 7 8 -14 15.44 1.19
 7 8 -13 28.09 1.48
 7 8 -12 39.65 1.69
 7 8 -11 15.38 1.07
 7 8 -10 8.15 0.88
 7 8 -9 5.53 0.79
 7 8 -8 18.87 1.05
 7 8 -7 46.99 1.55
 7 8 -6 2.24 0.62
 7 8 -5 11.43 0.8
 7 8 -4 43.13 1.39
 7 8 -3 47.28 1.44
 7 8 -2 137.32 2.99
 7 8 -1 3.91 0.58
 7 8 0 3.75 0.58
 7 8 1 3.74 0.58
 7 8 2 136.14 2.97
 7 8 3 46.1 1.42
 7 8 4 42.13 1.37
 7 8 5 11.67 0.8
 7 8 6 1.85 0.62
 7 8 7 46.38 1.54
 7 8 8 18.81 1.04
 7 8 9 5.66 0.78
 7 8 10 8.08 0.88
 7 8 11 16.28 1.1
 7 8 12 41.56 1.72
 7 8 13 28.16 1.47
 7 8 14 14.59 1.18
 7 8 15 10.4 1.08
 7 8 16 63.72 2.2
 7 8 17 3.4 0.9
 7 8 18 0.91 0.78
 7 9 -18 8.05 0.93
 7 9 -17 2.64 0.85
 7 9 -16 1.18 0.85
 7 9 -15 6.54 0.99
 7 9 -14 35.91 1.64
 7 9 -13 3.23 0.92
 7 9 -12 48.64 1.88
 7 9 -11 6.91 0.94
 7 9 -10 2.3 0.75
 7 9 -9 48.81 1.71
 7 9 -8 2.51 0.72
 7 9 -7 32.04 1.31
 7 9 -6 54.79 1.7
 7 9 -5 11.19 0.84
 7 9 -4 19.09 0.98
 7 9 -3 36.56 1.29
 7 9 -2 42.64 1.39
 7 9 -1 31.03 1.17
 7 9 0 34.29 1.23
 7 9 1 31.53 1.18
 7 9 2 43.11 1.41
 7 9 3 37.54 1.31
 7 9 4 18.62 0.97
 7 9 5 11.48 0.84
 7 9 6 55.43 1.72
 7 9 7 33.34 1.33
 7 9 8 2.37 0.71
 7 9 9 48.94 1.7
 7 9 10 1.96 0.75
 7 9 11 7.17 0.95
 7 9 12 50.08 1.91
 7 9 13 3.8 0.92
 7 9 14 34.48 1.62
 7 9 15 5.63 0.97
 7 9 16 0.63 0.84
 7 9 17 1.65 0.84
 7 9 18 8.18 0.92
 7 10 -17 2.75 0.82
 7 10 -16 4.89 0.93
 7 10 -15 0.25 0.85
 7 10 -14 -0.96 0.81
 7 10 -13 3.95 0.92
 7 10 -12 4.42 0.94
 7 10 -11 0.41 0.83
 7 10 -10 10.7 1.03
 7 10 -9 57.48 1.9
 7 10 -8 26.91 1.28
 7 10 -7 28.9 1.29
 7 10 -6 38.87 1.46
 7 10 -5 17.7 1.02
 7 10 -4 0.94 0.62
 7 10 -3 7.01 0.75
 7 10 -2 24.67 1.1
 7 10 -1 43.28 1.44
 7 10 0 57.82 1.71
 7 10 1 44.06 1.46
 7 10 2 24.52 1.11
 7 10 3 7.18 0.75
 7 10 4 0.44 0.61
 7 10 5 17.41 1.01
 7 10 6 38.26 1.45
 7 10 7 29.24 1.3
 7 10 8 26.83 1.27
 7 10 9 58.94 1.93
 7 10 10 10.25 1.02
 7 10 11 0.7 0.82
 7 10 12 5.52 0.97
 7 10 13 3.73 0.91
 7 10 14 0.25 0.83
 7 10 15 0.42 0.84
 7 10 16 6.09 0.95
 7 10 17 1.7 0.81
 7 11 -17 11.3 1.03
 7 11 -16 0.22 0.8
 7 11 -15 18.07 1.26
 7 11 -14 1 0.89
 7 11 -13 3.38 0.92
 7 11 -12 3.46 0.92
 7 11 -11 13.18 1.16
 7 11 -10 6.79 0.99
 7 11 -9 36.91 1.6
 7 11 -8 5.02 0.84
 7 11 -7 4.8 0.81
 7 11 -6 27.57 1.28
 7 11 -5 5.81 0.8
 7 11 -4 19.68 1.08
 7 11 -3 54.78 1.74
 7 11 -2 6.86 0.78
 7 11 -1 17.67 1.01
 7 11 0 44 1.52
 7 11 1 18.47 1.02
 7 11 2 6.97 0.78
 7 11 3 53.15 1.71
 7 11 4 19.97 1.09
 7 11 5 5.7 0.79
 7 11 6 27.7 1.28
 7 11 7 5.21 0.81
 7 11 8 4.08 0.82
 7 11 9 38.22 1.62
 7 11 10 7.54 1.01
 7 11 11 13.49 1.15
 7 11 12 3.98 0.92
 7 11 13 3.95 0.92
 7 11 14 -0.17 0.85
 7 11 15 17.25 1.23
 7 11 16 1.11 0.81
 7 11 17 9.46 1.01
 7 12 -16 1.13 0.79
 7 12 -15 16.38 1.19
 7 12 -14 0.92 0.86
 7 12 -13 20.78 1.36
 7 12 -12 1.74 0.88
 7 12 -11 15.95 1.22
 7 12 -10 1.52 0.88
 7 12 -9 0.84 0.83
 7 12 -8 11.71 1.09
 7 12 -7 13.21 1.07
 7 12 -6 8.19 0.91
 7 12 -5 18.71 1.11
 7 12 -4 17.12 1.07
 7 12 -3 47.24 1.66
 7 12 -2 2.42 0.69
 7 12 -1 1.37 0.67
 7 12 0 1.02 0.67
 7 12 1 1.23 0.67
 7 12 2 2.72 0.71
 7 12 3 47.04 1.65
 7 12 4 16.73 1.06
 7 12 5 18.59 1.11
 7 12 6 8.39 0.91
 7 12 7 13.54 1.08
 7 12 8 11.97 1.1
 7 12 9 0.32 0.82
 7 12 10 1.78 0.86
 7 12 11 14.77 1.19
 7 12 12 1.43 0.86
 7 12 13 22.55 1.4
 7 12 14 0.3 0.83
 7 12 15 15.77 1.16
 7 12 16 2.06 0.79
 7 13 -15 1.97 0.8
 7 13 -14 1.69 0.84
 7 13 -13 1.5 0.88
 7 13 -12 9.97 1.11
 7 13 -11 3.52 0.9
 7 13 -10 12.05 1.14
 7 13 -9 3.22 0.91
 7 13 -8 5.16 0.96
 7 13 -7 65.04 2.19
 7 13 -6 39.14 1.68
 7 13 -5 2.73 0.83
 7 13 -4 2.33 0.79
 7 13 -3 25.07 1.27
 7 13 -2 33.08 1.42
 7 13 -1 3.16 0.76
 7 13 0 14.9 1.04
 7 13 1 3.31 0.77
 7 13 2 32.47 1.41
 7 13 3 25.79 1.29
 7 13 4 2.85 0.79
 7 13 5 3.45 0.85
 7 13 6 38.24 1.66
 7 13 7 66.67 2.22
 7 13 8 3.89 0.93
 7 13 9 3.13 0.9
 7 13 10 11.72 1.13
 7 13 11 2.28 0.89
 7 13 12 9.52 1.11
 7 13 13 3.2 0.9
 7 13 14 2.4 0.86
 7 13 15 0.49 0.77
 7 14 -14 -0.42 0.77
 7 14 -13 19.72 1.26
 7 14 -12 3.57 0.93
 7 14 -11 30.39 1.57
 7 14 -10 2.62 0.92
 7 14 -9 2.95 0.9
 7 14 -8 4.81 0.96
 7 14 -7 7.63 1.03
 7 14 -6 7.68 1.02
 7 14 -5 10.71 1.09
 7 14 -4 13.59 1.13
 7 14 -3 49.9 1.89
 7 14 -2 6.68 0.94
 7 14 -1 62.09 2.08
 7 14 0 13.96 1.09
 7 14 1 60.63 2.05
 7 14 2 6.99 0.95
 7 14 3 49.76 1.88
 7 14 4 13.97 1.14
 7 14 5 10.84 1.08
 7 14 6 7.66 1.01
 7 14 7 8.44 1.03
 7 14 8 4.57 0.96
 7 14 9 2.62 0.92
 7 14 10 4 0.94
 7 14 11 29.98 1.56
 7 14 12 1.37 0.88
 7 14 13 18.35 1.24
 7 14 14 0.43 0.78
 7 15 -13 1.21 0.8
 7 15 -12 3.27 0.9
 7 15 -11 5.57 0.96
 7 15 -10 8.72 1.08
 7 15 -9 45.35 1.81
 7 15 -8 21.87 1.36
 7 15 -7 12.29 1.16
 7 15 -6 28.17 1.49
 7 15 -5 4.68 0.95
 7 15 -4 3.49 0.92
 7 15 -3 4.93 0.95
 7 15 -2 9.97 1.08
 7 15 -1 42.43 1.76
 7 15 0 15.26 1.2
 7 15 1 41.82 1.75
 7 15 2 9.97 1.07
 7 15 3 4.38 0.93
 7 15 4 3.04 0.91
 7 15 5 4.67 0.95
 7 15 6 29.63 1.51
 7 15 7 14.51 1.18
 7 15 8 22.08 1.35
 7 15 9 44.01 1.79
 7 15 10 8.5 1.09
 7 15 11 4.89 0.95
 7 15 12 3.88 0.89
 7 15 13 2.04 0.81
 7 16 -12 8.4 0.95
 7 16 -11 6.73 0.94
 7 16 -10 4.27 0.93
 7 16 -9 1.13 0.88
 7 16 -8 9.36 1.09
 7 16 -7 1.45 0.88
 7 16 -6 58.11 2.07
 7 16 -5 19.23 1.31
 7 16 -4 54.14 2.01
 7 16 -3 4.17 0.95
 7 16 -2 18.6 1.28
 7 16 -1 40.58 1.76
 7 16 0 13.21 1.17
 7 16 1 40.77 1.75
 7 16 2 18.52 1.27
 7 16 3 4.03 0.95
 7 16 4 53.04 1.99
 7 16 5 19.2 1.31
 7 16 6 58.26 2.08
 7 16 7 1.78 0.88
 7 16 8 9.75 1.1
 7 16 9 2.51 0.9
 7 16 10 4.6 0.93
 7 16 11 5.52 0.92
 7 16 12 8.38 0.95
 7 17 -11 2.54 0.83
 7 17 -10 6.94 0.94
 7 17 -9 11.01 1.06
 7 17 -8 21.34 1.33
 7 17 -7 37.71 1.68
 7 17 -6 -0.34 0.86
 7 17 -5 13.52 1.2
 7 17 -4 3.37 0.91
 7 17 -3 7.32 1.02
 7 17 -2 12.62 1.16
 7 17 -1 19.6 1.32
 7 17 0 85.02 2.58
 7 17 1 20.01 1.32
 7 17 2 14.14 1.17
 7 17 3 5.66 0.98
 7 17 4 2.8 0.9
 7 17 5 12.42 1.17
 7 17 6 0.27 0.87
 7 17 7 35.34 1.64
 7 17 8 21.41 1.32
 7 17 9 9.77 1.03
 7 17 10 7.01 0.94
 7 17 11 1.32 0.81
 7 18 -9 2.15 0.81
 7 18 -8 3.22 0.86
 7 18 -7 3.33 0.86
 7 18 -6 1.3 0.86
 7 18 -5 30.21 1.5
 7 18 -4 15.67 1.22
 7 18 -3 11.9 1.13
 7 18 -2 15.73 1.24
 7 18 -1 9.34 1.09
 7 18 0 0.92 0.89
 7 18 1 9.46 1.09
 7 18 2 15.09 1.22
 7 18 3 11.19 1.12
 7 18 4 16.13 1.22
 7 18 5 29.92 1.5
 7 18 6 0.81 0.85
 7 18 7 3.51 0.86
 7 18 8 2.07 0.82
 7 18 9 2.52 0.8
 7 19 -7 12.18 1.06
 7 19 -6 1.6 0.8
 7 19 -5 6.09 0.92
 7 19 -4 2.03 0.83
 7 19 -3 1.62 0.82
 7 19 -2 1.61 0.83
 7 19 -1 1.66 0.85
 7 19 0 31.32 1.51
 7 19 1 1.27 0.82
 7 19 2 0.9 0.82
 7 19 3 1.24 0.81
 7 19 4 1.65 0.81
 7 19 5 5.85 0.91
 7 19 6 1.89 0.79
 7 19 7 12.24 1.05
 7 20 -3 0.68 0.79
 7 20 -2 0.12 0.76
 7 20 -1 1.99 0.8
 7 20 0 -0.38 0.75
 7 20 1 2.12 0.8
 7 20 2 1.1 0.76
 7 20 3 -0.07 0.78
 8 0 0 52.38 1.32
 8 0 1 258.05 4.8
 8 0 2 149.43 2.98
 8 0 3 5.96 0.51
 8 0 4 53.96 1.4
 8 0 5 217.33 4.25
 8 0 6 9.07 0.67
 8 0 7 0.08 0.5
 8 0 8 128.15 2.88
 8 0 9 16.25 0.92
 8 0 10 6.22 0.74
 8 0 11 34.38 1.38
 8 0 12 11.79 0.96
 8 0 13 60.75 1.97
 8 0 14 20.49 1.29
 8 0 15 2.85 0.9
 8 0 16 2.29 0.87
 8 0 17 2.52 0.88
 8 0 18 33.28 1.58
 8 0 19 0.83 0.8
 8 1 -19 13.22 1.09
 8 1 -18 14.14 1.16
 8 1 -17 8.64 1.02
 8 1 -16 1.67 0.86
 8 1 -15 3.24 0.9
 8 1 -14 9.35 1.03
 8 1 -13 73.91 2.21
 8 1 -12 8.01 0.89
 8 1 -11 12.27 0.92
 8 1 -10 9.34 0.81
 8 1 -9 3.04 0.64
 8 1 -8 15.64 0.87
 8 1 -7 115.59 2.62
 8 1 -6 21.01 0.9
 8 1 -5 108.15 2.4
 8 1 -4 177.51 3.51
 8 1 -3 50.81 1.33
 8 1 -2 35.56 1.04
 8 1 -1 29.19 0.92
 8 1 0 123.07 2.52
 8 1 1 28.99 0.92
 8 1 2 34.44 1.03
 8 1 3 51.25 1.33
 8 1 4 175.41 3.48
 8 1 5 108.35 2.41
 8 1 6 19.95 0.89
 8 1 7 114.97 2.61
 8 1 8 15.17 0.86
 8 1 9 3.44 0.65
 8 1 10 9.42 0.82
 8 1 11 12.16 0.92
 8 1 12 8.48 0.88
 8 1 13 73.87 2.21
 8 1 14 9.79 1.04
 8 1 15 3.98 0.91
 8 1 16 1.66 0.86
 8 1 17 7.26 0.99
 8 1 18 12.69 1.13
 8 1 19 12.65 1.08
 8 2 -19 19.42 1.22
 8 2 -18 7.09 1.02
 8 2 -17 0.49 0.87
 8 2 -16 3.28 0.92
 8 2 -15 21.23 1.32
 8 2 -14 30.72 1.51
 8 2 -13 2.25 0.82
 8 2 -12 20.08 1.14
 8 2 -11 14.83 0.99
 8 2 -10 47.21 1.57
 8 2 -9 28.47 1.17
 8 2 -8 89.34 2.22
 8 2 -7 22.17 0.97
 8 2 -6 73.57 1.85
 8 2 -5 243.82 4.71
 8 2 -4 57.73 1.48
 8 2 -3 124.12 2.59
 8 2 -2 33.78 1.03
 8 2 -1 29.94 0.95
 8 2 0 65.52 1.56
 8 2 1 29.96 0.95
 8 2 2 34.63 1.04
 8 2 3 120.72 2.53
 8 2 4 56.73 1.46
 8 2 5 242.54 4.69
 8 2 6 73.17 1.85
 8 2 7 22.7 0.98
 8 2 8 89.3 2.22
 8 2 9 28.16 1.17
 8 2 10 47.29 1.57
 8 2 11 14.2 0.98
 8 2 12 20.39 1.15
 8 2 13 2.83 0.83
 8 2 14 30.1 1.51
 8 2 15 20.62 1.31
 8 2 16 4.66 0.94
 8 2 17 0.7 0.85
 8 2 18 8.28 1.03
 8 2 19 19.78 1.22
 8 3 -19 11.4 1.03
 8 3 -18 0.81 0.85
 8 3 -17 7.51 1.04
 8 3 -16 5.79 0.97
 8 3 -15 43.01 1.79
 8 3 -14 46.56 1.85
 8 3 -13 40.96 1.66
 8 3 -12 76.31 2.23
 8 3 -11 22.37 1.16
 8 3 -10 121.93 2.92
 8 3 -9 59.21 1.76
 8 3 -8 12.07 0.82
 8 3 -7 14.75 0.83
 8 3 -6 45 1.37
 8 3 -5 90.06 2.12
 8 3 -4 47.15 1.34
 8 3 -3 324.27 5.99
 8 3 -2 71.31 1.69
 8 3 -1 85.49 1.92
 8 3 0 547.54 9.55
 8 3 1 85.11 1.91
 8 3 2 71.96 1.7
 8 3 3 321.54 5.95
 8 3 4 47.93 1.36
 8 3 5 90.01 2.12
 8 3 6 45 1.37
 8 3 7 15.64 0.85
 8 3 8 12.34 0.83
 8 3 9 59.04 1.75
 8 3 10 123.95 2.95
 8 3 11 20.83 1.13
 8 3 12 78.96 2.27
 8 3 13 40.55 1.66
 8 3 14 46.08 1.83
 8 3 15 42.85 1.78
 8 3 16 4.52 0.95
 8 3 17 5.53 1
 8 3 18 2.35 0.88
 8 3 19 10.7 1.02
 8 4 -19 0.41 0.77
 8 4 -18 10.08 1.07
 8 4 -17 26.45 1.48
 8 4 -16 13.17 1.16
 8 4 -15 17.05 1.25
 8 4 -14 30.73 1.54
 8 4 -13 37.47 1.61
 8 4 -12 12.69 1.01
 8 4 -11 4.21 0.78
 8 4 -10 117.78 2.87
 8 4 -9 31.98 1.28
 8 4 -8 76.64 2.03
 8 4 -7 20.79 0.98
 8 4 -6 139.31 3.03
 8 4 -5 238.27 4.66
 8 4 -4 8.8 0.66
 8 4 -3 37.12 1.16
 8 4 -2 7.15 0.57
 8 4 -1 42.57 1.21
 8 4 0 127.68 2.65
 8 4 1 42.33 1.2
 8 4 2 7.33 0.57
 8 4 3 35.84 1.14
 8 4 4 8.75 0.65
 8 4 5 237.07 4.64
 8 4 6 138.52 3.01
 8 4 7 20.85 0.97
 8 4 8 75.94 2.03
 8 4 9 33.08 1.3
 8 4 10 114.81 2.82
 8 4 11 4.73 0.78
 8 4 12 12.91 1.01
 8 4 13 35.66 1.57
 8 4 14 32.48 1.56
 8 4 15 18.02 1.28
 8 4 16 14.3 1.17
 8 4 17 29.39 1.52
 8 4 18 10.15 1.04
 8 4 19 0.43 0.78
 8 5 -19 29.29 1.37
 8 5 -18 1.93 0.86
 8 5 -17 8.1 1.05
 8 5 -16 9.61 1.06
 8 5 -15 68.14 2.27
 8 5 -14 0.97 0.84
 8 5 -13 30.11 1.49
 8 5 -12 5.49 0.86
 8 5 -11 154.05 3.58
 8 5 -10 69.61 2.05
 8 5 -9 91.59 2.38
 8 5 -8 25.4 1.12
 8 5 -7 52.21 1.59
 8 5 -6 111.8 2.59
 8 5 -5 57.48 1.61
 8 5 -4 65.83 1.72
 8 5 -3 29.56 1.06
 8 5 -2 28.11 1.02
 8 5 -1 5.47 0.57
 8 5 0 0.02 0.46
 8 5 1 5.77 0.57
 8 5 2 29.05 1.03
 8 5 3 28.77 1.04
 8 5 4 67.41 1.75
 8 5 5 57.14 1.6
 8 5 6 113.06 2.61
 8 5 7 49.64 1.54
 8 5 8 25.8 1.13
 8 5 9 90.06 2.36
 8 5 10 72.08 2.09
 8 5 11 153.1 3.56
 8 5 12 5.31 0.85
 8 5 13 29.2 1.47
 8 5 14 0.12 0.83
 8 5 15 66.96 2.25
 8 5 16 9.26 1.07
 8 5 17 7.22 1.05
 8 5 18 3.04 0.87
 8 5 19 29.73 1.37
 8 6 -19 3.87 0.85
 8 6 -18 9.66 1.02
 8 6 -17 2.95 0.92
 8 6 -16 56.64 2.09
 8 6 -15 2.45 0.9
 8 6 -14 18.96 1.28
 8 6 -13 9.59 1.06
 8 6 -12 29.4 1.43
 8 6 -11 7.35 0.89
 8 6 -10 112.48 2.83
 8 6 -9 98.84 2.54
 8 6 -8 61.13 1.82
 8 6 -7 48.71 1.55
 8 6 -6 125.96 2.87
 8 6 -5 87.05 2.16
 8 6 -4 50.92 1.5
 8 6 -3 46.77 1.4
 8 6 -2 88.71 2.11
 8 6 -1 268.18 5.13
 8 6 0 231.26 4.51
 8 6 1 265.71 5.09
 8 6 2 87.6 2.1
 8 6 3 45.81 1.38
 8 6 4 52.09 1.52
 8 6 5 86.35 2.15
 8 6 6 124.05 2.83
 8 6 7 46.77 1.52
 8 6 8 59.77 1.79
 8 6 9 100.03 2.56
 8 6 10 108.78 2.76
 8 6 11 9.07 0.91
 8 6 12 28.47 1.41
 8 6 13 9.24 1.05
 8 6 14 19.2 1.29
 8 6 15 2.62 0.89
 8 6 16 57.03 2.11
 8 6 17 4.16 0.93
 8 6 18 8.9 1.01
 8 6 19 3.62 0.85
 8 7 -18 8.07 0.95
 8 7 -17 3.59 0.91
 8 7 -16 1.52 0.87
 8 7 -15 9.22 1.04
 8 7 -14 6.51 0.98
 8 7 -13 3.97 0.93
 8 7 -12 46.29 1.83
 8 7 -11 8.14 0.93
 8 7 -10 72.29 2.15
 8 7 -9 19.72 1.11
 8 7 -8 9.61 0.85
 8 7 -7 28.91 1.22
 8 7 -6 4.14 0.68
 8 7 -5 207.68 4.27
 8 7 -4 230.26 4.61
 8 7 -3 71.91 1.89
 8 7 -2 94.73 2.27
 8 7 -1 34.64 1.2
 8 7 0 247.14 4.83
 8 7 1 32.77 1.16
 8 7 2 93.24 2.24
 8 7 3 70.03 1.85
 8 7 4 233.64 4.67
 8 7 5 212.95 4.35
 8 7 6 4.12 0.69
 8 7 7 29.29 1.23
 8 7 8 9.02 0.85
 8 7 9 18.84 1.09
 8 7 10 70.84 2.12
 8 7 11 9.45 0.95
 8 7 12 45.78 1.81
 8 7 13 4.4 0.92
 8 7 14 6.93 1
 8 7 15 8.12 1.04
 8 7 16 0.94 0.88
 8 7 17 3.6 0.91
 8 7 18 7.73 0.95
 8 8 -18 5.04 0.85
 8 8 -17 3.71 0.89
 8 8 -16 10.62 1.09
 8 8 -15 5.9 0.97
 8 8 -14 15.75 1.21
 8 8 -13 7.1 1
 8 8 -12 9.34 1.05
 8 8 -11 6.71 0.95
 8 8 -10 78.69 2.29
 8 8 -9 46.61 1.67
 8 8 -8 65.96 1.98
 8 8 -7 75.32 2.11
 8 8 -6 4.52 0.72
 8 8 -5 52.23 1.63
 8 8 -4 18.32 0.98
 8 8 -3 161.23 3.47
 8 8 -2 266.33 5.23
 8 8 -1 27.04 1.11
 8 8 0 128.89 2.89
 8 8 1 25.44 1.08
 8 8 2 264.98 5.21
 8 8 3 158.65 3.43
 8 8 4 18.42 0.98
 8 8 5 52.17 1.63
 8 8 6 5.36 0.73
 8 8 7 74.54 2.1
 8 8 8 65.05 1.97
 8 8 9 47.75 1.68
 8 8 10 80.48 2.32
 8 8 11 6.02 0.93
 8 8 12 9.27 1.05
 8 8 13 5.28 0.97
 8 8 14 14.98 1.19
 8 8 15 6.61 0.98
 8 8 16 9.63 1.08
 8 8 17 4.44 0.89
 8 8 18 2.58 0.81
 8 9 -17 5.83 0.9
 8 9 -16 1.08 0.84
 8 9 -15 18.8 1.31
 8 9 -14 4.54 0.95
 8 9 -13 7.22 1.02
 8 9 -12 24.47 1.4
 8 9 -11 4.06 0.93
 8 9 -10 110.87 2.97
 8 9 -9 22.53 1.23
 8 9 -8 67.69 2.05
 8 9 -7 31.43 1.34
 8 9 -6 8.43 0.84
 8 9 -5 123.13 2.93
 8 9 -4 47.07 1.56
 8 9 -3 104.21 2.55
 8 9 -2 178.67 3.81
 8 9 -1 28.85 1.18
 8 9 0 325.17 6.27
 8 9 1 28.81 1.19
 8 9 2 180.66 3.84
 8 9 3 103.49 2.54
 8 9 4 45.54 1.54
 8 9 5 124.55 2.96
 8 9 6 8.06 0.83
 8 9 7 28.91 1.29
 8 9 8 70.31 2.1
 8 9 9 20.25 1.19
 8 9 10 114.53 3.03
 8 9 11 4.91 0.95
 8 9 12 24.82 1.4
 8 9 13 6.9 1.02
 8 9 14 4.39 0.96
 8 9 15 17.85 1.29
 8 9 16 0.96 0.84
 8 9 17 6.13 0.91
 8 10 -17 3.08 0.82
 8 10 -16 3.21 0.87
 8 10 -15 4.49 0.94
 8 10 -14 7.73 1.04
 8 10 -13 0.04 0.83
 8 10 -12 9.24 1.07
 8 10 -11 14.59 1.2
 8 10 -10 2.27 0.88
 8 10 -9 12.85 1.08
 8 10 -8 0.22 0.71
 8 10 -7 50.09 1.73
 8 10 -6 33.52 1.4
 8 10 -5 145.39 3.37
 8 10 -4 98.29 2.53
 8 10 -3 162.41 3.62
 8 10 -2 2.3 0.69
 8 10 -1 75.94 2.09
 8 10 0 9.53 0.83
 8 10 1 72.73 2.03
 8 10 2 1.55 0.67
 8 10 3 161.79 3.6
 8 10 4 97.32 2.51
 8 10 5 145.38 3.37
 8 10 6 34.06 1.41
 8 10 7 50.08 1.74
 8 10 8 0.4 0.72
 8 10 9 14.04 1.11
 8 10 10 1.38 0.87
 8 10 11 16.05 1.21
 8 10 12 8.99 1.06
 8 10 13 0.5 0.84
 8 10 14 6.66 1.02
 8 10 15 5.33 0.95
 8 10 16 2.92 0.86
 8 10 17 1.73 0.79
 8 11 -16 4.66 0.88
 8 11 -15 1.73 0.83
 8 11 -14 3.59 0.93
 8 11 -13 1.29 0.87
 8 11 -12 12.73 1.15
 8 11 -11 29.37 1.53
 8 11 -10 7.45 1.03
 8 11 -9 26.45 1.44
 8 11 -8 54.18 1.95
 8 11 -7 62.04 2.01
 8 11 -6 9.92 0.93
 8 11 -5 3.23 0.76
 8 11 -4 8.48 0.88
 8 11 -3 63.71 1.95
 8 11 -2 69.42 2.03
 8 11 -1 30.5 1.3
 8 11 0 82.39 2.26
 8 11 1 29.29 1.28
 8 11 2 68.44 2.02
 8 11 3 65.22 1.97
 8 11 4 7.97 0.86
 8 11 5 3.05 0.77
 8 11 6 10.18 0.95
 8 11 7 61.47 2.01
 8 11 8 54.65 1.96
 8 11 9 26.08 1.43
 8 11 10 7.84 1.02
 8 11 11 31.33 1.54
 8 11 12 13.41 1.16
 8 11 13 0.64 0.86
 8 11 14 3.81 0.92
 8 11 15 0.75 0.83
 8 11 16 4.85 0.88
 8 12 -15 3.98 0.85
 8 12 -14 5.09 0.93
 8 12 -13 25.94 1.46
 8 12 -12 10.09 1.08
 8 12 -11 37.1 1.68
 8 12 -10 3.31 0.92
 8 12 -9 35.11 1.63
 8 12 -8 13.99 1.17
 8 12 -7 14.83 1.18
 8 12 -6 18.4 1.19
 8 12 -5 70.74 2.16
 8 12 -4 39.6 1.56
 8 12 -3 11.56 0.98
 8 12 -2 24.77 1.23
 8 12 -1 21.61 1.16
 8 12 0 0.14 0.68
 8 12 1 21.33 1.16
 8 12 2 25.48 1.25
 8 12 3 11.21 0.96
 8 12 4 40.53 1.58
 8 12 5 70.42 2.15
 8 12 6 18.15 1.2
 8 12 7 13.88 1.16
 8 12 8 13.95 1.17
 8 12 9 32.71 1.58
 8 12 10 2.65 0.91
 8 12 11 37.84 1.68
 8 12 12 9.93 1.08
 8 12 13 25.34 1.44
 8 12 14 3.97 0.93
 8 12 15 2.26 0.85
 8 13 -15 3.58 0.87
 8 13 -14 22.16 1.28
 8 13 -13 2.19 0.88
 8 13 -12 16.73 1.26
 8 13 -11 17.82 1.28
 8 13 -10 2.92 0.92
 8 13 -9 0.84 0.87
 8 13 -8 6.18 1
 8 13 -7 0.5 0.85
 8 13 -6 21.08 1.33
 8 13 -5 1.99 0.88
 8 13 -4 41.91 1.73
 8 13 -3 25.26 1.34
 8 13 -2 2.26 0.81
 8 13 -1 6.11 0.89
 8 13 0 1.16 0.74
 8 13 1 5.84 0.87
 8 13 2 1.88 0.81
 8 13 3 24.88 1.33
 8 13 4 43.45 1.76
 8 13 5 2.27 0.86
 8 13 6 22 1.33
 8 13 7 1.02 0.85
 8 13 8 5.86 0.99
 8 13 9 0.94 0.86
 8 13 10 3.9 0.93
 8 13 11 18.88 1.3
 8 13 12 16.24 1.24
 8 13 13 2.42 0.89
 8 13 14 22.09 1.27
 8 13 15 3.4 0.86
 8 14 -14 -0.04 0.79
 8 14 -13 5.15 0.92
 8 14 -12 1.51 0.87
 8 14 -11 10.09 1.09
 8 14 -10 18.3 1.33
 8 14 -9 6.98 1.01
 8 14 -8 0.95 0.87
 8 14 -7 3.15 0.91
 8 14 -6 20.01 1.3
 8 14 -5 10.83 1.09
 8 14 -4 19.83 1.3
 8 14 -3 10.96 1.09
 8 14 -2 11.47 1.1
 8 14 -1 14.77 1.17
 8 14 0 0.34 0.8
 8 14 1 16.78 1.21
 8 14 2 11.39 1.1
 8 14 3 12.78 1.12
 8 14 4 16.94 1.25
 8 14 5 11 1.09
 8 14 6 20.81 1.32
 8 14 7 3.9 0.93
 8 14 8 1.56 0.88
 8 14 9 7 1.01
 8 14 10 19.97 1.36
 8 14 11 9.27 1.08
 8 14 12 1.32 0.85
 8 14 13 5.47 0.91
 8 14 14 0.64 0.78
 8 15 -13 1.11 0.82
 8 15 -12 3.44 0.85
 8 15 -11 5.43 0.94
 8 15 -10 25.45 1.44
 8 15 -9 1.13 0.87
 8 15 -8 -0.4 0.82
 8 15 -7 29.13 1.49
 8 15 -6 1.68 0.9
 8 15 -5 2.97 0.91
 8 15 -4 4.62 0.95
 8 15 -3 32.54 1.57
 8 15 -2 3.37 0.91
 8 15 -1 1.22 0.84
 8 15 0 22.3 1.34
 8 15 1 0.82 0.84
 8 15 2 1.85 0.89
 8 15 3 30.68 1.54
 8 15 4 4.3 0.94
 8 15 5 1.96 0.89
 8 15 6 2.7 0.91
 8 15 7 29.63 1.51
 8 15 8 0.65 0.82
 8 15 9 2.12 0.9
 8 15 10 25.81 1.43
 8 15 11 5.9 0.95
 8 15 12 3.49 0.86
 8 15 13 0.6 0.81
 8 16 -11 0.34 0.76
 8 16 -10 0.99 0.83
 8 16 -9 2.71 0.9
 8 16 -8 4.22 0.94
 8 16 -7 0.78 0.89
 8 16 -6 2.45 0.94
 8 16 -5 12.3 1.14
 8 16 -4 5.58 0.98
 8 16 -3 7.15 1.02
 8 16 -2 3.27 0.93
 8 16 -1 7.49 1.03
 8 16 0 0.55 0.86
 8 16 1 6.66 1.01
 8 16 2 3.31 0.92
 8 16 3 7.21 1.02
 8 16 4 5.23 0.97
 8 16 5 12.7 1.14
 8 16 6 2.45 0.95
 8 16 7 2.38 0.91
 8 16 8 5.1 0.95
 8 16 9 2.7 0.89
 8 16 10 2.04 0.83
 8 16 11 0.54 0.75
 8 17 -10 4.89 0.89
 8 17 -9 1.22 0.81
 8 17 -8 1.51 0.83
 8 17 -7 6.44 0.98
 8 17 -6 2.21 0.9
 8 17 -5 5.87 1
 8 17 -4 7.27 1.05
 8 17 -3 4.81 0.98
 8 17 -2 1.39 0.88
 8 17 -1 3.44 0.96
 8 17 0 12.61 1.17
 8 17 1 3.94 0.96
 8 17 2 0.05 0.86
 8 17 3 3.8 0.97
 8 17 4 6.26 1.02
 8 17 5 6.16 1
 8 17 6 2.22 0.9
 8 17 7 6.43 0.99
 8 17 8 0.17 0.81
 8 17 9 1.38 0.81
 8 17 10 5.48 0.9
 8 18 -8 7.78 0.94
 8 18 -7 1.16 0.81
 8 18 -6 4.35 0.89
 8 18 -5 0.61 0.83
 8 18 -4 4.14 0.92
 8 18 -3 4.63 0.94
 8 18 -2 17.12 1.23
 8 18 -1 -0.76 0.8
 8 18 0 0.67 0.85
 8 18 1 -0.29 0.83
 8 18 2 16.29 1.22
 8 18 3 4.01 0.94
 8 18 4 5.43 0.94
 8 18 5 2.78 0.86
 8 18 6 4.96 0.9
 8 18 7 0.88 0.79
 8 18 8 7.42 0.94
 8 19 -5 0.7 0.78
 8 19 -4 1.03 0.79
 8 19 -3 6.69 0.93
 8 19 -2 2.95 0.87
 8 19 -1 4.06 0.87
 8 19 0 3.67 0.88
 8 19 1 2.35 0.86
 8 19 2 3.55 0.87
 8 19 3 6.49 0.93
 8 19 4 0.26 0.77
 8 19 5 0.6 0.77
 9 0 1 13.28 0.69
 9 0 2 16.98 0.79
 9 0 3 263.97 5.05
 9 0 4 61.78 1.64
 9 0 5 35.96 1.2
 9 0 6 94.32 2.27
 9 0 7 2.28 0.59
 9 0 8 36.66 1.33
 9 0 9 16.68 0.98
 9 0 10 14.04 0.96
 9 0 11 20.26 1.12
 9 0 12 22.5 1.21
 9 0 13 1.15 0.83
 9 0 14 1.17 0.86
 9 0 15 0.44 0.82
 9 0 16 25.21 1.41
 9 0 17 0.49 0.86
 9 0 18 2 0.86
 9 0 19 12.14 1.03
 9 1 -19 0.74 0.78
 9 1 -18 14 1.15
 9 1 -17 15.64 1.24
 9 1 -16 3.84 0.94
 9 1 -15 13.79 1.16
 9 1 -14 40.93 1.73
 9 1 -13 2.98 0.87
 9 1 -12 71.23 2.15
 9 1 -11 38.49 1.5
 9 1 -10 24.23 1.17
 9 1 -9 47.71 1.58
 9 1 -8 2.34 0.64
 9 1 -7 1.99 0.61
 9 1 -6 18.49 0.91
 9 1 -5 5.49 0.62
 9 1 -4 5.14 0.59
 9 1 -3 99.87 2.27
 9 1 -2 13.57 0.73
 9 1 -1 9.78 0.65
 9 1 0 151.74 3.08
 9 1 1 9.68 0.65
 9 1 2 13.91 0.74
 9 1 3 98.9 2.25
 9 1 4 5.36 0.59
 9 1 5 4.67 0.6
 9 1 6 18.91 0.92
 9 1 7 2.27 0.6
 9 1 8 3.21 0.66
 9 1 9 48.42 1.59
 9 1 10 22.99 1.15
 9 1 11 39.57 1.52
 9 1 12 70.45 2.14
 9 1 13 3.6 0.87
 9 1 14 40.18 1.71
 9 1 15 12.23 1.15
 9 1 16 3.97 0.92
 9 1 17 15.87 1.25
 9 1 18 15.14 1.17
 9 1 19 0.32 0.78
 9 2 -19 0.92 0.78
 9 2 -18 18.76 1.24
 9 2 -17 17.1 1.26
 9 2 -16 39.74 1.71
 9 2 -15 3.27 0.92
 9 2 -14 3.15 0.91
 9 2 -13 1.23 0.83
 9 2 -12 28.59 1.35
 9 2 -11 24.34 1.23
 9 2 -10 39.05 1.47
 9 2 -9 92.22 2.39
 9 2 -8 25.88 1.14
 9 2 -7 16.14 0.91
 9 2 -6 43.68 1.39
 9 2 -5 29.04 1.09
 9 2 -4 38.49 1.24
 9 2 -3 8.27 0.64
 9 2 -2 72.96 1.8
 9 2 -1 43.29 1.28
 9 2 0 153.29 3.15
 9 2 1 44.29 1.3
 9 2 2 72.46 1.8
 9 2 3 7.82 0.64
 9 2 4 38.88 1.25
 9 2 5 28.55 1.08
 9 2 6 44.68 1.41
 9 2 7 17.35 0.93
 9 2 8 25.56 1.13
 9 2 9 92.29 2.39
 9 2 10 40.87 1.51
 9 2 11 25.06 1.24
 9 2 12 28.79 1.35
 9 2 13 1.85 0.84
 9 2 14 3.39 0.91
 9 2 15 4.5 0.96
 9 2 16 40.35 1.72
 9 2 17 16.89 1.26
 9 2 18 21.38 1.28
 9 2 19 0.6 0.77
 9 3 -19 10.02 1.01
 9 3 -18 5.86 0.96
 9 3 -17 5.52 0.97
 9 3 -16 7.38 1.01
 9 3 -15 17.9 1.27
 9 3 -14 2.83 0.91
 9 3 -13 3.52 0.91
 9 3 -12 4.54 0.88
 9 3 -11 81.79 2.32
 9 3 -10 24.94 1.21
 9 3 -9 84.02 2.26
 9 3 -8 31.95 1.26
 9 3 -7 92.6 2.31
 9 3 -6 78.97 2.03
 9 3 -5 46.29 1.42
 9 3 -4 185.59 3.79
 9 3 -3 3.29 0.55
 9 3 -2 42.16 1.28
 9 3 -1 11.38 0.71
 9 3 0 61.07 1.6
 9 3 1 11.74 0.72
 9 3 2 44.04 1.31
 9 3 3 3.4 0.55
 9 3 4 181.15 3.71
 9 3 5 46.17 1.42
 9 3 6 78.88 2.03
 9 3 7 90.5 2.28
 9 3 8 31.12 1.25
 9 3 9 84.21 2.26
 9 3 10 25.6 1.22
 9 3 11 82.55 2.33
 9 3 12 5.43 0.89
 9 3 13 4.58 0.92
 9 3 14 3.71 0.92
 9 3 15 17.59 1.27
 9 3 16 7.36 1.02
 9 3 17 5.39 0.98
 9 3 18 7.85 0.98
 9 3 19 9.75 1
 9 4 -19 2.86 0.85
 9 4 -18 2.78 0.87
 9 4 -17 4 0.92
 9 4 -16 32.87 1.63
 9 4 -15 54.28 2.01
 9 4 -14 11.81 1.13
 9 4 -13 67.91 2.25
 9 4 -12 19.58 1.23
 9 4 -11 58.34 1.91
 9 4 -10 3.87 0.78
 9 4 -9 29.6 1.28
 9 4 -8 27.47 1.2
 9 4 -7 2.29 0.65
 9 4 -6 95.46 2.34
 9 4 -5 68.54 1.84
 9 4 -4 37.82 1.26
 9 4 -3 11.58 0.74
 9 4 -2 11.97 0.75
 9 4 -1 140.68 2.99
 9 4 0 131.94 2.84
 9 4 1 142.84 3.03
 9 4 2 12.55 0.76
 9 4 3 11.37 0.74
 9 4 4 37.6 1.26
 9 4 5 68.07 1.83
 9 4 6 92.87 2.3
 9 4 7 1.75 0.64
 9 4 8 27.33 1.19
 9 4 9 28.71 1.26
 9 4 10 5.99 0.82
 9 4 11 57.88 1.9
 9 4 12 19.26 1.23
 9 4 13 68.92 2.27
 9 4 14 11.96 1.13
 9 4 15 55.12 2.02
 9 4 16 34.49 1.65
 9 4 17 4.47 0.93
 9 4 18 2.93 0.86
 9 4 19 3.27 0.85
 9 5 -18 22.23 1.26
 9 5 -17 12.83 1.13
 9 5 -16 11.68 1.15
 9 5 -15 4.4 0.95
 9 5 -14 26.18 1.44
 9 5 -13 1.33 0.86
 9 5 -12 61.33 2.11
 9 5 -11 68.92 2.12
 9 5 -10 119.46 2.97
 9 5 -9 0.23 0.66
 9 5 -8 47.06 1.59
 9 5 -7 29.14 1.21
 9 5 -6 128.9 2.95
 9 5 -5 174.55 3.69
 9 5 -4 3.93 0.63
 9 5 -3 7.48 0.69
 9 5 -2 102.88 2.39
 9 5 -1 70.56 1.82
 9 5 0 10.39 0.73
 9 5 1 70.92 1.83
 9 5 2 103.01 2.39
 9 5 3 7.33 0.68
 9 5 4 4.29 0.64
 9 5 5 173.49 3.67
 9 5 6 127.59 2.92
 9 5 7 29.55 1.22
 9 5 8 46.26 1.57
 9 5 9 0.62 0.67
 9 5 10 121.14 3
 9 5 11 66.86 2.08
 9 5 12 60.18 2.08
 9 5 13 1.84 0.88
 9 5 14 26.33 1.45
 9 5 15 4.55 0.96
 9 5 16 11.5 1.15
 9 5 17 13.26 1.15
 9 5 18 23.05 1.28
 9 6 -18 9.64 0.99
 9 6 -17 9.44 1.04
 9 6 -16 8.03 1.05
 9 6 -15 17.47 1.25
 9 6 -14 8.5 1.04
 9 6 -13 26.02 1.44
 9 6 -12 13.26 1.14
 9 6 -11 75.61 2.33
 9 6 -10 15.23 1.06
 9 6 -9 1.29 0.72
 9 6 -8 124.8 3
 9 6 -7 6.6 0.79
 9 6 -6 127.29 2.96
 9 6 -5 190.2 3.99
 9 6 -4 28.68 1.16
 9 6 -3 25.96 1.09
 9 6 -2 264.25 5.16
 9 6 -1 70.62 1.86
 9 6 0 124.36 2.79
 9 6 1 70.51 1.86
 9 6 2 264.47 5.17
 9 6 3 25.81 1.08
 9 6 4 28.91 1.16
 9 6 5 192.78 4.04
 9 6 6 122.79 2.88
 9 6 7 6.54 0.78
 9 6 8 125.93 3.02
 9 6 9 1.35 0.72
 9 6 10 14.7 1.05
 9 6 11 74.92 2.31
 9 6 12 13.47 1.15
 9 6 13 28.55 1.49
 9 6 14 6.79 1.01
 9 6 15 16.54 1.23
 9 6 16 8.15 1.05
 9 6 17 10.28 1.06
 9 6 18 8.25 0.95
 9 7 -18 2.05 0.82
 9 7 -17 1.56 0.84
 9 7 -16 14.53 1.19
 9 7 -15 7.83 1.07
 9 7 -14 0.74 0.85
 9 7 -13 10.72 1.1
 9 7 -12 20.84 1.32
 9 7 -11 32.38 1.54
 9 7 -10 11.78 1.01
 9 7 -9 31.21 1.38
 9 7 -8 26.49 1.25
 9 7 -7 50.57 1.68
 9 7 -6 58.2 1.79
 9 7 -5 189.84 4.03
 9 7 -4 138.07 3.12
 9 7 -3 210.81 4.32
 9 7 -2 57.91 1.69
 9 7 -1 136.84 3.04
 9 7 0 176.69 3.71
 9 7 1 132.77 2.98
 9 7 2 58.08 1.7
 9 7 3 205.74 4.24
 9 7 4 137.41 3.11
 9 7 5 187.1 3.99
 9 7 6 56.7 1.76
 9 7 7 52.27 1.71
 9 7 8 25.9 1.25
 9 7 9 31.56 1.38
 9 7 10 11.84 1.01
 9 7 11 32.02 1.54
 9 7 12 20.14 1.3
 9 7 13 7.92 1.05
 9 7 14 2.09 0.87
 9 7 15 9.51 1.11
 9 7 16 14.4 1.19
 9 7 17 1.35 0.83
 9 7 18 0.55 0.8
 9 8 -17 3.65 0.85
 9 8 -16 10.24 1.06
 9 8 -15 6.52 1
 9 8 -14 4.45 0.94
 9 8 -13 4.82 0.96
 9 8 -12 4.63 0.96
 9 8 -11 28.99 1.5
 9 8 -10 1.47 0.79
 9 8 -9 103.31 2.74
 9 8 -8 83.32 2.35
 9 8 -7 2.69 0.74
 9 8 -6 33.93 1.38
 9 8 -5 115.7 2.81
 9 8 -4 131.7 3.06
 9 8 -3 15.74 0.96
 9 8 -2 54.21 1.67
 9 8 -1 332.73 6.4
 9 8 0 1.85 0.64
 9 8 1 330.45 6.37
 9 8 2 55.56 1.69
 9 8 3 15.67 0.96
 9 8 4 133.33 3.09
 9 8 5 114.79 2.79
 9 8 6 35.66 1.41
 9 8 7 2.47 0.74
 9 8 8 82.11 2.33
 9 8 9 101.92 2.71
 9 8 10 1.63 0.81
 9 8 11 30.23 1.51
 9 8 12 5.19 0.95
 9 8 13 5.04 0.96
 9 8 14 4.02 0.93
 9 8 15 7.13 1.01
 9 8 16 8.58 1.04
 9 8 17 3.91 0.85
 9 9 -17 2.68 0.85
 9 9 -16 1.84 0.84
 9 9 -15 14.08 1.18
 9 9 -14 2.7 0.93
 9 9 -13 26.65 1.45
 9 9 -12 14.58 1.2
 9 9 -11 28.54 1.49
 9 9 -10 32.14 1.55
 9 9 -9 25.12 1.36
 9 9 -8 25.03 1.29
 9 9 -7 65.04 2.02
 9 9 -6 8.38 0.89
 9 9 -5 41.3 1.52
 9 9 -4 81.12 2.23
 9 9 -3 265.94 5.37
 9 9 -2 53.56 1.71
 9 9 -1 49.35 1.61
 9 9 0 63.7 1.87
 9 9 1 49.56 1.62
 9 9 2 56.05 1.75
 9 9 3 265.34 5.36
 9 9 4 79.79 2.21
 9 9 5 41.79 1.53
 9 9 6 8.85 0.89
 9 9 7 64.63 2.01
 9 9 8 25.16 1.29
 9 9 9 24.03 1.33
 9 9 10 32.41 1.57
 9 9 11 27.46 1.46
 9 9 12 14.99 1.2
 9 9 13 26.11 1.43
 9 9 14 2.33 0.92
 9 9 15 14.03 1.17
 9 9 16 2.92 0.85
 9 9 17 2.52 0.84
 9 10 -16 5.8 0.89
 9 10 -15 1.41 0.85
 9 10 -14 2.3 0.9
 9 10 -13 1.28 0.87
 9 10 -12 0.85 0.86
 9 10 -11 5.79 0.99
 9 10 -10 15.91 1.22
 9 10 -9 4.69 0.94
 9 10 -8 60.21 2.04
 9 10 -7 8.02 0.92
 9 10 -6 104.89 2.74
 9 10 -5 28.75 1.32
 9 10 -4 63.87 1.97
 9 10 -3 40.71 1.53
 9 10 -2 238.19 4.95
 9 10 -1 11.5 0.93
 9 10 0 1 0.66
 9 10 1 11.82 0.92
 9 10 2 239.51 4.97
 9 10 3 42.01 1.56
 9 10 4 63.84 1.97
 9 10 5 27.55 1.3
 9 10 6 106.28 2.77
 9 10 7 6.41 0.9
 9 10 8 59.33 2.03
 9 10 9 4.92 0.94
 9 10 10 15.23 1.21
 9 10 11 6.38 0.99
 9 10 12 1.63 0.87
 9 10 13 2.09 0.88
 9 10 14 2.12 0.9
 9 10 15 1.92 0.87
 9 10 16 5.28 0.88
 9 11 -16 0.86 0.79
 9 11 -15 6.59 0.94
 9 11 -14 0.6 0.85
 9 11 -13 29.02 1.51
 9 11 -12 12.94 1.15
 9 11 -11 8.65 1.06
 9 11 -10 20.15 1.32
 9 11 -9 1.46 0.87
 9 11 -8 21.47 1.33
 9 11 -7 69.31 2.26
 9 11 -6 0.09 0.77
 9 11 -5 47.39 1.72
 9 11 -4 57.4 1.89
 9 11 -3 40.61 1.56
 9 11 -2 36.14 1.47
 9 11 -1 38.98 1.51
 9 11 0 59.73 1.9
 9 11 1 39.15 1.52
 9 11 2 36.03 1.47
 9 11 3 38.41 1.52
 9 11 4 56.97 1.89
 9 11 5 45.18 1.68
 9 11 6 0.2 0.79
 9 11 7 66.29 2.2
 9 11 8 21.94 1.33
 9 11 9 0.73 0.85
 9 11 10 19.29 1.3
 9 11 11 7.45 1.04
 9 11 12 12.5 1.14
 9 11 13 28.55 1.51
 9 11 14 0.88 0.85
 9 11 15 6.92 0.94
 9 11 16 1.21 0.79
 9 12 -15 1.99 0.81
 9 12 -14 -0.1 0.8
 9 12 -13 22.94 1.37
 9 12 -12 16.32 1.26
 9 12 -11 7.33 1.02
 9 12 -10 33.76 1.61
 9 12 -9 12.48 1.16
 9 12 -8 43.53 1.8
 9 12 -7 3.13 0.9
 9 12 -6 9.22 1.04
 9 12 -5 12.39 1.12
 9 12 -4 26.9 1.39
 9 12 -3 6.7 0.93
 9 12 -2 40.35 1.58
 9 12 -1 58.32 1.92
 9 12 0 4.05 0.81
 9 12 1 57.62 1.91
 9 12 2 42.19 1.62
 9 12 3 7.14 0.95
 9 12 4 27.37 1.39
 9 12 5 13.46 1.13
 9 12 6 8.34 1.02
 9 12 7 2.56 0.86
 9 12 8 42.16 1.77
 9 12 9 12.16 1.16
 9 12 10 35.07 1.63
 9 12 11 7.08 1.04
 9 12 12 14.34 1.22
 9 12 13 22.45 1.35
 9 12 14 0.62 0.8
 9 12 15 2.58 0.83
 9 13 -14 0.24 0.76
 9 13 -13 11.38 1.07
 9 13 -12 0.48 0.84
 9 13 -11 7.64 1.06
 9 13 -10 22.69 1.36
 9 13 -9 4.77 0.95
 9 13 -8 30.38 1.54
 9 13 -7 7.43 1.02
 9 13 -6 3.5 0.92
 9 13 -5 17.67 1.25
 9 13 -4 0.62 0.85
 9 13 -3 25.12 1.4
 9 13 -2 16.12 1.19
 9 13 -1 14.52 1.15
 9 13 0 14.03 1.13
 9 13 1 14.83 1.16
 9 13 2 16.63 1.2
 9 13 3 26.52 1.43
 9 13 4 1.44 0.85
 9 13 5 18.76 1.27
 9 13 6 2.72 0.9
 9 13 7 7.58 1.03
 9 13 8 29.76 1.52
 9 13 9 4.7 0.96
 9 13 10 22.03 1.34
 9 13 11 8.3 1.07
 9 13 12 -0.31 0.85
 9 13 13 11.82 1.08
 9 13 14 1.4 0.78
 9 14 -13 2.87 0.83
 9 14 -12 1.4 0.82
 9 14 -11 -0.13 0.84
 9 14 -10 11.85 1.15
 9 14 -9 3.1 0.95
 9 14 -8 45.88 1.83
 9 14 -7 9.98 1.09
 9 14 -6 1.29 0.89
 9 14 -5 19.46 1.3
 9 14 -4 6.89 1.01
 9 14 -3 -0.04 0.83
 9 14 -2 1.14 0.85
 9 14 -1 6.31 1
 9 14 0 -0.69 0.81
 9 14 1 6.02 0.98
 9 14 2 0.02 0.83
 9 14 3 1.55 0.85
 9 14 4 7.35 1.02
 9 14 5 19.27 1.29
 9 14 6 2.53 0.91
 9 14 7 9.24 1.07
 9 14 8 45.81 1.83
 9 14 9 4.21 0.96
 9 14 10 12.77 1.16
 9 14 11 1.66 0.84
 9 14 12 1.12 0.82
 9 14 13 3.53 0.84
 9 15 -12 10.41 1
 9 15 -11 11.59 1.06
 9 15 -10 1.59 0.89
 9 15 -9 1.14 0.86
 9 15 -8 -0.02 0.85
 9 15 -7 0.46 0.87
 9 15 -6 1.75 0.89
 9 15 -5 15.46 1.21
 9 15 -4 1.06 0.87
 9 15 -3 9.83 1.09
 9 15 -2 1.46 0.85
 9 15 -1 3.35 0.92
 9 15 0 29.02 1.5
 9 15 1 3.24 0.9
 9 15 2 0.72 0.86
 9 15 3 10.55 1.1
 9 15 4 1.23 0.86
 9 15 5 15.04 1.2
 9 15 6 3.12 0.9
 9 15 7 1.8 0.9
 9 15 8 0.27 0.86
 9 15 9 0.65 0.86
 9 15 10 3.08 0.88
 9 15 11 11.53 1.05
 9 15 12 10.44 1.02
 9 16 -10 6.49 0.92
 9 16 -9 1.58 0.83
 9 16 -8 1.64 0.85
 9 16 -7 6.32 0.98
 9 16 -6 10.05 1.1
 9 16 -5 2.21 0.94
 9 16 -4 4.21 0.97
 9 16 -3 5.31 0.96
 9 16 -2 0.11 0.82
 9 16 -1 3.68 0.92
 9 16 0 4.13 0.94
 9 16 1 4.56 0.95
 9 16 2 0.42 0.82
 9 16 3 5.75 0.97
 9 16 4 3.53 0.94
 9 16 5 4.42 0.97
 9 16 6 8.63 1.08
 9 16 7 5.58 0.97
 9 16 8 0.75 0.82
 9 16 9 0.95 0.81
 9 16 10 5.62 0.9
 9 17 -9 2.41 0.85
 9 17 -8 2.97 0.84
 9 17 -7 3.64 0.87
 9 17 -6 0.4 0.82
 9 17 -5 4.63 0.93
 9 17 -4 3.72 0.93
 9 17 -3 3.69 0.93
 9 17 -2 12.32 1.16
 9 17 -1 1.82 0.9
 9 17 0 1.77 0.9
 9 17 1 0.67 0.87
 9 17 2 13.96 1.19
 9 17 3 4.93 0.95
 9 17 4 3.42 0.93
 9 17 5 3.58 0.91
 9 17 6 -0.02 0.8
 9 17 7 2.86 0.88
 9 17 8 3.28 0.84
 9 17 9 3.44 0.86
 9 18 -7 0.74 0.8
 9 18 -6 4.08 0.86
 9 18 -5 2.83 0.83
 9 18 -4 4.18 0.88
 9 18 -3 2.37 0.85
 9 18 -2 2.86 0.88
 9 18 -1 5.86 0.95
 9 18 0 3.69 0.9
 9 18 1 4.85 0.92
 9 18 2 3.66 0.89
 9 18 3 1.6 0.83
 9 18 4 3.88 0.88
 9 18 5 0.94 0.82
 9 18 6 4.67 0.87
 9 18 7 0.12 0.8
 9 19 -3 0.48 0.78
 9 19 -2 2.34 0.81
 9 19 -1 0.67 0.77
 9 19 0 0.02 0.76
 9 19 1 0.45 0.77
 9 19 2 2.58 0.8
 9 19 3 -0.5 0.78
 10 0 0 435.69 7.98
 10 0 1 373.4 6.93
 10 0 2 171.49 3.55
 10 0 3 160.48 3.38
 10 0 4 142.82 3.11
 10 0 5 184.43 3.85
 10 0 6 16.41 0.94
 10 0 7 202.97 4.25
 10 0 8 12.6 0.92
 10 0 9 30.98 1.31
 10 0 10 7.25 0.87
 10 0 11 39.77 1.56
 10 0 12 45.62 1.8
 10 0 13 25.76 1.43
 10 0 14 35.88 1.66
 10 0 15 1.11 0.86
 10 0 16 25.83 1.47
 10 0 17 -0.23 0.82
 10 0 18 5.3 0.92
 10 1 -18 12.89 1.07
 10 1 -17 8.26 1.03
 10 1 -16 7.21 1.05
 10 1 -15 20.07 1.32
 10 1 -14 87.38 2.64
 10 1 -13 10.9 1.1
 10 1 -12 67.15 2.22
 10 1 -11 79.58 2.3
 10 1 -10 87.02 2.4
 10 1 -9 98.18 2.54
 10 1 -8 -0.24 0.64
 10 1 -7 312.96 6.11
 10 1 -6 47.4 1.52
 10 1 -5 186.28 3.89
 10 1 -4 6.03 0.67
 10 1 -3 46.67 1.43
 10 1 -2 158.94 3.34
 10 1 -1 89.54 2.15
 10 1 0 473.51 8.61
 10 1 1 89.05 2.14
 10 1 2 154.91 3.28
 10 1 3 45.69 1.41
 10 1 4 4.84 0.64
 10 1 5 186.07 3.88
 10 1 6 47.21 1.52
 10 1 7 306.94 6.02
 10 1 8 0.7 0.65
 10 1 9 97.43 2.53
 10 1 10 88.67 2.43
 10 1 11 78.13 2.28
 10 1 12 69.68 2.26
 10 1 13 10.19 1.09
 10 1 14 86.03 2.61
 10 1 15 20.81 1.33
 10 1 16 8.11 1.06
 10 1 17 7.7 1.02
 10 1 18 13.19 1.09
 10 2 -18 6.86 0.94
 10 2 -17 10.99 1.1
 10 2 -16 23.92 1.42
 10 2 -15 15.32 1.23
 10 2 -14 85.65 2.6
 10 2 -13 61.93 2.14
 10 2 -12 37.71 1.66
 10 2 -11 3.69 0.8
 10 2 -10 79.69 2.28
 10 2 -9 5.2 0.79
 10 2 -8 112.95 2.77
 10 2 -7 68.51 1.95
 10 2 -6 278.5 5.49
 10 2 -5 12.69 0.84
 10 2 -4 204.02 4.16
 10 2 -3 4.53 0.63
 10 2 -2 95.8 2.27
 10 2 -1 10.75 0.75
 10 2 0 85.49 2.09
 10 2 1 10.47 0.74
 10 2 2 96.92 2.29
 10 2 3 3.7 0.61
 10 2 4 203.01 4.15
 10 2 5 11.43 0.81
 10 2 6 278.13 5.49
 10 2 7 69.39 1.96
 10 2 8 111.66 2.75
 10 2 9 5.62 0.8
 10 2 10 81.17 2.3
 10 2 11 3.46 0.78
 10 2 12 37.84 1.64
 10 2 13 62.72 2.16
 10 2 14 83.81 2.57
 10 2 15 16.36 1.23
 10 2 16 24.96 1.44
 10 2 17 11.05 1.1
 10 2 18 6.1 0.92
 10 3 -18 13.06 1.08
 10 3 -17 21.12 1.31
 10 3 -16 5.48 1
 10 3 -15 8.02 1.03
 10 3 -14 23.16 1.39
 10 3 -13 7.58 1.04
 10 3 -12 14.63 1.17
 10 3 -11 16.58 1.15
 10 3 -10 15.06 1.05
 10 3 -9 123.93 3.02
 10 3 -8 109.02 2.71
 10 3 -7 53.98 1.7
 10 3 -6 5.49 0.72
 10 3 -5 42.22 1.41
 10 3 -4 17.76 0.93
 10 3 -3 26.29 1.07
 10 3 -2 35.82 1.24
 10 3 -1 19.48 0.93
 10 3 0 228.27 4.52
 10 3 1 19.83 0.94
 10 3 2 35.83 1.24
 10 3 3 25.12 1.06
 10 3 4 17.63 0.92
 10 3 5 41.75 1.4
 10 3 6 4.86 0.71
 10 3 7 55.02 1.71
 10 3 8 108.91 2.71
 10 3 9 126.28 3.06
 10 3 10 16.13 1.06
 10 3 11 16.84 1.16
 10 3 12 15.13 1.18
 10 3 13 7.72 1.04
 10 3 14 22.63 1.39
 10 3 15 6.58 0.99
 10 3 16 6.51 1.02
 10 3 17 21.55 1.31
 10 3 18 12.43 1.05
 10 4 -18 2.09 0.81
 10 4 -17 9.52 1.05
 10 4 -16 8.59 1.08
 10 4 -15 12.59 1.14
 10 4 -14 6.06 1
 10 4 -13 96.74 2.8
 10 4 -12 10.19 1.07
 10 4 -11 10.44 1.02
 10 4 -10 45.88 1.67
 10 4 -9 29.11 1.31
 10 4 -8 21.4 1.13
 10 4 -7 78.16 2.15
 10 4 -6 13.87 0.91
 10 4 -5 4.51 0.69
 10 4 -4 35.77 1.29
 10 4 -3 60.68 1.72
 10 4 -2 162.91 3.46
 10 4 -1 37.68 1.29
 10 4 0 99.79 2.37
 10 4 1 38.44 1.3
 10 4 2 165.18 3.5
 10 4 3 62.17 1.74
 10 4 4 35.32 1.28
 10 4 5 4.36 0.69
 10 4 6 13.37 0.9
 10 4 7 79.47 2.17
 10 4 8 20.59 1.11
 10 4 9 27.39 1.28
 10 4 10 46.65 1.69
 10 4 11 9.78 1.01
 10 4 12 10.81 1.09
 10 4 13 96.68 2.8
 10 4 14 4.7 0.97
 10 4 15 11.9 1.12
 10 4 16 9.15 1.08
 10 4 17 10.01 1.05
 10 4 18 1.46 0.79
 10 5 -18 2.9 0.84
 10 5 -17 1.42 0.82
 10 5 -16 3.02 0.91
 10 5 -15 2.17 0.93
 10 5 -14 8.53 1.07
 10 5 -13 40.19 1.74
 10 5 -12 19.06 1.28
 10 5 -11 6.33 0.96
 10 5 -10 32.15 1.43
 10 5 -9 7.4 0.88
 10 5 -8 1.83 0.73
 10 5 -7 118.6 2.88
 10 5 -6 31.94 1.3
 10 5 -5 59.67 1.78
 10 5 -4 41.32 1.42
 10 5 -3 186.01 3.9
 10 5 -2 8.43 0.76
 10 5 -1 21.32 1.01
 10 5 0 24.36 1.06
 10 5 1 20.76 1
 10 5 2 9.31 0.77
 10 5 3 185.02 3.88
 10 5 4 39.44 1.39
 10 5 5 60.61 1.8
 10 5 6 32.95 1.32
 10 5 7 121.43 2.93
 10 5 8 1.82 0.71
 10 5 9 7.68 0.89
 10 5 10 30.85 1.4
 10 5 11 6.64 0.97
 10 5 12 18.95 1.28
 10 5 13 39.82 1.73
 10 5 14 8.56 1.04
 10 5 15 3.35 0.95
 10 5 16 3.25 0.9
 10 5 17 0.45 0.82
 10 5 18 2.31 0.84
 10 6 -17 1.19 0.8
 10 6 -16 12.05 1.12
 10 6 -15 5.49 1
 10 6 -14 4.15 0.93
 10 6 -13 1.95 0.89
 10 6 -12 7.18 1.02
 10 6 -11 2.12 0.87
 10 6 -10 10.48 1.03
 10 6 -9 15.24 1.06
 10 6 -8 85.5 2.37
 10 6 -7 16.51 1.04
 10 6 -6 13.63 0.95
 10 6 -5 2.92 0.7
 10 6 -4 1.92 0.67
 10 6 -3 10.44 0.84
 10 6 -2 5.09 0.7
 10 6 -1 43.29 1.44
 10 6 0 50.61 1.57
 10 6 1 44.04 1.46
 10 6 2 5.41 0.71
 10 6 3 10.26 0.83
 10 6 4 2.17 0.67
 10 6 5 2.46 0.69
 10 6 6 13.26 0.95
 10 6 7 16.09 1.03
 10 6 8 85.44 2.36
 10 6 9 16.92 1.1
 10 6 10 10.57 1.02
 10 6 11 3.01 0.88
 10 6 12 8.44 1.04
 10 6 13 2.06 0.88
 10 6 14 2.3 0.89
 10 6 15 4.96 0.99
 10 6 16 12.66 1.13
 10 6 17 1.02 0.8
 10 7 -17 6.72 0.91
 10 7 -16 1.34 0.84
 10 7 -15 25.01 1.42
 10 7 -14 3.11 0.92
 10 7 -13 28.86 1.51
 10 7 -12 5.78 0.98
 10 7 -11 7.08 1.01
 10 7 -10 13.4 1.14
 10 7 -9 4.37 0.87
 10 7 -8 36.39 1.49
 10 7 -7 5.99 0.83
 10 7 -6 1.68 0.72
 10 7 -5 3.06 0.72
 10 7 -4 2.9 0.71
 10 7 -3 233.06 4.78
 10 7 -2 1.17 0.63
 10 7 -1 51.73 1.63
 10 7 0 28.55 1.2
 10 7 1 52.11 1.64
 10 7 2 1.04 0.63
 10 7 3 232.25 4.77
 10 7 4 2.54 0.71
 10 7 5 2.91 0.72
 10 7 6 2.71 0.73
 10 7 7 6.58 0.85
 10 7 8 38.24 1.53
 10 7 9 2.84 0.85
 10 7 10 13.38 1.14
 10 7 11 6.49 0.99
 10 7 12 6.21 0.98
 10 7 13 29.03 1.5
 10 7 14 3.9 0.92
 10 7 15 25.08 1.43
 10 7 16 0.99 0.85
 10 7 17 6.61 0.91
 10 8 -17 1.64 0.81
 10 8 -16 2.6 0.85
 10 8 -15 6.29 0.99
 10 8 -14 7.93 1.06
 10 8 -13 2.29 0.9
 10 8 -12 0.38 0.84
 10 8 -11 14.72 1.19
 10 8 -10 3.8 0.91
 10 8 -9 45.36 1.81
 10 8 -8 34.62 1.49
 10 8 -7 4.65 0.83
 10 8 -6 1.26 0.72
 10 8 -5 152.16 3.5
 10 8 -4 8.39 0.86
 10 8 -3 11.36 0.9
 10 8 -2 33.36 1.34
 10 8 -1 31.3 1.29
 10 8 0 28.37 1.23
 10 8 1 31.56 1.3
 10 8 2 32.17 1.31
 10 8 3 11.6 0.91
 10 8 4 7.64 0.85
 10 8 5 153.55 3.52
 10 8 6 1.67 0.74
 10 8 7 5.05 0.84
 10 8 8 36.34 1.51
 10 8 9 46.09 1.82
 10 8 10 3.72 0.91
 10 8 11 15.27 1.2
 10 8 12 0.66 0.84
 10 8 13 2.27 0.88
 10 8 14 7.18 1.04
 10 8 15 6.13 0.99
 10 8 16 1.71 0.84
 10 8 17 2.39 0.82
 10 9 -16 3.02 0.83
 10 9 -15 11.82 1.1
 10 9 -14 -0.18 0.84
 10 9 -13 1.34 0.89
 10 9 -12 3.24 0.92
 10 9 -11 8.11 1.04
 10 9 -10 9.33 1.07
 10 9 -9 13.56 1.16
 10 9 -8 13.95 1.15
 10 9 -7 21.67 1.27
 10 9 -6 33.83 1.45
 10 9 -5 2.64 0.77
 10 9 -4 29.47 1.32
 10 9 -3 11.15 0.93
 10 9 -2 9.94 0.9
 10 9 -1 7.62 0.84
 10 9 0 62.44 1.91
 10 9 1 7.56 0.84
 10 9 2 9.72 0.89
 10 9 3 10.58 0.92
 10 9 4 29.59 1.32
 10 9 5 2.26 0.77
 10 9 6 35.78 1.48
 10 9 7 23.58 1.3
 10 9 8 15.41 1.17
 10 9 9 14.9 1.17
 10 9 10 8.74 1.06
 10 9 11 7.84 1.04
 10 9 12 1.56 0.89
 10 9 13 1.78 0.91
 10 9 14 -0.07 0.84
 10 9 15 13.84 1.12
 10 9 16 3.45 0.84
 10 10 -15 3.57 0.88
 10 10 -14 1.02 0.84
 10 10 -13 8.7 1.07
 10 10 -12 5.9 0.98
 10 10 -11 2.23 0.91
 10 10 -10 1.54 0.89
 10 10 -9 -0.11 0.83
 10 10 -8 18.99 1.28
 10 10 -7 3.39 0.9
 10 10 -6 8.08 0.97
 10 10 -5 50.63 1.79
 10 10 -4 32.27 1.41
 10 10 -3 10.79 0.96
 10 10 -2 119.8 2.98
 10 10 -1 47.9 1.69
 10 10 0 12.72 0.98
 10 10 1 49.04 1.71
 10 10 2 120.5 2.99
 10 10 3 10.19 0.94
 10 10 4 31.44 1.4
 10 10 5 50.18 1.78
 10 10 6 7.88 0.97
 10 10 7 2.83 0.88
 10 10 8 18.03 1.26
 10 10 9 0.7 0.84
 10 10 10 1.66 0.88
 10 10 11 2.9 0.92
 10 10 12 6.47 0.99
 10 10 13 10.05 1.1
 10 10 14 0.1 0.83
 10 10 15 2.83 0.86
 10 11 -15 4.74 0.86
 10 11 -14 1.9 0.85
 10 11 -13 5.42 0.97
 10 11 -12 12.24 1.15
 10 11 -11 8.89 1.05
 10 11 -10 46.57 1.85
 10 11 -9 7.28 1.01
 10 11 -8 11.26 1.12
 10 11 -7 6.76 1
 10 11 -6 16.32 1.21
 10 11 -5 23.35 1.36
 10 11 -4 14.94 1.14
 10 11 -3 7.75 0.95
 10 11 -2 19.7 1.16
 10 11 -1 8.23 0.91
 10 11 0 18.49 1.14
 10 11 1 8.13 0.91
 10 11 2 19.22 1.16
 10 11 3 8.25 0.95
 10 11 4 16.33 1.15
 10 11 5 24.87 1.38
 10 11 6 15.33 1.19
 10 11 7 5.6 0.97
 10 11 8 12.43 1.13
 10 11 9 6.47 1.01
 10 11 10 45.17 1.83
 10 11 11 8.33 1.05
 10 11 12 11.31 1.14
 10 11 13 4.98 0.96
 10 11 14 2.5 0.85
 10 11 15 4.93 0.87
 10 12 -14 2.33 0.82
 10 12 -13 0.82 0.84
 10 12 -12 3.17 0.92
 10 12 -11 2.81 0.94
 10 12 -10 12.11 1.14
 10 12 -9 6.76 1.02
 10 12 -8 12.28 1.16
 10 12 -7 19.28 1.3
 10 12 -6 6.5 1.02
 10 12 -5 8.75 1.05
 10 12 -4 4.59 0.95
 10 12 -3 15.53 1.18
 10 12 -2 5.07 0.95
 10 12 -1 2.89 0.89
 10 12 0 16.96 1.22
 10 12 1 3.21 0.9
 10 12 2 5.29 0.95
 10 12 3 14.24 1.16
 10 12 4 4.03 0.92
 10 12 5 7.95 1.01
 10 12 6 7.75 1.05
 10 12 7 20 1.31
 10 12 8 13.88 1.2
 10 12 9 5.76 0.99
 10 12 10 11.75 1.14
 10 12 11 1.71 0.92
 10 12 12 2.69 0.91
 10 12 13 1.29 0.85
 10 12 14 1.69 0.8
 10 13 -13 2.93 0.83
 10 13 -12 7.98 1
 10 13 -11 6.23 0.98
 10 13 -10 12.11 1.16
 10 13 -9 21.2 1.38
 10 13 -8 -0.2 0.84
 10 13 -7 6.62 1.03
 10 13 -6 4.67 0.98
 10 13 -5 18.08 1.28
 10 13 -4 5.56 0.99
 10 13 -3 18.45 1.27
 10 13 -2 5.9 0.97
 10 13 -1 -0.27 0.82
 10 13 0 85.87 2.59
 10 13 1 1.28 0.86
 10 13 2 5.62 0.98
 10 13 3 19.02 1.29
 10 13 4 5.03 0.97
 10 13 5 18.26 1.28
 10 13 6 5.76 1
 10 13 7 7.4 1.03
 10 13 8 0.58 0.85
 10 13 9 20.77 1.37
 10 13 10 11.5 1.17
 10 13 11 6.49 0.99
 10 13 12 7.94 1
 10 13 13 2.76 0.82
 10 14 -12 0.84 0.78
 10 14 -11 2.66 0.87
 10 14 -10 31.92 1.54
 10 14 -9 0.83 0.9
 10 14 -8 8.21 1.08
 10 14 -7 2.06 0.89
 10 14 -6 37.35 1.67
 10 14 -5 1.51 0.9
 10 14 -4 8.94 1.05
 10 14 -3 8.09 1.05
 10 14 -2 9.24 1.07
 10 14 -1 6.45 1.01
 10 14 0 0.78 0.86
 10 14 1 7.81 1.04
 10 14 2 9.59 1.08
 10 14 3 7.25 1.01
 10 14 4 8.26 1.05
 10 14 5 1.15 0.88
 10 14 6 35.48 1.64
 10 14 7 3.09 0.92
 10 14 8 9.8 1.11
 10 14 9 1.44 0.89
 10 14 10 31.98 1.54
 10 14 11 2.18 0.84
 10 14 12 0.33 0.78
 10 15 -11 2.61 0.83
 10 15 -10 4.87 0.91
 10 15 -9 5.51 0.95
 10 15 -8 16.8 1.23
 10 15 -7 37.13 1.69
 10 15 -6 4.41 0.98
 10 15 -5 3.72 0.97
 10 15 -4 4.11 0.93
 10 15 -3 5.07 0.98
 10 15 -2 4.99 0.96
 10 15 -1 2 0.9
 10 15 0 14.84 1.19
 10 15 1 2.06 0.88
 10 15 2 4.01 0.96
 10 15 3 5.04 0.96
 10 15 4 3.78 0.93
 10 15 5 3.05 0.97
 10 15 6 4.29 1
 10 15 7 36.95 1.68
 10 15 8 16.49 1.23
 10 15 9 4.58 0.93
 10 15 10 3.66 0.89
 10 15 11 3.22 0.83
 10 16 -9 -0.38 0.76
 10 16 -8 3.62 0.91
 10 16 -7 0.73 0.84
 10 16 -6 3.24 0.91
 10 16 -5 10.84 1.11
 10 16 -4 6.57 1.03
 10 16 -3 33.91 1.63
 10 16 -2 5.07 1.01
 10 16 -1 23.32 1.42
 10 16 0 7.43 1.05
 10 16 1 23.69 1.43
 10 16 2 4.17 0.97
 10 16 3 34.55 1.64
 10 16 4 7.97 1.05
 10 16 5 10.73 1.11
 10 16 6 4.24 0.94
 10 16 7 0.99 0.84
 10 16 8 3.8 0.9
 10 16 9 0.45 0.77
 10 17 -8 9 1.01
 10 17 -7 19.05 1.19
 10 17 -6 7.91 0.98
 10 17 -5 4.37 0.91
 10 17 -4 3.95 0.9
 10 17 -3 2.86 0.89
 10 17 -2 3.74 0.91
 10 17 -1 11.3 1.1
 10 17 0 55.86 2.02
 10 17 1 10.27 1.1
 10 17 2 3.43 0.91
 10 17 3 2.88 0.89
 10 17 4 4.52 0.92
 10 17 5 4.82 0.9
 10 17 6 6.55 0.95
 10 17 7 18.29 1.17
 10 17 8 10.06 1.02
 10 18 -5 3.45 0.88
 10 18 -4 12.71 1.05
 10 18 -3 2.07 0.83
 10 18 -2 4.72 0.89
 10 18 -1 4.69 0.89
 10 18 0 0.52 0.8
 10 18 1 6.33 0.92
 10 18 2 4.32 0.89
 10 18 3 2.03 0.83
 10 18 4 12.49 1.06
 10 18 5 2.77 0.86
 11 0 1 124.97 2.84
 11 0 2 6.14 0.71
 11 0 3 143.86 3.19
 11 0 4 0.27 0.6
 11 0 5 24.44 1.13
 11 0 6 2.29 0.67
 11 0 7 4.64 0.76
 11 0 8 39.96 1.51
 11 0 9 11.27 0.96
 11 0 10 65.25 2.05
 11 0 11 -0.77 0.79
 11 0 12 1.21 0.85
 11 0 13 18.08 1.29
 11 0 14 1.17 0.87
 11 0 15 12.97 1.2
 11 0 16 0.35 0.86
 11 0 17 0.75 0.81
 11 0 18 9.55 1.03
 11 1 -18 0.02 0.77
 11 1 -17 1.59 0.84
 11 1 -16 45.56 1.83
 11 1 -15 23.38 1.43
 11 1 -14 11.29 1.13
 11 1 -13 24.08 1.42
 11 1 -12 31.7 1.55
 11 1 -11 13.11 1.12
 11 1 -10 20.07 1.17
 11 1 -9 12.36 0.99
 11 1 -8 27.57 1.27
 11 1 -7 50.14 1.67
 11 1 -6 14.41 0.95
 11 1 -5 111.97 2.7
 11 1 -4 20.79 1.03
 11 1 -3 54.66 1.65
 11 1 -2 22.18 1.03
 11 1 -1 25.95 1.1
 11 1 0 52.45 1.58
 11 1 1 27.55 1.13
 11 1 2 22.48 1.04
 11 1 3 53.6 1.63
 11 1 4 20.99 1.03
 11 1 5 112.13 2.7
 11 1 6 15.2 0.96
 11 1 7 50.51 1.68
 11 1 8 27.31 1.27
 11 1 9 11.95 0.98
 11 1 10 19.58 1.17
 11 1 11 13.5 1.14
 11 1 12 32.97 1.58
 11 1 13 24.25 1.4
 11 1 14 12.03 1.13
 11 1 15 21.95 1.39
 11 1 16 45.48 1.84
 11 1 17 0.9 0.84
 11 1 18 0.39 0.79
 11 2 -18 0.45 0.8
 11 2 -17 15.31 1.15
 11 2 -16 4.11 0.94
 11 2 -15 2.95 0.94
 11 2 -14 7.93 1.05
 11 2 -13 9.85 1.09
 11 2 -12 49.81 1.92
 11 2 -11 32.41 1.54
 11 2 -10 5.05 0.85
 11 2 -9 34.1 1.43
 11 2 -8 72.6 2.12
 11 2 -7 12.95 0.95
 11 2 -6 49.49 1.63
 11 2 -5 50.95 1.63
 11 2 -4 255.15 5.12
 11 2 -3 24.17 1.1
 11 2 -2 192.74 4.01
 11 2 -1 3.32 0.66
 11 2 0 93.19 2.3
 11 2 1 3.14 0.65
 11 2 2 193.33 4.02
 11 2 3 26.48 1.14
 11 2 4 258.49 5.17
 11 2 5 51 1.63
 11 2 6 49.15 1.63
 11 2 7 12.84 0.95
 11 2 8 72.49 2.12
 11 2 9 33.43 1.43
 11 2 10 5.3 0.84
 11 2 11 34.54 1.58
 11 2 12 49.44 1.91
 11 2 13 9.45 1.07
 11 2 14 7.58 1.03
 11 2 15 3.46 0.95
 11 2 16 4.74 0.95
 11 2 17 15.21 1.15
 11 2 18 0.44 0.81
 11 3 -17 4.81 0.91
 11 3 -16 0.42 0.85
 11 3 -15 1.88 0.91
 11 3 -14 1.13 0.86
 11 3 -13 16.11 1.24
 11 3 -12 4.42 0.95
 11 3 -11 3.52 0.91
 11 3 -10 1.55 0.79
 11 3 -9 75.14 2.21
 11 3 -8 35.31 1.45
 11 3 -7 202.74 4.35
 11 3 -6 77.67 2.16
 11 3 -5 146.56 3.32
 11 3 -4 28.19 1.2
 11 3 -3 137.21 3.11
 11 3 -2 149.41 3.3
 11 3 -1 126.9 2.9
 11 3 0 1.24 0.62
 11 3 1 126.59 2.89
 11 3 2 151.19 3.33
 11 3 3 135.46 3.07
 11 3 4 28.34 1.2
 11 3 5 148.47 3.35
 11 3 6 77.68 2.15
 11 3 7 205.02 4.39
 11 3 8 36.63 1.47
 11 3 9 75.52 2.22
 11 3 10 1.39 0.79
 11 3 11 4.26 0.92
 11 3 12 4.84 0.96
 11 3 13 16.4 1.24
 11 3 14 1.4 0.87
 11 3 15 2.21 0.91
 11 3 16 1.7 0.86
 11 3 17 5.91 0.92
 11 4 -17 15.59 1.13
 11 4 -16 0.99 0.83
 11 4 -15 10.75 1.11
 11 4 -14 22.29 1.36
 11 4 -13 29.73 1.52
 11 4 -12 13.68 1.17
 11 4 -11 128.72 3.35
 11 4 -10 27.48 1.4
 11 4 -9 1.42 0.77
 11 4 -8 27.48 1.3
 11 4 -7 1.91 0.72
 11 4 -6 17 1.03
 11 4 -5 11.02 0.89
 11 4 -4 77.59 2.12
 11 4 -3 126.12 2.94
 11 4 -2 313.39 6.09
 11 4 -1 143.24 3.2
 11 4 0 18.76 1
 11 4 1 143.31 3.2
 11 4 2 307.84 6
 11 4 3 123.74 2.9
 11 4 4 78.83 2.14
 11 4 5 11.2 0.88
 11 4 6 16.82 1.03
 11 4 7 1.87 0.72
 11 4 8 27.9 1.31
 11 4 9 1.37 0.76
 11 4 10 26.63 1.39
 11 4 11 125.53 3.29
 11 4 12 13.04 1.16
 11 4 13 30.69 1.55
 11 4 14 23.17 1.37
 11 4 15 9.27 1.1
 11 4 16 0.95 0.83
 11 4 17 15.31 1.13
 11 5 -17 1.69 0.79
 11 5 -16 11.23 1.07
 11 5 -15 14.47 1.21
 11 5 -14 2.99 0.9
 11 5 -13 37.34 1.67
 11 5 -12 3.17 0.93
 11 5 -11 4.89 0.97
 11 5 -10 1.97 0.87
 11 5 -9 75.62 2.32
 11 5 -8 189.61 4.21
 11 5 -7 77.44 2.23
 11 5 -6 72.06 2.1
 11 5 -5 18.23 1.06
 11 5 -4 36.6 1.4
 11 5 -3 65.74 1.92
 11 5 -2 129.85 3.01
 11 5 -1 24.22 1.13
 11 5 0 2.56 0.67
 11 5 1 24.48 1.14
 11 5 2 128.01 2.98
 11 5 3 66.23 1.92
 11 5 4 36.32 1.39
 11 5 5 19.18 1.07
 11 5 6 71.83 2.09
 11 5 7 76.87 2.21
 11 5 8 186.88 4.17
 11 5 9 77.07 2.35
 11 5 10 3.03 0.88
 11 5 11 5.65 0.97
 11 5 12 2.03 0.91
 11 5 13 39.66 1.72
 11 5 14 1.5 0.89
 11 5 15 16.12 1.22
 11 5 16 10.87 1.07
 11 5 17 1.16 0.79
 11 6 -17 0.22 0.78
 11 6 -16 16.56 1.18
 11 6 -15 1.18 0.86
 11 6 -14 1.65 0.91
 11 6 -13 9.3 1.07
 11 6 -12 44.09 1.81
 11 6 -11 11.33 1.11
 11 6 -10 29.79 1.51
 11 6 -9 7.78 0.98
 11 6 -8 35.51 1.5
 11 6 -7 5.37 0.84
 11 6 -6 3.57 0.78
 11 6 -5 17.29 1.06
 11 6 -4 14.4 0.98
 11 6 -3 109.19 2.7
 11 6 -2 24.98 1.17
 11 6 -1 41.4 1.48
 11 6 0 58.05 1.78
 11 6 1 41.58 1.48
 11 6 2 24.48 1.16
 11 6 3 109.81 2.72
 11 6 4 12.8 0.96
 11 6 5 18.86 1.09
 11 6 6 4.3 0.78
 11 6 7 5.39 0.84
 11 6 8 35.33 1.49
 11 6 9 6.83 0.96
 11 6 10 30.91 1.53
 11 6 11 10.93 1.12
 11 6 12 44.15 1.82
 11 6 13 9.06 1.07
 11 6 14 1.95 0.91
 11 6 15 2.16 0.88
 11 6 16 16.71 1.17
 11 6 17 0.88 0.81
 11 7 -16 0.79 0.8
 11 7 -15 11.65 1.09
 11 7 -14 15.31 1.22
 11 7 -13 5.96 0.98
 11 7 -12 16 1.24
 11 7 -11 12.28 1.15
 11 7 -10 6.51 0.99
 11 7 -9 11.06 1.08
 11 7 -8 6.18 0.93
 11 7 -7 38.87 1.56
 11 7 -6 28.6 1.34
 11 7 -5 18.87 1.13
 11 7 -4 17.81 1.08
 11 7 -3 1.9 0.71
 11 7 -2 3.63 0.74
 11 7 -1 106.49 2.67
 11 7 0 46.56 1.6
 11 7 1 105.5 2.65
 11 7 2 3.48 0.74
 11 7 3 2.02 0.71
 11 7 4 18.48 1.09
 11 7 5 19.56 1.13
 11 7 6 27.72 1.32
 11 7 7 38.43 1.55
 11 7 8 5.96 0.93
 11 7 9 10.98 1.08
 11 7 10 4.93 0.96
 11 7 11 11.7 1.13
 11 7 12 14.04 1.19
 11 7 13 6.92 0.98
 11 7 14 13.97 1.19
 11 7 15 11.13 1.09
 11 7 16 1.02 0.8
 11 8 -16 3.04 0.83
 11 8 -15 0.59 0.81
 11 8 -14 1.03 0.87
 11 8 -13 3.91 0.96
 11 8 -12 19.52 1.3
 11 8 -11 3.37 0.94
 11 8 -10 -0.18 0.85
 11 8 -9 34.78 1.62
 11 8 -8 2.88 0.9
 11 8 -7 27.53 1.4
 11 8 -6 16.06 1.11
 11 8 -5 28.07 1.33
 11 8 -4 12.48 0.99
 11 8 -3 19.45 1.12
 11 8 -2 4.56 0.78
 11 8 -1 11.3 0.93
 11 8 0 2.59 0.73
 11 8 1 11.04 0.92
 11 8 2 4.42 0.78
 11 8 3 18.63 1.11
 11 8 4 12.51 0.99
 11 8 5 28.41 1.34
 11 8 6 17.15 1.13
 11 8 7 28.24 1.42
 11 8 8 2.53 0.9
 11 8 9 34.1 1.61
 11 8 10 1.01 0.86
 11 8 11 3.63 0.93
 11 8 12 18.91 1.29
 11 8 13 4.27 0.96
 11 8 14 2.77 0.88
 11 8 15 0.67 0.82
 11 8 16 2.37 0.82
 11 9 -15 13.98 1.1
 11 9 -14 1.56 0.86
 11 9 -13 7.37 1.05
 11 9 -12 7.75 1.08
 11 9 -11 25.95 1.45
 11 9 -10 1.83 0.9
 11 9 -9 2.7 0.92
 11 9 -8 11.42 1.13
 11 9 -7 12.82 1.13
 11 9 -6 17.52 1.2
 11 9 -5 1.63 0.82
 11 9 -4 15.17 1.06
 11 9 -3 3.04 0.78
 11 9 -2 4.64 0.8
 11 9 -1 4.23 0.79
 11 9 0 4.13 0.79
 11 9 1 4.76 0.81
 11 9 2 2.95 0.77
 11 9 3 1.01 0.75
 11 9 4 14.74 1.06
 11 9 5 1.88 0.81
 11 9 6 17.95 1.21
 11 9 7 13.39 1.14
 11 9 8 10.7 1.1
 11 9 9 2 0.89
 11 9 10 1.85 0.9
 11 9 11 26.42 1.45
 11 9 12 8.73 1.1
 11 9 13 7.39 1.05
 11 9 14 0.94 0.84
 11 9 15 15.47 1.12
 11 10 -15 1.97 0.83
 11 10 -14 0.78 0.8
 11 10 -13 0.65 0.85
 11 10 -12 12.98 1.18
 11 10 -11 1.34 0.88
 11 10 -10 4.99 0.96
 11 10 -9 2.1 0.89
 11 10 -8 3.3 0.94
 11 10 -7 1.96 0.87
 11 10 -6 53.52 1.98
 11 10 -5 13.57 1.15
 11 10 -4 1.17 0.8
 11 10 -3 3.42 0.86
 11 10 -2 38.94 1.59
 11 10 -1 8.05 0.93
 11 10 0 106.96 2.8
 11 10 1 7.85 0.91
 11 10 2 38.94 1.59
 11 10 3 2.77 0.85
 11 10 4 1.31 0.8
 11 10 5 13.12 1.14
 11 10 6 52.53 1.96
 11 10 7 0.21 0.84
 11 10 8 3.28 0.92
 11 10 9 1.12 0.88
 11 10 10 4.29 0.95
 11 10 11 1.19 0.87
 11 10 12 13.7 1.2
 11 10 13 1.01 0.85
 11 10 14 0.07 0.8
 11 10 15 2.46 0.85
 11 11 -14 4.16 0.84
 11 11 -13 2.86 0.89
 11 11 -12 12.91 1.16
 11 11 -11 19.43 1.33
 11 11 -10 17.02 1.24
 11 11 -9 23.85 1.41
 11 11 -8 16.37 1.24
 11 11 -7 11.22 1.13
 11 11 -6 30.51 1.55
 11 11 -5 3.67 0.91
 11 11 -4 3.45 0.92
 11 11 -3 5.83 0.97
 11 11 -2 4.44 0.93
 11 11 -1 3.67 0.91
 11 11 0 19.17 1.25
 11 11 1 3.45 0.9
 11 11 2 4.31 0.93
 11 11 3 4.85 0.95
 11 11 4 3.59 0.92
 11 11 5 1.4 0.89
 11 11 6 31.6 1.56
 11 11 7 10.13 1.11
 11 11 8 14.59 1.2
 11 11 9 24.72 1.41
 11 11 10 15.72 1.24
 11 11 11 19.27 1.33
 11 11 12 12.94 1.15
 11 11 13 5.49 0.91
 11 11 14 2.91 0.82
 11 12 -13 11.55 1.03
 11 12 -12 7.25 0.98
 11 12 -11 9.85 1.1
 11 12 -10 12.02 1.17
 11 12 -9 11.44 1.19
 11 12 -8 0.97 0.89
 11 12 -7 1.5 0.87
 11 12 -6 34 1.62
 11 12 -5 35.82 1.66
 11 12 -4 16.43 1.25
 11 12 -3 28.7 1.5
 11 12 -2 17.22 1.25
 11 12 -1 0.87 0.86
 11 12 0 31.19 1.54
 11 12 1 0.8 0.86
 11 12 2 16.68 1.23
 11 12 3 27.7 1.49
 11 12 4 17.08 1.26
 11 12 5 34.44 1.63
 11 12 6 32.89 1.6
 11 12 7 0.62 0.86
 11 12 8 1.09 0.88
 11 12 9 12.53 1.18
 11 12 10 11.12 1.14
 11 12 11 8.29 1.04
 11 12 12 7.71 0.99
 11 12 13 11.68 1.04
 11 13 -12 17.37 1.16
 11 13 -11 12.6 1.11
 11 13 -10 0.45 0.85
 11 13 -9 14.87 1.23
 11 13 -8 11.39 1.16
 11 13 -7 3.58 0.95
 11 13 -6 11.21 1.12
 11 13 -5 38.14 1.7
 11 13 -4 13.84 1.2
 11 13 -3 26.4 1.46
 11 13 -2 5.17 0.98
 11 13 -1 63.73 2.19
 11 13 0 0.68 0.88
 11 13 1 64.05 2.2
 11 13 2 4.56 0.97
 11 13 3 25.28 1.44
 11 13 4 14.9 1.22
 11 13 5 39.22 1.72
 11 13 6 10.73 1.1
 11 13 7 4.25 0.95
 11 13 8 9.5 1.11
 11 13 9 14.38 1.21
 11 13 10 1.85 0.87
 11 13 11 12.63 1.09
 11 13 12 18.07 1.16
 11 14 -11 0.94 0.77
 11 14 -10 2.71 0.86
 11 14 -9 5.22 0.94
 11 14 -8 23.95 1.4
 11 14 -7 2.8 0.94
 11 14 -6 16.04 1.27
 11 14 -5 9.87 1.1
 11 14 -4 25.48 1.44
 11 14 -3 34.95 1.64
 11 14 -2 10.8 1.11
 11 14 -1 11.25 1.12
 11 14 0 13.92 1.19
 11 14 1 10.45 1.1
 11 14 2 8.8 1.08
 11 14 3 35.9 1.65
 11 14 4 28.19 1.49
 11 14 5 8.99 1.07
 11 14 6 17.6 1.29
 11 14 7 1.62 0.91
 11 14 8 24.67 1.41
 11 14 9 4.03 0.93
 11 14 10 1.69 0.84
 11 14 11 0.24 0.77
 11 15 -10 2.3 0.85
 11 15 -9 3.19 0.87
 11 15 -8 7.97 1.01
 11 15 -7 0.15 0.84
 11 15 -6 6.44 1.01
 11 15 -5 22.11 1.37
 11 15 -4 9.97 1.11
 11 15 -3 1.88 0.91
 11 15 -2 17.83 1.31
 11 15 -1 5.51 1.03
 11 15 0 13 1.2
 11 15 1 5.33 1
 11 15 2 20.66 1.36
 11 15 3 1.05 0.89
 11 15 4 10.12 1.11
 11 15 5 20.45 1.33
 11 15 6 7.09 1.02
 11 15 7 1.77 0.87
 11 15 8 6.95 0.98
 11 15 9 4.47 0.87
 11 15 10 1.91 0.83
 11 16 -8 3.68 0.85
 11 16 -7 1.64 0.83
 11 16 -6 1.6 0.83
 11 16 -5 1.68 0.88
 11 16 -4 0.77 0.85
 11 16 -3 0 0.84
 11 16 -2 4.72 0.95
 11 16 -1 14.76 1.21
 11 16 0 1.01 0.87
 11 16 1 15.18 1.21
 11 16 2 4.47 0.97
 11 16 3 0.35 0.84
 11 16 4 0.41 0.83
 11 16 5 3.54 0.9
 11 16 6 1.64 0.84
 11 16 7 1.31 0.82
 11 16 8 3.11 0.84
 11 17 -6 2.03 0.84
 11 17 -5 1.95 0.81
 11 17 -4 3.54 0.87
 11 17 -3 3.07 0.86
 11 17 -2 11.35 1.07
 11 17 -1 3.19 0.88
 11 17 0 0.68 0.81
 11 17 1 4.07 0.9
 11 17 2 11.91 1.09
 11 17 3 1.95 0.84
 11 17 4 4.28 0.86
 11 17 5 1.85 0.82
 11 17 6 1.43 0.82
 11 18 -2 2.29 0.85
 11 18 -1 1.14 0.83
 11 18 0 0.94 0.79
 11 18 1 1.82 0.84
 11 18 2 3.98 0.86
 12 0 0 43.81 1.5
 12 0 1 164.02 3.6
 12 0 2 0.25 0.63
 12 0 3 17.13 1.01
 12 0 4 41.43 1.49
 12 0 5 197.23 4.24
 12 0 6 64.9 1.97
 12 0 7 6.84 0.86
 12 0 8 0.29 0.71
 12 0 9 34.14 1.53
 12 0 10 3.95 0.92
 12 0 11 2.54 0.9
 12 0 12 1.54 0.86
 12 0 13 7.79 1.03
 12 0 14 19.28 1.28
 12 0 15 9.32 1.09
 12 0 16 11.54 1.09
 12 0 17 -0.43 0.75
 12 1 -17 1.11 0.79
 12 1 -16 1.64 0.85
 12 1 -15 14.88 1.2
 12 1 -14 1.52 0.86
 12 1 -13 7.21 1.02
 12 1 -12 11.54 1.12
 12 1 -11 39.07 1.7
 12 1 -10 18.27 1.25
 12 1 -9 55.07 1.95
 12 1 -8 12.3 0.99
 12 1 -7 17.58 1.09
 12 1 -6 5.8 0.81
 12 1 -5 48.84 1.65
 12 1 -4 20.31 1.09
 12 1 -3 0.49 0.65
 12 1 -2 2.68 0.68
 12 1 -1 27.34 1.2
 12 1 0 49.44 1.6
 12 1 1 27.51 1.2
 12 1 2 2.86 0.68
 12 1 3 0.05 0.64
 12 1 4 21.48 1.11
 12 1 5 47.65 1.64
 12 1 6 5.47 0.79
 12 1 7 18.43 1.1
 12 1 8 11.95 0.99
 12 1 9 55.38 1.95
 12 1 10 17.97 1.25
 12 1 11 39.97 1.73
 12 1 12 12.03 1.14
 12 1 13 6.9 1.01
 12 1 14 1.11 0.87
 12 1 15 14.15 1.19
 12 1 16 0.84 0.83
 12 1 17 1.66 0.79
 12 2 -17 2.21 0.8
 12 2 -16 0.69 0.82
 12 2 -15 0.49 0.84
 12 2 -14 9.8 1.12
 12 2 -13 4.71 0.96
 12 2 -12 10.36 1.11
 12 2 -11 22.56 1.37
 12 2 -10 5.82 0.96
 12 2 -9 13.79 1.1
 12 2 -8 17.64 1.13
 12 2 -7 1.83 0.75
 12 2 -6 24.94 1.22
 12 2 -5 64.89 1.95
 12 2 -4 18.5 1.06
 12 2 -3 13.28 0.93
 12 2 -2 24.94 1.16
 12 2 -1 17.39 1
 12 2 0 16.98 1
 12 2 1 17.53 1.01
 12 2 2 24.73 1.15
 12 2 3 12.03 0.91
 12 2 4 18.33 1.05
 12 2 5 64.32 1.95
 12 2 6 25.75 1.23
 12 2 7 2.6 0.75
 12 2 8 19.03 1.14
 12 2 9 14.04 1.1
 12 2 10 5.2 0.94
 12 2 11 23.9 1.38
 12 2 12 10.62 1.12
 12 2 13 6.09 1
 12 2 14 8.96 1.1
 12 2 15 1.01 0.85
 12 2 16 -0.14 0.8
 12 2 17 1.91 0.79
 12 3 -17 16.44 1.16
 12 3 -16 3.58 0.87
 12 3 -15 10.38 1.08
 12 3 -14 2.94 0.95
 12 3 -13 1.24 0.87
 12 3 -12 9.79 1.1
 12 3 -11 32.56 1.58
 12 3 -10 7.92 1.02
 12 3 -9 4.64 0.89
 12 3 -8 6.2 0.87
 12 3 -7 29.62 1.36
 12 3 -6 44.53 1.62
 12 3 -5 1.42 0.7
 12 3 -4 13.24 0.96
 12 3 -3 15.34 0.99
 12 3 -2 38.24 1.43
 12 3 -1 45.08 1.55
 12 3 0 187.26 4.02
 12 3 1 45.32 1.55
 12 3 2 39.14 1.44
 12 3 3 14.34 0.97
 12 3 4 12.85 0.95
 12 3 5 1.66 0.7
 12 3 6 46.32 1.65
 12 3 7 30.45 1.37
 12 3 8 5.61 0.86
 12 3 9 5.57 0.91
 12 3 10 7.94 1.03
 12 3 11 33.62 1.61
 12 3 12 9.68 1.09
 12 3 13 1.1 0.87
 12 3 14 4.76 0.98
 12 3 15 9.71 1.08
 12 3 16 2.65 0.87
 12 3 17 17.89 1.18
 12 4 -16 3.4 0.87
 12 4 -15 1.95 0.86
 12 4 -14 1.51 0.9
 12 4 -13 20.35 1.32
 12 4 -12 17.98 1.28
 12 4 -11 1.96 0.92
 12 4 -10 14.39 1.17
 12 4 -9 9.11 1.03
 12 4 -8 5.93 0.92
 12 4 -7 1.72 0.75
 12 4 -6 68.52 2.08
 12 4 -5 12.53 0.97
 12 4 -4 13.18 0.97
 12 4 -3 30.19 1.3
 12 4 -2 39.43 1.47
 12 4 -1 3.07 0.74
 12 4 0 18.7 1.07
 12 4 1 3.02 0.74
 12 4 2 37.5 1.44
 12 4 3 29.64 1.3
 12 4 4 13.42 0.97
 12 4 5 12.36 0.97
 12 4 6 69.83 2.1
 12 4 7 1.02 0.75
 12 4 8 6.03 0.92
 12 4 9 8.7 1.04
 12 4 10 13.3 1.15
 12 4 11 4.49 0.96
 12 4 12 18.51 1.29
 12 4 13 20.83 1.32
 12 4 14 1.38 0.89
 12 4 15 0.5 0.85
 12 4 16 2.48 0.85
 12 5 -16 0.8 0.79
 12 5 -15 6.72 0.99
 12 5 -14 8.83 1.08
 12 5 -13 2.91 0.9
 12 5 -12 10.45 1.12
 12 5 -11 21.35 1.35
 12 5 -10 48.5 1.9
 12 5 -9 8.3 1.04
 12 5 -8 3.04 0.86
 12 5 -7 72.05 2.19
 12 5 -6 29.62 1.37
 12 5 -5 34.97 1.45
 12 5 -4 71.52 2.11
 12 5 -3 62.01 1.92
 12 5 -2 14.31 1
 12 5 -1 36.41 1.43
 12 5 0 76.56 2.16
 12 5 1 35.24 1.41
 12 5 2 13.6 0.98
 12 5 3 60.09 1.88
 12 5 4 71.67 2.11
 12 5 5 34.91 1.45
 12 5 6 28.75 1.35
 12 5 7 72.62 2.2
 12 5 8 3.46 0.87
 12 5 9 5.88 0.98
 12 5 10 45.76 1.85
 12 5 11 21.57 1.36
 12 5 12 11.02 1.11
 12 5 13 2.56 0.91
 12 5 14 8.06 1.06
 12 5 15 7.66 1
 12 5 16 1.72 0.82
 12 6 -16 25.24 1.3
 12 6 -15 1.62 0.84
 12 6 -14 5.74 1
 12 6 -13 0.38 0.87
 12 6 -12 14.76 1.2
 12 6 -11 7.47 1.04
 12 6 -10 59.99 2.12
 12 6 -9 71.73 2.34
 12 6 -8 1.23 0.86
 12 6 -7 15.17 1.13
 12 6 -6 86.62 2.45
 12 6 -5 5.63 0.88
 12 6 -4 106.78 2.76
 12 6 -3 20.78 1.16
 12 6 -2 86.56 2.37
 12 6 -1 128.34 3.09
 12 6 0 23.88 1.2
 12 6 1 129.11 3.11
 12 6 2 85.81 2.36
 12 6 3 21.37 1.17
 12 6 4 102.6 2.69
 12 6 5 5.8 0.87
 12 6 6 85.47 2.42
 12 6 7 14.25 1.13
 12 6 8 1.2 0.85
 12 6 9 71.38 2.32
 12 6 10 57.25 2.07
 12 6 11 6.98 1.04
 12 6 12 12.76 1.16
 12 6 13 -0.46 0.85
 12 6 14 6.19 1
 12 6 15 0.72 0.84
 12 6 16 25.63 1.32
 12 7 -15 2.41 0.86
 12 7 -14 29.47 1.49
 12 7 -13 22.32 1.39
 12 7 -12 3.6 0.93
 12 7 -11 49.98 1.93
 12 7 -10 5.7 1.01
 12 7 -9 67.14 2.26
 12 7 -8 3.3 0.92
 12 7 -7 42.04 1.75
 12 7 -6 44.69 1.75
 12 7 -5 31.98 1.44
 12 7 -4 154.63 3.62
 12 7 -3 57.53 1.89
 12 7 -2 9.55 0.93
 12 7 -1 17.3 1.09
 12 7 0 14.68 1.03
 12 7 1 15.81 1.07
 12 7 2 9.87 0.93
 12 7 3 58.15 1.9
 12 7 4 153.47 3.6
 12 7 5 29.8 1.4
 12 7 6 46.21 1.78
 12 7 7 41.7 1.74
 12 7 8 4.23 0.95
 12 7 9 64.67 2.21
 12 7 10 5.31 1
 12 7 11 49.83 1.93
 12 7 12 2.92 0.93
 12 7 13 22.48 1.4
 12 7 14 29.14 1.49
 12 7 15 1.62 0.84
 12 8 -15 6.85 0.94
 12 8 -14 27.08 1.41
 12 8 -13 3.94 0.96
 12 8 -12 34.54 1.65
 12 8 -11 54.03 2
 12 8 -10 11.84 1.17
 12 8 -9 8.45 1.08
 12 8 -8 40.33 1.74
 12 8 -7 4.52 0.95
 12 8 -6 49.34 1.9
 12 8 -5 10.65 1.05
 12 8 -4 51.4 1.87
 12 8 -3 50.84 1.78
 12 8 -2 3.86 0.83
 12 8 -1 36.52 1.5
 12 8 0 -0.24 0.71
 12 8 1 34.68 1.47
 12 8 2 4.38 0.82
 12 8 3 51.07 1.79
 12 8 4 50.63 1.86
 12 8 5 9.43 1.03
 12 8 6 48.14 1.88
 12 8 7 3.56 0.92
 12 8 8 40.3 1.74
 12 8 9 9.08 1.09
 12 8 10 10.94 1.15
 12 8 11 53.62 2
 12 8 12 35.41 1.69
 12 8 13 4.49 0.96
 12 8 14 27.52 1.42
 12 8 15 6.97 0.94
 12 9 -14 22.52 1.29
 12 9 -13 13.63 1.16
 12 9 -12 24.58 1.44
 12 9 -11 58.67 2.15
 12 9 -10 71.73 2.35
 12 9 -9 62.17 2.17
 12 9 -8 7.59 1.05
 12 9 -7 36.17 1.66
 12 9 -6 2.87 0.93
 12 9 -5 2.95 0.93
 12 9 -4 43.51 1.78
 12 9 -3 7.21 0.96
 12 9 -2 20.26 1.24
 12 9 -1 2.27 0.83
 12 9 0 9.85 1
 12 9 1 3.65 0.85
 12 9 2 21.37 1.27
 12 9 3 6.9 0.96
 12 9 4 43.24 1.77
 12 9 5 3.18 0.92
 12 9 6 4.09 0.95
 12 9 7 33.25 1.62
 12 9 8 8.47 1.08
 12 9 9 61.91 2.17
 12 9 10 73.15 2.36
 12 9 11 58.87 2.15
 12 9 12 22.73 1.4
 12 9 13 13.55 1.16
 12 9 14 22.8 1.29
 12 10 -14 8.7 0.99
 12 10 -13 7.79 0.99
 12 10 -12 6.08 0.99
 12 10 -11 0.47 0.91
 12 10 -10 9.78 1.15
 12 10 -9 19.21 1.31
 12 10 -8 2.94 0.95
 12 10 -7 33.53 1.62
 12 10 -6 1.06 0.88
 12 10 -5 51.86 1.96
 12 10 -4 84.22 2.57
 12 10 -3 16.93 1.25
 12 10 -2 41.27 1.74
 12 10 -1 0.74 0.84
 12 10 0 14.63 1.17
 12 10 1 1.66 0.86
 12 10 2 42.92 1.76
 12 10 3 17.32 1.24
 12 10 4 84.43 2.56
 12 10 5 49.07 1.91
 12 10 6 1.28 0.88
 12 10 7 33.18 1.61
 12 10 8 3.99 0.97
 12 10 9 18.28 1.29
 12 10 10 9.09 1.13
 12 10 11 0.86 0.89
 12 10 12 7.26 1.01
 12 10 13 6.54 0.97
 12 10 14 8.34 0.98
 12 11 -13 1.52 0.81
 12 11 -12 6.06 0.96
 12 11 -11 9.83 1.1
 12 11 -10 29.93 1.55
 12 11 -9 7.09 1.09
 12 11 -8 6.51 1.03
 12 11 -7 24.91 1.43
 12 11 -6 1.4 0.89
 12 11 -5 32.73 1.59
 12 11 -4 0.3 0.87
 12 11 -3 46.92 1.88
 12 11 -2 40.74 1.76
 12 11 -1 2.75 0.91
 12 11 0 2.86 0.92
 12 11 1 3 0.92
 12 11 2 40.99 1.75
 12 11 3 47.84 1.89
 12 11 4 1.68 0.88
 12 11 5 32.34 1.6
 12 11 6 2.08 0.9
 12 11 7 23.9 1.41
 12 11 8 7.03 1.04
 12 11 9 7.86 1.09
 12 11 10 28.76 1.52
 12 11 11 9.37 1.09
 12 11 12 6.59 0.97
 12 11 13 1.24 0.8
 12 12 -12 1.09 0.82
 12 12 -11 2.62 0.88
 12 12 -10 15.58 1.22
 12 12 -9 31.65 1.58
 12 12 -8 27.32 1.53
 12 12 -7 5.29 0.98
 12 12 -6 9.94 1.1
 12 12 -5 2.47 0.92
 12 12 -4 1.29 0.88
 12 12 -3 27.42 1.49
 12 12 -2 25.88 1.47
 12 12 -1 15.85 1.25
 12 12 0 24.81 1.42
 12 12 1 16.49 1.25
 12 12 2 28.74 1.51
 12 12 3 27.65 1.49
 12 12 4 1.28 0.89
 12 12 5 2.78 0.93
 12 12 6 10.98 1.11
 12 12 7 5.05 0.99
 12 12 8 27.47 1.51
 12 12 9 31.06 1.58
 12 12 10 17.85 1.25
 12 12 11 3.35 0.88
 12 12 12 0.68 0.82
 12 13 -11 0.35 0.78
 12 13 -10 0.71 0.83
 12 13 -9 0.97 0.86
 12 13 -8 0.06 0.86
 12 13 -7 3.8 0.95
 12 13 -6 1.73 0.91
 12 13 -5 8.89 1.07
 12 13 -4 10.03 1.1
 12 13 -3 19.56 1.31
 12 13 -2 1.06 0.89
 12 13 -1 9.31 1.1
 12 13 0 13.27 1.18
 12 13 1 8.43 1.07
 12 13 2 1.29 0.89
 12 13 3 19.07 1.3
 12 13 4 10.39 1.1
 12 13 5 9.55 1.08
 12 13 6 1.23 0.89
 12 13 7 3.41 0.95
 12 13 8 0.63 0.86
 12 13 9 0.92 0.84
 12 13 10 0.2 0.8
 12 13 11 1.14 0.78
 12 14 -10 1.78 0.82
 12 14 -9 3.65 0.88
 12 14 -8 1.27 0.86
 12 14 -7 4.98 0.97
 12 14 -6 0.51 0.85
 12 14 -5 -0.52 0.86
 12 14 -4 5.29 1.01
 12 14 -3 3.49 0.97
 12 14 -2 0.92 0.9
 12 14 -1 17.21 1.31
 12 14 0 3.3 0.92
 12 14 1 16.35 1.29
 12 14 2 -0.37 0.89
 12 14 3 4.07 0.98
 12 14 4 5.29 1
 12 14 5 -0.11 0.85
 12 14 6 0.88 0.84
 12 14 7 5.83 0.97
 12 14 8 1.54 0.86
 12 14 9 4.21 0.89
 12 14 10 1.22 0.81
 12 15 -8 9.41 0.99
 12 15 -7 11.21 1.06
 12 15 -6 5.6 0.96
 12 15 -5 3.73 0.91
 12 15 -4 8.22 1.03
 12 15 -3 5.52 0.99
 12 15 -2 7.12 1.03
 12 15 -1 11.74 1.14
 12 15 0 1.85 0.92
 12 15 1 10.29 1.1
 12 15 2 6.61 1.02
 12 15 3 6.32 0.99
 12 15 4 7.19 1.01
 12 15 5 3.73 0.92
 12 15 6 6.21 0.96
 12 15 7 11.22 1.05
 12 15 8 8.8 0.97
 12 16 -6 -0.07 0.77
 12 16 -5 7.2 0.95
 12 16 -4 3.42 0.88
 12 16 -3 11.32 1.08
 12 16 -2 3.34 0.9
 12 16 -1 7.34 0.99
 12 16 0 1.42 0.85
 12 16 1 6.1 0.96
 12 16 2 2.73 0.88
 12 16 3 10.35 1.06
 12 16 4 2.4 0.86
 12 16 5 6.21 0.93
 12 16 6 0.75 0.79
 12 17 -3 3.82 0.9
 12 17 -2 7.82 0.94
 12 17 -1 0.3 0.77
 12 17 0 3.41 0.84
 12 17 1 -0.05 0.77
 12 17 2 7.46 0.93
 12 17 3 4.89 0.91
 13 0 1 2.12 0.73
 13 0 2 85.87 2.35
 13 0 3 155.3 3.56
 13 0 4 48.22 1.69
 13 0 5 1.59 0.74
 13 0 6 0.73 0.74
 13 0 7 4 0.88
 13 0 8 5.65 0.98
 13 0 9 -0.28 0.82
 13 0 10 44.39 1.82
 13 0 11 1.69 0.89
 13 0 12 35.36 1.64
 13 0 13 19.36 1.34
 13 0 14 1.38 0.92
 13 0 15 15.75 1.19
 13 0 16 2.06 0.81
 13 1 -16 3.85 0.86
 13 1 -15 23.74 1.36
 13 1 -14 2.89 0.93
 13 1 -13 12.29 1.19
 13 1 -12 8.25 1.06
 13 1 -11 5.45 0.98
 13 1 -10 0.14 0.85
 13 1 -9 55.28 2.02
 13 1 -8 40.97 1.72
 13 1 -7 74.23 2.3
 13 1 -6 25.52 1.29
 13 1 -5 29.54 1.35
 13 1 -4 22.56 1.2
 13 1 -3 17.37 1.08
 13 1 -2 9.16 0.9
 13 1 -1 40.73 1.52
 13 1 0 51.39 1.72
 13 1 1 41.21 1.53
 13 1 2 9.22 0.9
 13 1 3 17.01 1.07
 13 1 4 23.7 1.22
 13 1 5 30.57 1.38
 13 1 6 25.37 1.29
 13 1 7 74.26 2.3
 13 1 8 40.76 1.71
 13 1 9 56.93 2.05
 13 1 10 0 0.84
 13 1 11 5.02 0.97
 13 1 12 7.63 1.04
 13 1 13 12.38 1.18
 13 1 14 2.07 0.93
 13 1 15 22.16 1.33
 13 1 16 3.57 0.86
 13 2 -16 3.54 0.84
 13 2 -15 1.86 0.88
 13 2 -14 5.07 0.98
 13 2 -13 33.93 1.66
 13 2 -12 7 1.03
 13 2 -11 5.59 0.97
 13 2 -10 51.06 1.95
 13 2 -9 3.24 0.93
 13 2 -8 10.16 1.07
 13 2 -7 61.23 2.06
 13 2 -6 81.06 2.34
 13 2 -5 31.05 1.39
 13 2 -4 39.21 1.53
 13 2 -3 78.52 2.24
 13 2 -2 43.26 1.59
 13 2 -1 75.39 2.17
 13 2 0 37.37 1.47
 13 2 1 76.98 2.2
 13 2 2 42.53 1.58
 13 2 3 79.7 2.26
 13 2 4 40.02 1.55
 13 2 5 30.57 1.38
 13 2 6 80.82 2.33
 13 2 7 60.01 2.05
 13 2 8 10.19 1.07
 13 2 9 2.43 0.91
 13 2 10 53.8 2
 13 2 11 5.78 0.98
 13 2 12 6.99 1.02
 13 2 13 35.88 1.68
 13 2 14 4.7 0.97
 13 2 15 3.52 0.91
 13 2 16 2.81 0.83
 13 3 -16 4.48 0.86
 13 3 -15 10.08 1.04
 13 3 -14 5.2 0.98
 13 3 -13 8.09 1.07
 13 3 -12 18.59 1.29
 13 3 -11 14.29 1.19
 13 3 -10 7.45 1.03
 13 3 -9 56.9 2.05
 13 3 -8 40.77 1.73
 13 3 -7 29.42 1.46
 13 3 -6 24.37 1.28
 13 3 -5 57.19 1.9
 13 3 -4 8.12 0.9
 13 3 -3 85.17 2.37
 13 3 -2 155.77 3.59
 13 3 -1 157.03 3.6
 13 3 0 38.96 1.51
 13 3 1 157.95 3.61
 13 3 2 154.16 3.56
 13 3 3 86.12 2.38
 13 3 4 8.99 0.91
 13 3 5 56.1 1.87
 13 3 6 24.26 1.28
 13 3 7 29.32 1.45
 13 3 8 42.02 1.75
 13 3 9 56.98 2.06
 13 3 10 7.62 1.04
 13 3 11 14.6 1.21
 13 3 12 19.56 1.31
 13 3 13 7.22 1.07
 13 3 14 5.61 0.99
 13 3 15 10.73 1.06
 13 3 16 4.16 0.85
 13 4 -16 1.01 0.81
 13 4 -15 1.9 0.83
 13 4 -14 8.78 1.04
 13 4 -13 2.39 0.91
 13 4 -12 5.68 0.98
 13 4 -11 19.4 1.3
 13 4 -10 4.08 0.96
 13 4 -9 25.84 1.44
 13 4 -8 42.73 1.77
 13 4 -7 2.31 0.87
 13 4 -6 65.53 2.14
 13 4 -5 5.46 0.88
 13 4 -4 144.99 3.45
 13 4 -3 51.31 1.77
 13 4 -2 71.54 2.14
 13 4 -1 5.09 0.85
 13 4 0 256.79 5.31
 13 4 1 5.87 0.87
 13 4 2 72.93 2.15
 13 4 3 52.08 1.79
 13 4 4 145.54 3.46
 13 4 5 6.44 0.9
 13 4 6 65.53 2.14
 13 4 7 1.57 0.86
 13 4 8 45.35 1.83
 13 4 9 23.83 1.4
 13 4 10 5.09 0.99
 13 4 11 18.59 1.29
 13 4 12 5.39 0.97
 13 4 13 2.48 0.91
 13 4 14 8.61 1.03
 13 4 15 1.43 0.84
 13 4 16 0.93 0.8
 13 5 -15 3.92 0.88
 13 5 -14 27.42 1.43
 13 5 -13 1.26 0.88
 13 5 -12 3.62 0.98
 13 5 -11 4.75 0.96
 13 5 -10 2.63 0.93
 13 5 -9 58.73 2.1
 13 5 -8 32.63 1.58
 13 5 -7 20.87 1.32
 13 5 -6 37.62 1.63
 13 5 -5 81.76 2.44
 13 5 -4 37.69 1.54
 13 5 -3 32.06 1.43
 13 5 -2 5.14 0.85
 13 5 -1 64.05 2.01
 13 5 0 0.63 0.75
 13 5 1 62.73 1.99
 13 5 2 5.19 0.85
 13 5 3 33.01 1.44
 13 5 4 37.65 1.54
 13 5 5 80.75 2.42
 13 5 6 36.94 1.61
 13 5 7 21.64 1.34
 13 5 8 32.44 1.58
 13 5 9 57.24 2.07
 13 5 10 3.88 0.95
 13 5 11 4.76 0.98
 13 5 12 4.06 0.98
 13 5 13 -0.23 0.85
 13 5 14 28.62 1.45
 13 5 15 3.58 0.88
 13 6 -15 9.99 1
 13 6 -14 31.21 1.5
 13 6 -13 4.98 0.98
 13 6 -12 1.93 0.93
 13 6 -11 20.04 1.3
 13 6 -10 3.24 0.94
 13 6 -9 19.73 1.33
 13 6 -8 6.27 1.01
 13 6 -7 20.29 1.31
 13 6 -6 0.66 0.84
 13 6 -5 1.77 0.86
 13 6 -4 76.61 2.35
 13 6 -3 0.11 0.75
 13 6 -2 18.98 1.16
 13 6 -1 29.23 1.38
 13 6 0 3.77 0.82
 13 6 1 28.87 1.36
 13 6 2 19.59 1.17
 13 6 3 0.21 0.76
 13 6 4 77.14 2.36
 13 6 5 2 0.84
 13 6 6 1.2 0.85
 13 6 7 19.53 1.31
 13 6 8 6.74 1
 13 6 9 18.8 1.3
 13 6 10 3.34 0.94
 13 6 11 20.25 1.32
 13 6 12 2.94 0.93
 13 6 13 6.79 1.01
 13 6 14 29.75 1.47
 13 6 15 9.99 1.01
 13 7 -15 5.07 0.91
 13 7 -14 9.52 1.02
 13 7 -13 7.68 1.02
 13 7 -12 0.93 0.89
 13 7 -11 6.34 1.06
 13 7 -10 10.19 1.11
 13 7 -9 7.6 1.06
 13 7 -8 11.01 1.12
 13 7 -7 -0.84 0.82
 13 7 -6 9.85 1.1
 13 7 -5 5.81 0.98
 13 7 -4 19.28 1.28
 13 7 -3 4.03 0.88
 13 7 -2 6.35 0.94
 13 7 -1 26.64 1.38
 13 7 0 9.84 1.02
 13 7 1 27.53 1.39
 13 7 2 6.65 0.94
 13 7 3 4.54 0.89
 13 7 4 18.36 1.26
 13 7 5 5.21 0.96
 13 7 6 9.36 1.08
 13 7 7 0.36 0.84
 13 7 8 9.84 1.11
 13 7 9 7.63 1.04
 13 7 10 9.46 1.09
 13 7 11 6.29 1.04
 13 7 12 0.46 0.88
 13 7 13 7.61 1.03
 13 7 14 9.36 1.03
 13 7 15 5.36 0.92
 13 8 -14 4.35 0.88
 13 8 -13 10.9 1.06
 13 8 -12 2.17 0.9
 13 8 -11 2.56 0.93
 13 8 -10 13.15 1.14
 13 8 -9 10.25 1.11
 13 8 -8 3.35 0.96
 13 8 -7 34.6 1.64
 13 8 -6 1.09 0.88
 13 8 -5 6.02 1
 13 8 -4 5.31 0.98
 13 8 -3 13.01 1.13
 13 8 -2 1.46 0.85
 13 8 -1 1.26 0.83
 13 8 0 3.47 0.89
 13 8 1 1.34 0.84
 13 8 2 1.21 0.85
 13 8 3 12.67 1.13
 13 8 4 5.34 0.97
 13 8 5 5.96 0.99
 13 8 6 -0.19 0.86
 13 8 7 34.11 1.63
 13 8 8 3.8 0.95
 13 8 9 10.91 1.12
 13 8 10 12.75 1.15
 13 8 11 3.73 0.96
 13 8 12 1.74 0.89
 13 8 13 10.34 1.07
 13 8 14 5.12 0.89
 13 9 -13 18.94 1.21
 13 9 -12 7.4 1.02
 13 9 -11 3.32 0.95
 13 9 -10 5.27 1.02
 13 9 -9 1.63 0.9
 13 9 -8 11.64 1.15
 13 9 -7 10.49 1.13
 13 9 -6 31.34 1.57
 13 9 -5 2.22 0.93
 13 9 -4 2.6 0.91
 13 9 -3 2.75 0.91
 13 9 -2 9.8 1.09
 13 9 -1 5.43 0.97
 13 9 0 13.57 1.15
 13 9 1 6.14 0.97
 13 9 2 11.17 1.11
 13 9 3 2.45 0.9
 13 9 4 1.38 0.89
 13 9 5 3.22 0.93
 13 9 6 30.39 1.56
 13 9 7 9.75 1.1
 13 9 8 12.43 1.15
 13 9 9 1.64 0.89
 13 9 10 5.13 0.99
 13 9 11 3.71 0.93
 13 9 12 7.57 1.01
 13 9 13 16.14 1.15
 13 10 -13 11.93 1.07
 13 10 -12 5.75 0.94
 13 10 -11 3.4 0.92
 13 10 -10 1.61 0.9
 13 10 -9 9.38 1.12
 13 10 -8 2.08 0.91
 13 10 -7 7.95 1.06
 13 10 -6 3.09 0.94
 13 10 -5 6.39 1.03
 13 10 -4 17.7 1.29
 13 10 -3 19.67 1.33
 13 10 -2 23.35 1.39
 13 10 -1 5.14 0.98
 13 10 0 12.45 1.13
 13 10 1 5.01 0.96
 13 10 2 23.66 1.4
 13 10 3 20.6 1.35
 13 10 4 18.7 1.29
 13 10 5 6.52 1.03
 13 10 6 3.67 0.94
 13 10 7 8.16 1.06
 13 10 8 1.63 0.89
 13 10 9 7.87 1.08
 13 10 10 0.41 0.88
 13 10 11 3.24 0.92
 13 10 12 6.14 0.93
 13 10 13 12.04 1.08
 13 11 -12 8.34 0.97
 13 11 -11 2.36 0.86
 13 11 -10 12.79 1.13
 13 11 -9 8.77 1.08
 13 11 -8 25.68 1.48
 13 11 -7 16.68 1.3
 13 11 -6 5.09 0.99
 13 11 -5 28.4 1.49
 13 11 -4 0.88 0.88
 13 11 -3 18.08 1.28
 13 11 -2 1.02 0.89
 13 11 -1 0.64 0.86
 13 11 0 5.19 0.98
 13 11 1 -0.25 0.84
 13 11 2 1.34 0.9
 13 11 3 17.4 1.27
 13 11 4 1.81 0.9
 13 11 5 26.74 1.47
 13 11 6 5.24 0.98
 13 11 7 16.41 1.3
 13 11 8 24.95 1.46
 13 11 9 9.6 1.1
 13 11 10 12.23 1.12
 13 11 11 1.39 0.84
 13 11 12 8.28 0.96
 13 12 -11 17.43 1.15
 13 12 -10 -0.07 0.83
 13 12 -9 2.17 0.89
 13 12 -8 13.15 1.16
 13 12 -7 16.4 1.26
 13 12 -6 11.38 1.17
 13 12 -5 1 0.92
 13 12 -4 12.58 1.14
 13 12 -3 8.84 1.07
 13 12 -2 22.93 1.39
 13 12 -1 37.7 1.69
 13 12 0 29.09 1.52
 13 12 1 38.99 1.71
 13 12 2 24.12 1.42
 13 12 3 7.5 1.05
 13 12 4 11.25 1.12
 13 12 5 1.24 0.91
 13 12 6 12.58 1.18
 13 12 7 16.53 1.27
 13 12 8 12.35 1.13
 13 12 9 2.66 0.87
 13 12 10 0.33 0.8
 13 12 11 17.53 1.13
 13 13 -10 5.76 0.94
 13 13 -9 1.21 0.8
 13 13 -8 9.91 1.07
 13 13 -7 13.84 1.17
 13 13 -6 26.96 1.48
 13 13 -5 2.73 0.95
 13 13 -4 18.41 1.32
 13 13 -3 7.53 1.1
 13 13 -2 46.71 1.91
 13 13 -1 17.1 1.3
 13 13 0 -0.27 0.89
 13 13 1 16.53 1.29
 13 13 2 45.92 1.9
 13 13 3 8.19 1.09
 13 13 4 18.5 1.31
 13 13 5 3.37 0.95
 13 13 6 27.07 1.47
 13 13 7 13.22 1.14
 13 13 8 9.85 1.04
 13 13 9 0.16 0.78
 13 13 10 5.06 0.92
 13 14 -8 2.74 0.85
 13 14 -7 11.8 1.07
 13 14 -6 0.77 0.84
 13 14 -5 2.74 0.88
 13 14 -4 4.57 0.96
 13 14 -3 9.52 1.08
 13 14 -2 4.34 0.98
 13 14 -1 66.67 2.25
 13 14 0 -0.29 0.89
 13 14 1 64.82 2.22
 13 14 2 3.17 0.95
 13 14 3 9.51 1.09
 13 14 4 4.64 0.95
 13 14 5 2.4 0.9
 13 14 6 0.13 0.83
 13 14 7 11.29 1.05
 13 14 8 2.46 0.82
 13 15 -7 0.45 0.77
 13 15 -6 18 1.17
 13 15 -5 15.52 1.15
 13 15 -4 15.81 1.18
 13 15 -3 1.21 0.84
 13 15 -2 3.99 0.93
 13 15 -1 1.57 0.87
 13 15 0 2.99 0.9
 13 15 1 1.75 0.88
 13 15 2 5.05 0.94
 13 15 3 0.22 0.82
 13 15 4 16.21 1.19
 13 15 5 14.53 1.12
 13 15 6 17.67 1.17
 13 15 7 -0.24 0.78
 13 16 -4 3.42 0.87
 13 16 -3 8.02 0.95
 13 16 -2 -0.55 0.76
 13 16 -1 6.13 1.14
 13 16 0 3.09 0.86
 13 16 1 5.99 0.92
 13 16 2 -0.07 0.77
 13 16 3 8.19 0.94
 13 16 4 3.5 0.87
 14 0 0 165.52 3.81
 14 0 1 2.63 0.8
 14 0 2 15.2 1.08
 14 0 3 63.06 2.03
 14 0 4 26.59 1.34
 14 0 5 85.11 2.52
 14 0 6 19.47 1.27
 14 0 7 46.08 1.84
 14 0 8 123.46 3.28
 14 0 9 14.07 1.19
 14 0 10 6.92 1.02
 14 0 11 0.37 0.83
 14 0 12 6.84 1.04
 14 0 13 0.26 0.86
 14 0 14 30.65 1.5
 14 0 15 5.01 0.91
 14 1 -15 4.34 0.88
 14 1 -14 38.86 1.65
 14 1 -13 44.82 1.83
 14 1 -12 27.48 1.51
 14 1 -11 12.4 1.11
 14 1 -10 14.26 1.19
 14 1 -9 58.95 2.11
 14 1 -8 41.71 1.77
 14 1 -7 24.39 1.4
 14 1 -6 31.07 1.52
 14 1 -5 65.7 2.16
 14 1 -4 80.33 2.38
 14 1 -3 3.48 0.84
 14 1 -2 116.03 2.96
 14 1 -1 13.12 1.05
 14 1 0 7.36 0.92
 14 1 1 12.44 1.02
 14 1 2 116.52 2.97
 14 1 3 3.1 0.82
 14 1 4 78.71 2.36
 14 1 5 63.7 2.12
 14 1 6 30.66 1.51
 14 1 7 25.55 1.42
 14 1 8 41.15 1.75
 14 1 9 57.68 2.08
 14 1 10 12.34 1.14
 14 1 11 12.33 1.13
 14 1 12 27.13 1.49
 14 1 13 46.2 1.84
 14 1 14 41.45 1.7
 14 1 15 5.06 0.91
 14 2 -15 32.49 1.45
 14 2 -14 1.71 0.88
 14 2 -13 6.67 0.99
 14 2 -12 45.5 1.87
 14 2 -11 29.03 1.48
 14 2 -10 7.75 1.03
 14 2 -9 49.32 1.91
 14 2 -8 2.95 0.92
 14 2 -7 80.05 2.49
 14 2 -6 29.3 1.49
 14 2 -5 17.85 1.21
 14 2 -4 41.55 1.68
 14 2 -3 10.72 0.99
 14 2 -2 47.72 1.73
 14 2 -1 41.1 1.61
 14 2 0 0.5 0.74
 14 2 1 40.25 1.59
 14 2 2 47.27 1.72
 14 2 3 9.53 0.97
 14 2 4 40.82 1.68
 14 2 5 18.14 1.23
 14 2 6 29.77 1.49
 14 2 7 80.46 2.49
 14 2 8 3.31 0.92
 14 2 9 48.37 1.9
 14 2 10 8.13 1.02
 14 2 11 26.9 1.44
 14 2 12 45.84 1.88
 14 2 13 6.47 1
 14 2 14 2.62 0.9
 14 2 15 33.17 1.46
 14 3 -15 2.02 0.83
 14 3 -14 17.05 1.19
 14 3 -13 2.87 0.91
 14 3 -12 26.99 1.48
 14 3 -11 2.71 0.91
 14 3 -10 29.89 1.52
 14 3 -9 4.49 0.96
 14 3 -8 4.26 0.95
 14 3 -7 37.46 1.67
 14 3 -6 14.79 1.16
 14 3 -5 4.94 0.94
 14 3 -4 15.99 1.18
 14 3 -3 16.37 1.17
 14 3 -2 6.4 0.91
 14 3 -1 83.82 2.39
 14 3 0 9.48 0.98
 14 3 1 82.51 2.38
 14 3 2 6.91 0.91
 14 3 3 14.3 1.14
 14 3 4 16.39 1.18
 14 3 5 5.94 0.96
 14 3 6 14.02 1.16
 14 3 7 36.87 1.66
 14 3 8 3.77 0.93
 14 3 9 4.88 0.96
 14 3 10 29.61 1.51
 14 3 11 3.04 0.93
 14 3 12 25.93 1.46
 14 3 13 2.62 0.89
 14 3 14 18 1.21
 14 3 15 1.69 0.81
 14 4 -15 1.53 0.84
 14 4 -14 3.1 0.88
 14 4 -13 1.3 0.85
 14 4 -12 6.95 1.03
 14 4 -11 5.84 0.99
 14 4 -10 2.97 0.92
 14 4 -9 46.26 1.86
 14 4 -8 6.84 1
 14 4 -7 16.22 1.22
 14 4 -6 72.99 2.35
 14 4 -5 35.64 1.62
 14 4 -4 65.61 2.18
 14 4 -3 8.53 1.01
 14 4 -2 18 1.21
 14 4 -1 28.23 1.4
 14 4 0 2.11 0.81
 14 4 1 28.74 1.41
 14 4 2 17.07 1.19
 14 4 3 10.05 1.03
 14 4 4 64.53 2.17
 14 4 5 36.29 1.63
 14 4 6 71.67 2.33
 14 4 7 15.87 1.22
 14 4 8 7.37 1.01
 14 4 9 45 1.83
 14 4 10 2.16 0.9
 14 4 11 4.89 0.99
 14 4 12 6.15 1.01
 14 4 13 1.46 0.85
 14 4 14 1.64 0.84
 14 4 15 2.08 0.86
 14 5 -14 0.75 0.81
 14 5 -13 3.14 0.9
 14 5 -12 3.54 0.94
 14 5 -11 46.58 1.89
 14 5 -10 40.47 1.73
 14 5 -9 14.48 1.19
 14 5 -8 0.31 0.84
 14 5 -7 8.08 1.03
 14 5 -6 1.63 0.87
 14 5 -5 6.85 0.99
 14 5 -4 2.89 0.89
 14 5 -3 3.32 0.9
 14 5 -2 22.2 1.31
 14 5 -1 89.87 2.6
 14 5 0 42.43 1.72
 14 5 1 89.82 2.6
 14 5 2 21.66 1.3
 14 5 3 4.17 0.92
 14 5 4 2.43 0.87
 14 5 5 7.3 1.01
 14 5 6 1.27 0.86
 14 5 7 8.15 1.04
 14 5 8 0.21 0.85
 14 5 9 13.51 1.18
 14 5 10 40.17 1.72
 14 5 11 42.45 1.81
 14 5 12 2.95 0.92
 14 5 13 2.52 0.89
 14 5 14 1.22 0.81
 14 6 -14 -0.05 0.77
 14 6 -13 3.61 0.89
 14 6 -12 0.21 0.83
 14 6 -11 4.01 0.96
 14 6 -10 6.65 1
 14 6 -9 6.05 1.01
 14 6 -8 9.35 1.09
 14 6 -7 13.74 1.17
 14 6 -6 29.3 1.51
 14 6 -5 20.41 1.32
 14 6 -4 12.64 1.14
 14 6 -3 24.47 1.4
 14 6 -2 12.23 1.11
 14 6 -1 1.75 0.88
 14 6 0 35.07 1.61
 14 6 1 1.36 0.86
 14 6 2 12.42 1.12
 14 6 3 23.41 1.38
 14 6 4 13.84 1.16
 14 6 5 19.93 1.31
 14 6 6 29.01 1.5
 14 6 7 13.74 1.17
 14 6 8 10.12 1.1
 14 6 9 6.01 0.99
 14 6 10 7.5 1.01
 14 6 11 4.09 0.95
 14 6 12 0.61 0.84
 14 6 13 2.12 0.86
 14 6 14 0.27 0.77
 14 7 -13 1.85 0.84
 14 7 -12 3.35 0.88
 14 7 -11 33.35 1.59
 14 7 -10 8.16 1.08
 14 7 -9 12.67 1.15
 14 7 -8 11.32 1.12
 14 7 -7 15.44 1.23
 14 7 -6 23.39 1.38
 14 7 -5 3.51 0.93
 14 7 -4 8.8 1.06
 14 7 -3 5.41 0.97
 14 7 -2 14.68 1.18
 14 7 -1 37.52 1.66
 14 7 0 8.37 1.05
 14 7 1 37.17 1.66
 14 7 2 14.65 1.18
 14 7 3 4.85 0.96
 14 7 4 9.29 1.07
 14 7 5 3.3 0.92
 14 7 6 22.41 1.37
 14 7 7 16.45 1.24
 14 7 8 10.68 1.11
 14 7 9 13.17 1.16
 14 7 10 9 1.09
 14 7 11 33.08 1.59
 14 7 12 2.59 0.87
 14 7 13 1.28 0.82
 14 8 -13 0.02 0.77
 14 8 -12 6.02 0.97
 14 8 -11 6.4 0.98
 14 8 -10 1.01 0.87
 14 8 -9 15.54 1.26
 14 8 -8 3.85 0.94
 14 8 -7 3.42 0.95
 14 8 -6 23.97 1.42
 14 8 -5 28.28 1.5
 14 8 -4 4.79 0.97
 14 8 -3 4.5 0.97
 14 8 -2 2.4 0.92
 14 8 -1 4.03 0.94
 14 8 0 11.33 1.12
 14 8 1 3.7 0.96
 14 8 2 2.31 0.92
 14 8 3 4.5 0.96
 14 8 4 5.44 0.98
 14 8 5 28.34 1.49
 14 8 6 25.8 1.44
 14 8 7 3.18 0.94
 14 8 8 3.85 0.93
 14 8 9 16.02 1.25
 14 8 10 2.46 0.89
 14 8 11 5.34 0.95
 14 8 12 6.85 0.98
 14 8 13 0.48 0.77
 14 9 -12 10.09 1.01
 14 9 -11 0.62 0.85
 14 9 -10 0.47 0.85
 14 9 -9 5.75 1.01
 14 9 -8 27.51 1.52
 14 9 -7 0.72 0.86
 14 9 -6 0.84 0.89
 14 9 -5 1.45 0.89
 14 9 -4 3.23 0.92
 14 9 -3 1.94 0.9
 14 9 -2 0.44 0.85
 14 9 -1 9.46 1.06
 14 9 0 0.53 0.87
 14 9 1 7.4 1.03
 14 9 2 -0.85 0.84
 14 9 3 2.02 0.91
 14 9 4 2.55 0.91
 14 9 5 0.91 0.87
 14 9 6 0.55 0.86
 14 9 7 0.14 0.84
 14 9 8 26.89 1.5
 14 9 9 9.01 1.07
 14 9 10 -0.31 0.83
 14 9 11 0.39 0.83
 14 9 12 9.96 1.01
 14 10 -11 5.14 0.92
 14 10 -10 5.18 0.95
 14 10 -9 7.01 1.02
 14 10 -8 2.04 0.94
 14 10 -7 14.92 1.22
 14 10 -6 3.39 0.93
 14 10 -5 12.09 1.15
 14 10 -4 2.63 0.94
 14 10 -3 20.46 1.32
 14 10 -2 11.36 1.14
 14 10 -1 1.64 0.9
 14 10 0 0.62 0.86
 14 10 1 3.27 0.93
 14 10 2 12.17 1.15
 14 10 3 20.29 1.33
 14 10 4 4.22 0.94
 14 10 5 13.07 1.16
 14 10 6 3.18 0.91
 14 10 7 14.54 1.21
 14 10 8 3.19 0.92
 14 10 9 6.81 0.99
 14 10 10 4.07 0.92
 14 10 11 3.55 0.89
 14 11 -11 1.6 0.85
 14 11 -10 5.04 0.92
 14 11 -9 2.33 0.88
 14 11 -8 9 1.06
 14 11 -7 3.35 0.94
 14 11 -6 1.26 0.91
 14 11 -5 5.57 1.01
 14 11 -4 9.34 1.11
 14 11 -3 3.04 0.91
 14 11 -2 7.9 1.05
 14 11 -1 14.4 1.2
 14 11 0 9.05 1.07
 14 11 1 14.49 1.21
 14 11 2 7.33 1.03
 14 11 3 3.84 0.94
 14 11 4 10.05 1.14
 14 11 5 5.32 0.98
 14 11 6 1.04 0.89
 14 11 7 3.2 0.93
 14 11 8 8.15 1.04
 14 11 9 2.81 0.87
 14 11 10 5.56 0.91
 14 11 11 1.41 0.83
 14 12 -9 8.77 0.99
 14 12 -8 1.87 0.88
 14 12 -7 2.87 0.91
 14 12 -6 -0.33 0.84
 14 12 -5 1.54 0.91
 14 12 -4 7.05 1.04
 14 12 -3 4.41 0.99
 14 12 -2 18.69 1.32
 14 12 -1 0.39 0.88
 14 12 0 10.47 1.16
 14 12 1 0.36 0.89
 14 12 2 17.53 1.3
 14 12 3 4 0.98
 14 12 4 5.93 1.02
 14 12 5 2.52 0.92
 14 12 6 1.71 0.86
 14 12 7 2.51 0.87
 14 12 8 2.66 0.85
 14 12 9 9.05 0.98
 14 13 -8 4.5 0.87
 14 13 -7 6.93 0.95
 14 13 -6 5.15 0.96
 14 13 -5 20.45 1.31
 14 13 -4 27.28 1.44
 14 13 -3 5.12 0.97
 14 13 -2 3.81 0.94
 14 13 -1 2.79 0.95
 14 13 0 4.19 0.95
 14 13 1 3.35 0.94
 14 13 2 3.87 0.96
 14 13 3 4.98 0.95
 14 13 4 26.32 1.42
 14 13 5 21.55 1.33
 14 13 6 6.3 0.96
 14 13 7 6.27 0.94
 14 13 8 4.41 0.87
 14 14 -6 10.6 1.04
 14 14 -5 -0.2 0.81
 14 14 -4 3.31 0.9
 14 14 -3 3.97 0.9
 14 14 -2 3.65 0.92
 14 14 -1 24.06 1.38
 14 14 0 18.65 1.26
 14 14 1 25.97 1.4
 14 14 2 4.05 0.93
 14 14 3 2.8 0.87
 14 14 4 3.14 0.88
 14 14 5 0.18 0.81
 14 14 6 7.43 0.94
 14 15 -4 8.32 0.99
 14 15 -3 2.68 0.83
 14 15 -2 1.1 0.81
 14 15 -1 0.7 0.81
 14 15 0 1.64 0.82
 14 15 1 1.1 0.8
 14 15 2 1.57 0.81
 14 15 3 3.1 0.84
 14 15 4 7.97 0.97
 15 0 1 2.12 0.88
 15 0 2 0.55 0.83
 15 0 3 7.59 1.01
 15 0 4 14.98 1.19
 15 0 5 0.72 0.84
 15 0 6 58.29 2.08
 15 0 7 6.5 1
 15 0 8 3.17 0.91
 15 0 9 5.58 0.96
 15 0 10 0.62 0.84
 15 0 11 0.07 0.84
 15 0 12 22.99 1.36
 15 0 13 0.04 0.81
 15 0 14 2.84 0.83
 15 1 -14 4.68 0.88
 15 1 -13 7.42 0.99
 15 1 -12 5.69 0.96
 15 1 -11 20.83 1.35
 15 1 -10 3.98 0.92
 15 1 -9 7.52 1
 15 1 -8 20.13 1.31
 15 1 -7 1.05 0.84
 15 1 -6 8.92 1.05
 15 1 -5 0.98 0.86
 15 1 -4 3.16 0.91
 15 1 -3 15.39 1.17
 15 1 -2 56.31 2.02
 15 1 -1 6.94 1
 15 1 0 2.13 0.86
 15 1 1 8.72 1.03
 15 1 2 59.88 2.08
 15 1 3 16.56 1.22
 15 1 4 3.44 0.92
 15 1 5 1.18 0.87
 15 1 6 8.81 1.05
 15 1 7 -0.03 0.83
 15 1 8 20.42 1.31
 15 1 9 7.36 1
 15 1 10 3.31 0.91
 15 1 11 21.15 1.35
 15 1 12 5.89 0.97
 15 1 13 7.85 1
 15 1 14 5.13 0.88
 15 2 -14 12.51 1.04
 15 2 -13 3.51 0.91
 15 2 -12 5.52 0.96
 15 2 -11 5.69 0.99
 15 2 -10 21.72 1.39
 15 2 -9 1.5 0.87
 15 2 -8 15.46 1.19
 15 2 -7 11.11 1.11
 15 2 -6 11.55 1.11
 15 2 -5 1.71 0.86
 15 2 -4 29.06 1.49
 15 2 -3 26.65 1.45
 15 2 -2 9.14 1.05
 15 2 -1 2.34 0.87
 15 2 0 7.55 1
 15 2 1 1.24 0.85
 15 2 2 10.16 1.08
 15 2 3 25.57 1.43
 15 2 4 28.68 1.48
 15 2 5 -0.37 0.82
 15 2 6 10.62 1.09
 15 2 7 9.89 1.08
 15 2 8 14.67 1.19
 15 2 9 1.81 0.88
 15 2 10 24.08 1.43
 15 2 11 5.37 0.98
 15 2 12 4.02 0.93
 15 2 13 4.84 0.92
 15 2 14 11.67 1.03
 15 3 -14 4.27 0.9
 15 3 -13 1.5 0.83
 15 3 -12 3.29 0.9
 15 3 -11 10.61 1.11
 15 3 -10 13.24 1.2
 15 3 -9 0.73 0.85
 15 3 -8 0.86 0.85
 15 3 -7 6.22 0.99
 15 3 -6 3.28 0.91
 15 3 -5 33.67 1.59
 15 3 -4 20.19 1.31
 15 3 -3 24.39 1.38
 15 3 -2 7.25 1.01
 15 3 -1 7.17 1.02
 15 3 0 6.49 0.99
 15 3 1 6.84 0.99
 15 3 2 8.02 1.03
 15 3 3 24.16 1.38
 15 3 4 20.25 1.31
 15 3 5 32.37 1.57
 15 3 6 2.29 0.91
 15 3 7 4.81 0.96
 15 3 8 -0.05 0.84
 15 3 9 0.05 0.84
 15 3 10 14.25 1.21
 15 3 11 8.86 1.07
 15 3 12 3.72 0.91
 15 3 13 1.51 0.83
 15 3 14 3.58 0.89
 15 4 -13 -0.01 0.8
 15 4 -12 4.92 0.94
 15 4 -11 17.67 1.25
 15 4 -10 1.23 0.89
 15 4 -9 9.65 1.06
 15 4 -8 16.2 1.23
 15 4 -7 32.54 1.58
 15 4 -6 2.14 0.89
 15 4 -5 5.23 0.99
 15 4 -4 16.13 1.23
 15 4 -3 13.04 1.16
 15 4 -2 14.19 1.19
 15 4 -1 35.95 1.64
 15 4 0 17.5 1.24
 15 4 1 35.73 1.64
 15 4 2 15.02 1.19
 15 4 3 13.37 1.15
 15 4 4 15.89 1.23
 15 4 5 6.59 1.01
 15 4 6 3.02 0.92
 15 4 7 33.8 1.6
 15 4 8 17.1 1.24
 15 4 9 8.87 1.05
 15 4 10 1.67 0.91
 15 4 11 17.47 1.26
 15 4 12 4.78 0.94
 15 4 13 0.01 0.8
 15 5 -13 11.13 1.03
 15 5 -12 12.07 1.09
 15 5 -11 6.97 1.01
 15 5 -10 13.64 1.18
 15 5 -9 32.11 1.62
 15 5 -8 9.29 1.08
 15 5 -7 2.87 0.91
 15 5 -6 6.45 1.01
 15 5 -5 4.38 0.97
 15 5 -4 28.56 1.51
 15 5 -3 28.17 1.49
 15 5 -2 16.91 1.26
 15 5 -1 24.23 1.41
 15 5 0 1.74 0.9
 15 5 1 22.24 1.37
 15 5 2 16.35 1.24
 15 5 3 28.72 1.5
 15 5 4 29.06 1.51
 15 5 5 4.47 0.95
 15 5 6 7.07 1.01
 15 5 7 3.05 0.92
 15 5 8 9.66 1.08
 15 5 9 35.33 1.67
 15 5 10 15.27 1.21
 15 5 11 6.19 0.98
 15 5 12 11.7 1.11
 15 5 13 11.33 1.04
 15 6 -13 2.83 0.87
 15 6 -12 2.06 0.86
 15 6 -11 13.24 1.12
 15 6 -10 2.71 0.91
 15 6 -9 18.49 1.31
 15 6 -8 5.69 0.97
 15 6 -7 18.13 1.27
 15 6 -6 0.36 0.84
 15 6 -5 6.31 0.99
 15 6 -4 38.21 1.7
 15 6 -3 62.75 2.18
 15 6 -2 2.38 0.94
 15 6 -1 85.78 2.6
 15 6 0 19.16 1.31
 15 6 1 88.15 2.64
 15 6 2 3.62 0.96
 15 6 3 60.09 2.13
 15 6 4 34.09 1.63
 15 6 5 5.2 0.99
 15 6 6 0.82 0.84
 15 6 7 16.98 1.26
 15 6 8 4.78 0.98
 15 6 9 19.51 1.33
 15 6 10 3.01 0.94
 15 6 11 12.62 1.11
 15 6 12 1.26 0.85
 15 6 13 2.29 0.86
 15 7 -12 0.42 0.78
 15 7 -11 4.69 0.94
 15 7 -10 11.36 1.1
 15 7 -9 2.47 0.93
 15 7 -8 16.43 1.27
 15 7 -7 11.71 1.13
 15 7 -6 66.78 2.24
 15 7 -5 9.39 1.09
 15 7 -4 66.52 2.25
 15 7 -3 12.16 1.18
 15 7 -2 74.94 2.4
 15 7 -1 6.36 1.01
 15 7 0 0.73 0.88
 15 7 1 4.87 0.99
 15 7 2 76.13 2.44
 15 7 3 12.42 1.17
 15 7 4 68.51 2.29
 15 7 5 9.73 1.09
 15 7 6 69.01 2.28
 15 7 7 12.66 1.14
 15 7 8 16.47 1.25
 15 7 9 4.18 0.93
 15 7 10 10.92 1.08
 15 7 11 4.71 0.94
 15 7 12 0.16 0.79
 15 8 -12 9.72 1.02
 15 8 -11 0.88 0.83
 15 8 -10 30.83 1.5
 15 8 -9 21.16 1.34
 15 8 -8 0.14 0.89
 15 8 -7 33.32 1.63
 15 8 -6 0.62 0.86
 15 8 -5 5.68 1.01
 15 8 -4 12.04 1.16
 15 8 -3 75.3 2.4
 15 8 -2 12.14 1.17
 15 8 -1 57.41 2.08
 15 8 0 3.51 0.96
 15 8 1 57.47 2.08
 15 8 2 12.3 1.17
 15 8 3 73.5 2.37
 15 8 4 12.5 1.18
 15 8 5 5.92 0.99
 15 8 6 0.75 0.87
 15 8 7 32.96 1.61
 15 8 8 1.54 0.89
 15 8 9 21.12 1.31
 15 8 10 29.33 1.47
 15 8 11 3.13 0.86
 15 8 12 10.67 1.04
 15 9 -11 2.01 0.86
 15 9 -10 8.28 1.01
 15 9 -9 5.08 0.97
 15 9 -8 10.25 1.1
 15 9 -7 23.88 1.41
 15 9 -6 39.78 1.76
 15 9 -5 19.44 1.35
 15 9 -4 68.65 2.27
 15 9 -3 18.3 1.28
 15 9 -2 10.92 1.12
 15 9 -1 8.29 1.07
 15 9 0 13.35 1.19
 15 9 1 8.01 1.05
 15 9 2 10.29 1.13
 15 9 3 18.45 1.29
 15 9 4 71.74 2.32
 15 9 5 18.4 1.31
 15 9 6 37.27 1.7
 15 9 7 21.84 1.37
 15 9 8 11.17 1.11
 15 9 9 3.91 0.95
 15 9 10 9.31 1.03
 15 9 11 2.01 0.82
 15 10 -10 14.59 1.1
 15 10 -9 4.03 0.91
 15 10 -8 1.44 0.87
 15 10 -7 15.39 1.19
 15 10 -6 6.36 1
 15 10 -5 7.68 1.06
 15 10 -4 16.48 1.28
 15 10 -3 34.83 1.67
 15 10 -2 30.43 1.59
 15 10 -1 19.41 1.31
 15 10 0 59.48 2.09
 15 10 1 19.2 1.3
 15 10 2 29.26 1.56
 15 10 3 35.76 1.66
 15 10 4 17.41 1.28
 15 10 5 8.36 1.06
 15 10 6 5.99 0.99
 15 10 7 15.67 1.19
 15 10 8 0.05 0.86
 15 10 9 3.01 0.88
 15 10 10 12.49 1.05
 15 11 -9 14.41 1.11
 15 11 -8 6.74 0.98
 15 11 -7 13.16 1.13
 15 11 -6 4.1 0.92
 15 11 -5 9.25 1.07
 15 11 -4 2.31 0.92
 15 11 -3 32.32 1.6
 15 11 -2 7.42 1.06
 15 11 -1 34.23 1.64
 15 11 0 7.55 1.05
 15 11 1 34.66 1.63
 15 11 2 7.37 1.05
 15 11 3 31.09 1.55
 15 11 4 2.22 0.9
 15 11 5 10.35 1.08
 15 11 6 3.11 0.88
 15 11 7 11.62 1.08
 15 11 8 5.38 0.92
 15 11 9 13.78 1.09
 15 12 -8 1.31 0.84
 15 12 -7 3.12 0.87
 15 12 -6 8.22 1.01
 15 12 -5 0.49 0.84
 15 12 -4 13.36 1.14
 15 12 -3 5.44 0.96
 15 12 -2 9.17 1.05
 15 12 -1 0.26 0.84
 15 12 0 11.17 1.1
 15 12 1 1 0.84
 15 12 2 7.93 1.03
 15 12 3 4.52 0.92
 15 12 4 12.14 1.13
 15 12 5 0.2 0.83
 15 12 6 8.43 0.99
 15 12 7 3.5 0.86
 15 12 8 0.63 0.83
 15 13 -6 7.04 0.98
 15 13 -5 2.43 0.86
 15 13 -4 5.57 0.94
 15 13 -3 -0.56 0.81
 15 13 -2 6.13 0.95
 15 13 -1 2.15 0.86
 15 13 0 1.36 0.85
 15 13 1 0.94 0.86
 15 13 2 5.58 0.94
 15 13 3 -1.53 0.78
 15 13 4 5.88 0.92
 15 13 5 2.96 0.85
 15 13 6 7.9 1
 15 14 -3 1.12 0.84
 15 14 -2 -0.44 0.78
 15 14 -1 2.58 0.83
 15 14 0 16.16 1.13
 15 14 1 0.82 0.82
 15 14 2 -0.17 0.77
 15 14 3 2.18 0.83
 16 0 0 -0.31 0.84
 16 0 1 0.18 0.86
 16 0 2 6.64 1
 16 0 3 3.22 0.93
 16 0 4 18.08 1.29
 16 0 5 16.28 1.24
 16 0 6 3.08 0.93
 16 0 7 21.12 1.33
 16 0 8 5.87 0.97
 16 0 9 7.9 1.04
 16 0 10 17.57 1.25
 16 0 11 -0.06 0.83
 16 0 12 1.58 0.85
 16 0 13 2.18 0.84
 16 1 -13 1.48 0.82
 16 1 -12 12.57 1.09
 16 1 -11 14.34 1.14
 16 1 -10 7.61 1.03
 16 1 -9 2.06 0.91
 16 1 -8 0.51 0.84
 16 1 -7 5.2 0.95
 16 1 -6 15.7 1.22
 16 1 -5 4.2 0.95
 16 1 -4 4.81 0.97
 16 1 -3 8.25 1.06
 16 1 -2 22.59 1.37
 16 1 -1 4.55 0.97
 16 1 0 0.49 0.85
 16 1 1 3.95 0.96
 16 1 2 23.32 1.38
 16 1 3 8.18 1.06
 16 1 4 4.18 0.95
 16 1 5 4.17 0.93
 16 1 6 15.43 1.22
 16 1 7 5.3 0.98
 16 1 8 1.54 0.86
 16 1 9 3.37 0.95
 16 1 10 7.53 1.02
 16 1 11 13.23 1.13
 16 1 12 12.73 1.1
 16 1 13 0.97 0.82
 16 2 -13 4.35 0.91
 16 2 -12 10.12 1.02
 16 2 -11 8.33 1.04
 16 2 -10 7.38 1.04
 16 2 -9 4.36 0.99
 16 2 -8 3.51 0.97
 16 2 -7 11.85 1.13
 16 2 -6 14.38 1.18
 16 2 -5 17.68 1.27
 16 2 -4 0.51 0.88
 16 2 -3 11.37 1.12
 16 2 -2 7.15 1.04
 16 2 -1 13.39 1.18
 16 2 0 16.74 1.26
 16 2 1 13.26 1.16
 16 2 2 5.71 1.01
 16 2 3 10.81 1.11
 16 2 4 1.56 0.89
 16 2 5 16.8 1.25
 16 2 6 13.28 1.16
 16 2 7 12.97 1.16
 16 2 8 4.43 0.96
 16 2 9 4.35 0.98
 16 2 10 6.83 1.01
 16 2 11 8.62 1.04
 16 2 12 8.94 1
 16 2 13 5.4 0.91
 16 3 -12 6.63 0.95
 16 3 -11 5.32 0.96
 16 3 -10 31.1 1.53
 16 3 -9 23.83 1.4
 16 3 -8 42.2 1.81
 16 3 -7 14.39 1.17
 16 3 -6 0.59 0.87
 16 3 -5 16.56 1.24
 16 3 -4 2.93 0.92
 16 3 -3 0.74 0.88
 16 3 -2 18.37 1.29
 16 3 -1 48.34 1.9
 16 3 0 2.15 0.92
 16 3 1 48.56 1.9
 16 3 2 17.17 1.27
 16 3 3 0.25 0.88
 16 3 4 3 0.93
 16 3 5 14.84 1.21
 16 3 6 0.93 0.89
 16 3 7 12.36 1.15
 16 3 8 41.31 1.8
 16 3 9 24.11 1.41
 16 3 10 30.57 1.52
 16 3 11 5.87 0.97
 16 3 12 7.65 0.96
 16 4 -12 2.81 0.84
 16 4 -11 0.31 0.83
 16 4 -10 0.77 0.84
 16 4 -9 9.23 1.07
 16 4 -8 0.16 0.89
 16 4 -7 21.77 1.35
 16 4 -6 5.68 0.97
 16 4 -5 16.81 1.25
 16 4 -4 37.63 1.69
 16 4 -3 43.37 1.8
 16 4 -2 4.09 0.97
 16 4 -1 6.77 1.02
 16 4 0 -0.06 0.85
 16 4 1 7.23 1.03
 16 4 2 4.43 0.97
 16 4 3 41.24 1.77
 16 4 4 37.56 1.69
 16 4 5 17.13 1.25
 16 4 6 6.64 1.01
 16 4 7 23.26 1.37
 16 4 8 1.05 0.89
 16 4 9 7.49 1.05
 16 4 10 -0.34 0.83
 16 4 11 -0.41 0.8
 16 4 12 2.04 0.83
 16 5 -12 23.13 1.31
 16 5 -11 1.23 0.84
 16 5 -10 13.66 1.14
 16 5 -9 3.39 0.93
 16 5 -8 48.85 1.92
 16 5 -7 8.11 1.08
 16 5 -6 4.52 0.95
 16 5 -5 2.05 0.9
 16 5 -4 2.11 0.88
 16 5 -3 1.34 0.89
 16 5 -2 1.97 0.91
 16 5 -1 5.05 0.98
 16 5 0 1.18 0.88
 16 5 1 4.14 0.97
 16 5 2 1 0.89
 16 5 3 0.84 0.88
 16 5 4 1.18 0.89
 16 5 5 3.12 0.93
 16 5 6 4.24 0.95
 16 5 7 8.84 1.09
 16 5 8 49.72 1.92
 16 5 9 3.44 0.93
 16 5 10 12.98 1.15
 16 5 11 1.05 0.85
 16 5 12 22.79 1.31
 16 6 -11 1.06 0.83
 16 6 -10 11.96 1.09
 16 6 -9 4.92 0.95
 16 6 -8 21.29 1.35
 16 6 -7 17.7 1.29
 16 6 -6 7.69 1.05
 16 6 -5 8.85 1.07
 16 6 -4 2.81 0.92
 16 6 -3 29.6 1.52
 16 6 -2 44.77 1.83
 16 6 -1 8.68 1.07
 16 6 0 20.02 1.34
 16 6 1 7.83 1.06
 16 6 2 46.23 1.86
 16 6 3 27.85 1.5
 16 6 4 3.69 0.92
 16 6 5 7.54 1.05
 16 6 6 6.22 1.02
 16 6 7 18.99 1.3
 16 6 8 21.84 1.35
 16 6 9 5.45 0.95
 16 6 10 11.04 1.08
 16 6 11 1.95 0.85
 16 7 -11 2.92 0.89
 16 7 -10 3.46 0.89
 16 7 -9 8.58 1.04
 16 7 -8 9.12 1.08
 16 7 -7 4.02 0.98
 16 7 -6 19.82 1.32
 16 7 -5 25.95 1.49
 16 7 -4 8.81 1.09
 16 7 -3 5.68 1.02
 16 7 -2 44.96 1.83
 16 7 -1 3.29 0.96
 16 7 0 8.95 1.07
 16 7 1 4.18 0.97
 16 7 2 43.57 1.81
 16 7 3 4.03 0.98
 16 7 4 9.11 1.08
 16 7 5 25.73 1.49
 16 7 6 19.86 1.34
 16 7 7 5.81 0.99
 16 7 8 9.85 1.08
 16 7 9 7.61 1.03
 16 7 10 4.2 0.9
 16 7 11 3.16 0.88
 16 8 -10 7.14 0.94
 16 8 -9 0.54 0.82
 16 8 -8 4.36 0.94
 16 8 -7 26.68 1.43
 16 8 -6 4.13 0.97
 16 8 -5 40.18 1.75
 16 8 -4 9.26 1.11
 16 8 -3 42.59 1.83
 16 8 -2 7.18 1.08
 16 8 -1 2.49 0.93
 16 8 0 -0.29 0.85
 16 8 1 1.89 0.89
 16 8 2 6.69 1.06
 16 8 3 42.16 1.8
 16 8 4 10.54 1.14
 16 8 5 36.32 1.67
 16 8 6 3.07 0.94
 16 8 7 25.08 1.4
 16 8 8 4.31 0.94
 16 8 9 0.36 0.81
 16 8 10 6.37 0.92
 16 9 -9 18.51 1.19
 16 9 -8 12.26 1.1
 16 9 -7 1.27 0.87
 16 9 -6 10.88 1.1
 16 9 -5 13.71 1.18
 16 9 -4 12.31 1.17
 16 9 -3 3.25 0.94
 16 9 -2 34.14 1.64
 16 9 -1 30.73 1.56
 16 9 0 3.86 0.96
 16 9 1 32.98 1.62
 16 9 2 33.26 1.61
 16 9 3 1.83 0.95
 16 9 4 13.54 1.2
 16 9 5 12.8 1.17
 16 9 6 11.2 1.09
 16 9 7 1.12 0.86
 16 9 8 12.39 1.09
 16 9 9 18.63 1.18
 16 10 -8 1.8 0.83
 16 10 -7 5.18 0.94
 16 10 -6 0.23 0.84
 16 10 -5 11.29 1.12
 16 10 -4 22.32 1.35
 16 10 -3 -0.34 0.85
 16 10 -2 6.56 1.01
 16 10 -1 2.88 0.94
 16 10 0 29.35 1.52
 16 10 1 2.17 0.9
 16 10 2 6.78 1
 16 10 3 0.18 0.85
 16 10 4 20.52 1.32
 16 10 5 10.91 1.11
 16 10 6 -0.67 0.83
 16 10 7 5.45 0.92
 16 10 8 2.98 0.83
 16 11 -7 7.72 0.99
 16 11 -6 4.07 0.91
 16 11 -5 17.64 1.21
 16 11 -4 5.52 0.96
 16 11 -3 9.37 1.05
 16 11 -2 5.93 0.98
 16 11 -1 7.51 1
 16 11 0 0.97 0.85
 16 11 1 6.71 0.98
 16 11 2 6.35 1
 16 11 3 10.11 1.06
 16 11 4 5.68 0.95
 16 11 5 17.87 1.21
 16 11 6 5.09 0.91
 16 11 7 7.63 0.98
 16 12 -5 3.74 0.9
 16 12 -4 1.51 0.82
 16 12 -3 0.94 0.82
 16 12 -2 5.39 0.93
 16 12 -1 4.03 0.91
 16 12 0 31.09 1.48
 16 12 1 2.22 0.89
 16 12 2 5.59 0.93
 16 12 3 0.74 0.81
 16 12 4 1.47 0.83
 16 12 5 4.17 0.9
 16 13 -2 4.79 0.89
 16 13 -1 3.58 0.87
 16 13 0 5.34 0.94
 16 13 1 2.84 0.87
 16 13 2 4.93 0.9
 17 0 1 183.71 4.31
 17 0 2 1.76 0.88
 17 0 3 65.35 2.22
 17 0 4 2.5 0.95
 17 0 5 26.35 1.46
 17 0 6 3.61 0.99
 17 0 7 79.6 2.5
 17 0 8 -0.17 0.86
 17 0 9 45.19 1.78
 17 0 10 -0.59 0.81
 17 0 11 1.05 0.8
 17 1 -11 5.18 0.9
 17 1 -10 22.02 1.29
 17 1 -9 1.51 0.87
 17 1 -8 11.64 1.14
 17 1 -7 7.91 1.08
 17 1 -6 70.97 2.36
 17 1 -5 8.37 1.08
 17 1 -4 129.63 3.37
 17 1 -3 23.68 1.41
 17 1 -2 26.41 1.47
 17 1 -1 29.29 1.54
 17 1 0 3.33 0.96
 17 1 1 29.49 1.55
 17 1 2 25.65 1.47
 17 1 3 23.18 1.4
 17 1 4 129.63 3.36
 17 1 5 8.53 1.08
 17 1 6 72.14 2.38
 17 1 7 8.58 1.08
 17 1 8 12.54 1.15
 17 1 9 1.31 0.86
 17 1 10 21.4 1.29
 17 1 11 4.25 0.89
 17 2 -11 1.28 0.8
 17 2 -10 3.91 0.9
 17 2 -9 17.28 1.22
 17 2 -8 20.41 1.32
 17 2 -7 0.89 0.89
 17 2 -6 11.26 1.15
 17 2 -5 22.05 1.41
 17 2 -4 1.29 0.89
 17 2 -3 21.88 1.38
 17 2 -2 13.9 1.21
 17 2 -1 39.42 1.72
 17 2 0 57.95 2.08
 17 2 1 38.3 1.71
 17 2 2 12.68 1.18
 17 2 3 21.78 1.36
 17 2 4 -0.04 0.87
 17 2 5 22.89 1.43
 17 2 6 12.72 1.18
 17 2 7 0.82 0.89
 17 2 8 21.06 1.33
 17 2 9 16.96 1.21
 17 2 10 3.97 0.92
 17 2 11 1.47 0.8
 17 3 -11 7.31 0.98
 17 3 -10 35.63 1.55
 17 3 -9 4.28 0.95
 17 3 -8 27.91 1.46
 17 3 -7 3.87 0.97
 17 3 -6 4.54 0.98
 17 3 -5 1.06 0.92
 17 3 -4 8.48 1.06
 17 3 -3 20.99 1.34
 17 3 -2 1.65 0.92
 17 3 -1 16.04 1.25
 17 3 0 3.23 0.96
 17 3 1 16.48 1.25
 17 3 2 1.34 0.91
 17 3 3 20.88 1.35
 17 3 4 9.8 1.08
 17 3 5 2.74 0.95
 17 3 6 3.73 0.97
 17 3 7 3.12 0.95
 17 3 8 26 1.43
 17 3 9 5.39 0.97
 17 3 10 35.57 1.55
 17 3 11 6.87 0.98
 17 4 -10 1.07 0.81
 17 4 -9 7.22 0.99
 17 4 -8 10.01 1.07
 17 4 -7 8.17 1.04
 17 4 -6 1.05 0.9
 17 4 -5 10.95 1.15
 17 4 -4 4.29 0.99
 17 4 -3 3.24 0.94
 17 4 -2 20.2 1.32
 17 4 -1 5.5 0.99
 17 4 0 20.28 1.33
 17 4 1 4.47 0.98
 17 4 2 19.77 1.32
 17 4 3 4.35 0.96
 17 4 4 3.79 0.96
 17 4 5 9.78 1.11
 17 4 6 0.59 0.89
 17 4 7 9.61 1.07
 17 4 8 8.1 1.03
 17 4 9 5.94 0.98
 17 4 10 -0.03 0.82
 17 5 -10 5.47 0.9
 17 5 -9 0.73 0.83
 17 5 -8 1.71 0.9
 17 5 -7 3.2 0.92
 17 5 -6 0.8 0.87
 17 5 -5 11.79 1.15
 17 5 -4 1.48 0.92
 17 5 -3 1.13 0.93
 17 5 -2 2.01 0.96
 17 5 -1 12.21 1.15
 17 5 0 5.71 1
 17 5 1 14.33 1.2
 17 5 2 1.05 0.93
 17 5 3 0.93 0.93
 17 5 4 1.37 0.92
 17 5 5 11.72 1.15
 17 5 6 0.53 0.88
 17 5 7 3.92 0.93
 17 5 8 2.14 0.89
 17 5 9 0.87 0.84
 17 5 10 6.11 0.92
 17 6 -9 4.6 0.9
 17 6 -8 1.77 0.86
 17 6 -7 2.79 0.9
 17 6 -6 25.29 1.4
 17 6 -5 4.27 0.96
 17 6 -4 7.19 1.06
 17 6 -3 13.21 1.2
 17 6 -2 3.78 0.99
 17 6 -1 0.99 0.92
 17 6 0 23.75 1.45
 17 6 1 1.1 0.92
 17 6 2 4.46 0.98
 17 6 3 14.26 1.22
 17 6 4 8.01 1.06
 17 6 5 3.73 0.94
 17 6 6 23.2 1.36
 17 6 7 2.4 0.89
 17 6 8 1.32 0.87
 17 6 9 4.26 0.91
 17 7 -9 11.15 1.09
 17 7 -8 9.64 1.02
 17 7 -7 0.04 0.83
 17 7 -6 2.21 0.89
 17 7 -5 2.8 0.92
 17 7 -4 3.56 0.95
 17 7 -3 3.06 0.96
 17 7 -2 11.35 1.16
 17 7 -1 10.34 1.14
 17 7 0 0.16 0.87
 17 7 1 10.29 1.13
 17 7 2 11.61 1.16
 17 7 3 4.77 0.97
 17 7 4 4.92 0.97
 17 7 5 4.87 0.93
 17 7 6 2.23 0.87
 17 7 7 0.69 0.84
 17 7 8 8.34 0.99
 17 7 9 11.22 1.07
 17 8 -8 1.4 0.86
 17 8 -7 2.6 0.87
 17 8 -6 13.85 1.14
 17 8 -5 0.72 0.85
 17 8 -4 1.79 0.88
 17 8 -3 2.49 0.91
 17 8 -2 5.47 0.99
 17 8 -1 11.89 1.15
 17 8 0 29.25 1.51
 17 8 1 12.15 1.14
 17 8 2 5.3 0.99
 17 8 3 2.55 0.89
 17 8 4 1.21 0.86
 17 8 5 0.1 0.86
 17 8 6 13.05 1.13
 17 8 7 1.75 0.85
 17 8 8 0.87 0.82
 17 9 -7 -0.04 0.83
 17 9 -6 1.52 0.86
 17 9 -5 29.8 1.45
 17 9 -4 0.46 0.86
 17 9 -3 4.05 0.95
 17 9 -2 21.16 1.31
 17 9 -1 1.23 0.89
 17 9 0 1.78 0.89
 17 9 1 2.14 0.88
 17 9 2 20.96 1.31
 17 9 3 5.7 0.99
 17 9 4 0.79 0.85
 17 9 5 27.35 1.42
 17 9 6 0.78 0.83
 17 9 7 1.59 0.85
 17 10 -5 2.15 0.86
 17 10 -4 5.28 0.93
 17 10 -3 3.76 0.91
 17 10 -2 2.04 0.86
 17 10 -1 0.61 0.84
 17 10 0 25.31 1.4
 17 10 1 -0.36 0.82
 17 10 2 1.47 0.84
 17 10 3 4.06 0.91
 17 10 4 4.45 0.91
 17 10 5 2.32 0.84
 17 11 -3 0.59 0.84
 17 11 -2 -0.38 0.79
 17 11 -1 8.7 1
 17 11 0 1.65 0.85
 17 11 1 9.79 1.02
 17 11 2 -0.19 0.78
 17 11 3 0.65 0.83
 18 0 0 -0.25 0.9
 18 0 1 15.32 1.26
 18 0 2 0.06 0.89
 18 0 3 0.58 0.89
 18 0 4 0.73 0.88
 18 0 5 0.47 0.86
 18 0 6 0.13 0.87
 18 0 7 7.23 1.01
 18 0 8 -0.05 0.83
 18 0 9 4.84 0.9
 18 1 -9 1.83 0.83
 18 1 -8 1.72 0.85
 18 1 -7 5.75 0.98
 18 1 -6 24.24 1.39
 18 1 -5 14.81 1.21
 18 1 -4 18.07 1.3
 18 1 -3 3.29 0.96
 18 1 -2 5.5 1.03
 18 1 -1 5.2 1.01
 18 1 0 4.83 1.02
 18 1 1 4.31 1
 18 1 2 6.57 1.05
 18 1 3 3.43 0.95
 18 1 4 19.66 1.33
 18 1 5 16.26 1.23
 18 1 6 24.72 1.4
 18 1 7 6.12 0.98
 18 1 8 1.38 0.86
 18 1 9 1.79 0.84
 18 2 -9 1.44 0.82
 18 2 -8 2.33 0.87
 18 2 -7 10.86 1.08
 18 2 -6 4.5 0.95
 18 2 -5 4.3 0.96
 18 2 -4 0.66 0.89
 18 2 -3 33.63 1.62
 18 2 -2 22.64 1.41
 18 2 -1 11.39 1.18
 18 2 0 34.28 1.65
 18 2 1 10.46 1.16
 18 2 2 21.98 1.41
 18 2 3 32.88 1.62
 18 2 4 0.2 0.87
 18 2 5 4.26 0.97
 18 2 6 4.51 0.93
 18 2 7 10.9 1.1
 18 2 8 3.56 0.9
 18 2 9 1.91 0.85
 18 3 -9 7.8 1
 18 3 -8 14.74 1.13
 18 3 -7 10.13 1.07
 18 3 -6 8.86 1.04
 18 3 -5 26.09 1.43
 18 3 -4 0.65 0.89
 18 3 -3 25.5 1.46
 18 3 -2 9.92 1.13
 18 3 -1 15.07 1.25
 18 3 0 9.16 1.12
 18 3 1 13.9 1.21
 18 3 2 7.95 1.11
 18 3 3 24.97 1.44
 18 3 4 1.17 0.88
 18 3 5 26.07 1.43
 18 3 6 7.94 1.06
 18 3 7 10.15 1.08
 18 3 8 14.35 1.13
 18 3 9 8.29 1
 18 4 -8 2.84 0.86
 18 4 -7 9.92 1.04
 18 4 -6 -0.4 0.84
 18 4 -5 31.42 1.52
 18 4 -4 21.31 1.34
 18 4 -3 13.36 1.17
 18 4 -2 13.77 1.2
 18 4 -1 7.47 1.07
 18 4 0 36.11 1.68
 18 4 1 8.02 1.07
 18 4 2 14.56 1.21
 18 4 3 13.33 1.18
 18 4 4 20.85 1.33
 18 4 5 30.19 1.49
 18 4 6 -0.88 0.84
 18 4 7 7.58 1
 18 4 8 3.52 0.88
 18 5 -8 21.95 1.3
 18 5 -7 7.7 0.99
 18 5 -6 1.37 0.86
 18 5 -5 0.78 0.87
 18 5 -4 7.57 1.02
 18 5 -3 1.36 0.91
 18 5 -2 3.29 0.93
 18 5 -1 2.07 0.92
 18 5 0 -0.04 0.86
 18 5 1 2.4 0.92
 18 5 2 3.22 0.92
 18 5 3 1.78 0.88
 18 5 4 8.69 1.03
 18 5 5 1.66 0.88
 18 5 6 2.16 0.86
 18 5 7 7.89 1
 18 5 8 22.67 1.3
 18 6 -7 6.14 0.92
 18 6 -6 7.11 0.97
 18 6 -5 2.89 0.9
 18 6 -4 7.1 1.01
 18 6 -3 5.74 1.01
 18 6 -2 3.21 0.93
 18 6 -1 8.62 1.04
 18 6 0 0.88 0.87
 18 6 1 7.95 1.04
 18 6 2 3 0.93
 18 6 3 6.47 1.02
 18 6 4 6.73 1.01
 18 6 5 1.48 0.88
 18 6 6 7.79 1
 18 6 7 5.61 0.93
 18 7 -6 1.87 0.83
 18 7 -5 10.9 1.07
 18 7 -4 1.84 0.9
 18 7 -3 0.7 0.87
 18 7 -2 14.27 1.19
 18 7 -1 0.03 0.86
 18 7 0 0.9 0.86
 18 7 1 -0.08 0.85
 18 7 2 16.21 1.2
 18 7 3 0.95 0.86
 18 7 4 1.66 0.88
 18 7 5 12.2 1.09
 18 7 6 2.29 0.85
 18 8 -5 7.08 1
 18 8 -4 7.91 0.99
 18 8 -3 6.06 0.99
 18 8 -2 2.05 0.9
 18 8 -1 0.99 0.87
 18 8 0 2.83 0.9
 18 8 1 -0.01 0.83
 18 8 2 2.56 0.9
 18 8 3 7.76 1
 18 8 4 7.58 0.99
 18 8 5 6.97 0.99
 18 9 -3 0.02 0.83
 18 9 -2 10.35 1.06
 18 9 -1 5.21 0.91
 18 9 0 -0.84 0.81
 18 9 1 3.33 0.89
 18 9 2 12.68 1.07
 18 9 3 0.29 0.85
 19 0 1 3.51 0.94
 19 0 2 5.12 0.99
 19 0 3 31.39 1.52
 19 0 4 8.82 1.06
 19 0 5 -0.48 0.85
 19 0 6 1.26 0.83
 19 0 7 0.52 0.82
 19 1 -7 0.61 0.83
 19 1 -6 -0.64 0.8
 19 1 -5 0.88 0.85
 19 1 -4 0.88 0.86
 19 1 -3 6.22 1
 19 1 -2 26.47 1.44
 19 1 -1 1.29 0.91
 19 1 0 3.88 0.93
 19 1 1 0.81 0.9
 19 1 2 27.06 1.45
 19 1 3 5.07 0.99
 19 1 4 0.16 0.86
 19 1 5 1.32 0.86
 19 1 6 -0.55 0.81
 19 1 7 0.91 0.85
 19 2 -6 2.14 0.83
 19 2 -5 1.66 0.84
 19 2 -4 1.95 0.88
 19 2 -3 15.42 1.19
 19 2 -2 9.66 1.09
 19 2 -1 1.58 0.91
 19 2 0 -0.13 0.85
 19 2 1 2.1 0.9
 19 2 2 10.76 1.11
 19 2 3 15.43 1.19
 19 2 4 3.03 0.92
 19 2 5 0.56 0.85
 19 2 6 1.08 0.81
 19 3 -6 2.1 0.87
 19 3 -5 3.31 0.88
 19 3 -4 6.44 0.98
 19 3 -3 5.18 0.97
 19 3 -2 4.62 0.98
 19 3 -1 4.32 0.95
 19 3 0 3.63 0.93
 19 3 1 3.35 0.93
 19 3 2 7.31 1.01
 19 3 3 5.65 0.97
 19 3 4 8.31 1.02
 19 3 5 4.96 0.91
 19 3 6 1.6 0.87
 19 4 -5 1.77 0.82
 19 4 -4 13.46 1.12
 19 4 -3 4.81 0.94
 19 4 -2 3.19 0.91
 19 4 -1 5.95 0.99
 19 4 0 3.26 0.94
 19 4 1 5.5 0.99
 19 4 2 2.75 0.91
 19 4 3 4.66 0.93
 19 4 4 12.52 1.1
 19 4 5 2.08 0.85
 19 5 -5 0.78 0.84
 19 5 -4 5.18 0.93
 19 5 -3 2.24 0.87
 19 5 -2 8.68 1.04
 19 5 -1 19.93 1.25
 19 5 0 5.25 0.97
 19 5 1 19.76 1.27
 19 5 2 11.08 1.06
 19 5 3 1.52 0.86
 19 5 4 4.58 0.93
 19 5 5 -0.03 0.83
 19 6 -3 9.77 1.09
 19 6 -2 1.58 0.86
 19 6 -1 15.99 1.16
 19 6 0 2.69 0.88
 19 6 1 15.84 1.15
 19 6 2 0.78 0.84
 19 6 3 11.53 1.09
 19 7 -1 -0.1 0.86
 19 7 0 7.17 0.99
 19 7 1 0.49 0.86
 20 0 0 22.51 1.31
 20 0 1 1.94 0.89
 20 0 2 10.56 1.08
 20 1 -2 3.37 0.9
 20 1 -1 2.59 0.9
 20 1 0 0.37 0.85
 20 1 1 2.47 0.89
 20 1 2 3.63 0.91
 20 2 -1 0.44 0.86
 20 2 0 -0.41 0.84
 20 2 1 1.46 0.86

_iucr_refine_fcf_details
;
data_tz
_computing_structure_refinement   ''
_computing_data_collection         'Enraf-Nonius Express'
_computing_structure_solution      'SHELXS-97 (Sheldrick, 1990)'
_shelx_refln_list_code            4
loop_
  _space_group_symop_id
  _space_group_symop_operation_xyz
  1  x,y,z
  2  x+1/2,-y+1/2,-z
  3  -x,y+1/2,-z+1/2
  4  -x+1/2,-y,z+1/2

_space_group_crystal_system       orthorhombic
_space_group_IT_number            19
_space_group_name_H-M_alt         'P 21 21 21'
_space_group_name_Hall            ' P 2ac 2ab'
_symmetry_space_group_name_H-M    'P 21 21 21'
_symmetry_space_group_name_Hall   ' P 2ac 2ab'
_symmetry_Int_Tables_number       19
_cell_length_a                    8.264(4)
_cell_length_b                    8.901(2)
_cell_length_c                    8.9223(14)
_cell_angle_alpha                 90
_cell_angle_beta                  90
_cell_angle_gamma                 90
_cell_volume                      656.3(4)
loop_
  _refln_index_h
  _refln_index_k
  _refln_index_l
  _refln_F_squared_calc
  _refln_F_squared_meas
  _refln_F_squared_sigma
  _refln_F_squared_weight
  _refln_observed_status
-20 -2 -1 0.571 0.307 0.600 147.212 o
-20 -1 -2 1.836 2.353 0.628 134.417 o
-20 -1 -1 1.776 1.808 0.628 134.417 o
-19 -7 -1 0.216 -0.070 0.600 147.212 o
-19 -6 -3 7.559 6.822 0.761 91.640 o
-19 -6 -2 1.038 1.103 0.600 147.212 o
-19 -6 -1 10.950 11.165 0.810 80.914 o
-19 -5 -5 0.273 0.545 0.587 154.305 o
-19 -5 -4 3.764 3.617 0.649 125.885 o
-19 -5 -3 1.941 1.564 0.607 143.847 o
-19 -5 -2 7.093 6.061 0.726 100.664 o
-19 -5 -1 14.327 13.916 0.873 69.682 o
-19 -4 -5 0.959 1.236 0.573 161.924 o
-19 -4 -4 9.456 9.398 0.782 86.797 o
-19 -4 -3 3.285 3.359 0.656 123.221 o
-19 -4 -2 1.819 2.227 0.635 131.479 o
-19 -4 -1 4.214 4.155 0.691 111.088 o
-19 -3 -6 1.433 1.466 0.607 143.847 o
-19 -3 -5 2.168 2.311 0.614 140.596 o
-19 -3 -4 4.977 4.497 0.684 113.367 o
-19 -3 -3 3.591 3.617 0.677 115.717 o
-19 -3 -2 4.301 3.226 0.684 113.367 o
-19 -3 -1 2.417 3.016 0.663 120.640 o
-19 -2 -6 0.750 1.494 0.580 158.046 o
-19 -2 -5 1.091 1.159 0.587 154.305 o
-19 -2 -4 2.069 1.362 0.614 140.596 o
-19 -2 -3 10.306 10.767 0.831 76.886 o
-19 -2 -2 7.263 6.745 0.761 91.640 o
-19 -2 -1 1.414 1.103 0.635 131.479 o
-19 -1 -7 0.476 0.426 0.580 158.046 o
-19 -1 -6 0.033 -0.447 0.559 170.121 o
-19 -1 -5 1.145 0.614 0.594 150.696 o
-19 -1 -4 0.686 0.614 0.600 147.212 o
-19 -1 -3 3.822 4.343 0.698 108.878 o
-19 -1 -2 18.515 18.483 1.005 52.507 o
-19 -1 -1 1.010 0.901 0.635 131.479 o
-18 -9 -3 0.340 0.014 0.580 158.046 o
-18 -9 -2 8.533 7.227 0.740 96.901 o
-18 -9 -1 3.099 3.638 0.635 131.479 o
-18 -8 -5 4.855 4.944 0.698 108.878 o
-18 -8 -4 5.979 5.523 0.691 111.088 o
-18 -8 -3 5.197 4.231 0.691 111.088 o
-18 -8 -2 1.734 1.431 0.628 134.417 o
-18 -8 -1 0.621 0.691 0.607 143.847 o
-18 -7 -6 1.319 1.306 0.580 158.046 o
-18 -7 -5 8.398 7.611 0.747 95.098 o
-18 -7 -4 1.971 1.285 0.628 134.417 o
-18 -7 -3 0.560 0.489 0.607 143.847 o
-18 -7 -2 10.844 9.964 0.831 76.886 o
-18 -7 -1 0.028 0.021 0.600 147.212 o
-18 -6 -7 4.544 4.287 0.642 128.636 o
-18 -6 -6 5.388 4.965 0.677 115.717 o
-18 -6 -5 1.621 2.018 0.628 134.417 o
-18 -6 -4 4.477 4.958 0.705 106.732 o
-18 -6 -3 4.434 4.008 0.705 106.732 o
-18 -6 -2 2.173 2.241 0.649 125.885 o
-18 -6 -1 5.114 6.019 0.726 100.664 o
-18 -5 -8 15.366 15.326 0.908 64.425 o
-18 -5 -7 5.765 5.376 0.691 111.088 o
-18 -5 -6 0.718 0.957 0.600 147.212 o
-18 -5 -5 0.332 0.545 0.607 143.847 o
-18 -5 -4 5.103 5.286 0.712 104.650 o
-18 -5 -3 1.563 0.950 0.635 131.479 o
-18 -5 -2 2.365 2.297 0.649 125.885 o
-18 -5 -1 1.796 1.445 0.642 128.636 o
-18 -4 -8 1.988 1.983 0.600 147.212 o
-18 -4 -7 6.114 6.927 0.726 100.664 o
-18 -4 -6 0.164 -0.279 0.587 154.305 o
-18 -4 -5 20.619 21.939 1.061 47.125 o
-18 -4 -4 14.405 14.880 0.936 60.636 o
-18 -4 -3 9.057 9.329 0.817 79.537 o
-18 -4 -2 9.714 9.615 0.838 75.609 o
-18 -4 -1 5.323 5.216 0.747 95.098 o
-18 -3 -9 5.730 5.446 0.698 108.878 o
-18 -3 -8 10.461 10.292 0.789 85.267 o
-18 -3 -7 7.775 7.073 0.747 95.098 o
-18 -3 -6 6.010 6.186 0.726 100.664 o
-18 -3 -5 18.532 18.217 0.998 53.243 o
-18 -3 -4 0.292 0.454 0.621 137.454 o
-18 -3 -3 17.478 17.805 1.019 51.078 o
-18 -3 -2 6.649 6.927 0.789 85.267 o
-18 -3 -1 10.773 10.523 0.873 69.682 o
-18 -2 -9 0.978 1.005 0.573 161.924 o
-18 -2 -8 2.042 1.627 0.607 143.847 o
-18 -2 -7 7.283 7.583 0.754 93.345 o
-18 -2 -6 3.200 3.142 0.663 120.640 o
-18 -2 -5 2.662 3.002 0.670 118.140 o
-18 -2 -4 0.346 0.461 0.621 137.454 o
-18 -2 -3 23.666 23.482 1.131 41.487 o
-18 -2 -2 16.346 15.808 0.985 54.765 o
-18 -2 -1 7.832 7.953 0.824 78.194 o
-18 -1 -9 1.552 1.278 0.580 158.046 o
-18 -1 -8 1.351 1.201 0.594 150.696 o
-18 -1 -7 4.313 4.015 0.684 113.367 o
-18 -1 -6 17.348 16.925 0.971 56.352 o
-18 -1 -5 11.179 10.341 0.845 74.365 o
-18 -1 -4 13.572 12.617 0.908 64.425 o
-18 -1 -3 1.953 2.297 0.670 118.140 o
-18 -1 -2 4.729 3.840 0.719 102.628 o
-18 -1 -1 3.209 3.631 0.705 106.732 o
-17 -11 -3 0.285 0.412 0.587 154.305 o
-17 -11 -2 0.013 -0.265 0.552 174.455 o
-17 -11 -1 7.047 6.075 0.698 108.878 o
-17 -10 -5 1.663 1.501 0.600 147.212 o
-17 -10 -4 3.666 3.687 0.649 125.885 o
-17 -10 -3 2.631 2.625 0.635 131.479 o
-17 -10 -2 0.796 1.424 0.600 147.212 o
-17 -10 -1 0.051 0.426 0.587 154.305 o
-17 -9 -7 0.355 -0.028 0.580 158.046 o
-17 -9 -6 0.987 1.061 0.600 147.212 o
-17 -9 -5 20.652 20.808 1.012 51.785 o
-17 -9 -4 0.499 0.321 0.600 147.212 o
-17 -9 -3 3.150 2.828 0.663 120.640 o
-17 -9 -2 14.134 14.775 0.915 63.445 o
-17 -9 -1 0.632 0.859 0.621 137.454 o
-17 -8 -8 0.804 0.978 0.600 147.212 o
-17 -8 -7 1.665 1.815 0.607 143.847 o
-17 -8 -6 9.360 9.671 0.796 83.778 o
-17 -8 -5 0.503 0.503 0.594 150.696 o
-17 -8 -4 0.931 1.250 0.614 140.596 o
-17 -8 -3 1.428 1.739 0.635 131.479 o
-17 -8 -2 3.501 3.819 0.691 111.088 o
-17 -8 -1 8.180 8.302 0.803 82.327 o
-17 -7 -9 7.810 7.785 0.761 91.640 o
-17 -7 -8 6.432 6.731 0.712 104.650 o
-17 -7 -7 0.048 0.028 0.580 158.046 o
-17 -7 -6 1.168 1.543 0.621 137.454 o
-17 -7 -5 2.466 1.955 0.642 128.636 o
-17 -7 -4 2.317 2.486 0.663 120.640 o
-17 -7 -3 2.863 2.137 0.670 118.140 o
-17 -7 -2 8.471 7.925 0.810 80.914 o
-17 -7 -1 7.314 7.220 0.796 83.778 o
-17 -6 -9 2.954 3.212 0.628 134.417 o
-17 -6 -8 1.218 1.236 0.600 147.212 o
-17 -6 -7 1.864 1.948 0.628 134.417 o
-17 -6 -6 16.458 17.659 0.978 55.550 o
-17 -6 -5 2.289 2.982 0.670 118.140 o
-17 -6 -4 5.942 5.020 0.740 96.901 o
-17 -6 -3 9.551 9.224 0.838 75.609 o
-17 -6 -2 2.938 2.639 0.691 111.088 o
-17 -6 -1 0.982 0.691 0.642 128.636 o
-17 -5 -10 3.901 3.819 0.628 134.417 o
-17 -5 -9 0.628 0.510 0.580 158.046 o
-17 -5 -8 1.280 1.194 0.628 134.417 o
-17 -5 -7 2.401 2.234 0.642 128.636 o
-17 -5 -6 0.279 0.559 0.607 143.847 o
-17 -5 -5 8.507 8.232 0.803 82.327 o
-17 -5 -4 1.352 1.033 0.642 128.636 o
-17 -5 -3 0.634 0.789 0.649 125.885 o
-17 -5 -2 1.440 1.403 0.670 118.140 o
-17 -5 -1 9.257 8.526 0.803 82.327 o
-17 -4 -10 0.478 0.747 0.566 165.947 o
-17 -4 -9 4.501 5.041 0.691 111.088 o
-17 -4 -8 6.161 6.989 0.747 95.098 o
-17 -4 -7 6.063 5.705 0.726 100.664 o
-17 -4 -6 0.790 0.733 0.628 134.417 o
-17 -4 -5 7.454 7.646 0.803 82.327 o
-17 -4 -4 2.997 2.995 0.691 111.088 o
-17 -4 -3 2.736 2.262 0.656 123.221 o
-17 -4 -2 14.820 14.104 0.922 62.487 o
-17 -4 -1 3.302 3.840 0.691 111.088 o
-17 -3 -11 5.388 5.104 0.684 113.367 o
-17 -3 -10 24.392 24.878 1.082 45.319 o
-17 -3 -9 3.342 2.988 0.663 120.640 o
-17 -3 -8 19.023 19.488 1.019 51.078 o
-17 -3 -7 2.702 2.702 0.677 115.717 o
-17 -3 -6 3.284 3.170 0.684 113.367 o
-17 -3 -5 1.256 0.740 0.642 128.636 o
-17 -3 -4 6.696 5.921 0.740 96.901 o
-17 -3 -3 14.860 14.656 0.936 60.636 o
-17 -3 -2 1.373 1.152 0.642 128.636 o
-17 -3 -1 10.806 11.200 0.873 69.682 o
-17 -2 -11 0.713 0.894 0.559 170.121 o
-17 -2 -10 2.537 2.730 0.628 134.417 o
-17 -2 -9 12.144 12.066 0.852 73.151 o
-17 -2 -8 14.002 14.251 0.922 62.487 o
-17 -2 -7 0.721 0.621 0.621 137.454 o
-17 -2 -6 7.946 7.862 0.803 82.327 o
-17 -2 -5 15.304 15.396 0.985 54.765 o
-17 -2 -4 0.390 0.901 0.621 137.454 o
-17 -2 -3 15.456 15.278 0.964 57.172 o
-17 -2 -2 9.546 9.706 0.845 74.365 o
-17 -2 -1 26.493 27.525 1.201 36.803 o
-17 -1 -11 3.318 3.617 0.628 134.417 o
-17 -1 -10 14.873 15.375 0.901 65.427 o
-17 -1 -9 0.888 1.054 0.607 143.847 o
-17 -1 -8 8.667 8.128 0.796 83.778 o
-17 -1 -7 5.911 5.523 0.754 93.345 o
-17 -1 -6 50.491 49.554 1.648 19.549 o
-17 -1 -5 6.150 5.844 0.754 93.345 o
-17 -1 -4 91.220 90.513 2.353 9.587 o
-17 -1 -3 16.006 16.534 0.985 54.765 o
-17 -1 -2 18.676 18.441 1.026 50.385 o
-17 -1 -1 20.729 20.452 1.075 45.909 o
-16 -13 -2 3.615 3.345 0.621 137.454 o
-16 -13 -1 2.029 2.500 0.607 143.847 o
-16 -12 -5 2.572 2.611 0.628 134.417 o
-16 -12 -4 1.333 1.054 0.573 161.924 o
-16 -12 -3 0.432 0.656 0.573 161.924 o
-16 -12 -2 3.547 3.764 0.649 125.885 o
-16 -12 -1 2.522 2.814 0.635 131.479 o
-16 -11 -7 5.214 5.390 0.691 111.088 o
-16 -11 -6 3.226 2.842 0.635 131.479 o
-16 -11 -5 12.132 12.317 0.845 74.365 o
-16 -11 -4 4.012 3.854 0.670 118.140 o
-16 -11 -3 6.775 6.543 0.733 98.755 o
-16 -11 -2 3.969 4.141 0.684 113.367 o
-16 -11 -1 5.320 5.244 0.698 108.878 o
-16 -10 -8 1.442 1.257 0.580 158.046 o
-16 -10 -7 4.006 3.617 0.656 123.221 o
-16 -10 -6 0.088 0.161 0.587 154.305 o
-16 -10 -5 7.680 7.883 0.782 86.797 o
-16 -10 -4 15.730 15.585 0.943 59.741 o
-16 -10 -3 0.366 -0.237 0.594 150.696 o
-16 -10 -2 4.424 4.580 0.705 106.732 o
-16 -10 -1 1.853 2.011 0.656 123.221 o
-16 -9 -9 12.229 12.925 0.831 76.886 o
-16 -9 -8 9.273 8.560 0.768 89.981 o
-16 -9 -7 0.474 0.887 0.607 143.847 o
-16 -9 -6 7.834 7.597 0.768 89.981 o
-16 -9 -5 9.533 9.573 0.824 78.194 o
-16 -9 -4 9.498 8.595 0.817 79.537 o
-16 -9 -3 1.890 2.269 0.656 123.221 o
-16 -9 -2 23.998 23.838 1.145 40.481 o
-16 -9 -1 23.149 21.457 1.089 44.739 o
-16 -8 -10 4.314 4.985 0.656 123.221 o
-16 -8 -9 0.166 0.377 0.573 161.924 o
-16 -8 -8 3.173 3.044 0.656 123.221 o
-16 -8 -7 17.835 18.629 0.998 53.243 o
-16 -8 -6 2.665 2.884 0.677 115.717 o
-16 -8 -5 26.896 28.055 1.222 35.552 o
-16 -8 -4 6.860 6.466 0.775 88.368 o
-16 -8 -3 29.223 29.738 1.278 32.511 o
-16 -8 -2 4.724 5.013 0.754 93.345 o
-16 -8 -1 1.116 1.739 0.649 125.885 o
-16 -7 -11 2.452 2.039 0.621 137.454 o
-16 -7 -10 2.696 2.416 0.621 137.454 o
-16 -7 -9 6.085 5.991 0.726 100.664 o
-16 -7 -8 7.190 6.368 0.754 93.345 o
-16 -7 -7 3.159 2.807 0.684 113.367 o
-16 -7 -6 13.998 13.839 0.922 62.487 o
-16 -7 -5 18.327 18.119 1.040 49.042 o
-16 -7 -4 6.891 6.152 0.761 91.640 o
-16 -7 -3 3.963 3.966 0.712 104.650 o
-16 -7 -2 32.102 31.393 1.278 32.511 o
-16 -7 -1 2.263 2.297 0.670 118.140 o
-16 -6 -11 1.382 0.740 0.580 158.046 o
-16 -6 -10 8.072 8.351 0.761 91.640 o
-16 -6 -9 3.846 3.435 0.663 120.640 o
-16 -6 -8 14.589 14.866 0.943 59.741 o
-16 -6 -7 12.663 12.359 0.901 65.427 o
-16 -6 -6 4.416 5.370 0.733 98.755 o
-16 -6 -5 6.537 6.179 0.747 95.098 o
-16 -6 -4 1.666 1.962 0.642 128.636 o
-16 -6 -3 20.605 20.668 1.061 47.125 o
-16 -6 -2 32.896 31.260 1.278 32.511 o
-16 -6 -1 5.495 6.061 0.747 95.098 o
-16 -5 -12 16.468 16.150 0.915 63.445 o
-16 -5 -11 0.930 0.859 0.587 154.305 o
-16 -5 -10 8.715 9.538 0.796 83.778 o
-16 -5 -9 2.483 2.367 0.649 125.885 o
-16 -5 -8 34.525 34.109 1.341 29.535 o
-16 -5 -7 5.731 5.663 0.754 93.345 o
-16 -5 -6 3.280 3.156 0.663 120.640 o
-16 -5 -5 1.947 1.431 0.628 134.417 o
-16 -5 -4 0.570 1.473 0.614 140.596 o
-16 -5 -3 0.640 0.936 0.621 137.454 o
-16 -5 -2 0.844 1.376 0.635 131.479 o
-16 -5 -1 3.531 3.526 0.684 113.367 o
-16 -4 -12 1.443 1.962 0.587 154.305 o
-16 -4 -11 0.164 0.216 0.580 158.046 o
-16 -4 -10 0.219 0.538 0.587 154.305 o
-16 -4 -9 5.871 6.445 0.747 95.098 o
-16 -4 -8 0.287 0.112 0.621 137.454 o
-16 -4 -7 15.950 15.201 0.943 59.741 o
-16 -4 -6 3.763 3.966 0.677 115.717 o
-16 -4 -5 11.986 11.738 0.873 69.682 o
-16 -4 -4 26.417 26.275 1.180 38.121 o
-16 -4 -3 30.054 30.283 1.257 33.604 o
-16 -4 -2 3.112 2.856 0.677 115.717 o
-16 -4 -1 4.642 4.727 0.712 104.650 o
-16 -3 -12 5.455 4.629 0.663 120.640 o
-16 -3 -11 4.107 3.715 0.670 118.140 o
-16 -3 -10 22.887 21.715 1.068 46.511 o
-16 -3 -9 16.769 16.639 0.978 55.550 o
-16 -3 -8 29.424 29.466 1.264 33.234 o
-16 -3 -7 8.877 10.048 0.817 79.537 o
-16 -3 -6 1.175 0.412 0.607 143.847 o
-16 -3 -5 10.795 11.563 0.866 70.810 o
-16 -3 -4 2.227 2.046 0.642 128.636 o
-16 -3 -3 0.771 0.517 0.614 140.596 o
-16 -3 -2 13.003 12.827 0.901 65.427 o
-16 -3 -1 34.252 33.753 1.327 30.160 o
-16 -2 -13 3.915 3.037 0.635 131.479 o
-16 -2 -12 6.355 7.066 0.712 104.650 o
-16 -2 -11 5.781 5.816 0.726 100.664 o
-16 -2 -10 4.784 5.153 0.726 100.664 o
-16 -2 -9 3.262 3.044 0.691 111.088 o
-16 -2 -8 2.462 2.451 0.677 115.717 o
-16 -2 -7 9.303 8.274 0.789 85.267 o
-16 -2 -6 9.278 10.041 0.824 78.194 o
-16 -2 -5 11.597 12.345 0.887 67.504 o
-16 -2 -4 0.687 0.356 0.614 140.596 o
-16 -2 -3 7.728 7.939 0.782 86.797 o
-16 -2 -2 5.063 4.992 0.726 100.664 o
-16 -2 -1 9.354 9.350 0.824 78.194 o
-16 -1 -13 0.360 1.033 0.573 161.924 o
-16 -1 -12 9.156 8.777 0.761 91.640 o
-16 -1 -11 9.613 10.013 0.796 83.778 o
-16 -1 -10 5.333 5.314 0.719 102.628 o
-16 -1 -9 2.121 1.438 0.635 131.479 o
-16 -1 -8 1.009 0.356 0.587 154.305 o
-16 -1 -7 3.298 3.631 0.663 120.640 o
-16 -1 -6 10.814 10.962 0.852 73.151 o
-16 -1 -5 2.554 2.933 0.663 120.640 o
-16 -1 -4 3.121 3.359 0.677 115.717 o
-16 -1 -3 5.921 5.761 0.740 96.901 o
-16 -1 -2 15.918 15.773 0.957 58.009 o
-16 -1 -1 3.410 3.177 0.677 115.717 o
-15 -14 -3 0.736 0.782 0.587 154.305 o
-15 -14 -2 0.086 -0.307 0.545 178.957 o
-15 -14 -1 1.071 1.801 0.580 158.046 o
-15 -13 -6 5.654 4.916 0.684 113.367 o
-15 -13 -5 1.992 1.697 0.600 147.212 o
-15 -13 -4 4.410 3.889 0.656 123.221 o
-15 -13 -3 0.005 -0.391 0.566 165.947 o
-15 -13 -2 3.691 4.280 0.663 120.640 o
-15 -13 -1 0.709 1.501 0.600 147.212 o
-15 -12 -8 0.792 0.915 0.587 154.305 o
-15 -12 -7 2.393 2.179 0.607 143.847 o
-15 -12 -6 6.049 5.740 0.705 106.732 o
-15 -12 -5 0.554 0.342 0.587 154.305 o
-15 -12 -4 8.877 9.329 0.796 83.778 o
-15 -12 -3 3.341 3.798 0.670 118.140 o
-15 -12 -2 6.115 6.403 0.733 98.755 o
-15 -12 -1 0.399 0.182 0.587 154.305 o
-15 -11 -9 9.475 10.062 0.775 88.368 o
-15 -11 -8 4.515 4.706 0.684 113.367 o
-15 -11 -7 9.148 9.189 0.789 85.267 o
-15 -11 -6 2.456 2.863 0.642 128.636 o
-15 -11 -5 6.707 6.459 0.747 95.098 o
-15 -11 -4 1.470 1.613 0.642 128.636 o
-15 -11 -3 22.623 22.567 1.117 42.530 o
-15 -11 -2 5.483 5.181 0.740 96.901 o
-15 -11 -1 23.957 23.901 1.145 40.481 o
-15 -10 -10 9.597 10.187 0.768 89.981 o
-15 -10 -9 2.858 2.814 0.635 131.479 o
-15 -10 -8 0.811 1.005 0.607 143.847 o
-15 -10 -7 10.213 10.746 0.831 76.886 o
-15 -10 -6 4.306 4.441 0.698 108.878 o
-15 -10 -5 5.579 5.363 0.740 96.901 o
-15 -10 -4 11.534 11.507 0.894 66.454 o
-15 -10 -3 25.376 24.320 1.166 39.040 o
-15 -10 -2 21.438 21.248 1.110 43.067 o
-15 -10 -1 13.976 13.553 0.915 63.445 o
-15 -9 -11 1.646 1.403 0.600 147.212 o
-15 -9 -10 6.137 5.781 0.705 106.732 o
-15 -9 -9 3.137 3.547 0.677 115.717 o
-15 -9 -8 7.607 7.157 0.768 89.981 o
-15 -9 -7 16.032 16.674 0.985 54.765 o
-15 -9 -6 27.354 27.776 1.229 35.149 o
-15 -9 -5 13.168 13.574 0.943 59.741 o
-15 -9 -4 49.144 47.934 1.585 21.129 o
-15 -9 -3 12.997 12.778 0.894 66.454 o
-15 -9 -2 8.184 7.625 0.782 86.797 o
-15 -9 -1 5.765 5.788 0.747 95.098 o
-15 -8 -12 7.269 6.787 0.712 104.650 o
-15 -8 -11 1.347 0.614 0.580 158.046 o
-15 -8 -10 20.577 21.527 1.047 48.390 o
-15 -8 -9 15.209 14.775 0.936 60.636 o
-15 -8 -8 0.882 0.098 0.621 137.454 o
-15 -8 -7 23.474 23.265 1.138 40.979 o
-15 -8 -6 0.486 0.433 0.600 147.212 o
-15 -8 -5 3.543 3.966 0.705 106.732 o
-15 -8 -4 8.706 8.407 0.810 80.914 o
-15 -8 -3 52.175 52.578 1.676 18.902 o
-15 -8 -2 9.036 8.477 0.817 79.537 o
-15 -8 -1 41.458 40.086 1.452 25.166 o
-15 -7 -12 0.082 0.293 0.545 178.957 o
-15 -7 -11 3.693 3.275 0.656 123.221 o
-15 -7 -10 7.765 7.932 0.768 89.981 o
-15 -7 -9 2.228 1.725 0.649 125.885 o
-15 -7 -8 11.653 11.472 0.887 67.504 o
-15 -7 -7 8.393 8.176 0.789 85.267 o
-15 -7 -6 47.056 46.629 1.564 21.699 o
-15 -7 -5 7.417 6.557 0.761 91.640 o
-15 -7 -4 49.525 46.447 1.571 21.507 o
-15 -7 -3 8.689 8.491 0.824 78.194 o
-15 -7 -2 54.450 52.327 1.676 18.902 o
-15 -7 -1 3.540 4.441 0.705 106.732 o
-15 -6 -13 1.903 1.976 0.607 143.847 o
-15 -6 -12 1.646 1.438 0.600 147.212 o
-15 -6 -11 9.428 9.245 0.782 86.797 o
-15 -6 -10 2.247 1.892 0.635 131.479 o
-15 -6 -9 13.180 12.911 0.915 63.445 o
-15 -6 -8 3.813 3.973 0.677 115.717 o
-15 -6 -7 12.374 12.659 0.887 67.504 o
-15 -6 -6 0.156 0.251 0.587 154.305 o
-15 -6 -5 3.913 4.406 0.691 111.088 o
-15 -6 -4 25.607 26.680 1.187 37.674 o
-15 -6 -3 44.438 43.815 1.522 22.910 o
-15 -6 -2 2.230 1.662 0.656 123.221 o
-15 -6 -1 62.683 59.895 1.815 16.106 o
-15 -5 -13 7.787 7.771 0.719 102.628 o
-15 -5 -12 8.430 8.428 0.761 91.640 o
-15 -5 -11 4.889 4.867 0.705 106.732 o
-15 -5 -10 9.382 9.524 0.824 78.194 o
-15 -5 -9 23.866 22.421 1.131 41.487 o
-15 -5 -8 7.043 6.487 0.754 93.345 o
-15 -5 -7 1.933 2.004 0.635 131.479 o
-15 -5 -6 4.876 4.504 0.705 106.732 o
-15 -5 -5 3.261 3.058 0.677 115.717 o
-15 -5 -4 21.208 19.942 1.054 47.751 o
-15 -5 -3 20.870 19.670 1.040 49.042 o
-15 -5 -2 12.135 11.807 0.880 68.580 o
-15 -5 -1 15.980 16.919 0.985 54.765 o
-15 -4 -13 0.251 -0.007 0.559 170.121 o
-15 -4 -12 3.732 3.435 0.656 123.221 o
-15 -4 -11 12.352 12.338 0.873 69.682 o
-15 -4 -10 0.944 0.859 0.621 137.454 o
-15 -4 -9 6.442 6.738 0.740 96.901 o
-15 -4 -8 11.735 11.312 0.859 71.966 o
-15 -4 -7 22.861 22.721 1.103 43.614 o
-15 -4 -6 1.897 1.494 0.621 137.454 o
-15 -4 -5 4.920 3.652 0.691 111.088 o
-15 -4 -4 11.462 11.263 0.859 71.966 o
-15 -4 -3 9.703 9.105 0.810 80.914 o
-15 -4 -2 10.504 9.908 0.831 76.886 o
-15 -4 -1 26.798 25.102 1.145 40.481 o
-15 -3 -14 2.796 2.982 0.628 134.417 o
-15 -3 -13 1.063 1.047 0.580 158.046 o
-15 -3 -12 2.299 2.297 0.628 134.417 o
-15 -3 -11 6.686 7.408 0.775 88.368 o
-15 -3 -10 8.909 9.245 0.838 75.609 o
-15 -3 -9 0.272 0.510 0.594 150.696 o
-15 -3 -8 0.575 0.600 0.594 150.696 o
-15 -3 -7 3.619 4.343 0.691 111.088 o
-15 -3 -6 1.983 2.290 0.635 131.479 o
-15 -3 -5 23.654 23.510 1.110 43.067 o
-15 -3 -4 14.484 14.098 0.915 63.445 o
-15 -3 -3 16.760 17.030 0.964 57.172 o
-15 -3 -2 5.696 5.062 0.705 106.732 o
-15 -3 -1 5.508 5.006 0.712 104.650 o
-15 -2 -14 8.460 8.735 0.726 100.664 o
-15 -2 -13 3.599 2.451 0.635 131.479 o
-15 -2 -12 3.591 3.854 0.670 118.140 o
-15 -2 -11 3.164 3.973 0.691 111.088 o
-15 -2 -10 15.884 15.166 0.971 56.352 o
-15 -2 -9 1.587 1.047 0.607 143.847 o
-15 -2 -8 10.556 10.795 0.831 76.886 o
-15 -2 -7 7.369 7.758 0.775 88.368 o
-15 -2 -6 7.889 8.065 0.775 88.368 o
-15 -2 -5 0.629 1.194 0.600 147.212 o
-15 -2 -4 19.790 20.291 1.040 49.042 o
-15 -2 -3 19.532 18.608 1.012 51.785 o
-15 -2 -2 6.423 6.382 0.733 98.755 o
-15 -2 -1 1.127 1.634 0.607 143.847 o
-15 -1 -14 3.424 3.268 0.614 140.596 o
-15 -1 -13 5.559 5.181 0.691 111.088 o
-15 -1 -12 3.750 3.973 0.670 118.140 o
-15 -1 -11 14.766 14.544 0.943 59.741 o
-15 -1 -10 2.520 2.779 0.642 128.636 o
-15 -1 -9 4.904 5.251 0.698 108.878 o
-15 -1 -8 14.580 14.056 0.915 63.445 o
-15 -1 -7 0.047 0.733 0.587 154.305 o
-15 -1 -6 5.919 6.228 0.733 98.755 o
-15 -1 -5 0.882 0.684 0.600 147.212 o
-15 -1 -4 2.421 2.206 0.635 131.479 o
-15 -1 -3 10.566 10.746 0.817 79.537 o
-15 -1 -2 42.578 39.318 1.410 26.683 o
-15 -1 -1 5.880 4.846 0.698 108.878 o
-14 -15 -4 5.769 5.809 0.691 111.088 o
-14 -15 -3 2.470 1.871 0.580 158.046 o
-14 -15 -2 1.135 0.768 0.566 165.947 o
-14 -15 -1 0.633 0.489 0.566 165.947 o
-14 -14 -6 5.333 7.401 0.726 100.664 o
-14 -14 -5 0.207 -0.140 0.566 165.947 o
-14 -14 -4 2.564 2.311 0.628 134.417 o
-14 -14 -3 1.955 2.772 0.628 134.417 o
-14 -14 -2 3.186 2.549 0.642 128.636 o
-14 -14 -1 17.854 16.800 0.964 57.172 o
-14 -13 -8 3.663 3.142 0.607 143.847 o
-14 -13 -7 4.759 4.839 0.663 120.640 o
-14 -13 -6 4.245 3.596 0.670 118.140 o
-14 -13 -5 15.204 14.279 0.915 63.445 o
-14 -13 -4 18.452 19.048 1.005 52.507 o
-14 -13 -3 3.480 3.575 0.677 115.717 o
-14 -13 -2 3.016 2.660 0.656 123.221 o
-14 -13 -1 2.549 1.948 0.663 120.640 o
-14 -12 -9 6.125 6.124 0.691 111.088 o
-14 -12 -8 1.782 1.306 0.614 140.596 o
-14 -12 -7 1.997 2.004 0.635 131.479 o
-14 -12 -6 0.501 -0.230 0.587 154.305 o
-14 -12 -5 1.238 1.075 0.635 131.479 o
-14 -12 -4 4.482 4.923 0.726 100.664 o
-14 -12 -3 2.649 3.079 0.691 111.088 o
-14 -12 -2 12.379 13.050 0.922 62.487 o
-14 -12 -1 0.014 0.272 0.614 140.596 o
-14 -11 -11 1.757 1.117 0.594 150.696 o
-14 -11 -10 4.013 3.519 0.642 128.636 o
-14 -11 -9 1.651 1.627 0.614 140.596 o
-14 -11 -8 6.252 6.284 0.740 96.901 o
-14 -11 -7 2.283 2.339 0.656 123.221 o
-14 -11 -6 1.461 0.880 0.635 131.479 o
-14 -11 -5 3.467 3.889 0.705 106.732 o
-14 -11 -4 6.896 6.522 0.775 88.368 o
-14 -11 -3 2.271 2.123 0.635 131.479 o
-14 -11 -2 5.581 5.516 0.733 98.755 o
-14 -11 -1 10.235 10.055 0.838 75.609 o
-14 -10 -11 3.366 3.589 0.642 128.636 o
-14 -10 -10 3.406 3.617 0.663 120.640 o
-14 -10 -9 4.908 4.895 0.712 104.650 o
-14 -10 -8 1.794 1.424 0.656 123.221 o
-14 -10 -7 10.348 10.418 0.852 73.151 o
-14 -10 -6 2.075 2.367 0.649 125.885 o
-14 -10 -5 8.812 8.442 0.803 82.327 o
-14 -10 -4 2.555 1.836 0.656 123.221 o
-14 -10 -3 14.387 14.286 0.922 62.487 o
-14 -10 -2 7.807 7.932 0.796 83.778 o
-14 -10 -1 1.804 1.145 0.628 134.417 o
-14 -9 -12 6.506 7.045 0.705 106.732 o
-14 -9 -11 0.605 0.433 0.594 150.696 o
-14 -9 -10 0.075 0.328 0.594 150.696 o
-14 -9 -9 6.194 4.015 0.705 106.732 o
-14 -9 -8 18.629 19.209 1.061 47.125 o
-14 -9 -7 0.250 0.503 0.600 147.212 o
-14 -9 -6 0.708 0.587 0.621 137.454 o
-14 -9 -5 0.521 1.012 0.621 137.454 o
-14 -9 -4 1.930 2.255 0.642 128.636 o
-14 -9 -3 1.276 1.355 0.628 134.417 o
-14 -9 -2 0.171 0.307 0.594 150.696 o
-14 -9 -1 4.942 6.605 0.740 96.901 o
-14 -8 -13 0.252 0.014 0.538 183.636 o
-14 -8 -12 4.704 4.203 0.677 115.717 o
-14 -8 -11 4.671 4.469 0.684 113.367 o
-14 -8 -10 0.918 0.705 0.607 143.847 o
-14 -8 -9 11.081 10.851 0.880 68.580 o
-14 -8 -8 2.794 2.688 0.656 123.221 o
-14 -8 -7 2.077 2.388 0.663 120.640 o
-14 -8 -6 16.992 16.737 0.992 53.996 o
-14 -8 -5 19.212 19.746 1.047 48.390 o
-14 -8 -4 3.380 3.345 0.677 115.717 o
-14 -8 -3 3.549 3.142 0.677 115.717 o
-14 -8 -2 2.210 1.676 0.642 128.636 o
-14 -8 -1 2.998 2.814 0.656 123.221 o
-14 -7 -13 1.279 1.292 0.587 154.305 o
-14 -7 -12 1.705 2.339 0.614 140.596 o
-14 -7 -11 23.202 23.287 1.110 43.067 o
-14 -7 -10 5.959 5.698 0.754 93.345 o
-14 -7 -9 8.946 8.847 0.803 82.327 o
-14 -7 -8 7.756 7.904 0.782 86.797 o
-14 -7 -7 11.765 10.781 0.859 71.966 o
-14 -7 -6 16.356 16.332 0.964 57.172 o
-14 -7 -5 2.131 2.451 0.649 125.885 o
-14 -7 -4 6.419 6.145 0.740 96.901 o
-14 -7 -3 3.891 3.777 0.677 115.717 o
-14 -7 -2 10.118 10.250 0.824 78.194 o
-14 -7 -1 25.968 26.198 1.159 39.511 o
-14 -6 -14 0.178 -0.035 0.538 183.636 o
-14 -6 -13 1.926 2.521 0.621 137.454 o
-14 -6 -12 0.057 0.147 0.580 158.046 o
-14 -6 -11 2.517 2.800 0.670 118.140 o
-14 -6 -10 4.964 4.643 0.698 108.878 o
-14 -6 -9 4.561 4.224 0.705 106.732 o
-14 -6 -8 7.252 6.529 0.761 91.640 o
-14 -6 -7 9.221 9.594 0.817 79.537 o
-14 -6 -6 19.400 20.459 1.054 47.751 o
-14 -6 -5 13.644 14.251 0.922 62.487 o
-14 -6 -4 9.719 8.826 0.796 83.778 o
-14 -6 -3 16.812 17.086 0.978 55.550 o
-14 -6 -2 8.428 8.540 0.775 88.368 o
-14 -6 -1 1.454 1.222 0.614 140.596 o
-14 -5 -14 0.842 0.524 0.566 165.947 o
-14 -5 -13 1.634 2.192 0.628 134.417 o
-14 -5 -12 2.628 2.472 0.656 123.221 o
-14 -5 -11 30.141 32.524 1.320 30.480 o
-14 -5 -10 27.518 28.258 1.208 36.379 o
-14 -5 -9 9.515 10.111 0.831 76.886 o
-14 -5 -8 0.566 0.216 0.587 154.305 o
-14 -5 -7 5.506 5.642 0.719 102.628 o
-14 -5 -6 1.429 1.138 0.607 143.847 o
-14 -5 -5 4.910 4.783 0.691 111.088 o
-14 -5 -4 1.964 2.018 0.621 137.454 o
-14 -5 -3 2.202 2.318 0.628 134.417 o
-14 -5 -2 15.235 15.501 0.915 63.445 o
-14 -5 -1 64.017 62.751 1.815 16.106 o
-14 -4 -15 1.767 1.068 0.587 154.305 o
-14 -4 -14 1.486 2.165 0.614 140.596 o
-14 -4 -13 1.322 0.908 0.594 150.696 o
-14 -4 -12 4.625 4.853 0.719 102.628 o
-14 -4 -11 3.738 4.078 0.691 111.088 o
-14 -4 -10 1.327 2.074 0.642 128.636 o
-14 -4 -9 31.928 32.301 1.299 31.471 o
-14 -4 -8 4.945 4.776 0.698 108.878 o
-14 -4 -7 10.951 11.325 0.852 73.151 o
-14 -4 -6 50.369 50.965 1.641 19.715 o
-14 -4 -5 25.937 24.885 1.131 41.487 o
-14 -4 -4 46.243 45.812 1.522 22.910 o
-14 -4 -3 6.546 5.956 0.705 106.732 o
-14 -4 -2 12.518 12.568 0.845 74.365 o
-14 -4 -1 19.933 19.711 0.978 55.550 o
-14 -3 -15 1.306 1.410 0.580 158.046 o
-14 -3 -14 12.175 11.905 0.831 76.886 o
-14 -3 -13 2.141 2.004 0.635 131.479 o
-14 -3 -12 17.533 18.846 1.033 49.707 o
-14 -3 -11 1.941 1.892 0.635 131.479 o
-14 -3 -10 21.406 20.870 1.061 47.125 o
-14 -3 -9 2.711 3.135 0.670 118.140 o
-14 -3 -8 2.621 2.975 0.663 120.640 o
-14 -3 -7 26.392 26.156 1.166 39.040 o
-14 -3 -6 9.767 10.327 0.810 80.914 o
-14 -3 -5 4.252 3.449 0.656 123.221 o
-14 -3 -4 11.319 11.165 0.824 78.194 o
-14 -3 -3 11.233 11.430 0.817 79.537 o
-14 -3 -2 4.323 4.469 0.635 131.479 o
-14 -3 -1 58.699 58.527 1.669 19.061 o
-14 -2 -15 23.136 22.686 1.012 51.785 o
-14 -2 -14 1.612 1.194 0.614 140.596 o
-14 -2 -13 4.679 4.657 0.691 111.088 o
-14 -2 -12 31.820 31.770 1.306 31.136 o
-14 -2 -11 18.833 20.270 1.033 49.707 o
-14 -2 -10 5.180 5.411 0.719 102.628 o
-14 -2 -9 33.871 34.437 1.334 29.845 o
-14 -2 -8 2.199 2.060 0.642 128.636 o
-14 -2 -7 56.819 55.895 1.739 17.561 o
-14 -2 -6 20.677 20.459 1.040 49.042 o
-14 -2 -5 12.988 12.464 0.845 74.365 o
-14 -2 -4 28.979 29.012 1.173 38.576 o
-14 -2 -3 7.083 7.485 0.691 111.088 o
-14 -2 -2 32.586 33.320 1.208 36.379 o
-14 -2 -1 28.844 28.698 1.124 42.004 o
-14 -1 -15 3.201 3.030 0.614 140.596 o
-14 -1 -14 27.057 27.134 1.152 39.992 o
-14 -1 -13 30.888 31.295 1.278 32.511 o
-14 -1 -12 18.038 19.188 1.054 47.751 o
-14 -1 -11 8.673 8.658 0.775 88.368 o
-14 -1 -10 9.141 9.957 0.831 76.886 o
-14 -1 -9 41.273 41.161 1.473 24.455 o
-14 -1 -8 28.652 29.124 1.236 34.753 o
-14 -1 -7 17.252 17.030 0.978 55.550 o
-14 -1 -6 21.158 21.695 1.061 47.125 o
-14 -1 -5 44.708 45.875 1.508 23.336 o
-14 -1 -4 55.850 56.090 1.662 19.221 o
-14 -1 -3 2.249 2.430 0.587 154.305 o
-14 -1 -2 81.414 81.017 2.067 12.427 o
-14 -1 -1 9.197 9.161 0.733 98.755 o
-13 -16 -4 1.825 2.388 0.607 143.847 o
-13 -16 -3 5.774 5.600 0.663 120.640 o
-13 -16 -2 0.132 -0.384 0.531 188.500 o
-13 -16 -1 4.147 4.280 0.796 83.778 o
-13 -15 -7 0.104 0.314 0.538 183.636 o
-13 -15 -6 12.626 12.568 0.817 79.537 o
-13 -15 -5 10.862 10.837 0.803 82.327 o
-13 -15 -4 10.615 11.039 0.824 78.194 o
-13 -15 -3 0.158 0.845 0.587 154.305 o
-13 -15 -2 3.153 2.786 0.649 125.885 o
-13 -15 -1 1.469 1.096 0.607 143.847 o
-13 -14 -8 1.862 1.913 0.594 150.696 o
-13 -14 -7 7.419 8.239 0.747 95.098 o
-13 -14 -6 0.333 0.538 0.587 154.305 o
-13 -14 -5 1.557 1.913 0.614 140.596 o
-13 -14 -4 3.434 3.191 0.670 118.140 o
-13 -14 -3 6.650 6.647 0.754 93.345 o
-13 -14 -2 2.814 3.030 0.684 113.367 o
-13 -14 -1 46.336 46.552 1.571 21.507 o
-13 -13 -10 3.750 4.022 0.656 123.221 o
-13 -13 -9 0.061 0.845 0.559 170.121 o
-13 -13 -8 6.878 6.920 0.747 95.098 o
-13 -13 -7 8.701 9.664 0.817 79.537 o
-13 -13 -6 18.926 18.825 1.033 49.707 o
-13 -13 -5 2.187 1.906 0.663 120.640 o
-13 -13 -4 13.441 12.855 0.922 62.487 o
-13 -13 -3 5.844 5.258 0.768 89.981 o
-13 -13 -2 32.346 32.615 1.334 29.845 o
-13 -13 -1 10.758 11.940 0.908 64.425 o
-13 -12 -11 12.866 12.170 0.803 82.327 o
-13 -12 -10 0.642 -0.049 0.580 158.046 o
-13 -12 -9 1.579 1.515 0.621 137.454 o
-13 -12 -8 8.179 9.182 0.810 80.914 o
-13 -12 -7 11.795 11.451 0.880 68.580 o
-13 -12 -6 7.758 7.946 0.817 79.537 o
-13 -12 -5 0.818 0.698 0.642 128.636 o
-13 -12 -4 7.857 8.784 0.796 83.778 o
-13 -12 -3 5.938 6.172 0.747 95.098 o
-13 -12 -2 16.234 16.011 0.971 56.352 o
-13 -12 -1 27.142 26.324 1.180 38.121 o
-13 -11 -12 5.893 5.823 0.677 115.717 o
-13 -11 -11 1.487 1.648 0.600 147.212 o
-13 -11 -10 8.367 8.931 0.789 85.267 o
-13 -11 -9 6.327 6.124 0.754 93.345 o
-13 -11 -8 18.227 17.931 1.033 49.707 o
-13 -11 -7 11.374 11.647 0.908 64.425 o
-13 -11 -6 3.556 3.554 0.691 111.088 o
-13 -11 -5 19.218 19.830 1.040 49.042 o
-13 -11 -4 0.987 0.614 0.614 140.596 o
-13 -11 -3 12.501 12.624 0.894 66.454 o
-13 -11 -2 1.105 0.712 0.621 137.454 o
-13 -11 -1 0.173 0.447 0.600 147.212 o
-13 -10 -13 8.174 8.330 0.747 95.098 o
-13 -10 -12 4.208 4.015 0.656 123.221 o
-13 -10 -11 2.622 2.374 0.642 128.636 o
-13 -10 -10 1.011 1.124 0.628 134.417 o
-13 -10 -9 6.073 6.550 0.782 86.797 o
-13 -10 -8 1.147 1.452 0.635 131.479 o
-13 -10 -7 5.741 5.551 0.740 96.901 o
-13 -10 -6 2.088 2.158 0.656 123.221 o
-13 -10 -5 4.904 4.462 0.719 102.628 o
-13 -10 -4 12.263 12.359 0.901 65.427 o
-13 -10 -3 14.004 13.735 0.929 61.551 o
-13 -10 -2 16.055 16.304 0.971 56.352 o
-13 -10 -1 3.601 3.589 0.684 113.367 o
-13 -9 -13 12.058 13.225 0.845 74.365 o
-13 -9 -12 5.441 5.167 0.712 104.650 o
-13 -9 -11 2.386 2.318 0.663 120.640 o
-13 -9 -10 3.511 3.680 0.712 104.650 o
-13 -9 -9 0.872 1.138 0.628 134.417 o
-13 -9 -8 8.205 8.128 0.803 82.327 o
-13 -9 -7 7.443 7.325 0.789 85.267 o
-13 -9 -6 22.058 21.883 1.096 44.171 o
-13 -9 -5 1.773 1.550 0.649 125.885 o
-13 -9 -4 1.171 1.815 0.635 131.479 o
-13 -9 -3 1.406 1.920 0.635 131.479 o
-13 -9 -2 7.129 6.843 0.761 91.640 o
-13 -9 -1 4.009 3.791 0.677 115.717 o
-13 -8 -14 3.346 3.037 0.614 140.596 o
-13 -8 -13 7.443 7.611 0.740 96.901 o
-13 -8 -12 1.214 1.515 0.628 134.417 o
-13 -8 -11 2.086 1.788 0.649 125.885 o
-13 -8 -10 8.522 9.182 0.796 83.778 o
-13 -8 -9 6.988 7.157 0.775 88.368 o
-13 -8 -8 2.666 2.339 0.670 118.140 o
-13 -8 -7 23.823 24.159 1.145 40.481 o
-13 -8 -6 0.615 0.761 0.614 140.596 o
-13 -8 -5 3.960 4.203 0.698 108.878 o
-13 -8 -4 4.008 3.708 0.684 113.367 o
-13 -8 -3 8.530 9.084 0.789 85.267 o
-13 -8 -2 0.641 1.019 0.594 150.696 o
-13 -8 -1 0.497 0.880 0.580 158.046 o
-13 -7 -15 3.340 3.540 0.635 131.479 o
-13 -7 -14 6.752 6.647 0.712 104.650 o
-13 -7 -13 5.504 5.363 0.712 104.650 o
-13 -7 -12 0.495 0.649 0.621 137.454 o
-13 -7 -11 4.545 4.427 0.740 96.901 o
-13 -7 -10 6.427 7.115 0.775 88.368 o
-13 -7 -9 5.280 5.307 0.740 96.901 o
-13 -7 -8 7.040 7.688 0.782 86.797 o
-13 -7 -7 0.105 -0.587 0.573 161.924 o
-13 -7 -6 6.719 6.878 0.768 89.981 o
-13 -7 -5 3.456 4.057 0.684 113.367 o
-13 -7 -4 13.162 13.462 0.894 66.454 o
-13 -7 -3 2.445 2.814 0.614 140.596 o
-13 -7 -2 4.706 4.434 0.656 123.221 o
-13 -7 -1 18.511 18.601 0.964 57.172 o
-13 -6 -15 6.748 6.975 0.698 108.878 o
-13 -6 -14 21.226 21.792 1.047 48.390 o
-13 -6 -13 4.159 3.477 0.684 113.367 o
-13 -6 -12 1.143 1.348 0.649 125.885 o
-13 -6 -11 13.512 13.993 0.908 64.425 o
-13 -6 -10 2.155 2.262 0.656 123.221 o
-13 -6 -9 13.591 13.776 0.929 61.551 o
-13 -6 -8 4.308 4.378 0.705 106.732 o
-13 -6 -7 14.061 14.167 0.915 63.445 o
-13 -6 -6 0.444 0.461 0.587 154.305 o
-13 -6 -5 1.134 1.236 0.600 147.212 o
-13 -6 -4 53.520 53.492 1.641 19.715 o
-13 -6 -3 0.143 0.077 0.524 193.560 o
-13 -6 -2 13.354 13.253 0.810 80.914 o
-13 -6 -1 20.305 20.410 0.964 57.172 o
-13 -5 -15 2.844 2.737 0.614 140.596 o
-13 -5 -14 18.721 19.146 0.998 53.243 o
-13 -5 -13 0.335 0.880 0.614 140.596 o
-13 -5 -12 3.018 2.528 0.684 113.367 o
-13 -5 -11 3.581 3.317 0.670 118.140 o
-13 -5 -10 2.362 1.836 0.649 125.885 o
-13 -5 -9 40.821 41.008 1.466 24.689 o
-13 -5 -8 22.587 22.784 1.103 43.614 o
-13 -5 -7 14.788 14.572 0.922 62.487 o
-13 -5 -6 25.214 26.268 1.138 40.979 o
-13 -5 -5 56.685 57.089 1.704 18.288 o
-13 -5 -4 25.711 26.317 1.075 45.909 o
-13 -5 -3 22.746 22.386 0.998 53.243 o
-13 -5 -2 3.605 3.589 0.594 150.696 o
-13 -5 -1 44.023 44.723 1.403 26.949 o
-13 -4 -16 0.637 0.705 0.566 165.947 o
-13 -4 -15 1.277 1.327 0.580 158.046 o
-13 -4 -14 5.558 6.131 0.726 100.664 o
-13 -4 -13 1.222 1.669 0.635 131.479 o
-13 -4 -12 3.515 3.966 0.684 113.367 o
-13 -4 -11 12.426 13.546 0.908 64.425 o
-13 -4 -10 3.189 2.849 0.670 118.140 o
-13 -4 -9 16.948 18.043 1.005 52.507 o
-13 -4 -8 30.363 29.836 1.236 34.753 o
-13 -4 -7 0.979 1.613 0.607 143.847 o
-13 -4 -6 45.148 45.756 1.494 23.774 o
-13 -4 -5 4.275 3.812 0.614 140.596 o
-13 -4 -4 100.794 101.238 2.409 9.147 o
-13 -4 -3 35.897 35.827 1.236 34.753 o
-13 -4 -2 50.654 49.952 1.494 23.774 o
-13 -4 -1 3.419 3.554 0.594 150.696 o
-13 -3 -16 2.868 3.128 0.600 147.212 o
-13 -3 -15 6.765 7.038 0.726 100.664 o
-13 -3 -14 3.684 3.631 0.684 113.367 o
-13 -3 -13 5.447 5.649 0.747 95.098 o
-13 -3 -12 13.021 12.980 0.901 65.427 o
-13 -3 -11 9.682 9.978 0.831 76.886 o
-13 -3 -10 5.173 5.202 0.719 102.628 o
-13 -3 -9 39.297 39.730 1.431 25.908 o
-13 -3 -8 28.766 28.467 1.208 36.379 o
-13 -3 -7 20.568 20.542 1.019 51.078 o
-13 -3 -6 16.490 17.016 0.894 66.454 o
-13 -3 -5 39.528 39.933 1.327 30.160 o
-13 -3 -4 5.572 5.670 0.628 134.417 o
-13 -3 -3 59.661 59.469 1.655 19.384 o
-13 -3 -2 108.988 108.766 2.507 8.448 o
-13 -3 -1 111.010 109.645 2.514 8.401 o
-13 -2 -16 2.098 2.472 0.587 154.305 o
-13 -2 -15 2.147 1.299 0.614 140.596 o
-13 -2 -14 3.434 3.540 0.684 113.367 o
-13 -2 -13 23.491 23.691 1.159 39.511 o
-13 -2 -12 4.666 4.888 0.719 102.628 o
-13 -2 -11 3.220 3.903 0.677 115.717 o
-13 -2 -10 37.250 35.652 1.362 28.633 o
-13 -2 -9 2.209 2.262 0.649 125.885 o
-13 -2 -8 6.941 7.094 0.747 95.098 o
-13 -2 -7 42.230 42.754 1.438 25.657 o
-13 -2 -6 56.176 56.600 1.634 19.884 o
-13 -2 -5 21.920 21.680 0.971 56.352 o
-13 -2 -4 27.871 27.378 1.068 46.511 o
-13 -2 -3 55.693 54.826 1.564 21.699 o
-13 -2 -2 29.889 30.206 1.110 43.067 o
-13 -2 -1 53.979 52.641 1.515 23.122 o
-13 -1 -16 2.786 2.688 0.600 147.212 o
-13 -1 -15 15.980 16.576 0.950 58.865 o
-13 -1 -14 1.840 2.018 0.649 125.885 o
-13 -1 -13 8.248 8.581 0.831 76.886 o
-13 -1 -12 5.718 5.761 0.740 96.901 o
-13 -1 -11 3.886 3.805 0.684 113.367 o
-13 -1 -10 0.245 0.098 0.594 150.696 o
-13 -1 -9 39.246 38.599 1.410 26.683 o
-13 -1 -8 27.518 28.607 1.201 36.803 o
-13 -1 -7 51.340 51.831 1.606 20.582 o
-13 -1 -6 17.802 17.819 0.901 65.427 o
-13 -1 -5 20.356 20.626 0.943 59.741 o
-13 -1 -4 16.460 15.752 0.838 75.609 o
-13 -1 -3 11.798 12.129 0.754 93.345 o
-13 -1 -2 6.369 6.396 0.628 134.417 o
-13 -1 -1 28.582 28.439 1.061 47.125 o
-12 -17 -3 3.646 2.667 0.628 134.417 o
-12 -17 -2 6.081 5.460 0.656 123.221 o
-12 -17 -1 0.172 0.209 0.538 183.636 o
-12 -16 -6 0.372 -0.049 0.538 183.636 o
-12 -16 -5 4.682 5.027 0.663 120.640 o
-12 -16 -4 1.983 2.388 0.614 140.596 o
-12 -16 -3 7.959 7.904 0.754 93.345 o
-12 -16 -2 2.576 2.332 0.628 134.417 o
-12 -16 -1 4.845 5.125 0.691 111.088 o
-12 -15 -8 6.655 6.570 0.691 111.088 o
-12 -15 -7 8.120 7.827 0.740 96.901 o
-12 -15 -6 3.843 3.910 0.670 118.140 o
-12 -15 -5 2.563 2.604 0.635 131.479 o
-12 -15 -4 5.398 5.740 0.719 102.628 o
-12 -15 -3 4.062 3.854 0.691 111.088 o
-12 -15 -2 4.900 4.971 0.719 102.628 o
-12 -15 -1 7.311 8.197 0.796 83.778 o
-12 -14 -10 0.981 1.243 0.573 161.924 o
-12 -14 -9 3.056 2.549 0.614 140.596 o
-12 -14 -8 1.359 0.887 0.600 147.212 o
-12 -14 -7 3.978 3.477 0.677 115.717 o
-12 -14 -6 0.314 0.356 0.594 150.696 o
-12 -14 -5 0.022 -0.363 0.600 147.212 o
-12 -14 -4 4.156 3.694 0.705 106.732 o
-12 -14 -3 2.904 2.437 0.677 115.717 o
-12 -14 -2 0.557 0.642 0.628 134.417 o
-12 -14 -1 11.737 12.017 0.915 63.445 o
-12 -13 -11 0.412 0.244 0.545 178.957 o
-12 -13 -10 0.539 0.496 0.580 158.046 o
-12 -13 -9 0.406 0.677 0.600 147.212 o
-12 -13 -8 0.164 0.042 0.600 147.212 o
-12 -13 -7 2.303 2.653 0.663 120.640 o
-12 -13 -6 0.739 1.208 0.635 131.479 o
-12 -13 -5 6.419 6.207 0.747 95.098 o
-12 -13 -4 7.200 7.003 0.768 89.981 o
-12 -13 -3 13.713 13.658 0.915 63.445 o
-12 -13 -2 0.322 0.740 0.621 137.454 o
-12 -13 -1 6.655 6.501 0.768 89.981 o
-12 -12 -12 1.250 0.761 0.573 161.924 o
-12 -12 -11 2.192 1.829 0.614 140.596 o
-12 -12 -10 11.549 10.879 0.852 73.151 o
-12 -12 -9 21.610 22.099 1.103 43.614 o
-12 -12 -8 19.474 19.076 1.068 46.511 o
-12 -12 -7 3.723 3.694 0.684 113.367 o
-12 -12 -6 7.258 6.941 0.768 89.981 o
-12 -12 -5 1.815 1.725 0.642 128.636 o
-12 -12 -4 1.433 0.901 0.614 140.596 o
-12 -12 -3 19.082 19.146 1.040 49.042 o
-12 -12 -2 18.880 18.071 1.026 50.385 o
-12 -12 -1 11.300 11.067 0.873 69.682 o
-12 -11 -13 1.058 1.061 0.566 165.947 o
-12 -11 -12 5.023 4.231 0.670 118.140 o
-12 -11 -11 7.188 6.864 0.768 89.981 o
-12 -11 -10 20.179 20.898 1.082 45.319 o
-12 -11 -9 5.385 4.951 0.761 91.640 o
-12 -11 -8 4.432 4.546 0.719 102.628 o
-12 -11 -7 16.808 17.393 0.998 53.243 o
-12 -11 -6 1.431 0.978 0.621 137.454 o
-12 -11 -5 23.693 22.854 1.110 43.067 o
-12 -11 -4 0.255 0.209 0.607 143.847 o
-12 -11 -3 32.861 32.762 1.313 30.805 o
-12 -11 -2 28.033 28.447 1.229 35.149 o
-12 -11 -1 1.936 1.920 0.635 131.479 o
-12 -10 -14 5.905 6.075 0.691 111.088 o
-12 -10 -13 5.280 5.439 0.691 111.088 o
-12 -10 -12 4.371 4.245 0.691 111.088 o
-12 -10 -11 0.665 0.328 0.635 131.479 o
-12 -10 -10 6.869 6.829 0.803 82.327 o
-12 -10 -9 12.258 13.413 0.915 63.445 o
-12 -10 -8 2.578 2.053 0.663 120.640 o
-12 -10 -7 22.839 23.412 1.131 41.487 o
-12 -10 -6 0.350 0.740 0.614 140.596 o
-12 -10 -5 35.266 36.211 1.369 28.342 o
-12 -10 -4 57.837 58.806 1.794 16.484 o
-12 -10 -3 11.511 11.821 0.873 69.682 o
-12 -10 -2 29.176 28.817 1.215 35.962 o
-12 -10 -1 0.733 0.517 0.587 154.305 o
-12 -9 -14 15.699 15.725 0.901 65.427 o
-12 -9 -13 9.247 9.517 0.810 80.914 o
-12 -9 -12 16.380 17.163 1.005 52.507 o
-12 -9 -11 40.990 40.966 1.501 23.554 o
-12 -9 -10 49.808 50.085 1.641 19.715 o
-12 -9 -9 43.896 43.410 1.515 23.122 o
-12 -9 -8 5.420 5.300 0.733 98.755 o
-12 -9 -7 24.709 25.256 1.159 39.511 o
-12 -9 -6 2.115 2.004 0.649 125.885 o
-12 -9 -5 2.200 2.060 0.649 125.885 o
-12 -9 -4 30.146 30.381 1.243 34.364 o
-12 -9 -3 5.320 5.034 0.670 118.140 o
-12 -9 -2 13.870 14.146 0.866 70.810 o
-12 -9 -1 2.235 1.585 0.580 158.046 o
-12 -8 -15 4.546 4.783 0.656 123.221 o
-12 -8 -14 19.426 18.909 0.985 54.765 o
-12 -8 -13 2.752 2.751 0.670 118.140 o
-12 -8 -12 24.411 24.117 1.152 39.992 o
-12 -8 -11 36.907 37.726 1.396 27.219 o
-12 -8 -10 8.167 8.267 0.817 79.537 o
-12 -8 -9 5.804 5.900 0.754 93.345 o
-12 -8 -8 27.618 28.160 1.215 35.962 o
-12 -8 -7 1.985 3.156 0.663 120.640 o
-12 -8 -6 34.161 34.451 1.327 30.160 o
-12 -8 -5 6.737 7.436 0.733 98.755 o
-12 -8 -4 34.673 35.890 1.306 31.136 o
-12 -8 -3 34.878 35.499 1.243 34.364 o
-12 -8 -2 2.631 2.695 0.580 158.046 o
-12 -8 -1 25.044 25.500 1.047 48.390 o
-12 -7 -15 1.683 1.683 0.600 147.212 o
-12 -7 -14 19.423 20.577 1.040 49.042 o
-12 -7 -13 15.890 15.585 0.971 56.352 o
-12 -7 -12 2.308 2.514 0.649 125.885 o
-12 -7 -11 34.722 34.898 1.348 29.230 o
-12 -7 -10 3.931 3.980 0.705 106.732 o
-12 -7 -9 45.237 46.880 1.578 21.317 o
-12 -7 -8 2.728 2.304 0.642 128.636 o
-12 -7 -7 28.893 29.354 1.222 35.552 o
-12 -7 -6 30.304 31.205 1.222 35.552 o
-12 -7 -5 21.682 22.330 1.005 52.507 o
-12 -7 -4 107.294 107.970 2.528 8.308 o
-12 -7 -3 40.129 40.170 1.320 30.480 o
-12 -7 -2 6.907 6.668 0.649 125.885 o
-12 -7 -1 10.866 12.080 0.761 91.640 o
-12 -6 -16 17.679 17.624 0.908 64.425 o
-12 -6 -15 0.933 1.131 0.587 154.305 o
-12 -6 -14 4.407 4.008 0.698 108.878 o
-12 -6 -13 0.023 0.265 0.607 143.847 o
-12 -6 -12 9.333 10.306 0.838 75.609 o
-12 -6 -11 5.774 5.216 0.726 100.664 o
-12 -6 -10 40.327 41.888 1.480 24.225 o
-12 -6 -9 50.865 50.085 1.634 19.884 o
-12 -6 -8 0.906 0.859 0.600 147.212 o
-12 -6 -7 10.113 10.592 0.789 85.267 o
-12 -6 -6 58.739 60.482 1.711 18.139 o
-12 -6 -5 3.696 3.931 0.614 140.596 o
-12 -6 -4 71.850 74.559 1.927 14.293 o
-12 -6 -3 14.392 14.509 0.810 80.914 o
-12 -6 -2 60.729 60.440 1.655 19.384 o
-12 -6 -1 90.385 89.613 2.158 11.403 o
-12 -5 -16 1.369 0.559 0.552 174.455 o
-12 -5 -15 4.795 4.692 0.691 111.088 o
-12 -5 -14 6.317 6.165 0.754 93.345 o
-12 -5 -13 1.600 2.032 0.628 134.417 o
-12 -5 -12 7.671 7.297 0.782 86.797 o
-12 -5 -11 14.329 14.908 0.943 59.741 o
-12 -5 -10 32.194 33.865 1.327 30.160 o
-12 -5 -9 4.741 5.795 0.726 100.664 o
-12 -5 -8 1.937 2.123 0.600 147.212 o
-12 -5 -7 49.514 50.309 1.529 22.701 o
-12 -5 -6 20.862 20.682 0.957 58.009 o
-12 -5 -5 24.263 24.418 1.012 51.785 o
-12 -5 -4 50.160 49.938 1.473 24.455 o
-12 -5 -3 43.669 43.298 1.341 29.535 o
-12 -5 -2 9.524 9.992 0.698 108.878 o
-12 -5 -1 24.434 25.423 0.998 53.243 o
-12 -4 -16 1.738 2.374 0.607 143.847 o
-12 -4 -15 0.515 1.362 0.600 147.212 o
-12 -4 -14 0.797 1.054 0.628 134.417 o
-12 -4 -13 13.829 14.209 0.922 62.487 o
-12 -4 -12 12.561 12.554 0.894 66.454 o
-12 -4 -11 2.426 1.369 0.642 128.636 o
-12 -4 -10 9.492 10.048 0.817 79.537 o
-12 -4 -9 6.497 6.361 0.719 102.628 o
-12 -4 -8 3.769 4.141 0.642 128.636 o
-12 -4 -7 1.089 1.201 0.524 193.560 o
-12 -4 -6 48.184 47.844 1.452 25.166 o
-12 -4 -5 8.517 8.749 0.677 115.717 o
-12 -4 -4 9.275 9.203 0.677 115.717 o
-12 -4 -3 20.807 21.080 0.908 64.425 o
-12 -4 -2 27.789 27.532 1.026 50.385 o
-12 -4 -1 2.663 2.144 0.517 198.827 o
-12 -3 -17 11.900 11.479 0.810 80.914 o
-12 -3 -16 2.031 2.500 0.607 143.847 o
-12 -3 -15 7.064 7.248 0.754 93.345 o
-12 -3 -14 2.810 2.053 0.663 120.640 o
-12 -3 -13 0.698 0.866 0.607 143.847 o
-12 -3 -12 6.553 6.836 0.768 89.981 o
-12 -3 -11 22.752 22.735 1.103 43.614 o
-12 -3 -10 5.332 5.530 0.712 104.650 o
-12 -3 -9 3.651 3.240 0.621 137.454 o
-12 -3 -8 4.110 4.329 0.607 143.847 o
-12 -3 -7 21.101 20.682 0.950 58.865 o
-12 -3 -6 31.605 31.093 1.131 41.487 o
-12 -3 -5 0.792 0.992 0.489 222.199 o
-12 -3 -4 8.914 9.245 0.670 118.140 o
-12 -3 -3 9.975 10.711 0.691 111.088 o
-12 -3 -2 27.044 26.701 0.998 53.243 o
-12 -3 -1 31.933 31.477 1.082 45.319 o
-12 -2 -17 1.133 1.543 0.559 170.121 o
-12 -2 -16 0.305 0.482 0.573 161.924 o
-12 -2 -15 0.019 0.342 0.587 154.305 o
-12 -2 -14 6.810 6.843 0.782 86.797 o
-12 -2 -13 3.460 3.289 0.670 118.140 o
-12 -2 -12 8.014 7.234 0.775 88.368 o
-12 -2 -11 16.006 15.752 0.957 58.009 o
-12 -2 -10 4.056 4.064 0.670 118.140 o
-12 -2 -9 9.230 9.629 0.768 89.981 o
-12 -2 -8 12.546 12.317 0.789 85.267 o
-12 -2 -7 1.467 1.278 0.524 193.560 o
-12 -2 -6 17.347 17.414 0.852 73.151 o
-12 -2 -5 44.889 45.309 1.362 28.633 o
-12 -2 -4 12.658 12.918 0.740 96.901 o
-12 -2 -3 8.855 9.273 0.649 125.885 o
-12 -2 -2 17.351 17.414 0.810 80.914 o
-12 -2 -1 12.311 12.143 0.698 108.878 o
-12 -1 -17 0.859 0.775 0.552 174.455 o
-12 -1 -16 0.585 1.145 0.594 150.696 o
-12 -1 -15 9.836 10.390 0.838 75.609 o
-12 -1 -14 1.164 1.061 0.600 147.212 o
-12 -1 -13 4.833 5.034 0.712 104.650 o
-12 -1 -12 7.955 8.058 0.782 86.797 o
-12 -1 -11 27.148 27.280 1.187 37.674 o
-12 -1 -10 12.282 12.757 0.873 69.682 o
-12 -1 -9 38.870 38.452 1.362 28.633 o
-12 -1 -8 8.127 8.588 0.691 111.088 o
-12 -1 -7 12.295 12.275 0.761 91.640 o
-12 -1 -6 3.516 4.050 0.566 165.947 o
-12 -1 -5 33.230 34.102 1.152 39.992 o
-12 -1 -4 14.152 14.181 0.761 91.640 o
-12 -1 -3 0.339 0.342 0.454 257.699 o
-12 -1 -2 1.505 1.871 0.475 235.462 o
-12 -1 -1 19.474 19.090 0.838 75.609 o
-11 -18 -2 2.598 1.599 0.594 150.696 o
-11 -18 -1 1.484 0.796 0.580 158.046 o
-11 -17 -6 1.359 1.417 0.587 154.305 o
-11 -17 -5 1.440 1.362 0.566 165.947 o
-11 -17 -4 2.553 2.472 0.607 143.847 o
-11 -17 -3 1.463 2.144 0.600 147.212 o
-11 -17 -2 8.570 7.925 0.747 95.098 o
-11 -17 -1 2.450 2.227 0.614 140.596 o
-11 -16 -8 2.416 2.570 0.594 150.696 o
-11 -16 -7 1.314 1.145 0.580 158.046 o
-11 -16 -6 1.025 1.117 0.580 158.046 o
-11 -16 -5 2.609 1.173 0.614 140.596 o
-11 -16 -4 0.515 0.538 0.594 150.696 o
-11 -16 -3 0.041 0.000 0.587 154.305 o
-11 -16 -2 3.106 3.296 0.663 120.640 o
-11 -16 -1 11.113 10.306 0.845 74.365 o
-11 -15 -10 1.819 1.606 0.594 150.696 o
-11 -15 -9 2.668 2.227 0.607 143.847 o
-11 -15 -8 5.145 5.565 0.705 106.732 o
-11 -15 -7 0.294 0.105 0.587 154.305 o
-11 -15 -6 4.767 4.497 0.705 106.732 o
-11 -15 -5 14.928 15.438 0.957 58.009 o
-11 -15 -4 7.141 6.962 0.775 88.368 o
-11 -15 -3 1.002 1.313 0.635 131.479 o
-11 -15 -2 13.114 12.450 0.915 63.445 o
-11 -15 -1 3.831 3.847 0.719 102.628 o
-11 -14 -11 0.255 0.656 0.538 183.636 o
-11 -14 -10 1.631 1.892 0.600 147.212 o
-11 -14 -9 3.029 3.645 0.656 123.221 o
-11 -14 -8 16.977 16.723 0.978 55.550 o
-11 -14 -7 1.594 1.955 0.656 123.221 o
-11 -14 -6 11.739 11.200 0.887 67.504 o
-11 -14 -5 7.026 6.892 0.768 89.981 o
-11 -14 -4 18.805 17.791 1.005 52.507 o
-11 -14 -3 24.682 24.404 1.145 40.481 o
-11 -14 -2 7.014 7.541 0.775 88.368 o
-11 -14 -1 7.271 7.855 0.782 86.797 o
-11 -13 -12 11.654 12.129 0.810 80.914 o
-11 -13 -11 8.357 8.798 0.775 88.368 o
-11 -13 -10 0.634 0.314 0.594 150.696 o
-11 -13 -9 11.113 10.383 0.859 71.966 o
-11 -13 -8 6.710 7.953 0.810 80.914 o
-11 -13 -7 3.032 2.500 0.663 120.640 o
-11 -13 -6 7.200 7.827 0.782 86.797 o
-11 -13 -5 26.827 26.631 1.187 37.674 o
-11 -13 -4 9.800 9.664 0.838 75.609 o
-11 -13 -3 17.477 18.434 1.019 51.078 o
-11 -13 -2 3.247 3.610 0.684 113.367 o
-11 -13 -1 44.127 44.499 1.529 22.701 o
-11 -12 -13 8.310 8.065 0.719 102.628 o
-11 -12 -12 4.903 5.062 0.684 113.367 o
-11 -12 -11 6.224 6.878 0.768 89.981 o
-11 -12 -10 8.031 8.393 0.817 79.537 o
-11 -12 -9 8.080 7.988 0.831 76.886 o
-11 -12 -8 0.966 0.677 0.621 137.454 o
-11 -12 -7 0.380 1.047 0.607 143.847 o
-11 -12 -6 23.194 23.740 1.131 41.487 o
-11 -12 -5 24.141 25.011 1.159 39.511 o
-11 -12 -4 11.506 11.472 0.873 69.682 o
-11 -12 -3 19.666 20.040 1.047 48.390 o
-11 -12 -2 11.578 12.024 0.873 69.682 o
-11 -12 -1 0.928 0.607 0.600 147.212 o
-11 -11 -14 2.295 2.905 0.587 154.305 o
-11 -11 -13 3.127 1.997 0.621 137.454 o
-11 -11 -12 8.516 9.014 0.810 80.914 o
-11 -11 -11 13.264 13.567 0.929 61.551 o
-11 -11 -10 10.933 11.884 0.866 70.810 o
-11 -11 -9 16.476 16.653 0.985 54.765 o
-11 -11 -8 10.314 11.430 0.866 70.810 o
-11 -11 -7 7.991 7.834 0.789 85.267 o
-11 -11 -6 21.312 21.303 1.082 45.319 o
-11 -11 -5 1.346 2.563 0.635 131.479 o
-11 -11 -4 2.364 2.409 0.642 128.636 o
-11 -11 -3 3.824 4.071 0.677 115.717 o
-11 -11 -2 3.558 3.100 0.649 125.885 o
-11 -11 -1 2.398 2.563 0.635 131.479 o
-11 -10 -15 0.857 1.376 0.580 158.046 o
-11 -10 -14 0.521 0.545 0.559 170.121 o
-11 -10 -13 0.669 0.454 0.594 150.696 o
-11 -10 -12 9.289 9.063 0.824 78.194 o
-11 -10 -11 1.021 0.936 0.614 140.596 o
-11 -10 -10 2.719 3.484 0.670 118.140 o
-11 -10 -9 0.925 1.466 0.621 137.454 o
-11 -10 -8 1.827 2.304 0.656 123.221 o
-11 -10 -7 0.653 1.369 0.607 143.847 o
-11 -10 -6 36.922 37.370 1.383 27.772 o
-11 -10 -5 8.422 9.475 0.803 82.327 o
-11 -10 -4 0.655 0.817 0.559 170.121 o
-11 -10 -3 2.112 2.388 0.600 147.212 o
-11 -10 -2 26.655 27.190 1.110 43.067 o
-11 -10 -1 6.163 5.621 0.649 125.885 o
-11 -9 -15 9.962 9.761 0.768 89.981 o
-11 -9 -14 0.842 1.089 0.600 147.212 o
-11 -9 -13 5.194 5.146 0.733 98.755 o
-11 -9 -12 5.656 5.411 0.754 93.345 o
-11 -9 -11 18.463 18.119 1.012 51.785 o
-11 -9 -10 0.973 1.278 0.628 134.417 o
-11 -9 -9 1.490 1.885 0.642 128.636 o
-11 -9 -8 7.599 7.974 0.789 85.267 o
-11 -9 -7 9.248 8.951 0.789 85.267 o
-11 -9 -6 12.331 12.233 0.838 75.609 o
-11 -9 -5 1.027 1.138 0.573 161.924 o
-11 -9 -4 9.922 10.592 0.740 96.901 o
-11 -9 -3 1.424 2.123 0.545 178.957 o
-11 -9 -2 2.556 3.240 0.559 170.121 o
-11 -9 -1 3.078 2.954 0.552 174.455 o
-11 -8 -16 1.807 2.123 0.580 158.046 o
-11 -8 -15 0.236 0.412 0.566 165.947 o
-11 -8 -14 1.137 0.719 0.607 143.847 o
-11 -8 -13 2.473 2.730 0.670 118.140 o
-11 -8 -12 12.992 13.630 0.908 64.425 o
-11 -8 -11 1.990 2.353 0.656 123.221 o
-11 -8 -10 0.407 -0.126 0.594 150.696 o
-11 -8 -9 23.755 24.285 1.131 41.487 o
-11 -8 -8 1.967 2.011 0.628 134.417 o
-11 -8 -7 19.585 19.223 0.978 55.550 o
-11 -8 -6 11.565 11.214 0.775 88.368 o
-11 -8 -5 19.823 19.600 0.929 61.551 o
-11 -8 -4 8.221 8.714 0.691 111.088 o
-11 -8 -3 12.802 13.581 0.782 86.797 o
-11 -8 -2 2.994 3.184 0.545 178.957 o
-11 -8 -1 7.413 7.890 0.649 125.885 o
-11 -7 -16 0.276 0.552 0.559 170.121 o
-11 -7 -15 7.717 8.135 0.761 91.640 o
-11 -7 -14 9.610 10.690 0.852 73.151 o
-11 -7 -13 3.955 4.162 0.684 113.367 o
-11 -7 -12 10.410 11.172 0.866 70.810 o
-11 -7 -11 8.050 8.574 0.803 82.327 o
-11 -7 -10 3.831 4.546 0.691 111.088 o
-11 -7 -9 6.791 7.723 0.754 93.345 o
-11 -7 -8 3.868 4.315 0.649 125.885 o
-11 -7 -7 26.130 27.141 1.089 44.739 o
-11 -7 -6 19.329 19.970 0.936 60.636 o
-11 -7 -5 13.349 13.176 0.789 85.267 o
-11 -7 -4 12.566 12.436 0.754 93.345 o
-11 -7 -3 1.085 1.327 0.496 215.984 o
-11 -7 -2 2.480 2.535 0.517 198.827 o
-11 -7 -1 74.290 74.356 1.864 15.273 o
-11 -6 -17 0.611 0.154 0.545 178.957 o
-11 -6 -16 11.072 11.563 0.824 78.194 o
-11 -6 -15 0.669 0.824 0.600 147.212 o
-11 -6 -14 1.297 1.152 0.635 131.479 o
-11 -6 -13 6.574 6.494 0.747 95.098 o
-11 -6 -12 31.189 30.786 1.264 33.234 o
-11 -6 -11 7.290 7.911 0.775 88.368 o
-11 -6 -10 20.636 20.801 1.054 47.751 o
-11 -6 -9 5.071 5.432 0.684 113.367 o
-11 -6 -8 24.215 24.795 1.047 48.390 o
-11 -6 -7 3.492 3.750 0.587 154.305 o
-11 -6 -6 2.429 2.493 0.545 178.957 o
-11 -6 -5 12.698 12.073 0.740 96.901 o
-11 -6 -4 9.246 10.055 0.684 113.367 o
-11 -6 -3 74.779 76.241 1.885 14.935 o
-11 -6 -2 16.546 17.442 0.817 79.537 o
-11 -6 -1 28.666 28.907 1.033 49.707 o
-11 -5 -17 0.854 1.180 0.552 174.455 o
-11 -5 -16 7.201 7.841 0.747 95.098 o
-11 -5 -15 10.470 10.104 0.845 74.365 o
-11 -5 -14 1.591 2.088 0.628 134.417 o
-11 -5 -13 25.891 26.073 1.166 39.040 o
-11 -5 -12 1.728 2.213 0.649 125.885 o
-11 -5 -11 3.841 3.414 0.677 115.717 o
-11 -5 -10 1.897 1.376 0.607 143.847 o
-11 -5 -9 51.500 52.801 1.620 20.229 o
-11 -5 -8 128.598 132.394 2.940 6.143 o
-11 -5 -7 52.376 54.072 1.557 21.894 o
-11 -5 -6 49.410 50.316 1.466 24.689 o
-11 -5 -5 13.117 12.729 0.740 96.901 o
-11 -5 -4 24.928 25.556 0.978 55.550 o
-11 -5 -3 45.723 45.903 1.341 29.535 o
-11 -5 -2 90.716 90.667 2.102 12.017 o
-11 -5 -1 17.343 16.912 0.789 85.267 o
-11 -4 -17 10.856 10.886 0.789 85.267 o
-11 -4 -16 0.488 0.691 0.580 158.046 o
-11 -4 -15 6.906 7.506 0.775 88.368 o
-11 -4 -14 15.923 15.564 0.950 58.865 o
-11 -4 -13 20.831 20.759 1.061 47.125 o
-11 -4 -12 8.873 9.552 0.817 79.537 o
-11 -4 -11 87.429 89.878 2.339 9.702 o
-11 -4 -10 18.402 19.188 0.978 55.550 o
-11 -4 -9 1.360 0.992 0.538 183.636 o
-11 -4 -8 18.658 19.188 0.908 64.425 o
-11 -4 -7 0.823 1.334 0.503 210.026 o
-11 -4 -6 11.671 11.870 0.719 102.628 o
-11 -4 -5 7.334 7.695 0.621 137.454 o
-11 -4 -4 53.463 54.177 1.480 24.225 o
-11 -4 -3 87.695 88.063 2.053 12.596 o
-11 -4 -2 222.933 218.823 4.252 2.936 o
-11 -4 -1 101.960 100.017 2.234 10.633 o
-11 -3 -17 3.683 3.359 0.635 131.479 o
-11 -3 -16 0.739 0.293 0.594 150.696 o
-11 -3 -15 1.453 1.313 0.635 131.479 o
-11 -3 -14 0.766 0.789 0.600 147.212 o
-11 -3 -13 11.454 11.249 0.866 70.810 o
-11 -3 -12 2.825 3.086 0.663 120.640 o
-11 -3 -11 2.456 2.458 0.635 131.479 o
-11 -3 -10 0.985 1.082 0.552 174.455 o
-11 -3 -9 51.934 52.466 1.543 22.292 o
-11 -3 -8 25.075 24.655 1.012 51.785 o
-11 -3 -7 140.812 141.562 3.037 5.754 o
-11 -3 -6 54.378 54.233 1.508 23.336 o
-11 -3 -5 102.379 102.335 2.318 9.878 o
-11 -3 -4 19.225 19.683 0.838 75.609 o
-11 -3 -3 96.106 95.806 2.172 11.257 o
-11 -3 -2 105.589 104.325 2.304 9.998 o
-11 -3 -1 91.196 88.607 2.025 12.946 o
-11 -2 -18 0.557 0.314 0.559 170.121 o
-11 -2 -17 10.379 10.690 0.803 82.327 o
-11 -2 -16 2.760 2.870 0.656 123.221 o
-11 -2 -15 2.003 2.060 0.656 123.221 o
-11 -2 -14 5.040 5.537 0.733 98.755 o
-11 -2 -13 6.647 6.878 0.761 91.640 o
-11 -2 -12 33.561 34.780 1.341 29.535 o
-11 -2 -11 22.235 22.630 1.075 45.909 o
-11 -2 -10 3.387 3.526 0.594 150.696 o
-11 -2 -9 23.510 23.810 0.998 53.243 o
-11 -2 -8 50.684 50.693 1.480 24.225 o
-11 -2 -7 8.541 9.042 0.663 120.640 o
-11 -2 -6 33.651 34.556 1.138 40.979 o
-11 -2 -5 35.615 35.576 1.138 40.979 o
-11 -2 -4 177.698 178.157 3.575 4.153 o
-11 -2 -3 17.907 16.877 0.768 89.981 o
-11 -2 -2 134.801 134.580 2.800 6.771 o
-11 -2 -1 1.947 2.318 0.461 249.949 o
-11 -1 -18 0.281 0.014 0.538 183.636 o
-11 -1 -17 1.119 1.110 0.587 154.305 o
-11 -1 -16 31.845 31.812 1.278 32.511 o
-11 -1 -15 15.054 16.325 0.998 53.243 o
-11 -1 -14 8.250 7.883 0.789 85.267 o
-11 -1 -13 16.787 16.814 0.992 53.996 o
-11 -1 -12 22.715 22.134 1.082 45.319 o
-11 -1 -11 8.539 9.154 0.782 86.797 o
-11 -1 -10 13.723 14.014 0.817 79.537 o
-11 -1 -9 9.043 8.630 0.691 111.088 o
-11 -1 -8 19.123 19.251 0.887 67.504 o
-11 -1 -7 35.249 35.010 1.166 39.040 o
-11 -1 -6 9.822 10.062 0.663 120.640 o
-11 -1 -5 77.817 78.182 1.885 14.935 o
-11 -1 -4 13.798 14.517 0.719 102.628 o
-11 -1 -3 37.926 38.166 1.152 39.992 o
-11 -1 -2 15.226 15.487 0.719 102.628 o
-11 -1 -1 18.864 18.119 0.768 89.981 o
-10 -18 -5 2.147 2.409 0.614 140.596 o
-10 -18 -4 9.767 8.875 0.733 98.755 o
-10 -18 -3 1.667 1.445 0.580 158.046 o
-10 -18 -2 3.562 3.296 0.621 137.454 o
-10 -18 -1 3.842 3.275 0.621 137.454 o
-10 -17 -8 6.752 6.284 0.705 106.732 o
-10 -17 -7 13.400 13.302 0.831 76.886 o
-10 -17 -6 5.278 5.523 0.684 113.367 o
-10 -17 -5 2.580 3.051 0.635 131.479 o
-10 -17 -4 2.941 2.758 0.628 134.417 o
-10 -17 -3 1.972 1.997 0.621 137.454 o
-10 -17 -2 2.133 2.611 0.635 131.479 o
-10 -17 -1 7.480 7.890 0.768 89.981 o
-10 -16 -9 0.071 -0.265 0.531 188.500 o
-10 -16 -8 3.425 2.528 0.635 131.479 o
-10 -16 -7 0.609 0.510 0.587 154.305 o
-10 -16 -6 2.595 2.262 0.635 131.479 o
-10 -16 -5 7.297 7.569 0.775 88.368 o
-10 -16 -4 5.163 4.587 0.719 102.628 o
-10 -16 -3 24.106 23.677 1.138 40.979 o
-10 -16 -2 3.004 3.540 0.705 106.732 o
-10 -16 -1 16.942 16.283 0.992 53.996 o
-10 -15 -11 2.302 1.822 0.580 158.046 o
-10 -15 -10 3.545 3.400 0.635 131.479 o
-10 -15 -9 3.762 3.847 0.663 120.640 o
-10 -15 -8 11.033 11.730 0.859 71.966 o
-10 -15 -7 25.714 25.926 1.180 38.121 o
-10 -15 -6 3.164 3.079 0.684 113.367 o
-10 -15 -5 2.671 2.597 0.677 115.717 o
-10 -15 -4 2.264 2.870 0.649 125.885 o
-10 -15 -3 3.418 3.540 0.684 113.367 o
-10 -15 -2 3.368 3.484 0.670 118.140 o
-10 -15 -1 1.236 1.396 0.628 134.417 o
-10 -14 -12 0.705 0.587 0.545 178.957 o
-10 -14 -11 1.574 1.857 0.607 143.847 o
-10 -14 -10 22.846 22.288 1.075 45.909 o
-10 -14 -9 0.990 0.580 0.628 134.417 o
-10 -14 -8 5.823 5.733 0.754 93.345 o
-10 -14 -7 1.699 1.438 0.621 137.454 o
-10 -14 -6 26.221 26.079 1.166 39.040 o
-10 -14 -5 1.148 1.054 0.628 134.417 o
-10 -14 -4 6.069 6.242 0.733 98.755 o
-10 -14 -3 5.428 5.649 0.733 98.755 o
-10 -14 -2 6.043 6.452 0.747 95.098 o
-10 -14 -1 4.594 4.504 0.705 106.732 o
-10 -13 -13 1.823 2.046 0.580 158.046 o
-10 -13 -12 6.115 5.572 0.698 108.878 o
-10 -13 -11 4.077 4.350 0.684 113.367 o
-10 -13 -10 8.264 8.456 0.810 80.914 o
-10 -13 -9 14.525 14.803 0.964 57.172 o
-10 -13 -8 0.049 -0.140 0.587 154.305 o
-10 -13 -7 5.129 4.622 0.719 102.628 o
-10 -13 -6 3.828 3.261 0.684 113.367 o
-10 -13 -5 12.214 12.624 0.894 66.454 o
-10 -13 -4 4.023 3.882 0.691 111.088 o
-10 -13 -3 12.873 12.883 0.887 67.504 o
-10 -13 -2 3.991 4.120 0.677 115.717 o
-10 -13 -1 0.194 -0.189 0.573 161.924 o
-10 -12 -14 1.535 1.627 0.573 161.924 o
-10 -12 -13 1.108 0.573 0.587 154.305 o
-10 -12 -12 2.207 2.213 0.642 128.636 o
-10 -12 -11 1.825 1.962 0.656 123.221 o
-10 -12 -10 8.435 8.456 0.796 83.778 o
-10 -12 -9 4.259 4.720 0.712 104.650 o
-10 -12 -8 9.450 8.574 0.810 80.914 o
-10 -12 -7 14.363 13.462 0.908 64.425 o
-10 -12 -6 5.299 4.539 0.712 104.650 o
-10 -12 -5 5.772 6.110 0.733 98.755 o
-10 -12 -4 3.126 3.205 0.663 120.640 o
-10 -12 -3 10.403 10.844 0.824 78.194 o
-10 -12 -2 3.927 3.540 0.663 120.640 o
-10 -12 -1 2.286 2.018 0.621 137.454 o
-10 -11 -15 3.086 3.310 0.600 147.212 o
-10 -11 -14 1.169 1.327 0.594 150.696 o
-10 -11 -13 3.597 3.784 0.677 115.717 o
-10 -11 -12 7.853 8.547 0.803 82.327 o
-10 -11 -11 5.890 6.207 0.733 98.755 o
-10 -11 -10 31.865 32.517 1.292 31.812 o
-10 -11 -9 4.135 5.083 0.705 106.732 o
-10 -11 -8 8.412 7.862 0.782 86.797 o
-10 -11 -7 4.276 4.720 0.698 108.878 o
-10 -11 -6 10.469 11.395 0.845 74.365 o
-10 -11 -5 16.917 16.304 0.950 58.865 o
-10 -11 -4 10.885 10.432 0.796 83.778 o
-10 -11 -3 5.027 5.411 0.663 120.640 o
-10 -11 -2 13.265 13.755 0.810 80.914 o
-10 -11 -1 5.090 5.747 0.635 131.479 o
-10 -10 -15 2.530 2.493 0.614 140.596 o
-10 -10 -14 0.391 0.712 0.587 154.305 o
-10 -10 -13 5.935 6.075 0.747 95.098 o
-10 -10 -12 4.429 4.120 0.684 113.367 o
-10 -10 -11 1.570 1.557 0.635 131.479 o
-10 -10 -10 1.340 1.075 0.621 137.454 o
-10 -10 -9 0.065 -0.077 0.580 158.046 o
-10 -10 -8 12.669 13.260 0.894 66.454 o
-10 -10 -7 1.876 2.367 0.628 134.417 o
-10 -10 -6 5.010 5.642 0.677 115.717 o
-10 -10 -5 34.742 35.352 1.250 33.981 o
-10 -10 -4 21.800 22.532 0.985 54.765 o
-10 -10 -3 7.073 7.534 0.670 118.140 o
-10 -10 -2 82.922 83.650 2.081 12.260 o
-10 -10 -1 32.858 33.446 1.180 38.121 o
-10 -9 -16 2.289 2.109 0.580 158.046 o
-10 -9 -15 8.823 8.253 0.768 89.981 o
-10 -9 -14 0.113 -0.126 0.587 154.305 o
-10 -9 -13 0.715 0.936 0.621 137.454 o
-10 -9 -12 1.496 2.262 0.642 128.636 o
-10 -9 -11 5.661 5.663 0.726 100.664 o
-10 -9 -10 6.239 6.515 0.747 95.098 o
-10 -9 -9 9.654 9.468 0.810 80.914 o
-10 -9 -8 10.025 9.741 0.803 82.327 o
-10 -9 -7 15.515 15.131 0.887 67.504 o
-10 -9 -6 23.273 23.622 1.012 51.785 o
-10 -9 -5 1.540 1.843 0.538 183.636 o
-10 -9 -4 20.288 20.577 0.922 62.487 o
-10 -9 -3 7.357 7.785 0.649 125.885 o
-10 -9 -2 7.250 6.941 0.628 134.417 o
-10 -9 -1 5.629 5.321 0.587 154.305 o
-10 -8 -17 1.140 1.145 0.566 165.947 o
-10 -8 -16 1.372 1.815 0.594 150.696 o
-10 -8 -15 4.609 4.392 0.691 111.088 o
-10 -8 -14 5.310 5.537 0.740 96.901 o
-10 -8 -13 1.176 1.599 0.628 134.417 o
-10 -8 -12 0.429 0.265 0.587 154.305 o
-10 -8 -11 10.033 10.278 0.831 76.886 o
-10 -8 -10 2.277 2.653 0.635 131.479 o
-10 -8 -9 31.901 31.672 1.264 33.234 o
-10 -8 -8 24.030 24.173 1.040 49.042 o
-10 -8 -7 3.411 3.247 0.580 158.046 o
-10 -8 -6 0.787 0.880 0.503 210.026 o
-10 -8 -5 104.449 106.245 2.444 8.888 o
-10 -8 -4 5.587 5.858 0.600 147.212 o
-10 -8 -3 7.399 7.932 0.628 134.417 o
-10 -8 -2 22.539 23.293 0.936 60.636 o
-10 -8 -1 21.283 21.855 0.901 65.427 o
-10 -7 -17 4.585 4.692 0.635 131.479 o
-10 -7 -16 0.699 0.936 0.587 154.305 o
-10 -7 -15 16.891 17.463 0.992 53.996 o
-10 -7 -14 1.969 2.172 0.642 128.636 o
-10 -7 -13 20.126 20.151 1.054 47.751 o
-10 -7 -12 4.234 4.036 0.684 113.367 o
-10 -7 -11 5.084 4.944 0.705 106.732 o
-10 -7 -10 9.319 9.356 0.796 83.778 o
-10 -7 -9 2.636 3.051 0.607 143.847 o
-10 -7 -8 25.025 25.409 1.040 49.042 o
-10 -7 -7 4.502 4.182 0.580 158.046 o
-10 -7 -6 1.714 1.173 0.503 210.026 o
-10 -7 -5 1.844 2.137 0.503 210.026 o
-10 -7 -4 2.232 2.025 0.496 215.984 o
-10 -7 -3 160.021 162.733 3.338 4.765 o
-10 -7 -2 0.748 0.817 0.440 274.320 o
-10 -7 -1 36.543 36.120 1.138 40.979 o
-10 -6 -17 0.884 0.831 0.559 170.121 o
-10 -6 -16 8.794 8.414 0.782 86.797 o
-10 -6 -15 3.906 3.833 0.698 108.878 o
-10 -6 -14 2.159 2.898 0.649 125.885 o
-10 -6 -13 1.232 1.362 0.621 137.454 o
-10 -6 -12 5.021 5.013 0.712 104.650 o
-10 -6 -11 1.672 1.480 0.607 143.847 o
-10 -6 -10 7.471 7.318 0.719 102.628 o
-10 -6 -9 11.334 10.641 0.740 96.901 o
-10 -6 -8 59.890 59.700 1.655 19.384 o
-10 -6 -7 11.638 11.528 0.726 100.664 o
-10 -6 -6 9.420 9.517 0.663 120.640 o
-10 -6 -5 1.784 2.039 0.489 222.199 o
-10 -6 -4 1.474 1.341 0.468 242.543 o
-10 -6 -3 7.144 7.290 0.587 154.305 o
-10 -6 -2 3.557 3.554 0.489 222.199 o
-10 -6 -1 31.054 30.227 1.005 52.507 o
-10 -5 -18 1.482 2.025 0.587 154.305 o
-10 -5 -17 0.802 0.992 0.573 161.924 o
-10 -5 -16 1.803 2.109 0.635 131.479 o
-10 -5 -15 1.643 1.515 0.649 125.885 o
-10 -5 -14 5.894 5.956 0.747 95.098 o
-10 -5 -13 28.234 28.062 1.215 35.962 o
-10 -5 -12 13.191 13.309 0.894 66.454 o
-10 -5 -11 3.965 4.420 0.670 118.140 o
-10 -5 -10 22.326 22.449 0.998 53.243 o
-10 -5 -9 5.036 5.167 0.614 140.596 o
-10 -5 -8 1.254 1.278 0.510 204.312 o
-10 -5 -7 82.291 82.812 2.011 13.127 o
-10 -5 -6 21.921 22.302 0.908 64.425 o
-10 -5 -5 41.022 41.664 1.243 34.364 o
-10 -5 -4 28.212 28.852 0.992 53.996 o
-10 -5 -3 129.096 129.880 2.723 7.158 o
-10 -5 -2 6.059 5.886 0.531 188.500 o
-10 -5 -1 15.214 14.887 0.705 106.732 o
-10 -4 -18 1.313 1.459 0.566 165.947 o
-10 -4 -17 6.903 6.647 0.733 98.755 o
-10 -4 -16 6.578 5.998 0.754 93.345 o
-10 -4 -15 8.367 8.791 0.796 83.778 o
-10 -4 -14 3.561 4.231 0.698 108.878 o
-10 -4 -13 65.960 67.548 1.955 13.887 o
-10 -4 -12 7.191 7.115 0.747 95.098 o
-10 -4 -11 7.091 7.290 0.712 104.650 o
-10 -4 -10 30.860 32.035 1.166 39.040 o
-10 -4 -9 19.798 20.326 0.915 63.445 o
-10 -4 -8 14.379 14.942 0.789 85.267 o
-10 -4 -7 54.931 54.575 1.501 23.554 o
-10 -4 -6 9.612 9.685 0.635 131.479 o
-10 -4 -5 2.753 3.149 0.482 228.687 o
-10 -4 -4 25.368 24.976 0.901 65.427 o
-10 -4 -3 43.090 42.370 1.201 36.803 o
-10 -4 -2 115.975 113.751 2.416 9.095 o
-10 -4 -1 27.445 26.310 0.901 65.427 o
-10 -3 -18 8.810 9.119 0.754 93.345 o
-10 -3 -17 14.822 14.747 0.915 63.445 o
-10 -3 -16 3.936 3.826 0.698 108.878 o
-10 -3 -15 4.995 5.600 0.719 102.628 o
-10 -3 -14 16.334 16.171 0.971 56.352 o
-10 -3 -13 5.746 5.293 0.726 100.664 o
-10 -3 -12 10.642 10.215 0.817 79.537 o
-10 -3 -11 11.875 11.577 0.803 82.327 o
-10 -3 -10 10.413 10.516 0.733 98.755 o
-10 -3 -9 87.786 86.534 2.109 11.938 o
-10 -3 -8 75.346 76.123 1.892 14.825 o
-10 -3 -7 37.353 37.691 1.187 37.674 o
-10 -3 -6 3.598 3.833 0.503 210.026 o
-10 -3 -5 28.739 29.480 0.985 54.765 o
-10 -3 -4 12.308 12.401 0.649 125.885 o
-10 -3 -3 17.536 18.357 0.747 95.098 o
-10 -3 -2 24.748 25.011 0.866 70.810 o
-10 -3 -1 13.844 13.602 0.649 125.885 o
-10 -2 -18 4.455 4.790 0.656 123.221 o
-10 -2 -17 7.591 7.674 0.768 89.981 o
-10 -2 -16 16.615 16.702 0.992 53.996 o
-10 -2 -15 10.922 10.697 0.859 71.966 o
-10 -2 -14 58.533 59.805 1.815 16.106 o
-10 -2 -13 42.964 43.242 1.494 23.774 o
-10 -2 -12 26.575 26.331 1.159 39.511 o
-10 -2 -11 2.194 2.577 0.559 170.121 o
-10 -2 -10 55.561 55.643 1.592 20.945 o
-10 -2 -9 2.901 3.631 0.552 174.455 o
-10 -2 -8 77.540 78.867 1.934 14.190 o
-10 -2 -7 47.211 47.837 1.362 28.633 o
-10 -2 -6 192.864 194.461 3.833 3.612 o
-10 -2 -5 8.298 8.861 0.587 154.305 o
-10 -2 -4 141.841 142.456 2.905 6.291 o
-10 -2 -3 3.163 3.163 0.440 274.320 o
-10 -2 -2 67.627 66.892 1.585 21.129 o
-10 -2 -1 7.256 7.506 0.524 193.560 o
-10 -1 -18 8.619 9.000 0.747 95.098 o
-10 -1 -17 5.340 5.768 0.719 102.628 o
-10 -1 -16 4.900 5.034 0.733 98.755 o
-10 -1 -15 14.105 14.014 0.922 62.487 o
-10 -1 -14 60.418 61.013 1.843 15.622 o
-10 -1 -13 7.086 7.611 0.768 89.981 o
-10 -1 -12 47.738 46.887 1.550 22.092 o
-10 -1 -11 54.892 55.566 1.606 20.582 o
-10 -1 -10 60.848 60.761 1.676 18.902 o
-10 -1 -9 66.882 68.554 1.774 16.876 o
-10 -1 -8 0.247 -0.168 0.447 265.815 o
-10 -1 -7 214.348 218.523 4.266 2.916 o
-10 -1 -6 32.052 33.097 1.061 47.125 o
-10 -1 -5 129.339 130.069 2.716 7.195 o
-10 -1 -4 3.371 4.210 0.468 242.543 o
-10 -1 -3 32.522 32.587 0.998 53.243 o
-10 -1 -2 109.503 110.979 2.332 9.760 o
-10 -1 -1 62.637 62.521 1.501 23.554 o
-9 -19 -3 0.052 0.335 0.545 178.957 o
-9 -19 -2 1.574 1.634 0.566 165.947 o
-9 -19 -1 0.049 0.468 0.538 183.636 o
-9 -18 -7 0.536 0.517 0.559 170.121 o
-9 -18 -6 2.768 2.849 0.600 147.212 o
-9 -18 -5 1.254 1.976 0.580 158.046 o
-9 -18 -4 2.291 2.919 0.614 140.596 o
-9 -18 -3 1.373 1.655 0.594 150.696 o
-9 -18 -2 1.797 1.997 0.614 140.596 o
-9 -18 -1 4.104 4.092 0.663 120.640 o
-9 -17 -9 2.031 1.683 0.594 150.696 o
-9 -17 -8 2.157 2.074 0.587 154.305 o
-9 -17 -7 2.297 2.542 0.607 143.847 o
-9 -17 -6 0.079 0.279 0.573 161.924 o
-9 -17 -5 3.124 3.233 0.649 125.885 o
-9 -17 -4 2.571 2.597 0.649 125.885 o
-9 -17 -3 2.997 2.577 0.649 125.885 o
-9 -17 -2 9.116 8.602 0.810 80.914 o
-9 -17 -1 1.028 1.271 0.628 134.417 o
-9 -16 -10 4.234 4.532 0.642 128.636 o
-9 -16 -9 0.835 1.103 0.580 158.046 o
-9 -16 -8 0.533 1.145 0.594 150.696 o
-9 -16 -7 3.847 4.413 0.684 113.367 o
-9 -16 -6 6.526 7.017 0.768 89.981 o
-9 -16 -5 2.366 1.543 0.656 123.221 o
-9 -16 -4 2.932 2.940 0.677 115.717 o
-9 -16 -3 4.041 3.708 0.670 118.140 o
-9 -16 -2 0.113 0.077 0.573 161.924 o
-9 -16 -1 2.621 2.570 0.642 128.636 o
-9 -15 -12 7.229 7.269 0.698 108.878 o
-9 -15 -11 8.031 8.093 0.740 96.901 o
-9 -15 -10 2.217 1.110 0.621 137.454 o
-9 -15 -9 0.681 0.796 0.600 147.212 o
-9 -15 -8 0.491 -0.014 0.594 150.696 o
-9 -15 -7 0.437 0.321 0.607 143.847 o
-9 -15 -6 1.270 1.222 0.621 137.454 o
-9 -15 -5 10.417 10.795 0.845 74.365 o
-9 -15 -4 0.745 0.740 0.607 143.847 o
-9 -15 -3 7.570 6.864 0.761 91.640 o
-9 -15 -2 0.952 1.019 0.594 150.696 o
-9 -15 -1 2.299 2.339 0.642 128.636 o
-9 -14 -13 2.255 2.004 0.580 158.046 o
-9 -14 -12 0.916 0.978 0.573 161.924 o
-9 -14 -11 0.571 -0.091 0.587 154.305 o
-9 -14 -10 8.829 8.274 0.803 82.327 o
-9 -14 -9 2.112 2.165 0.663 120.640 o
-9 -14 -8 31.712 32.035 1.278 32.511 o
-9 -14 -7 6.622 6.968 0.761 91.640 o
-9 -14 -6 1.418 0.901 0.621 137.454 o
-9 -14 -5 13.010 13.588 0.908 64.425 o
-9 -14 -4 5.396 4.811 0.705 106.732 o
-9 -14 -3 0.467 -0.028 0.580 158.046 o
-9 -14 -2 0.529 0.796 0.594 150.696 o
-9 -14 -1 4.189 4.406 0.698 108.878 o
-9 -13 -14 0.512 0.168 0.531 188.500 o
-9 -13 -13 7.889 7.946 0.747 95.098 o
-9 -13 -12 0.473 0.335 0.587 154.305 o
-9 -13 -11 5.545 5.335 0.740 96.901 o
-9 -13 -10 15.068 15.843 0.950 58.865 o
-9 -13 -9 3.154 3.331 0.663 120.640 o
-9 -13 -8 21.071 21.213 1.075 45.909 o
-9 -13 -7 5.147 5.188 0.712 104.650 o
-9 -13 -6 1.819 2.444 0.642 128.636 o
-9 -13 -5 12.303 12.338 0.873 69.682 o
-9 -13 -4 0.417 0.433 0.594 150.696 o
-9 -13 -3 18.176 17.540 0.978 55.550 o
-9 -13 -2 11.633 11.256 0.831 76.886 o
-9 -13 -1 10.257 10.139 0.803 82.327 o
-9 -12 -15 1.565 1.390 0.566 165.947 o
-9 -12 -14 0.401 -0.070 0.559 170.121 o
-9 -12 -13 15.747 16.018 0.957 58.009 o
-9 -12 -12 11.036 11.395 0.880 68.580 o
-9 -12 -11 5.180 5.118 0.712 104.650 o
-9 -12 -10 23.690 23.573 1.124 42.004 o
-9 -12 -9 8.769 8.714 0.810 80.914 o
-9 -12 -8 29.384 30.395 1.257 33.604 o
-9 -12 -7 1.648 2.186 0.628 134.417 o
-9 -12 -6 6.048 6.438 0.726 100.664 o
-9 -12 -5 9.382 8.651 0.782 86.797 o
-9 -12 -4 18.275 18.783 0.971 56.352 o
-9 -12 -3 4.686 4.678 0.649 125.885 o
-9 -12 -2 28.952 28.174 1.103 43.614 o
-9 -12 -1 40.456 40.722 1.341 29.535 o
-9 -11 -16 1.020 0.600 0.552 174.455 o
-9 -11 -15 4.742 4.601 0.656 123.221 o
-9 -11 -14 1.045 0.419 0.594 150.696 o
-9 -11 -13 19.527 20.263 1.054 47.751 o
-9 -11 -12 9.129 9.035 0.803 82.327 o
-9 -11 -11 5.549 6.040 0.740 96.901 o
-9 -11 -10 14.213 14.070 0.922 62.487 o
-9 -11 -9 0.774 1.019 0.607 143.847 o
-9 -11 -8 15.475 14.991 0.929 61.551 o
-9 -11 -7 46.358 48.395 1.578 21.317 o
-9 -11 -6 0.310 0.063 0.538 183.636 o
-9 -11 -5 32.145 33.090 1.201 36.803 o
-9 -11 -4 40.136 40.079 1.320 30.480 o
-9 -11 -3 27.281 28.356 1.089 44.739 o
-9 -11 -2 24.875 25.235 1.026 50.385 o
-9 -11 -1 27.741 27.218 1.054 47.751 o
-9 -10 -16 3.354 4.050 0.621 137.454 o
-9 -10 -15 1.583 0.985 0.594 150.696 o
-9 -10 -14 1.642 1.606 0.628 134.417 o
-9 -10 -13 1.434 0.894 0.607 143.847 o
-9 -10 -12 0.570 0.594 0.600 147.212 o
-9 -10 -11 4.240 4.043 0.691 111.088 o
-9 -10 -10 11.140 11.109 0.852 73.151 o
-9 -10 -9 3.116 3.275 0.656 123.221 o
-9 -10 -8 42.061 42.041 1.424 26.163 o
-9 -10 -7 4.943 5.600 0.642 128.636 o
-9 -10 -6 72.245 73.239 1.913 14.502 o
-9 -10 -5 19.395 20.075 0.922 62.487 o
-9 -10 -4 43.890 44.597 1.376 28.055 o
-9 -10 -3 28.547 28.425 1.068 46.511 o
-9 -10 -2 167.248 166.315 3.456 4.444 o
-9 -10 -1 7.690 8.030 0.649 125.885 o
-9 -9 -17 2.100 1.871 0.594 150.696 o
-9 -9 -16 1.478 1.285 0.587 154.305 o
-9 -9 -15 9.358 9.831 0.824 78.194 o
-9 -9 -14 1.538 1.885 0.649 125.885 o
-9 -9 -13 17.792 18.608 1.012 51.785 o
-9 -9 -12 10.034 10.180 0.838 75.609 o
-9 -9 -11 19.830 19.928 1.040 49.042 o
-9 -9 -10 22.481 22.442 1.082 45.319 o
-9 -9 -9 17.146 17.540 0.950 58.865 o
-9 -9 -8 17.711 17.477 0.901 65.427 o
-9 -9 -7 45.879 45.414 1.410 26.683 o
-9 -9 -6 6.197 5.851 0.621 137.454 o
-9 -9 -5 28.889 28.837 1.061 47.125 o
-9 -9 -4 55.481 56.642 1.557 21.894 o
-9 -9 -3 182.738 185.691 3.750 3.776 o
-9 -9 -2 37.464 37.398 1.194 37.235 o
-9 -9 -1 33.901 34.458 1.124 42.004 o
-9 -8 -17 2.263 2.549 0.594 150.696 o
-9 -8 -16 6.825 7.150 0.740 96.901 o
-9 -8 -15 4.357 4.553 0.698 108.878 o
-9 -8 -14 2.996 3.107 0.656 123.221 o
-9 -8 -13 3.880 3.366 0.670 118.140 o
-9 -8 -12 3.582 3.233 0.670 118.140 o
-9 -8 -11 20.497 20.242 1.047 48.390 o
-9 -8 -10 0.956 1.026 0.552 174.455 o
-9 -8 -9 70.112 72.136 1.913 14.502 o
-9 -8 -8 56.511 58.178 1.641 19.715 o
-9 -8 -7 1.517 1.878 0.517 198.827 o
-9 -8 -6 24.482 23.691 0.964 57.172 o
-9 -8 -5 80.294 80.787 1.962 13.789 o
-9 -8 -4 91.857 91.959 2.137 11.628 o
-9 -8 -3 10.665 10.990 0.670 118.140 o
-9 -8 -2 37.921 37.852 1.166 39.040 o
-9 -8 -1 230.034 232.327 4.469 2.658 o
-9 -7 -18 1.400 1.431 0.573 161.924 o
-9 -7 -17 1.262 1.089 0.587 154.305 o
-9 -7 -16 9.923 10.146 0.831 76.886 o
-9 -7 -15 6.037 5.467 0.747 95.098 o
-9 -7 -14 0.764 0.517 0.594 150.696 o
-9 -7 -13 6.832 7.485 0.768 89.981 o
-9 -7 -12 14.314 14.551 0.922 62.487 o
-9 -7 -11 21.626 22.609 1.075 45.909 o
-9 -7 -10 8.391 8.225 0.705 106.732 o
-9 -7 -9 21.326 21.792 0.964 57.172 o
-9 -7 -8 17.737 18.497 0.873 69.682 o
-9 -7 -7 35.436 35.310 1.173 38.576 o
-9 -7 -6 39.720 40.638 1.250 33.981 o
-9 -7 -5 131.072 132.555 2.814 6.704 o
-9 -7 -4 94.893 96.407 2.179 11.185 o
-9 -7 -3 145.031 147.197 3.016 5.834 o
-9 -7 -2 40.114 40.435 1.180 38.121 o
-9 -7 -1 93.840 95.548 2.123 11.781 o
-9 -6 -18 6.589 6.731 0.691 111.088 o
-9 -6 -17 6.488 6.591 0.726 100.664 o
-9 -6 -16 5.405 5.607 0.733 98.755 o
-9 -6 -15 12.042 12.198 0.873 69.682 o
-9 -6 -14 5.430 5.935 0.726 100.664 o
-9 -6 -13 18.783 18.168 1.005 52.507 o
-9 -6 -12 9.169 9.259 0.796 83.778 o
-9 -6 -11 52.716 52.794 1.627 20.055 o
-9 -6 -10 10.489 10.634 0.740 96.901 o
-9 -6 -9 1.016 0.901 0.503 210.026 o
-9 -6 -8 85.529 87.141 2.095 12.098 o
-9 -6 -7 4.612 4.608 0.552 174.455 o
-9 -6 -6 86.200 88.880 2.067 12.427 o
-9 -6 -5 131.845 132.806 2.786 6.839 o
-9 -6 -4 19.294 20.026 0.810 80.914 o
-9 -6 -3 17.445 18.126 0.761 91.640 o
-9 -6 -2 182.326 184.511 3.603 4.089 o
-9 -6 -1 49.254 49.310 1.299 31.471 o
-9 -5 -18 15.501 15.522 0.880 68.580 o
-9 -5 -17 8.442 8.958 0.789 85.267 o
-9 -5 -16 8.038 8.155 0.803 82.327 o
-9 -5 -15 3.446 3.072 0.663 120.640 o
-9 -5 -14 17.888 18.280 1.005 52.507 o
-9 -5 -13 0.911 0.929 0.600 147.212 o
-9 -5 -12 42.676 42.823 1.473 24.455 o
-9 -5 -11 46.182 48.123 1.480 24.225 o
-9 -5 -10 83.062 83.412 2.074 12.343 o
-9 -5 -9 0.499 0.161 0.461 249.949 o
-9 -5 -8 31.624 32.859 1.110 43.067 o
-9 -5 -7 19.663 20.347 0.845 74.365 o
-9 -5 -6 88.918 90.004 2.060 12.511 o
-9 -5 -5 121.165 121.879 2.577 7.996 o
-9 -5 -4 2.661 2.744 0.440 274.320 o
-9 -5 -3 4.845 5.223 0.482 228.687 o
-9 -5 -2 72.082 71.835 1.669 19.061 o
-9 -5 -1 49.335 49.268 1.271 32.870 o
-9 -4 -19 2.178 1.997 0.594 150.696 o
-9 -4 -18 2.327 1.941 0.607 143.847 o
-9 -4 -17 2.167 2.793 0.642 128.636 o
-9 -4 -16 22.939 22.951 1.138 40.979 o
-9 -4 -15 37.928 37.901 1.403 26.949 o
-9 -4 -14 7.838 8.246 0.789 85.267 o
-9 -4 -13 46.622 47.418 1.571 21.507 o
-9 -4 -12 13.272 13.672 0.859 71.966 o
-9 -4 -11 40.646 40.736 1.334 29.845 o
-9 -4 -10 3.012 2.702 0.545 178.957 o
-9 -4 -9 20.098 20.668 0.894 66.454 o
-9 -4 -8 18.213 19.181 0.838 75.609 o
-9 -4 -7 1.418 1.599 0.454 257.699 o
-9 -4 -6 65.554 66.654 1.634 19.884 o
-9 -4 -5 47.274 47.858 1.285 32.159 o
-9 -4 -4 26.177 26.408 0.880 68.580 o
-9 -4 -3 7.694 8.086 0.517 198.827 o
-9 -4 -2 8.927 8.358 0.524 193.560 o
-9 -4 -1 100.872 98.229 2.088 12.179 o
-9 -3 -19 7.103 6.996 0.705 106.732 o
-9 -3 -18 4.653 4.092 0.670 118.140 o
-9 -3 -17 3.490 3.854 0.677 115.717 o
-9 -3 -16 5.298 5.153 0.705 106.732 o
-9 -3 -15 12.775 12.499 0.887 67.504 o
-9 -3 -14 2.257 1.976 0.635 131.479 o
-9 -3 -13 2.739 2.458 0.635 131.479 o
-9 -3 -12 3.415 3.170 0.614 140.596 o
-9 -3 -11 55.757 57.109 1.620 20.229 o
-9 -3 -10 17.694 17.414 0.845 74.365 o
-9 -3 -9 57.817 58.666 1.578 21.317 o
-9 -3 -8 21.622 22.309 0.880 68.580 o
-9 -3 -7 63.863 64.657 1.613 20.404 o
-9 -3 -6 55.496 55.140 1.417 26.421 o
-9 -3 -5 31.795 32.322 0.992 53.996 o
-9 -3 -4 128.549 129.587 2.646 7.580 o
-9 -3 -3 2.399 2.297 0.384 359.926 o
-9 -3 -2 29.984 29.438 0.894 66.454 o
-9 -3 -1 8.030 7.946 0.496 215.984 o
-9 -2 -19 0.653 0.642 0.545 178.957 o
-9 -2 -18 13.648 13.099 0.866 70.810 o
-9 -2 -17 11.773 11.940 0.880 68.580 o
-9 -2 -16 27.592 27.748 1.194 37.235 o
-9 -2 -15 2.723 2.283 0.642 128.636 o
-9 -2 -14 3.047 2.199 0.635 131.479 o
-9 -2 -13 1.310 0.859 0.580 158.046 o
-9 -2 -12 18.862 19.963 0.943 59.741 o
-9 -2 -11 17.342 16.995 0.859 71.966 o
-9 -2 -10 27.275 27.267 1.026 50.385 o
-9 -2 -9 63.003 64.392 1.669 19.061 o
-9 -2 -8 17.791 18.071 0.796 83.778 o
-9 -2 -7 11.360 11.270 0.635 131.479 o
-9 -2 -6 30.895 30.499 0.971 56.352 o
-9 -2 -5 19.527 20.277 0.761 91.640 o
-9 -2 -4 27.109 26.875 0.866 70.810 o
-9 -2 -3 5.304 5.774 0.447 265.815 o
-9 -2 -2 51.959 50.944 1.257 33.604 o
-9 -2 -1 31.127 30.227 0.894 66.454 o
-9 -1 -19 0.646 0.517 0.545 178.957 o
-9 -1 -18 9.925 9.775 0.803 82.327 o
-9 -1 -17 11.591 10.921 0.866 70.810 o
-9 -1 -16 3.318 2.681 0.656 123.221 o
-9 -1 -15 8.869 9.629 0.810 80.914 o
-9 -1 -14 28.192 28.579 1.208 36.379 o
-9 -1 -13 1.683 2.081 0.607 143.847 o
-9 -1 -12 48.281 49.736 1.501 23.554 o
-9 -1 -11 27.389 26.875 1.047 48.390 o
-9 -1 -10 16.758 16.919 0.817 79.537 o
-9 -1 -9 32.734 33.313 1.103 43.614 o
-9 -1 -8 1.744 1.634 0.447 265.815 o
-9 -1 -7 1.322 1.390 0.426 292.603 o
-9 -1 -6 12.793 12.911 0.635 131.479 o
-9 -1 -5 3.553 3.833 0.433 283.241 o
-9 -1 -4 3.619 3.589 0.412 312.777 o
-9 -1 -3 69.661 69.734 1.585 21.129 o
-9 -1 -2 8.865 9.475 0.510 204.312 o
-9 -1 -1 7.036 6.829 0.454 257.699 o
-8 -19 -5 0.922 0.489 0.545 178.957 o
-8 -19 -4 0.515 0.719 0.552 174.455 o
-8 -19 -3 5.246 4.671 0.649 125.885 o
-8 -19 -2 2.553 2.060 0.607 143.847 o
-8 -19 -1 2.572 2.835 0.607 143.847 o
-8 -18 -8 5.126 5.432 0.656 123.221 o
-8 -18 -7 1.010 0.810 0.566 165.947 o
-8 -18 -6 3.348 3.037 0.621 137.454 o
-8 -18 -5 1.143 0.426 0.580 158.046 o
-8 -18 -4 3.420 2.891 0.642 128.636 o
-8 -18 -3 3.147 3.233 0.656 123.221 o
-8 -18 -2 11.785 11.954 0.859 71.966 o
-8 -18 -1 0.089 -0.531 0.559 170.121 o
-8 -17 -10 3.268 3.414 0.621 137.454 o
-8 -17 -9 0.743 0.852 0.566 165.947 o
-8 -17 -8 0.601 1.054 0.580 158.046 o
-8 -17 -7 4.703 4.497 0.684 113.367 o
-8 -17 -6 1.855 1.543 0.628 134.417 o
-8 -17 -5 3.654 4.099 0.698 108.878 o
-8 -17 -4 4.909 5.076 0.733 98.755 o
-8 -17 -3 3.112 3.359 0.684 113.367 o
-8 -17 -2 0.347 0.971 0.614 140.596 o
-8 -17 -1 2.329 2.402 0.670 118.140 o
-8 -16 -11 0.111 0.237 0.531 188.500 o
-8 -16 -10 0.808 0.691 0.580 158.046 o
-8 -16 -9 2.075 1.892 0.628 134.417 o
-8 -16 -8 2.795 2.947 0.656 123.221 o
-8 -16 -7 1.135 0.545 0.621 137.454 o
-8 -16 -6 2.120 1.711 0.656 123.221 o
-8 -16 -5 8.690 8.588 0.796 83.778 o
-8 -16 -4 3.825 3.896 0.684 113.367 o
-8 -16 -3 5.614 4.992 0.712 104.650 o
-8 -16 -2 2.710 2.283 0.649 125.885 o
-8 -16 -1 4.973 5.230 0.719 102.628 o
-8 -15 -13 1.409 0.775 0.573 161.924 o
-8 -15 -12 2.406 2.402 0.594 150.696 o
-8 -15 -11 3.703 3.791 0.656 123.221 o
-8 -15 -10 18.061 17.770 1.005 52.507 o
-8 -15 -9 0.699 0.789 0.607 143.847 o
-8 -15 -8 0.308 -0.279 0.573 161.924 o
-8 -15 -7 20.113 20.340 1.040 49.042 o
-8 -15 -6 2.151 1.173 0.628 134.417 o
-8 -15 -5 1.520 2.074 0.635 131.479 o
-8 -15 -4 2.993 3.226 0.663 120.640 o
-8 -15 -3 22.220 22.721 1.096 44.171 o
-8 -15 -2 1.688 2.353 0.635 131.479 o
-8 -15 -1 0.243 0.852 0.587 154.305 o
-8 -14 -14 0.312 -0.028 0.552 174.455 o
-8 -14 -13 3.962 3.596 0.642 128.636 o
-8 -14 -12 1.015 1.054 0.607 143.847 o
-8 -14 -11 6.358 7.045 0.761 91.640 o
-8 -14 -10 13.499 12.778 0.929 61.551 o
-8 -14 -9 4.881 4.874 0.705 106.732 o
-8 -14 -8 1.228 0.663 0.607 143.847 o
-8 -14 -7 2.294 2.199 0.635 131.479 o
-8 -14 -6 13.480 13.972 0.908 64.425 o
-8 -14 -5 7.661 7.562 0.761 91.640 o
-8 -14 -4 12.745 13.846 0.908 64.425 o
-8 -14 -3 8.810 7.653 0.761 91.640 o
-8 -14 -2 7.834 8.009 0.768 89.981 o
-8 -14 -1 11.007 10.313 0.817 79.537 o
-8 -13 -15 2.395 2.500 0.607 143.847 o
-8 -13 -14 15.814 15.473 0.894 66.454 o
-8 -13 -13 1.444 1.529 0.614 140.596 o
-8 -13 -12 11.780 11.682 0.880 68.580 o
-8 -13 -11 12.641 12.443 0.894 66.454 o
-8 -13 -10 2.207 2.039 0.642 128.636 o
-8 -13 -9 0.779 0.587 0.607 143.847 o
-8 -13 -8 4.418 4.315 0.698 108.878 o
-8 -13 -7 0.851 0.349 0.594 150.696 o
-8 -13 -6 14.780 14.719 0.929 61.551 o
-8 -13 -5 1.512 1.390 0.614 140.596 o
-8 -13 -4 30.631 29.263 1.208 36.379 o
-8 -13 -3 17.262 17.638 0.936 60.636 o
-8 -13 -2 1.610 1.578 0.566 165.947 o
-8 -13 -1 4.319 4.266 0.621 137.454 o
-8 -12 -15 2.090 2.779 0.594 150.696 o
-8 -12 -14 3.136 3.554 0.649 125.885 o
-8 -12 -13 17.516 18.113 1.019 51.078 o
-8 -12 -12 6.911 7.045 0.754 93.345 o
-8 -12 -11 25.438 25.905 1.173 38.576 o
-8 -12 -10 2.288 2.311 0.642 128.636 o
-8 -12 -9 23.129 24.515 1.138 40.979 o
-8 -12 -8 9.917 9.768 0.817 79.537 o
-8 -12 -7 10.388 10.355 0.824 78.194 o
-8 -12 -6 13.009 12.848 0.831 76.886 o
-8 -12 -5 49.517 49.394 1.508 23.336 o
-8 -12 -4 27.415 27.651 1.089 44.739 o
-8 -12 -3 8.141 8.072 0.684 113.367 o
-8 -12 -2 17.750 17.296 0.859 71.966 o
-8 -12 -1 15.286 15.089 0.810 80.914 o
-8 -11 -16 3.882 3.254 0.614 140.596 o
-8 -11 -15 0.499 1.208 0.580 158.046 o
-8 -11 -14 2.814 2.507 0.649 125.885 o
-8 -11 -13 0.579 0.901 0.607 143.847 o
-8 -11 -12 9.039 8.889 0.803 82.327 o
-8 -11 -11 21.203 20.507 1.068 46.511 o
-8 -11 -10 5.675 5.202 0.719 102.628 o
-8 -11 -9 18.552 18.469 1.005 52.507 o
-8 -11 -8 38.089 37.831 1.362 28.633 o
-8 -11 -7 43.516 43.319 1.403 26.949 o
-8 -11 -6 6.940 6.927 0.649 125.885 o
-8 -11 -5 2.112 2.255 0.531 188.500 o
-8 -11 -4 5.459 5.921 0.614 140.596 o
-8 -11 -3 45.443 44.485 1.362 28.633 o
-8 -11 -2 48.618 48.472 1.417 26.421 o
-8 -11 -1 20.464 21.297 0.908 64.425 o
-8 -10 -17 1.542 2.151 0.573 161.924 o
-8 -10 -16 2.559 2.241 0.607 143.847 o
-8 -10 -15 3.369 3.135 0.656 123.221 o
-8 -10 -14 4.759 5.397 0.726 100.664 o
-8 -10 -13 0.344 0.028 0.580 158.046 o
-8 -10 -12 6.692 6.452 0.747 95.098 o
-8 -10 -11 9.910 10.187 0.838 75.609 o
-8 -10 -10 1.462 1.585 0.614 140.596 o
-8 -10 -9 9.635 8.972 0.754 93.345 o
-8 -10 -8 0.012 0.154 0.496 215.984 o
-8 -10 -7 34.225 34.975 1.208 36.379 o
-8 -10 -6 23.977 23.405 0.978 55.550 o
-8 -10 -5 101.539 101.518 2.353 9.587 o
-8 -10 -4 67.679 68.630 1.767 17.010 o
-8 -10 -3 112.828 113.402 2.528 8.308 o
-8 -10 -2 0.800 1.606 0.482 228.687 o
-8 -10 -1 52.459 53.025 1.459 24.926 o
-8 -9 -17 3.859 4.071 0.628 134.417 o
-8 -9 -16 0.655 0.754 0.587 154.305 o
-8 -9 -15 12.645 13.127 0.915 63.445 o
-8 -9 -14 3.267 3.170 0.663 120.640 o
-8 -9 -13 5.007 5.041 0.712 104.650 o
-8 -9 -12 17.532 17.086 0.978 55.550 o
-8 -9 -11 3.215 2.835 0.649 125.885 o
-8 -9 -10 77.876 77.414 2.074 12.343 o
-8 -9 -9 15.081 15.732 0.859 71.966 o
-8 -9 -8 47.785 47.264 1.431 25.908 o
-8 -9 -7 20.660 21.946 0.936 60.636 o
-8 -9 -6 5.410 5.886 0.587 154.305 o
-8 -9 -5 86.068 85.975 2.046 12.682 o
-8 -9 -4 32.163 32.866 1.089 44.739 o
-8 -9 -3 73.079 72.764 1.781 16.744 o
-8 -9 -2 126.252 124.755 2.660 7.500 o
-8 -9 -1 19.469 20.144 0.824 78.194 o
-8 -8 -18 2.458 3.519 0.594 150.696 o
-8 -8 -17 2.942 2.590 0.621 137.454 o
-8 -8 -16 6.962 7.415 0.761 91.640 o
-8 -8 -15 4.327 4.120 0.677 115.717 o
-8 -8 -14 10.439 10.997 0.845 74.365 o
-8 -8 -13 4.344 4.958 0.698 108.878 o
-8 -8 -12 6.149 6.522 0.733 98.755 o
-8 -8 -11 4.585 4.685 0.663 120.640 o
-8 -8 -10 54.734 54.945 1.599 20.762 o
-8 -8 -9 32.176 32.545 1.166 39.040 o
-8 -8 -8 45.614 46.056 1.383 27.772 o
-8 -8 -7 51.641 52.592 1.473 24.455 o
-8 -8 -6 3.166 3.156 0.503 210.026 o
-8 -8 -5 36.303 36.469 1.138 40.979 o
-8 -8 -4 12.395 12.792 0.684 113.367 o
-8 -8 -3 111.003 112.578 2.423 9.042 o
-8 -8 -2 185.249 185.963 3.652 3.980 o
-8 -8 -1 18.189 18.881 0.775 88.368 o
-8 -7 -18 5.723 5.635 0.663 120.640 o
-8 -7 -17 2.241 2.507 0.635 131.479 o
-8 -7 -16 0.658 1.061 0.607 143.847 o
-8 -7 -15 6.287 6.438 0.726 100.664 o
-8 -7 -14 4.133 4.546 0.684 113.367 o
-8 -7 -13 2.533 2.772 0.649 125.885 o
-8 -7 -12 31.599 32.322 1.278 32.511 o
-8 -7 -11 6.117 5.684 0.649 125.885 o
-8 -7 -10 49.480 50.476 1.501 23.554 o
-8 -7 -9 13.663 13.769 0.775 88.368 o
-8 -7 -8 6.521 6.710 0.594 150.696 o
-8 -7 -7 19.883 20.186 0.852 73.151 o
-8 -7 -6 3.088 2.891 0.475 235.462 o
-8 -7 -5 146.563 145.011 2.982 5.971 o
-8 -7 -4 162.893 160.778 3.219 5.123 o
-8 -7 -3 49.267 50.211 1.320 30.480 o
-8 -7 -2 64.535 66.145 1.585 21.129 o
-8 -7 -1 23.590 24.187 0.838 75.609 o
-8 -6 -19 2.633 2.702 0.594 150.696 o
-8 -6 -18 6.602 6.745 0.712 104.650 o
-8 -6 -17 2.415 2.060 0.642 128.636 o
-8 -6 -16 38.923 39.549 1.459 24.926 o
-8 -6 -15 1.100 1.711 0.628 134.417 o
-8 -6 -14 12.444 13.239 0.894 66.454 o
-8 -6 -13 6.415 6.696 0.740 96.901 o
-8 -6 -12 19.989 20.528 0.998 53.243 o
-8 -6 -11 5.433 5.132 0.621 137.454 o
-8 -6 -10 77.757 78.539 1.976 13.595 o
-8 -6 -9 69.315 69.014 1.774 16.876 o
-8 -6 -8 41.684 42.684 1.271 32.870 o
-8 -6 -7 32.965 34.011 1.082 45.319 o
-8 -6 -6 86.076 87.951 2.004 13.218 o
-8 -6 -5 59.819 60.782 1.508 23.336 o
-8 -6 -4 35.494 35.555 1.047 48.390 o
-8 -6 -3 32.000 32.657 0.978 55.550 o
-8 -6 -2 61.185 61.941 1.473 24.455 o
-8 -6 -1 186.685 187.255 3.582 4.137 o
-8 -5 -19 20.919 20.452 0.957 58.009 o
-8 -5 -18 2.061 1.348 0.600 147.212 o
-8 -5 -17 5.719 5.656 0.733 98.755 o
-8 -5 -16 6.117 6.710 0.740 96.901 o
-8 -5 -15 46.945 47.578 1.585 21.129 o
-8 -5 -14 0.292 0.677 0.587 154.305 o
-8 -5 -13 20.152 21.024 1.040 49.042 o
-8 -5 -12 3.725 3.833 0.600 147.212 o
-8 -5 -11 106.982 107.565 2.500 8.495 o
-8 -5 -10 49.554 48.605 1.431 25.908 o
-8 -5 -9 62.178 63.952 1.662 19.221 o
-8 -5 -8 17.449 17.735 0.782 86.797 o
-8 -5 -7 35.088 36.455 1.110 43.067 o
-8 -5 -6 78.184 78.064 1.808 16.231 o
-8 -5 -5 39.272 40.135 1.124 42.004 o
-8 -5 -4 46.109 45.965 1.201 36.803 o
-8 -5 -3 20.187 20.640 0.740 96.901 o
-8 -5 -2 19.743 19.628 0.712 104.650 o
-8 -5 -1 3.594 3.819 0.398 335.111 o
-8 -4 -19 0.046 0.286 0.538 183.636 o
-8 -4 -18 6.953 7.038 0.747 95.098 o
-8 -4 -17 19.707 18.469 1.033 49.707 o
-8 -4 -16 9.685 9.196 0.810 80.914 o
-8 -4 -15 11.879 11.905 0.873 69.682 o
-8 -4 -14 22.416 21.457 1.075 45.909 o
-8 -4 -13 25.033 26.163 1.124 42.004 o
-8 -4 -12 8.989 8.861 0.705 106.732 o
-8 -4 -11 2.711 2.940 0.545 178.957 o
-8 -4 -10 81.317 82.239 2.004 13.218 o
-8 -4 -9 22.984 22.330 0.894 66.454 o
-8 -4 -8 53.006 53.514 1.417 26.421 o
-8 -4 -7 13.994 14.517 0.684 113.367 o
-8 -4 -6 95.444 97.272 2.116 11.859 o
-8 -4 -5 166.126 166.371 3.254 5.014 o
-8 -4 -4 6.299 6.145 0.461 249.949 o
-8 -4 -3 25.685 25.919 0.810 80.914 o
-8 -4 -2 4.744 4.992 0.398 335.111 o
-8 -4 -1 29.470 29.724 0.845 74.365 o
-8 -3 -19 7.475 7.960 0.719 102.628 o
-8 -3 -18 1.389 0.566 0.594 150.696 o
-8 -3 -17 4.176 5.244 0.726 100.664 o
-8 -3 -16 3.665 4.043 0.677 115.717 o
-8 -3 -15 30.564 30.032 1.250 33.981 o
-8 -3 -14 32.572 32.510 1.292 31.812 o
-8 -3 -13 28.116 28.600 1.159 39.511 o
-8 -3 -12 54.574 53.283 1.557 21.894 o
-8 -3 -11 14.788 15.620 0.810 80.914 o
-8 -3 -10 86.415 85.137 2.039 12.770 o
-8 -3 -9 41.436 41.343 1.229 35.149 o
-8 -3 -8 8.560 8.428 0.573 161.924 o
-8 -3 -7 10.572 10.299 0.580 158.046 o
-8 -3 -6 31.200 31.421 0.957 58.009 o
-8 -3 -5 62.635 62.884 1.480 24.225 o
-8 -3 -4 33.031 32.922 0.936 60.636 o
-8 -3 -3 227.953 226.420 4.182 3.034 o
-8 -3 -2 50.642 49.792 1.180 38.121 o
-8 -3 -1 60.161 59.693 1.341 29.535 o
-8 -2 -19 13.715 13.560 0.852 73.151 o
-8 -2 -18 5.869 4.951 0.712 104.650 o
-8 -2 -17 0.396 0.342 0.607 143.847 o
-8 -2 -16 2.593 2.290 0.642 128.636 o
-8 -2 -15 14.224 14.824 0.922 62.487 o
-8 -2 -14 21.105 21.450 1.054 47.751 o
-8 -2 -13 1.487 1.571 0.573 161.924 o
-8 -2 -12 14.014 14.021 0.796 83.778 o
-8 -2 -11 9.947 10.355 0.691 111.088 o
-8 -2 -10 32.482 32.964 1.096 44.171 o
-8 -2 -9 19.729 19.879 0.817 79.537 o
-8 -2 -8 62.023 62.381 1.550 22.092 o
-8 -2 -7 15.501 15.480 0.677 115.717 o
-8 -2 -6 50.722 51.370 1.292 31.812 o
-8 -2 -5 169.283 170.246 3.289 4.908 o
-8 -2 -4 39.781 40.310 1.033 49.707 o
-8 -2 -3 85.808 86.666 1.808 16.231 o
-8 -2 -2 23.726 23.587 0.719 102.628 o
-8 -2 -1 21.291 20.905 0.663 120.640 o
-8 -1 -19 8.818 9.231 0.761 91.640 o
-8 -1 -18 9.116 9.873 0.810 80.914 o
-8 -1 -17 5.013 6.033 0.712 104.650 o
-8 -1 -16 1.010 1.166 0.600 147.212 o
-8 -1 -15 2.586 2.262 0.628 134.417 o
-8 -1 -14 6.800 6.529 0.719 102.628 o
-8 -1 -13 50.753 51.607 1.543 22.292 o
-8 -1 -12 6.361 5.593 0.621 137.454 o
-8 -1 -11 8.370 8.567 0.642 128.636 o
-8 -1 -10 5.953 6.522 0.566 165.947 o
-8 -1 -9 2.320 2.123 0.447 265.815 o
-8 -1 -8 10.201 10.921 0.607 143.847 o
-8 -1 -7 81.090 80.710 1.829 15.861 o
-8 -1 -6 14.382 14.670 0.628 134.417 o
-8 -1 -5 74.639 75.515 1.676 18.902 o
-8 -1 -4 123.982 123.945 2.451 8.837 o
-8 -1 -3 35.542 35.478 0.929 61.551 o
-8 -1 -2 24.488 24.830 0.726 100.664 o
-8 -1 -1 20.340 20.382 0.642 128.636 o
-7 -20 -3 0.707 0.475 0.552 174.455 o
-7 -20 -2 0.475 0.084 0.531 188.500 o
-7 -20 -1 1.582 1.390 0.559 170.121 o
-7 -19 -7 8.241 8.505 0.740 96.901 o
-7 -19 -6 0.780 1.117 0.559 170.121 o
-7 -19 -5 4.476 4.252 0.642 128.636 o
-7 -19 -4 0.895 1.417 0.580 158.046 o
-7 -19 -3 0.638 1.131 0.573 161.924 o
-7 -19 -2 0.857 1.124 0.580 158.046 o
-7 -19 -1 0.994 1.159 0.594 150.696 o
-7 -18 -9 1.728 1.501 0.566 165.947 o
-7 -18 -8 2.139 2.248 0.600 147.212 o
-7 -18 -7 1.876 2.325 0.600 147.212 o
-7 -18 -6 0.916 0.908 0.600 147.212 o
-7 -18 -5 21.680 21.094 1.047 48.390 o
-7 -18 -4 11.363 10.941 0.852 73.151 o
-7 -18 -3 7.526 8.309 0.789 85.267 o
-7 -18 -2 11.306 10.983 0.866 70.810 o
-7 -18 -1 6.777 6.522 0.761 91.640 o
-7 -17 -11 1.298 1.774 0.580 158.046 o
-7 -17 -10 5.123 4.846 0.656 123.221 o
-7 -17 -9 7.102 7.688 0.740 96.901 o
-7 -17 -8 14.880 14.900 0.929 61.551 o
-7 -17 -7 25.944 26.331 1.173 38.576 o
-7 -17 -6 0.593 -0.237 0.600 147.212 o
-7 -17 -5 8.906 9.440 0.838 75.609 o
-7 -17 -4 2.296 2.353 0.635 131.479 o
-7 -17 -3 4.721 5.111 0.712 104.650 o
-7 -17 -2 9.372 8.812 0.810 80.914 o
-7 -17 -1 14.136 13.686 0.922 62.487 o
-7 -16 -12 6.344 5.865 0.663 120.640 o
-7 -16 -11 4.276 4.699 0.656 123.221 o
-7 -16 -10 3.188 2.982 0.649 125.885 o
-7 -16 -9 1.240 0.789 0.614 140.596 o
-7 -16 -8 6.378 6.536 0.761 91.640 o
-7 -16 -7 1.242 1.012 0.614 140.596 o
-7 -16 -6 40.510 40.575 1.445 25.410 o
-7 -16 -5 13.148 13.427 0.915 63.445 o
-7 -16 -4 36.976 37.803 1.403 26.949 o
-7 -16 -3 2.759 2.912 0.663 120.640 o
-7 -16 -2 12.778 12.987 0.894 66.454 o
-7 -16 -1 28.848 28.335 1.229 35.149 o
-7 -15 -13 1.098 0.845 0.559 170.121 o
-7 -15 -12 2.906 2.283 0.628 134.417 o
-7 -15 -11 3.631 3.889 0.670 118.140 o
-7 -15 -10 5.991 6.089 0.754 93.345 o
-7 -15 -9 31.705 31.665 1.264 33.234 o
-7 -15 -8 15.056 15.271 0.950 58.865 o
-7 -15 -7 9.118 8.581 0.810 80.914 o
-7 -15 -6 19.350 19.670 1.040 49.042 o
-7 -15 -5 3.335 3.268 0.663 120.640 o
-7 -15 -4 2.634 2.437 0.642 128.636 o
-7 -15 -3 2.697 3.442 0.663 120.640 o
-7 -15 -2 6.832 6.962 0.754 93.345 o
-7 -15 -1 29.347 29.627 1.229 35.149 o
-7 -14 -14 0.129 -0.293 0.538 183.636 o
-7 -14 -13 13.334 13.769 0.880 68.580 o
-7 -14 -12 1.531 2.493 0.649 125.885 o
-7 -14 -11 20.933 21.220 1.096 44.171 o
-7 -14 -10 2.742 1.829 0.642 128.636 o
-7 -14 -9 1.955 2.060 0.628 134.417 o
-7 -14 -8 3.319 3.359 0.670 118.140 o
-7 -14 -7 5.627 5.328 0.719 102.628 o
-7 -14 -6 5.415 5.363 0.712 104.650 o
-7 -14 -5 8.284 7.478 0.761 91.640 o
-7 -14 -4 9.450 9.489 0.789 85.267 o
-7 -14 -3 34.449 34.842 1.320 30.480 o
-7 -14 -2 4.776 4.664 0.656 123.221 o
-7 -14 -1 43.495 43.354 1.452 25.166 o
-7 -13 -15 0.620 1.376 0.559 170.121 o
-7 -13 -14 1.664 1.180 0.587 154.305 o
-7 -13 -13 1.714 1.047 0.614 140.596 o
-7 -13 -12 7.282 6.962 0.775 88.368 o
-7 -13 -11 1.883 2.458 0.628 134.417 o
-7 -13 -10 8.647 8.414 0.796 83.778 o
-7 -13 -9 1.641 2.248 0.635 131.479 o
-7 -13 -8 3.029 3.603 0.670 118.140 o
-7 -13 -7 46.397 45.414 1.529 22.701 o
-7 -13 -6 26.907 27.329 1.173 38.576 o
-7 -13 -5 2.174 1.906 0.580 158.046 o
-7 -13 -4 1.999 1.627 0.552 174.455 o
-7 -13 -3 17.985 17.505 0.887 67.504 o
-7 -13 -2 23.474 23.098 0.992 53.996 o
-7 -13 -1 2.128 2.206 0.531 188.500 o
-7 -12 -16 1.302 0.789 0.552 174.455 o
-7 -12 -15 11.385 11.437 0.831 76.886 o
-7 -12 -14 0.461 0.642 0.600 147.212 o
-7 -12 -13 14.836 14.509 0.950 58.865 o
-7 -12 -12 1.432 1.215 0.614 140.596 o
-7 -12 -11 10.155 11.137 0.852 73.151 o
-7 -12 -10 1.257 1.061 0.614 140.596 o
-7 -12 -9 0.252 0.587 0.580 158.046 o
-7 -12 -8 8.229 8.176 0.761 91.640 o
-7 -12 -7 9.573 9.224 0.747 95.098 o
-7 -12 -6 6.135 5.719 0.635 131.479 o
-7 -12 -5 12.347 13.064 0.775 88.368 o
-7 -12 -4 11.926 11.954 0.747 95.098 o
-7 -12 -3 33.982 32.985 1.159 39.511 o
-7 -12 -2 1.917 1.690 0.482 228.687 o
-7 -12 -1 0.785 0.957 0.468 242.543 o
-7 -11 -17 7.231 7.890 0.719 102.628 o
-7 -11 -16 0.447 0.154 0.559 170.121 o
-7 -11 -15 12.376 12.617 0.880 68.580 o
-7 -11 -14 0.270 0.698 0.621 137.454 o
-7 -11 -13 2.936 2.360 0.642 128.636 o
-7 -11 -12 2.516 2.416 0.642 128.636 o
-7 -11 -11 9.155 9.203 0.810 80.914 o
-7 -11 -10 4.767 4.741 0.691 111.088 o
-7 -11 -9 26.683 25.772 1.117 42.530 o
-7 -11 -8 3.489 3.505 0.587 154.305 o
-7 -11 -7 3.072 3.352 0.566 165.947 o
-7 -11 -6 19.106 19.251 0.894 66.454 o
-7 -11 -5 4.214 4.057 0.559 170.121 o
-7 -11 -4 13.919 13.742 0.754 93.345 o
-7 -11 -3 37.804 38.250 1.215 35.962 o
-7 -11 -2 4.730 4.790 0.545 178.957 o
-7 -11 -1 12.489 12.338 0.705 106.732 o
-7 -10 -17 1.728 1.920 0.573 161.924 o
-7 -10 -16 3.193 3.414 0.649 125.885 o
-7 -10 -15 0.112 0.175 0.594 150.696 o
-7 -10 -14 0.219 -0.670 0.566 165.947 o
-7 -10 -13 2.316 2.758 0.642 128.636 o
-7 -10 -12 3.615 3.086 0.656 123.221 o
-7 -10 -11 0.708 0.286 0.580 158.046 o
-7 -10 -10 7.663 7.471 0.719 102.628 o
-7 -10 -9 40.825 40.135 1.327 30.160 o
-7 -10 -8 18.935 18.790 0.894 66.454 o
-7 -10 -7 19.382 20.179 0.901 65.427 o
-7 -10 -6 27.399 27.141 1.019 51.078 o
-7 -10 -5 12.641 12.359 0.712 104.650 o
-7 -10 -4 0.143 0.656 0.433 283.241 o
-7 -10 -3 4.996 4.895 0.524 193.560 o
-7 -10 -2 17.347 17.226 0.768 89.981 o
-7 -10 -1 30.577 30.220 1.005 52.507 o
-7 -9 -18 5.833 5.621 0.649 125.885 o
-7 -9 -17 1.731 1.843 0.594 150.696 o
-7 -9 -16 0.473 0.824 0.594 150.696 o
-7 -9 -15 4.147 4.567 0.691 111.088 o
-7 -9 -14 24.898 25.074 1.145 40.481 o
-7 -9 -13 2.349 2.255 0.642 128.636 o
-7 -9 -12 34.123 33.963 1.313 30.805 o
-7 -9 -11 5.156 4.825 0.656 123.221 o
-7 -9 -10 1.425 1.606 0.524 193.560 o
-7 -9 -9 34.754 34.081 1.194 37.235 o
-7 -9 -8 1.835 1.753 0.503 210.026 o
-7 -9 -7 22.944 22.372 0.915 63.445 o
-7 -9 -6 38.710 38.257 1.187 37.674 o
-7 -9 -5 8.102 7.813 0.587 154.305 o
-7 -9 -4 13.280 13.329 0.684 113.367 o
-7 -9 -3 25.908 25.528 0.901 65.427 o
-7 -9 -2 29.798 29.773 0.971 56.352 o
-7 -9 -1 21.984 21.666 0.817 79.537 o
-7 -8 -18 0.770 1.403 0.559 170.121 o
-7 -8 -17 2.472 2.940 0.642 128.636 o
-7 -8 -16 41.711 42.656 1.508 23.336 o
-7 -8 -15 7.529 7.478 0.761 91.640 o
-7 -8 -14 10.154 10.781 0.831 76.886 o
-7 -8 -13 19.830 19.614 1.033 49.707 o
-7 -8 -12 28.282 27.685 1.180 38.121 o
-7 -8 -11 11.297 10.739 0.747 95.098 o
-7 -8 -10 5.288 5.691 0.614 140.596 o
-7 -8 -9 3.830 3.861 0.552 174.455 o
-7 -8 -8 13.386 13.176 0.733 98.755 o
-7 -8 -7 32.411 32.810 1.082 45.319 o
-7 -8 -6 1.609 1.564 0.433 283.241 o
-7 -8 -5 8.008 7.981 0.559 170.121 o
-7 -8 -4 29.554 30.115 0.971 56.352 o
-7 -8 -3 33.032 33.013 1.005 52.507 o
-7 -8 -2 97.279 95.883 2.088 12.179 o
-7 -8 -1 2.832 2.730 0.405 323.655 o
-7 -7 -19 0.652 0.342 0.545 178.957 o
-7 -7 -18 13.056 12.603 0.838 75.609 o
-7 -7 -17 1.485 1.103 0.607 143.847 o
-7 -7 -16 1.466 1.334 0.607 143.847 o
-7 -7 -15 0.213 0.147 0.573 161.924 o
-7 -7 -14 13.338 13.574 0.901 65.427 o
-7 -7 -13 6.190 5.788 0.712 104.650 o
-7 -7 -12 38.626 38.990 1.362 28.633 o
-7 -7 -11 17.785 17.889 0.887 67.504 o
-7 -7 -10 54.280 53.891 1.529 22.701 o
-7 -7 -9 6.160 5.733 0.580 158.046 o
-7 -7 -8 78.457 77.980 1.885 14.935 o
-7 -7 -7 10.112 9.147 0.600 147.212 o
-7 -7 -6 20.065 20.151 0.796 83.778 o
-7 -7 -5 13.775 13.602 0.649 125.885 o
-7 -7 -4 14.760 14.698 0.649 125.885 o
-7 -7 -3 16.851 17.309 0.684 113.367 o
-7 -7 -2 73.367 73.839 1.669 19.061 o
-7 -7 -1 11.157 11.633 0.559 170.121 o
-7 -6 -19 1.731 2.262 0.566 165.947 o
-7 -6 -18 5.390 4.839 0.691 111.088 o
-7 -6 -17 9.924 9.761 0.838 75.609 o
-7 -6 -16 0.210 0.161 0.573 161.924 o
-7 -6 -15 10.325 10.320 0.824 78.194 o
-7 -6 -14 13.836 14.991 0.922 62.487 o
-7 -6 -13 21.806 21.806 1.054 47.751 o
-7 -6 -12 0.024 0.272 0.496 215.984 o
-7 -6 -11 2.565 2.500 0.538 183.636 o
-7 -6 -10 5.748 5.307 0.573 161.924 o
-7 -6 -9 31.288 31.623 1.068 46.511 o
-7 -6 -8 29.276 29.606 0.998 53.243 o
-7 -6 -7 70.845 70.195 1.690 18.591 o
-7 -6 -6 66.301 67.101 1.606 20.582 o
-7 -6 -5 18.110 17.959 0.705 106.732 o
-7 -6 -4 91.981 91.149 1.962 13.789 o
-7 -6 -3 1.187 0.985 0.342 453.468 o
-7 -6 -2 69.222 70.641 1.578 21.317 o
-7 -6 -1 0.343 0.580 0.307 562.385 o
-7 -5 -19 0.204 0.244 0.545 178.957 o
-7 -5 -18 8.402 7.639 0.761 91.640 o
-7 -5 -17 24.786 24.564 1.159 39.511 o
-7 -5 -16 14.241 12.966 0.894 66.454 o
-7 -5 -15 6.822 7.045 0.747 95.098 o
-7 -5 -14 25.573 25.905 1.152 39.992 o
-7 -5 -13 4.080 4.448 0.635 131.479 o
-7 -5 -12 49.069 49.904 1.494 23.774 o
-7 -5 -11 34.515 35.785 1.194 37.235 o
-7 -5 -10 21.130 20.968 0.880 68.580 o
-7 -5 -9 24.585 25.646 0.936 60.636 o
-7 -5 -8 10.587 11.025 0.614 140.596 o
-7 -5 -7 13.723 13.867 0.656 123.221 o
-7 -5 -6 22.526 22.609 0.796 83.778 o
-7 -5 -5 17.790 17.798 0.677 115.717 o
-7 -5 -4 27.324 27.623 0.838 75.609 o
-7 -5 -3 19.437 19.216 0.656 123.221 o
-7 -5 -2 21.290 20.884 0.670 118.140 o
-7 -5 -1 19.830 19.893 0.649 125.885 o
-7 -4 -19 3.206 3.121 0.621 137.454 o
-7 -4 -18 5.160 4.930 0.712 104.650 o
-7 -4 -17 4.451 4.657 0.684 113.367 o
-7 -4 -16 3.188 4.071 0.670 118.140 o
-7 -4 -15 12.210 12.666 0.880 68.580 o
-7 -4 -14 9.029 8.972 0.782 86.797 o
-7 -4 -13 17.830 18.217 0.901 65.427 o
-7 -4 -12 5.398 5.237 0.607 143.847 o
-7 -4 -11 16.213 16.611 0.810 80.914 o
-7 -4 -10 9.175 9.259 0.628 134.417 o
-7 -4 -9 30.298 30.681 1.005 52.507 o
-7 -4 -8 132.306 133.148 2.758 6.978 o
-7 -4 -7 54.552 54.973 1.376 28.055 o
-7 -4 -6 30.661 31.281 0.929 61.551 o
-7 -4 -5 73.400 73.504 1.634 19.884 o
-7 -4 -4 79.504 79.146 1.683 18.746 o
-7 -4 -3 68.069 68.547 1.487 23.998 o
-7 -4 -2 84.837 84.460 1.746 17.420 o
-7 -4 -1 71.820 72.031 1.522 22.910 o
-7 -3 -20 0.800 0.817 0.566 165.947 o
-7 -3 -19 6.651 5.977 0.705 106.732 o
-7 -3 -18 16.103 15.829 0.957 58.009 o
-7 -3 -17 7.692 7.562 0.761 91.640 o
-7 -3 -16 20.040 20.822 1.054 47.751 o
-7 -3 -15 24.908 25.493 1.152 39.992 o
-7 -3 -14 1.952 1.452 0.594 150.696 o
-7 -3 -13 44.603 45.686 1.424 26.163 o
-7 -3 -12 54.714 53.758 1.536 22.495 o
-7 -3 -11 18.571 18.378 0.838 75.609 o
-7 -3 -10 32.300 31.742 1.054 47.751 o
-7 -3 -9 15.989 15.759 0.719 102.628 o
-7 -3 -8 46.767 46.727 1.250 33.981 o
-7 -3 -7 81.783 80.598 1.801 16.357 o
-7 -3 -6 111.449 114.086 2.339 9.702 o
-7 -3 -5 50.143 49.736 1.187 37.674 o
-7 -3 -4 35.186 35.638 0.922 62.487 o
-7 -3 -3 211.335 210.716 3.868 3.547 o
-7 -3 -2 14.629 14.126 0.517 198.827 o
-7 -3 -1 101.481 101.825 2.011 13.127 o
-7 -2 -20 9.494 9.000 0.719 102.628 o
-7 -2 -19 4.134 3.498 0.649 125.885 o
-7 -2 -18 0.407 0.398 0.600 147.212 o
-7 -2 -17 25.887 26.142 1.159 39.511 o
-7 -2 -16 17.559 16.751 0.985 54.765 o
-7 -2 -15 22.266 22.379 1.082 45.319 o
-7 -2 -14 3.659 3.338 0.621 137.454 o
-7 -2 -13 181.984 180.650 3.771 3.734 o
-7 -2 -12 2.517 2.856 0.524 193.560 o
-7 -2 -11 82.556 82.903 1.997 13.311 o
-7 -2 -10 0.898 1.320 0.433 283.241 o
-7 -2 -9 12.829 13.008 0.649 125.885 o
-7 -2 -8 238.540 239.540 4.525 2.593 o
-7 -2 -7 17.977 17.680 0.684 113.367 o
-7 -2 -6 6.966 6.864 0.454 257.699 o
-7 -2 -5 89.144 88.565 1.843 15.622 o
-7 -2 -4 21.697 21.911 0.670 118.140 o
-7 -2 -3 218.149 217.531 3.980 3.351 o
-7 -2 -2 123.215 122.011 2.353 9.587 o
-7 -2 -1 502.319 485.064 8.505 0.734 o
-7 -1 -20 2.961 2.486 0.587 154.305 o
-7 -1 -19 7.283 6.975 0.733 98.755 o
-7 -1 -18 6.772 6.724 0.754 93.345 o
-7 -1 -17 0.354 -0.168 0.573 161.924 o
-7 -1 -16 6.945 6.934 0.740 96.901 o
-7 -1 -15 5.130 4.657 0.691 111.088 o
-7 -1 -14 57.285 58.108 1.718 17.992 o
-7 -1 -13 19.858 20.019 0.922 62.487 o
-7 -1 -12 13.876 13.888 0.768 89.981 o
-7 -1 -11 28.252 28.663 1.019 51.078 o
-7 -1 -10 68.509 67.066 1.669 19.061 o
-7 -1 -9 13.081 13.616 0.656 123.221 o
-7 -1 -8 281.389 278.607 5.181 1.978 o
-7 -1 -7 403.386 403.592 7.234 1.014 o
-7 -1 -6 189.864 191.605 3.603 4.089 o
-7 -1 -5 56.299 56.537 1.285 32.159 o
-7 -1 -4 142.633 142.819 2.723 7.158 o
-7 -1 -3 647.074 636.289 11.172 0.425 o
-7 -1 -2 89.257 89.333 1.788 16.613 o
-7 -1 -1 183.069 177.969 3.275 4.950 o
-6 -20 -5 6.170 5.754 0.677 115.717 o
-6 -20 -4 7.089 6.780 0.684 113.367 o
-6 -20 -3 0.579 0.209 0.545 178.957 o
-6 -20 -2 5.432 5.495 0.670 118.140 o
-6 -20 -1 0.171 0.684 0.552 174.455 o
-6 -19 -8 4.278 4.804 0.656 123.221 o
-6 -19 -7 5.244 4.937 0.649 125.885 o
-6 -19 -6 1.554 1.362 0.580 158.046 o
-6 -19 -5 4.324 4.958 0.670 118.140 o
-6 -19 -4 1.234 1.341 0.594 150.696 o
-6 -19 -3 7.066 6.885 0.740 96.901 o
-6 -19 -2 13.461 13.616 0.894 66.454 o
-6 -19 -1 0.683 0.747 0.600 147.212 o
-6 -18 -10 0.131 -0.293 0.538 183.636 o
-6 -18 -9 0.639 0.649 0.552 174.455 o
-6 -18 -8 1.594 2.123 0.594 150.696 o
-6 -18 -7 6.072 5.907 0.705 106.732 o
-6 -18 -6 4.347 4.448 0.691 111.088 o
-6 -18 -5 3.234 2.877 0.670 118.140 o
-6 -18 -4 0.356 1.159 0.614 140.596 o
-6 -18 -3 5.176 5.216 0.726 100.664 o
-6 -18 -2 0.771 0.950 0.621 137.454 o
-6 -18 -1 7.050 7.394 0.796 83.778 o
-6 -17 -11 0.311 0.901 0.545 178.957 o
-6 -17 -10 4.753 4.399 0.656 123.221 o
-6 -17 -9 3.832 3.261 0.656 123.221 o
-6 -17 -8 1.942 2.339 0.628 134.417 o
-6 -17 -7 4.093 3.819 0.698 108.878 o
-6 -17 -6 1.331 1.306 0.635 131.479 o
-6 -17 -5 7.903 8.372 0.768 89.981 o
-6 -17 -4 1.420 1.669 0.614 140.596 o
-6 -17 -3 6.007 6.026 0.733 98.755 o
-6 -17 -2 12.823 12.938 0.894 66.454 o
-6 -17 -1 5.044 4.992 0.712 104.650 o
-6 -16 -13 0.118 -0.119 0.545 178.957 o
-6 -16 -12 6.526 6.577 0.691 111.088 o
-6 -16 -11 1.055 1.278 0.600 147.212 o
-6 -16 -10 0.316 0.244 0.594 150.696 o
-6 -16 -9 12.639 12.534 0.901 65.427 o
-6 -16 -8 8.114 8.707 0.789 85.267 o
-6 -16 -7 1.980 1.913 0.642 128.636 o
-6 -16 -6 4.777 4.797 0.705 106.732 o
-6 -16 -5 2.712 2.681 0.656 123.221 o
-6 -16 -4 17.154 17.009 0.985 54.765 o
-6 -16 -3 19.180 18.538 1.012 51.785 o
-6 -16 -2 19.959 19.062 1.019 51.078 o
-6 -16 -1 4.352 4.120 0.691 111.088 o
-6 -15 -14 2.979 2.486 0.600 147.212 o
-6 -15 -13 0.712 0.594 0.552 174.455 o
-6 -15 -12 6.237 5.418 0.719 102.628 o
-6 -15 -11 2.174 2.074 0.642 128.636 o
-6 -15 -10 6.281 5.907 0.754 93.345 o
-6 -15 -9 4.376 5.230 0.705 106.732 o
-6 -15 -8 2.882 3.442 0.677 115.717 o
-6 -15 -7 25.312 24.802 1.145 40.481 o
-6 -15 -6 5.563 5.411 0.719 102.628 o
-6 -15 -5 11.029 11.004 0.845 74.365 o
-6 -15 -4 1.795 1.850 0.621 137.454 o
-6 -15 -3 14.187 13.825 0.894 66.454 o
-6 -15 -2 7.393 7.290 0.754 93.345 o
-6 -15 -1 11.252 11.703 0.845 74.365 o
-6 -14 -15 0.304 0.440 0.517 198.827 o
-6 -14 -14 4.571 4.078 0.649 125.885 o
-6 -14 -13 7.267 7.841 0.768 89.981 o
-6 -14 -12 3.958 3.994 0.691 111.088 o
-6 -14 -11 5.363 4.895 0.691 111.088 o
-6 -14 -10 7.748 7.136 0.768 89.981 o
-6 -14 -9 11.808 10.816 0.852 73.151 o
-6 -14 -8 5.272 4.783 0.719 102.628 o
-6 -14 -7 8.287 7.876 0.775 88.368 o
-6 -14 -6 1.532 1.592 0.607 143.847 o
-6 -14 -5 23.574 23.901 1.096 44.171 o
-6 -14 -4 6.206 6.927 0.698 108.878 o
-6 -14 -3 26.134 26.052 1.110 43.067 o
-6 -14 -2 83.504 81.813 2.095 12.098 o
-6 -14 -1 56.236 56.425 1.634 19.884 o
-6 -13 -16 1.025 1.815 0.566 165.947 o
-6 -13 -15 3.791 3.945 0.635 131.479 o
-6 -13 -14 1.310 1.285 0.614 140.596 o
-6 -13 -13 4.488 4.601 0.712 104.650 o
-6 -13 -12 1.845 1.466 0.614 140.596 o
-6 -13 -11 0.763 0.775 0.587 154.305 o
-6 -13 -10 0.944 -0.363 0.587 154.305 o
-6 -13 -9 53.086 53.590 1.690 18.591 o
-6 -13 -8 45.791 45.595 1.536 22.495 o
-6 -13 -7 27.112 27.134 1.166 39.040 o
-6 -13 -6 26.026 26.010 1.103 43.614 o
-6 -13 -5 0.424 0.628 0.503 210.026 o
-6 -13 -4 89.526 89.096 2.192 11.043 o
-6 -13 -3 34.167 33.697 1.187 37.674 o
-6 -13 -2 22.715 22.993 0.971 56.352 o
-6 -13 -1 18.943 18.874 0.887 67.504 o
-6 -12 -16 18.263 17.240 0.922 62.487 o
-6 -12 -15 5.423 5.761 0.719 102.628 o
-6 -12 -14 7.664 6.508 0.775 88.368 o
-6 -12 -13 0.032 0.126 0.580 158.046 o
-6 -12 -12 21.046 21.359 1.075 45.909 o
-6 -12 -11 4.581 4.699 0.698 108.878 o
-6 -12 -10 3.021 3.568 0.670 118.140 o
-6 -12 -9 20.979 21.590 1.061 47.125 o
-6 -12 -8 11.262 11.067 0.796 83.778 o
-6 -12 -7 5.828 5.893 0.635 131.479 o
-6 -12 -6 30.294 30.115 1.117 42.530 o
-6 -12 -5 8.075 8.644 0.670 118.140 o
-6 -12 -4 41.223 41.217 1.299 31.471 o
-6 -12 -3 18.761 19.272 0.873 69.682 o
-6 -12 -2 22.914 23.615 0.943 59.741 o
-6 -12 -1 31.562 31.128 1.082 45.319 o
-6 -11 -17 1.764 1.746 0.573 161.924 o
-6 -11 -16 5.887 6.235 0.726 100.664 o
-6 -11 -15 9.889 9.531 0.838 75.609 o
-6 -11 -14 35.428 37.454 1.376 28.055 o
-6 -11 -13 3.947 4.113 0.677 115.717 o
-6 -11 -12 9.645 9.678 0.817 79.537 o
-6 -11 -11 44.106 44.555 1.515 23.122 o
-6 -11 -10 16.031 16.967 0.964 57.172 o
-6 -11 -9 50.842 50.630 1.529 22.701 o
-6 -11 -8 2.419 2.144 0.538 183.636 o
-6 -11 -7 11.589 11.612 0.726 100.664 o
-6 -11 -6 9.022 9.000 0.656 123.221 o
-6 -11 -5 2.767 2.479 0.503 210.026 o
-6 -11 -4 45.339 44.562 1.313 30.805 o
-6 -11 -3 5.506 4.985 0.538 183.636 o
-6 -11 -2 23.185 22.553 0.887 67.504 o
-6 -11 -1 69.091 68.993 1.718 17.992 o
-6 -10 -18 0.053 -0.063 0.545 178.957 o
-6 -10 -17 2.875 2.423 0.614 140.596 o
-6 -10 -16 6.497 6.040 0.726 100.664 o
-6 -10 -15 16.562 16.898 0.992 53.996 o
-6 -10 -14 18.092 18.322 1.005 52.507 o
-6 -10 -13 4.319 4.664 0.691 111.088 o
-6 -10 -12 13.424 13.525 0.894 66.454 o
-6 -10 -11 25.252 24.494 1.117 42.530 o
-6 -10 -10 6.284 6.612 0.663 120.640 o
-6 -10 -9 54.474 54.519 1.571 21.507 o
-6 -10 -8 14.589 14.887 0.796 83.778 o
-6 -10 -7 1.247 1.250 0.475 235.462 o
-6 -10 -6 24.188 23.936 0.929 61.551 o
-6 -10 -5 101.020 101.832 2.290 10.120 o
-6 -10 -4 41.563 41.727 1.222 35.552 o
-6 -10 -3 2.007 2.116 0.440 274.320 o
-6 -10 -2 5.331 5.230 0.503 210.026 o
-6 -10 -1 0.397 0.419 0.391 347.186 o
-6 -9 -18 3.403 3.526 0.614 140.596 o
-6 -9 -17 1.211 0.880 0.600 147.212 o
-6 -9 -16 15.654 14.796 0.957 58.009 o
-6 -9 -15 12.768 12.534 0.880 68.580 o
-6 -9 -14 2.542 2.311 0.635 131.479 o
-6 -9 -13 0.936 0.998 0.594 150.696 o
-6 -9 -12 13.726 12.862 0.880 68.580 o
-6 -9 -11 2.364 2.563 0.559 170.121 o
-6 -9 -10 50.118 48.542 1.466 24.689 o
-6 -9 -9 5.885 6.431 0.607 143.847 o
-6 -9 -8 11.723 11.710 0.698 108.878 o
-6 -9 -7 12.050 11.877 0.677 115.717 o
-6 -9 -6 4.255 4.182 0.503 210.026 o
-6 -9 -5 31.818 31.547 1.019 51.078 o
-6 -9 -4 10.322 9.943 0.594 150.696 o
-6 -9 -3 30.842 30.290 0.964 57.172 o
-6 -9 -2 24.490 24.474 0.845 74.365 o
-6 -9 -1 15.958 15.969 0.677 115.717 o
-6 -8 -19 6.590 6.403 0.691 111.088 o
-6 -8 -18 11.056 10.669 0.796 83.778 o
-6 -8 -17 3.869 3.582 0.684 113.367 o
-6 -8 -16 14.008 13.965 0.908 64.425 o
-6 -8 -15 8.828 9.350 0.810 80.914 o
-6 -8 -14 18.811 18.901 1.019 51.078 o
-6 -8 -13 22.591 21.813 1.068 46.511 o
-6 -8 -12 12.999 12.087 0.824 78.194 o
-6 -8 -11 21.552 21.555 0.957 58.009 o
-6 -8 -10 17.903 17.009 0.838 75.609 o
-6 -8 -9 29.424 29.221 1.047 48.390 o
-6 -8 -8 64.017 64.029 1.648 19.549 o
-6 -8 -7 7.818 7.597 0.566 165.947 o
-6 -8 -6 22.593 22.560 0.838 75.609 o
-6 -8 -5 2.904 2.570 0.426 292.603 o
-6 -8 -4 4.381 4.273 0.440 274.320 o
-6 -8 -3 28.292 28.488 0.894 66.454 o
-6 -8 -2 64.650 64.965 1.515 23.122 o
-6 -8 -1 63.798 64.113 1.494 23.774 o
-6 -7 -19 1.490 1.466 0.566 165.947 o
-6 -7 -18 4.020 4.839 0.677 115.717 o
-6 -7 -17 2.789 2.716 0.670 118.140 o
-6 -7 -16 12.343 12.862 0.887 67.504 o
-6 -7 -15 5.858 6.452 0.740 96.901 o
-6 -7 -14 13.574 13.302 0.894 66.454 o
-6 -7 -13 18.251 18.762 0.985 54.765 o
-6 -7 -12 61.824 61.571 1.718 17.992 o
-6 -7 -11 25.089 24.830 0.998 53.243 o
-6 -7 -10 6.060 6.291 0.580 158.046 o
-6 -7 -9 4.225 4.636 0.531 188.500 o
-6 -7 -8 1.722 1.410 0.440 274.320 o
-6 -7 -7 113.194 112.934 2.423 9.042 o
-6 -7 -6 129.299 129.727 2.674 7.422 o
-6 -7 -5 48.879 47.990 1.243 34.364 o
-6 -7 -4 39.345 40.016 1.082 45.319 o
-6 -7 -3 25.660 26.219 0.817 79.537 o
-6 -7 -2 2.839 3.184 0.356 418.599 o
-6 -7 -1 12.505 12.394 0.531 188.500 o
-6 -6 -19 11.994 11.933 0.803 82.327 o
-6 -6 -18 4.626 4.553 0.691 111.088 o
-6 -6 -17 36.204 36.141 1.396 27.219 o
-6 -6 -16 4.184 4.301 0.698 108.878 o
-6 -6 -15 11.706 11.891 0.866 70.810 o
-6 -6 -14 0.227 0.230 0.580 158.046 o
-6 -6 -13 32.077 31.833 1.222 35.552 o
-6 -6 -12 0.674 0.670 0.496 215.984 o
-6 -6 -11 32.500 32.154 1.117 42.530 o
-6 -6 -10 5.653 6.152 0.566 165.947 o
-6 -6 -9 114.147 113.039 2.465 8.738 o
-6 -6 -8 13.504 13.511 0.663 120.640 o
-6 -6 -7 2.662 2.891 0.419 302.438 o
-6 -6 -6 16.211 16.220 0.663 120.640 o
-6 -6 -5 39.963 40.240 1.075 45.909 o
-6 -6 -4 3.500 3.701 0.363 402.654 o
-6 -6 -3 92.917 95.282 1.955 13.887 o
-6 -6 -2 127.287 129.105 2.514 8.401 o
-6 -6 -1 71.024 72.541 1.550 22.092 o
-6 -5 -20 0.586 0.384 0.545 178.957 o
-6 -5 -19 13.052 12.694 0.852 73.151 o
-6 -5 -18 1.537 1.815 0.628 134.417 o
-6 -5 -17 2.284 2.088 0.635 131.479 o
-6 -5 -16 18.311 18.441 1.005 52.507 o
-6 -5 -15 50.412 50.818 1.634 19.884 o
-6 -5 -14 94.754 94.556 2.395 9.254 o
-6 -5 -13 32.826 33.125 1.194 37.235 o
-6 -5 -12 87.592 88.335 2.151 11.477 o
-6 -5 -11 64.640 65.041 1.697 18.439 o
-6 -5 -10 3.804 3.666 0.496 215.984 o
-6 -5 -9 8.272 8.693 0.573 161.924 o
-6 -5 -8 71.478 71.095 1.683 18.746 o
-6 -5 -7 57.526 57.954 1.417 26.421 o
-6 -5 -6 132.324 131.130 2.639 7.620 o
-6 -5 -5 61.881 61.578 1.396 27.219 o
-6 -5 -4 70.989 72.345 1.557 21.894 o
-6 -5 -3 114.393 115.161 2.269 10.308 o
-6 -5 -2 6.302 6.885 0.384 359.926 o
-6 -5 -1 122.179 122.730 2.374 9.418 o
-6 -4 -20 13.903 14.468 0.831 76.886 o
-6 -4 -19 18.284 18.678 0.985 54.765 o
-6 -4 -18 5.238 5.558 0.726 100.664 o
-6 -4 -17 15.316 15.627 0.943 59.741 o
-6 -4 -16 1.702 1.403 0.600 147.212 o
-6 -4 -15 11.443 11.752 0.859 71.966 o
-6 -4 -14 4.152 4.189 0.635 131.479 o
-6 -4 -13 2.512 2.709 0.545 178.957 o
-6 -4 -12 21.693 22.274 0.929 61.551 o
-6 -4 -11 43.213 43.389 1.292 31.812 o
-6 -4 -10 59.476 60.342 1.550 22.092 o
-6 -4 -9 23.680 24.020 0.859 71.966 o
-6 -4 -8 60.041 61.020 1.487 23.998 o
-6 -4 -7 55.282 55.308 1.348 29.230 o
-6 -4 -6 282.622 283.641 5.160 1.994 o
-6 -4 -5 268.268 266.248 4.839 2.267 o
-6 -4 -4 192.552 196.968 3.638 4.011 o
-6 -4 -3 307.883 309.015 5.502 1.753 o
-6 -4 -2 225.746 227.195 4.113 3.138 o
-6 -4 -1 360.609 363.499 6.403 1.295 o
-6 -3 -20 0.202 0.021 0.524 193.560 o
-6 -3 -19 2.052 2.479 0.621 137.454 o
-6 -3 -18 3.541 3.093 0.670 118.140 o
-6 -3 -17 6.231 6.871 0.740 96.901 o
-6 -3 -16 0.134 0.461 0.573 161.924 o
-6 -3 -15 10.361 10.083 0.810 80.914 o
-6 -3 -14 3.398 3.184 0.600 147.212 o
-6 -3 -13 4.067 3.777 0.559 170.121 o
-6 -3 -12 12.153 11.612 0.705 106.732 o
-6 -3 -11 2.356 2.332 0.468 242.543 o
-6 -3 -10 29.722 30.890 1.005 52.507 o
-6 -3 -9 9.214 9.559 0.566 165.947 o
-6 -3 -8 295.958 297.564 5.495 1.758 o
-6 -3 -7 123.911 121.893 2.472 8.688 o
-6 -3 -6 145.751 145.081 2.807 6.737 o
-6 -3 -5 5.002 5.328 0.370 387.603 o
-6 -3 -4 201.715 202.980 3.736 3.804 o
-6 -3 -3 34.111 34.926 0.859 71.966 o
-6 -3 -2 321.005 322.722 5.705 1.631 o
-6 -3 -1 222.947 222.007 4.015 3.293 o
-6 -2 -20 4.390 4.839 0.642 128.636 o
-6 -2 -19 0.053 0.335 0.580 158.046 o
-6 -2 -18 0.842 1.173 0.621 137.454 o
-6 -2 -17 18.375 18.413 0.998 53.243 o
-6 -2 -16 21.104 21.171 1.068 46.511 o
-6 -2 -15 9.255 8.812 0.768 89.981 o
-6 -2 -14 4.974 4.944 0.607 143.847 o
-6 -2 -13 17.861 17.296 0.852 73.151 o
-6 -2 -12 64.632 63.743 1.676 18.902 o
-6 -2 -11 101.314 102.516 2.304 9.998 o
-6 -2 -10 33.073 33.292 1.040 49.042 o
-6 -2 -9 9.890 9.852 0.566 165.947 o
-6 -2 -8 10.092 10.418 0.545 178.957 o
-6 -2 -7 36.823 36.944 0.978 55.550 o
-6 -2 -6 28.678 29.368 0.810 80.914 o
-6 -2 -5 486.700 486.111 8.547 0.727 o
-6 -2 -4 101.638 103.312 2.025 12.946 o
-6 -2 -3 135.339 133.232 2.514 8.401 o
-6 -2 -2 223.234 226.559 4.078 3.192 o
-6 -2 -1 676.800 663.877 11.675 0.389 o
-6 -1 -20 1.857 1.201 0.566 165.947 o
-6 -1 -19 3.052 3.254 0.649 125.885 o
-6 -1 -18 7.113 6.794 0.768 89.981 o
-6 -1 -17 0.609 0.405 0.594 150.696 o
-6 -1 -16 4.827 4.978 0.698 108.878 o
-6 -1 -15 10.527 11.158 0.817 79.537 o
-6 -1 -14 2.385 2.535 0.545 178.957 o
-6 -1 -13 10.891 10.774 0.712 104.650 o
-6 -1 -12 12.694 13.288 0.726 100.664 o
-6 -1 -11 19.259 19.656 0.817 79.537 o
-6 -1 -10 136.391 135.955 2.828 6.638 o
-6 -1 -9 31.787 31.302 0.964 57.172 o
-6 -1 -8 7.256 7.569 0.482 228.687 o
-6 -1 -7 45.069 44.897 1.110 43.067 o
-6 -1 -6 150.816 152.092 2.905 6.291 o
-6 -1 -5 301.561 300.036 5.390 1.827 o
-6 -1 -4 64.508 65.370 1.376 28.055 o
-6 -1 -3 19.599 20.452 0.587 154.305 o
-6 -1 -2 229.376 229.597 4.134 3.107 o
-6 -1 -1 295.327 294.198 5.209 1.956 o
-5 -20 -6 1.426 1.683 0.587 154.305 o
-5 -20 -5 5.556 5.754 0.656 123.221 o
-5 -20 -4 0.164 -0.349 0.531 188.500 o
-5 -20 -3 2.260 1.683 0.594 150.696 o
-5 -20 -2 2.669 2.737 0.607 143.847 o
-5 -20 -1 3.292 2.660 0.621 137.454 o
-5 -19 -8 0.210 0.440 0.538 183.636 o
-5 -19 -7 4.863 4.790 0.663 120.640 o
-5 -19 -6 7.487 6.675 0.719 102.628 o
-5 -19 -5 0.407 0.482 0.573 161.924 o
-5 -19 -4 0.458 0.545 0.580 158.046 o
-5 -19 -3 1.824 1.383 0.607 143.847 o
-5 -19 -2 0.495 0.992 0.587 154.305 o
-5 -19 -1 6.528 5.705 0.740 96.901 o
-5 -18 -10 0.547 0.964 0.545 178.957 o
-5 -18 -9 5.394 5.453 0.677 115.717 o
-5 -18 -8 1.672 1.285 0.600 147.212 o
-5 -18 -7 0.420 0.349 0.587 154.305 o
-5 -18 -6 1.310 1.857 0.635 131.479 o
-5 -18 -5 3.171 3.666 0.684 113.367 o
-5 -18 -4 7.408 7.143 0.775 88.368 o
-5 -18 -3 0.011 0.126 0.566 165.947 o
-5 -18 -2 3.970 3.980 0.663 120.640 o
-5 -18 -1 7.143 6.724 0.740 96.901 o
-5 -17 -12 1.511 2.186 0.559 170.121 o
-5 -17 -11 6.796 6.340 0.691 111.088 o
-5 -17 -10 0.282 0.189 0.566 165.947 o
-5 -17 -9 11.744 12.471 0.887 67.504 o
-5 -17 -8 5.503 5.195 0.733 98.755 o
-5 -17 -7 11.530 11.228 0.880 68.580 o
-5 -17 -6 1.041 1.578 0.607 143.847 o
-5 -17 -5 4.772 4.930 0.705 106.732 o
-5 -17 -4 12.941 13.518 0.901 65.427 o
-5 -17 -3 0.260 0.796 0.587 154.305 o
-5 -17 -2 1.745 2.067 0.635 131.479 o
-5 -17 -1 9.249 9.140 0.810 80.914 o
-5 -16 -13 0.230 0.112 0.531 188.500 o
-5 -16 -12 1.410 1.068 0.573 161.924 o
-5 -16 -11 2.805 3.261 0.649 125.885 o
-5 -16 -10 0.954 0.447 0.607 143.847 o
-5 -16 -9 14.337 14.496 0.950 58.865 o
-5 -16 -8 2.804 3.736 0.670 118.140 o
-5 -16 -7 1.097 1.138 0.607 143.847 o
-5 -16 -6 3.052 2.660 0.656 123.221 o
-5 -16 -5 7.142 7.932 0.768 89.981 o
-5 -16 -4 12.680 12.282 0.873 69.682 o
-5 -16 -3 1.398 1.767 0.621 137.454 o
-5 -16 -2 29.639 28.865 1.215 35.962 o
-5 -16 -1 16.805 16.506 0.964 57.172 o
-5 -15 -14 11.108 10.718 0.782 86.797 o
-5 -15 -13 9.444 9.154 0.775 88.368 o
-5 -15 -12 6.047 5.726 0.733 98.755 o
-5 -15 -11 3.021 2.779 0.670 118.140 o
-5 -15 -10 1.152 1.585 0.600 147.212 o
-5 -15 -9 2.688 3.345 0.656 123.221 o
-5 -15 -8 4.507 5.328 0.712 104.650 o
-5 -15 -7 8.803 9.070 0.796 83.778 o
-5 -15 -6 4.138 3.526 0.656 123.221 o
-5 -15 -5 3.135 3.596 0.656 123.221 o
-5 -15 -4 9.743 9.587 0.796 83.778 o
-5 -15 -3 14.588 13.748 0.887 67.504 o
-5 -15 -2 5.197 4.916 0.656 123.221 o
-5 -15 -1 1.590 1.194 0.566 165.947 o
-5 -14 -15 0.304 0.768 0.545 178.957 o
-5 -14 -14 1.209 0.531 0.587 154.305 o
-5 -14 -13 4.726 4.539 0.691 111.088 o
-5 -14 -12 1.519 1.459 0.635 131.479 o
-5 -14 -11 10.098 9.713 0.810 80.914 o
-5 -14 -10 2.094 2.430 0.628 134.417 o
-5 -14 -9 0.182 0.300 0.587 154.305 o
-5 -14 -8 4.041 4.245 0.677 115.717 o
-5 -14 -7 5.489 5.048 0.691 111.088 o
-5 -14 -6 23.758 23.971 1.096 44.171 o
-5 -14 -5 9.815 10.934 0.782 86.797 o
-5 -14 -4 14.652 14.684 0.838 75.609 o
-5 -14 -3 4.493 4.294 0.600 147.212 o
-5 -14 -2 15.139 15.159 0.831 76.886 o
-5 -14 -1 11.510 10.907 0.740 96.901 o
-5 -13 -16 11.184 10.271 0.761 91.640 o
-5 -13 -15 0.572 0.719 0.580 158.046 o
-5 -13 -14 7.392 7.639 0.761 91.640 o
-5 -13 -13 1.486 1.864 0.642 128.636 o
-5 -13 -12 2.066 1.815 0.628 134.417 o
-5 -13 -11 2.325 2.346 0.628 134.417 o
-5 -13 -10 3.803 3.540 0.670 118.140 o
-5 -13 -9 1.798 1.774 0.607 143.847 o
-5 -13 -8 5.213 5.048 0.691 111.088 o
-5 -13 -7 14.202 13.860 0.852 73.151 o
-5 -13 -6 47.321 47.467 1.459 24.926 o
-5 -13 -5 4.007 3.764 0.580 158.046 o
-5 -13 -4 9.806 9.322 0.691 111.088 o
-5 -13 -3 14.923 15.096 0.803 82.327 o
-5 -13 -2 7.500 7.366 0.635 131.479 o
-5 -13 -1 15.702 14.810 0.789 85.267 o
-5 -12 -17 0.877 1.159 0.531 188.500 o
-5 -12 -16 6.346 5.991 0.698 108.878 o
-5 -12 -15 3.366 3.093 0.663 120.640 o
-5 -12 -14 5.106 5.244 0.740 96.901 o
-5 -12 -13 12.895 13.211 0.894 66.454 o
-5 -12 -12 12.026 11.598 0.859 71.966 o
-5 -12 -11 11.931 10.865 0.852 73.151 o
-5 -12 -10 16.611 16.388 0.950 58.865 o
-5 -12 -9 28.628 28.097 1.159 39.511 o
-5 -12 -8 3.547 3.303 0.580 158.046 o
-5 -12 -7 4.579 4.755 0.594 150.696 o
-5 -12 -6 37.716 38.257 1.250 33.981 o
-5 -12 -5 4.654 4.427 0.559 170.121 o
-5 -12 -4 46.583 46.915 1.383 27.772 o
-5 -12 -3 25.846 25.339 0.964 57.172 o
-5 -12 -2 21.366 21.073 0.880 68.580 o
-5 -12 -1 34.952 34.794 1.131 41.487 o
-5 -11 -17 1.453 1.026 0.566 165.947 o
-5 -11 -16 16.765 16.974 0.964 57.172 o
-5 -11 -15 2.716 2.486 0.670 118.140 o
-5 -11 -14 4.052 3.840 0.677 115.717 o
-5 -11 -13 4.161 4.406 0.698 108.878 o
-5 -11 -12 0.844 0.859 0.594 150.696 o
-5 -11 -11 27.792 27.825 1.187 37.674 o
-5 -11 -10 31.602 31.861 1.229 35.149 o
-5 -11 -9 21.770 20.947 0.957 58.009 o
-5 -11 -8 30.721 31.149 1.131 41.487 o
-5 -11 -7 0.018 0.021 0.447 265.815 o
-5 -11 -6 58.970 59.826 1.606 20.582 o
-5 -11 -5 33.950 34.291 1.124 42.004 o
-5 -11 -4 186.659 185.726 3.757 3.762 o
-5 -11 -3 8.834 8.798 0.600 147.212 o
-5 -11 -2 3.301 3.603 0.482 228.687 o
-5 -11 -1 38.364 37.035 1.131 41.487 o
-5 -10 -18 0.067 -0.293 0.517 198.827 o
-5 -10 -17 10.552 10.634 0.810 80.914 o
-5 -10 -16 28.738 28.998 1.236 34.753 o
-5 -10 -15 2.159 1.480 0.635 131.479 o
-5 -10 -14 37.093 38.068 1.396 27.219 o
-5 -10 -13 24.996 25.235 1.145 40.481 o
-5 -10 -12 5.128 5.132 0.705 106.732 o
-5 -10 -11 60.320 61.103 1.781 16.744 o
-5 -10 -10 32.715 33.516 1.201 36.803 o
-5 -10 -9 15.771 16.890 0.838 75.609 o
-5 -10 -8 1.447 1.131 0.475 235.462 o
-5 -10 -7 5.303 5.481 0.552 174.455 o
-5 -10 -6 58.978 59.239 1.557 21.894 o
-5 -10 -5 24.154 24.990 0.915 63.445 o
-5 -10 -4 79.402 79.076 1.857 15.388 o
-5 -10 -3 140.716 141.220 2.919 6.231 o
-5 -10 -2 20.171 19.746 0.775 88.368 o
-5 -10 -1 125.091 124.322 2.611 7.784 o
-5 -9 -19 12.340 10.879 0.782 86.797 o
-5 -9 -18 12.419 11.912 0.817 79.537 o
-5 -9 -17 18.459 17.931 1.005 52.507 o
-5 -9 -16 8.923 8.847 0.831 76.886 o
-5 -9 -15 9.571 8.728 0.796 83.778 o
-5 -9 -14 9.434 9.189 0.810 80.914 o
-5 -9 -13 1.603 1.760 0.614 140.596 o
-5 -9 -12 43.507 44.241 1.473 24.455 o
-5 -9 -11 121.888 120.412 2.765 6.943 o
-5 -9 -10 111.516 110.742 2.556 8.128 o
-5 -9 -9 57.027 56.718 1.564 21.699 o
-5 -9 -8 61.220 61.446 1.613 20.404 o
-5 -9 -7 86.685 86.980 2.032 12.857 o
-5 -9 -6 66.915 66.878 1.648 19.549 o
-5 -9 -5 28.100 27.218 0.915 63.445 o
-5 -9 -4 41.583 41.525 1.159 39.511 o
-5 -9 -3 111.009 111.112 2.346 9.644 o
-5 -9 -2 25.014 24.816 0.824 78.194 o
-5 -9 -1 4.518 4.399 0.419 302.438 o
-5 -8 -19 1.805 1.815 0.573 161.924 o
-5 -8 -18 12.382 12.512 0.859 71.966 o
-5 -8 -17 77.430 77.512 2.144 11.552 o
-5 -8 -16 7.749 7.646 0.768 89.981 o
-5 -8 -15 19.098 19.041 1.019 51.078 o
-5 -8 -14 38.023 38.250 1.396 27.219 o
-5 -8 -13 46.739 46.748 1.543 22.292 o
-5 -8 -12 16.177 16.206 0.866 70.810 o
-5 -8 -11 69.112 70.732 1.857 15.388 o
-5 -8 -10 77.867 78.797 1.962 13.789 o
-5 -8 -9 69.971 71.319 1.788 16.613 o
-5 -8 -8 8.102 7.939 0.580 158.046 o
-5 -8 -7 111.223 110.532 2.402 9.201 o
-5 -8 -6 42.481 43.151 1.194 37.235 o
-5 -8 -5 162.153 163.620 3.254 5.014 o
-5 -8 -4 147.401 150.178 2.995 5.916 o
-5 -8 -3 8.656 8.917 0.503 210.026 o
-5 -8 -2 59.189 60.447 1.417 26.421 o
-5 -8 -1 73.324 72.597 1.599 20.762 o
-5 -7 -19 3.877 4.022 0.635 131.479 o
-5 -7 -18 5.988 5.809 0.733 98.755 o
-5 -7 -17 16.203 15.368 0.971 56.352 o
-5 -7 -16 6.673 6.934 0.747 95.098 o
-5 -7 -15 5.888 5.802 0.719 102.628 o
-5 -7 -14 13.674 13.623 0.880 68.580 o
-5 -7 -13 22.449 22.037 1.019 51.078 o
-5 -7 -12 61.013 61.034 1.690 18.591 o
-5 -7 -11 26.670 27.476 1.033 49.707 o
-5 -7 -10 113.260 114.163 2.542 8.217 o
-5 -7 -9 80.396 78.790 1.885 14.935 o
-5 -7 -8 136.381 135.152 2.828 6.638 o
-5 -7 -7 97.223 98.187 2.151 11.477 o
-5 -7 -6 69.149 69.210 1.613 20.404 o
-5 -7 -5 79.211 78.999 1.753 17.282 o
-5 -7 -4 4.552 4.971 0.391 347.186 o
-5 -7 -3 463.320 462.999 8.239 0.782 o
-5 -7 -2 152.402 150.674 2.905 6.291 o
-5 -7 -1 8.053 8.030 0.426 292.603 o
-5 -6 -20 1.937 1.815 0.580 158.046 o
-5 -6 -19 8.745 8.316 0.761 91.640 o
-5 -6 -18 3.835 3.631 0.677 115.717 o
-5 -6 -17 7.810 7.737 0.761 91.640 o
-5 -6 -16 5.845 5.516 0.719 102.628 o
-5 -6 -15 8.701 8.295 0.775 88.368 o
-5 -6 -14 1.970 1.871 0.594 150.696 o
-5 -6 -13 37.824 38.389 1.285 32.159 o
-5 -6 -12 3.855 4.106 0.566 165.947 o
-5 -6 -11 84.445 86.108 2.074 12.343 o
-5 -6 -10 69.394 69.538 1.739 17.561 o
-5 -6 -9 42.053 42.202 1.208 36.379 o
-5 -6 -8 91.856 90.856 2.025 12.946 o
-5 -6 -7 49.240 49.910 1.278 32.511 o
-5 -6 -6 14.436 14.223 0.600 147.212 o
-5 -6 -5 9.308 9.720 0.475 235.462 o
-5 -6 -4 38.191 37.677 0.964 57.172 o
-5 -6 -3 614.124 614.497 10.893 0.447 o
-5 -6 -2 171.246 169.443 3.184 5.236 o
-5 -6 -1 320.960 322.903 5.795 1.580 o
-5 -5 -20 0.388 0.049 0.517 198.827 o
-5 -5 -19 9.682 9.845 0.796 83.778 o
-5 -5 -18 6.596 5.712 0.740 96.901 o
-5 -5 -17 20.778 20.375 1.047 48.390 o
-5 -5 -16 16.326 17.009 0.971 56.352 o
-5 -5 -15 3.951 3.959 0.663 120.640 o
-5 -5 -14 5.332 5.293 0.656 123.221 o
-5 -5 -13 80.813 80.012 2.032 12.857 o
-5 -5 -12 12.495 11.814 0.719 102.628 o
-5 -5 -11 16.582 16.828 0.789 85.267 o
-5 -5 -10 21.680 20.926 0.831 76.886 o
-5 -5 -9 58.376 59.337 1.487 23.998 o
-5 -5 -8 119.698 121.495 2.521 8.355 o
-5 -5 -7 16.480 16.618 0.649 125.885 o
-5 -5 -6 124.425 123.338 2.458 8.787 o
-5 -5 -5 12.276 12.373 0.503 210.026 o
-5 -5 -4 255.488 258.818 4.706 2.397 o
-5 -5 -3 84.334 84.320 1.718 17.992 o
-5 -5 -2 110.564 111.873 2.172 11.257 o
-5 -5 -1 78.945 80.012 1.620 20.229 o
-5 -4 -20 3.405 2.856 0.607 143.847 o
-5 -4 -19 2.785 2.988 0.642 128.636 o
-5 -4 -18 8.527 8.372 0.803 82.327 o
-5 -4 -17 0.252 0.314 0.580 158.046 o
-5 -4 -16 5.108 5.488 0.705 106.732 o
-5 -4 -15 2.119 1.969 0.607 143.847 o
-5 -4 -14 15.431 16.486 0.866 70.810 o
-5 -4 -13 21.306 22.183 0.950 58.865 o
-5 -4 -12 15.887 16.667 0.796 83.778 o
-5 -4 -11 9.588 9.880 0.628 134.417 o
-5 -4 -10 16.422 16.611 0.733 98.755 o
-5 -4 -9 1.260 1.110 0.377 373.380 o
-5 -4 -8 53.301 53.744 1.334 29.845 o
-5 -4 -7 150.294 150.074 2.926 6.202 o
-5 -4 -6 28.414 29.131 0.810 80.914 o
-5 -4 -5 0.597 0.740 0.272 715.830 o
-5 -4 -4 168.941 170.197 3.191 5.213 o
-5 -4 -3 306.198 304.861 5.453 1.785 o
-5 -4 -2 211.884 215.883 3.931 3.435 o
-5 -4 -1 167.354 172.501 3.177 5.259 o
-5 -3 -20 1.471 1.480 0.573 161.924 o
-5 -3 -19 11.736 11.053 0.838 75.609 o
-5 -3 -18 11.104 10.725 0.824 78.194 o
-5 -3 -17 12.258 12.324 0.859 71.966 o
-5 -3 -16 9.515 9.517 0.803 82.327 o
-5 -3 -15 2.366 3.009 0.614 140.596 o
-5 -3 -14 11.833 12.527 0.768 89.981 o
-5 -3 -13 10.797 11.395 0.719 102.628 o
-5 -3 -12 0.240 0.126 0.426 292.603 o
-5 -3 -11 20.510 20.109 0.817 79.537 o
-5 -3 -10 29.891 30.506 0.978 55.550 o
-5 -3 -9 3.875 3.414 0.419 302.438 o
-5 -3 -8 13.062 13.434 0.587 154.305 o
-5 -3 -7 102.132 104.415 2.123 11.781 o
-5 -3 -6 84.517 84.634 1.753 17.282 o
-5 -3 -5 95.906 98.020 1.955 13.887 o
-5 -3 -4 438.948 441.647 7.813 0.870 o
-5 -3 -3 23.036 23.831 0.635 131.479 o
-5 -3 -2 65.290 65.823 1.341 29.535 o
-5 -3 -1 20.541 20.989 0.566 165.947 o
-5 -2 -20 1.523 1.711 0.594 150.696 o
-5 -2 -19 15.334 15.871 0.950 58.865 o
-5 -2 -18 7.937 7.492 0.754 93.345 o
-5 -2 -17 0.679 0.147 0.573 161.924 o
-5 -2 -16 19.783 19.600 1.019 51.078 o
-5 -2 -15 5.478 5.090 0.649 125.885 o
-5 -2 -14 23.024 22.735 0.985 54.765 o
-5 -2 -13 22.782 23.168 0.950 58.865 o
-5 -2 -12 60.653 60.238 1.599 20.762 o
-5 -2 -11 8.375 8.121 0.573 161.924 o
-5 -2 -10 17.971 18.552 0.747 95.098 o
-5 -2 -9 45.011 45.889 1.201 36.803 o
-5 -2 -8 68.528 66.892 1.529 22.701 o
-5 -2 -7 86.518 86.764 1.808 16.231 o
-5 -2 -6 60.162 59.672 1.313 30.805 o
-5 -2 -5 22.692 23.608 0.656 123.221 o
-5 -2 -4 1.069 1.459 0.237 941.848 o
-5 -2 -3 23.026 22.986 0.607 143.847 o
-5 -2 -2 142.117 143.252 2.653 7.540 o
-5 -2 -1 369.613 366.467 6.508 1.253 o
-5 -1 -21 0.940 1.271 0.559 170.121 o
-5 -1 -20 4.521 4.127 0.656 123.221 o
-5 -1 -19 0.944 0.880 0.607 143.847 o
-5 -1 -18 0.552 0.447 0.587 154.305 o
-5 -1 -17 9.378 9.601 0.810 80.914 o
-5 -1 -16 4.490 4.860 0.684 113.367 o
-5 -1 -15 5.409 5.984 0.670 118.140 o
-5 -1 -14 14.871 14.698 0.810 80.914 o
-5 -1 -13 8.068 8.302 0.635 131.479 o
-5 -1 -12 81.265 81.590 1.969 13.691 o
-5 -1 -11 62.782 62.863 1.585 21.129 o
-5 -1 -10 87.055 86.820 1.955 13.887 o
-5 -1 -9 40.520 39.639 1.082 45.319 o
-5 -1 -8 22.104 21.862 0.705 106.732 o
-5 -1 -7 3.932 3.819 0.342 453.468 o
-5 -1 -6 182.423 184.141 3.428 4.516 o
-5 -1 -5 44.795 46.049 1.040 49.042 o
-5 -1 -4 170.678 172.494 3.177 5.259 o
-5 -1 -3 359.536 362.577 6.424 1.286 o
-5 -1 -2 499.067 498.114 8.833 0.680 o
-5 -1 -1 111.639 112.571 2.102 12.017 o
-4 -21 -3 3.899 3.673 0.635 131.479 o
-4 -21 -2 9.148 9.503 0.768 89.981 o
-4 -21 -1 5.150 4.797 0.635 131.479 o
-4 -20 -7 13.490 13.539 0.845 74.365 o
-4 -20 -6 3.985 4.762 0.635 131.479 o
-4 -20 -5 6.297 5.949 0.677 115.717 o
-4 -20 -4 0.586 0.950 0.566 165.947 o
-4 -20 -3 3.966 4.231 0.649 125.885 o
-4 -20 -2 0.715 0.726 0.580 158.046 o
-4 -20 -1 6.127 6.682 0.719 102.628 o
-4 -19 -9 5.158 4.308 0.635 131.479 o
-4 -19 -8 3.563 2.688 0.607 143.847 o
-4 -19 -7 1.168 1.264 0.587 154.305 o
-4 -19 -6 4.002 3.973 0.656 123.221 o
-4 -19 -5 3.037 3.547 0.656 123.221 o
-4 -19 -4 8.671 8.428 0.789 85.267 o
-4 -19 -3 2.400 2.528 0.656 123.221 o
-4 -19 -2 3.064 2.982 0.663 120.640 o
-4 -19 -1 1.707 1.955 0.635 131.479 o
-4 -18 -11 4.213 3.910 0.635 131.479 o
-4 -18 -10 2.082 2.730 0.594 150.696 o
-4 -18 -9 2.174 2.151 0.621 137.454 o
-4 -18 -8 4.426 3.659 0.677 115.717 o
-4 -18 -7 5.192 5.265 0.712 104.650 o
-4 -18 -6 1.059 1.012 0.621 137.454 o
-4 -18 -5 2.949 3.498 0.677 115.717 o
-4 -18 -4 2.514 2.458 0.621 137.454 o
-4 -18 -3 8.312 7.967 0.775 88.368 o
-4 -18 -2 9.671 10.627 0.824 78.194 o
-4 -18 -1 6.370 6.598 0.740 96.901 o
-4 -17 -12 1.729 2.290 0.580 158.046 o
-4 -17 -11 0.858 0.566 0.573 161.924 o
-4 -17 -10 5.524 5.237 0.698 108.878 o
-4 -17 -9 7.262 7.632 0.775 88.368 o
-4 -17 -8 11.254 11.682 0.887 67.504 o
-4 -17 -7 8.366 8.965 0.789 85.267 o
-4 -17 -6 2.125 2.186 0.628 134.417 o
-4 -17 -5 2.440 1.760 0.621 137.454 o
-4 -17 -4 0.901 0.894 0.600 147.212 o
-4 -17 -3 4.334 4.162 0.677 115.717 o
-4 -17 -2 4.052 4.015 0.684 113.367 o
-4 -17 -1 3.870 4.210 0.670 118.140 o
-4 -16 -14 1.197 1.082 0.559 170.121 o
-4 -16 -13 8.753 8.854 0.747 95.098 o
-4 -16 -12 2.573 2.507 0.628 134.417 o
-4 -16 -11 0.903 0.154 0.587 154.305 o
-4 -16 -10 1.479 1.760 0.635 131.479 o
-4 -16 -9 14.033 14.614 0.922 62.487 o
-4 -16 -8 5.952 4.937 0.705 106.732 o
-4 -16 -7 0.261 0.126 0.580 158.046 o
-4 -16 -6 18.477 18.601 1.012 51.785 o
-4 -16 -5 17.096 16.032 0.964 57.172 o
-4 -16 -4 3.231 3.757 0.656 123.221 o
-4 -16 -3 1.072 1.334 0.600 147.212 o
-4 -16 -2 3.668 3.987 0.656 123.221 o
-4 -16 -1 4.413 4.574 0.670 118.140 o
-4 -15 -15 7.254 7.604 0.712 104.650 o
-4 -15 -14 0.846 1.012 0.573 161.924 o
-4 -15 -13 0.098 0.168 0.573 161.924 o
-4 -15 -12 17.510 18.741 1.019 51.078 o
-4 -15 -11 24.796 24.264 1.159 39.511 o
-4 -15 -10 0.600 0.594 0.587 154.305 o
-4 -15 -9 14.693 14.475 0.922 62.487 o
-4 -15 -8 14.277 14.614 0.922 62.487 o
-4 -15 -7 12.068 12.038 0.859 71.966 o
-4 -15 -6 5.200 4.776 0.684 113.367 o
-4 -15 -5 2.864 2.535 0.628 134.417 o
-4 -15 -4 1.993 1.585 0.587 154.305 o
-4 -15 -3 9.270 8.951 0.747 95.098 o
-4 -15 -2 34.582 34.375 1.278 32.511 o
-4 -15 -1 31.997 32.022 1.229 35.149 o
-4 -14 -16 0.762 1.131 0.559 170.121 o
-4 -14 -15 1.514 1.885 0.587 154.305 o
-4 -14 -14 3.389 3.156 0.649 125.885 o
-4 -14 -13 1.729 1.578 0.635 131.479 o
-4 -14 -12 3.723 3.645 0.663 120.640 o
-4 -14 -11 7.995 7.911 0.775 88.368 o
-4 -14 -10 4.771 4.420 0.691 111.088 o
-4 -14 -9 4.660 5.467 0.705 106.732 o
-4 -14 -8 25.516 25.158 1.138 40.979 o
-4 -14 -7 3.785 4.224 0.670 118.140 o
-4 -14 -6 27.847 27.483 1.145 40.481 o
-4 -14 -5 4.433 5.390 0.621 137.454 o
-4 -14 -4 35.396 36.078 1.250 33.981 o
-4 -14 -3 12.919 12.359 0.768 89.981 o
-4 -14 -2 99.293 99.311 2.381 9.363 o
-4 -14 -1 10.652 10.683 0.726 100.664 o
-4 -13 -16 0.138 0.000 0.538 183.636 o
-4 -13 -15 3.232 2.765 0.628 134.417 o
-4 -13 -14 1.640 1.585 0.628 134.417 o
-4 -13 -13 0.056 0.887 0.580 158.046 o
-4 -13 -12 8.135 8.002 0.768 89.981 o
-4 -13 -11 12.378 11.738 0.859 71.966 o
-4 -13 -10 2.301 3.554 0.649 125.885 o
-4 -13 -9 7.652 7.869 0.754 93.345 o
-4 -13 -8 8.180 8.421 0.733 98.755 o
-4 -13 -7 26.526 26.729 1.075 45.909 o
-4 -13 -6 23.842 24.718 1.019 51.078 o
-4 -13 -5 112.507 112.299 2.597 7.868 o
-4 -13 -4 13.280 13.232 0.761 91.640 o
-4 -13 -3 84.303 82.616 2.039 12.770 o
-4 -13 -2 1.198 1.299 0.489 222.199 o
-4 -13 -1 23.640 23.971 0.957 58.009 o
-4 -12 -17 2.083 1.941 0.573 161.924 o
-4 -12 -16 10.709 10.390 0.810 80.914 o
-4 -12 -15 15.634 16.122 0.964 57.172 o
-4 -12 -14 25.343 26.652 1.166 39.040 o
-4 -12 -13 3.233 3.889 0.663 120.640 o
-4 -12 -12 1.925 1.794 0.614 140.596 o
-4 -12 -11 10.754 10.578 0.831 76.886 o
-4 -12 -10 17.084 16.492 0.943 59.741 o
-4 -12 -9 10.711 10.048 0.740 96.901 o
-4 -12 -8 41.236 40.603 1.327 30.160 o
-4 -12 -7 11.875 12.352 0.747 95.098 o
-4 -12 -6 3.218 3.023 0.524 193.560 o
-4 -12 -5 41.107 40.310 1.264 33.234 o
-4 -12 -4 84.021 84.732 2.039 12.770 o
-4 -12 -3 20.168 20.067 0.852 73.151 o
-4 -12 -2 60.146 60.489 1.592 20.945 o
-4 -12 -1 96.444 96.183 2.213 10.835 o
-4 -11 -18 1.742 2.158 0.566 165.947 o
-4 -11 -17 3.168 3.512 0.642 128.636 o
-4 -11 -16 10.432 9.594 0.824 78.194 o
-4 -11 -15 0.267 0.831 0.614 140.596 o
-4 -11 -14 3.556 2.793 0.649 125.885 o
-4 -11 -13 3.959 4.546 0.684 113.367 o
-4 -11 -12 6.250 6.082 0.719 102.628 o
-4 -11 -11 12.217 12.659 0.880 68.580 o
-4 -11 -10 32.026 32.105 1.187 37.674 o
-4 -11 -9 48.718 49.156 1.480 24.225 o
-4 -11 -8 27.349 26.659 1.033 49.707 o
-4 -11 -7 19.552 20.305 0.880 68.580 o
-4 -11 -6 5.982 6.557 0.573 161.924 o
-4 -11 -5 2.101 2.109 0.468 242.543 o
-4 -11 -4 21.226 21.918 0.859 71.966 o
-4 -11 -3 33.483 33.565 1.061 47.125 o
-4 -11 -2 117.853 118.178 2.549 8.172 o
-4 -11 -1 10.908 11.130 0.614 140.596 o
-4 -10 -18 0.437 0.286 0.545 178.957 o
-4 -10 -17 4.502 4.490 0.677 115.717 o
-4 -10 -16 6.631 6.612 0.768 89.981 o
-4 -10 -15 3.688 4.448 0.670 118.140 o
-4 -10 -14 19.830 19.411 1.026 50.385 o
-4 -10 -13 0.107 0.391 0.566 165.947 o
-4 -10 -12 7.138 7.688 0.733 98.755 o
-4 -10 -11 8.426 8.896 0.705 106.732 o
-4 -10 -10 3.606 3.386 0.559 170.121 o
-4 -10 -9 0.215 -0.007 0.454 257.699 o
-4 -10 -8 11.086 11.500 0.684 113.367 o
-4 -10 -7 19.005 19.111 0.817 79.537 o
-4 -10 -6 29.969 29.578 0.998 53.243 o
-4 -10 -5 11.950 11.870 0.635 131.479 o
-4 -10 -4 79.635 79.774 1.857 15.388 o
-4 -10 -3 8.297 8.707 0.545 178.957 o
-4 -10 -2 13.966 13.630 0.635 131.479 o
-4 -10 -1 36.318 35.897 1.040 49.042 o
-4 -9 -19 8.275 8.142 0.705 106.732 o
-4 -9 -18 0.506 -0.230 0.552 174.455 o
-4 -9 -17 4.294 4.867 0.705 106.732 o
-4 -9 -16 4.170 3.631 0.670 118.140 o
-4 -9 -15 7.246 7.778 0.761 91.640 o
-4 -9 -14 7.376 7.827 0.768 89.981 o
-4 -9 -13 10.465 10.523 0.810 80.914 o
-4 -9 -12 8.098 8.526 0.698 108.878 o
-4 -9 -11 1.329 1.124 0.503 210.026 o
-4 -9 -10 17.126 17.100 0.831 76.886 o
-4 -9 -9 71.088 70.278 1.788 16.613 o
-4 -9 -8 33.949 35.024 1.117 42.530 o
-4 -9 -7 52.722 52.724 1.410 26.683 o
-4 -9 -6 16.611 16.318 0.712 104.650 o
-4 -9 -5 39.577 40.289 1.138 40.979 o
-4 -9 -4 19.277 18.699 0.719 102.628 o
-4 -9 -3 17.206 17.652 0.684 113.367 o
-4 -9 -2 44.047 43.850 1.145 40.481 o
-4 -9 -1 79.122 79.746 1.767 17.010 o
-4 -8 -19 4.497 4.860 0.635 131.479 o
-4 -8 -18 2.309 2.514 0.635 131.479 o
-4 -8 -17 1.227 0.600 0.628 134.417 o
-4 -8 -16 1.107 1.990 0.614 140.596 o
-4 -8 -15 6.639 7.206 0.747 95.098 o
-4 -8 -14 6.152 5.809 0.712 104.650 o
-4 -8 -13 23.947 24.334 1.075 45.909 o
-4 -8 -12 3.183 3.100 0.559 170.121 o
-4 -8 -11 22.178 22.351 0.943 59.741 o
-4 -8 -10 29.935 30.625 1.068 46.511 o
-4 -8 -9 6.008 5.607 0.538 183.636 o
-4 -8 -8 11.313 10.725 0.614 140.596 o
-4 -8 -7 16.587 16.199 0.698 108.878 o
-4 -8 -6 27.586 27.385 0.880 68.580 o
-4 -8 -5 16.639 17.205 0.670 118.140 o
-4 -8 -4 49.274 48.612 1.222 35.552 o
-4 -8 -3 24.660 23.992 0.740 96.901 o
-4 -8 -2 41.150 41.902 1.047 48.390 o
-4 -8 -1 43.025 42.502 1.054 47.751 o
-4 -7 -20 1.575 1.913 0.573 161.924 o
-4 -7 -19 4.199 4.280 0.649 125.885 o
-4 -7 -18 3.821 3.771 0.670 118.140 o
-4 -7 -17 6.997 7.485 0.747 95.098 o
-4 -7 -16 2.465 2.570 0.635 131.479 o
-4 -7 -15 3.569 3.338 0.649 125.885 o
-4 -7 -14 1.049 1.557 0.580 158.046 o
-4 -7 -13 8.694 8.330 0.691 111.088 o
-4 -7 -12 3.555 3.512 0.552 174.455 o
-4 -7 -11 3.333 2.821 0.510 204.312 o
-4 -7 -10 28.408 28.656 1.005 52.507 o
-4 -7 -9 2.636 3.051 0.447 265.815 o
-4 -7 -8 27.260 26.813 0.901 65.427 o
-4 -7 -7 14.810 14.091 0.628 134.417 o
-4 -7 -6 13.909 13.686 0.600 147.212 o
-4 -7 -5 200.054 198.916 3.784 3.706 o
-4 -7 -4 12.541 12.464 0.517 198.827 o
-4 -7 -3 47.415 46.210 1.103 43.614 o
-4 -7 -2 7.199 7.632 0.398 335.111 o
-4 -7 -1 97.549 98.725 1.990 13.405 o
-4 -6 -20 4.024 3.840 0.614 140.596 o
-4 -6 -19 7.038 6.934 0.726 100.664 o
-4 -6 -18 5.139 5.104 0.705 106.732 o
-4 -6 -17 10.527 10.292 0.817 79.537 o
-4 -6 -16 1.429 1.529 0.600 147.212 o
-4 -6 -15 9.862 9.573 0.796 83.778 o
-4 -6 -14 7.974 8.246 0.719 102.628 o
-4 -6 -13 0.244 0.328 0.482 228.687 o
-4 -6 -12 28.376 27.588 1.033 49.707 o
-4 -6 -11 70.903 70.488 1.781 16.744 o
-4 -6 -10 30.500 30.485 1.012 51.785 o
-4 -6 -9 43.437 43.403 1.208 36.379 o
-4 -6 -8 61.310 61.927 1.501 23.554 o
-4 -6 -7 126.736 125.056 2.563 8.084 o
-4 -6 -6 112.180 112.983 2.290 10.120 o
-4 -6 -5 71.072 71.053 1.543 22.292 o
-4 -6 -4 54.139 55.245 1.243 34.364 o
-4 -6 -3 131.478 130.628 2.528 8.308 o
-4 -6 -2 161.200 160.876 3.030 5.780 o
-4 -6 -1 395.147 400.297 7.129 1.044 o
-4 -5 -20 2.212 1.941 0.580 158.046 o
-4 -5 -19 6.215 6.138 0.719 102.628 o
-4 -5 -18 8.173 7.848 0.782 86.797 o
-4 -5 -17 12.435 12.506 0.873 69.682 o
-4 -5 -16 2.489 2.409 0.628 134.417 o
-4 -5 -15 39.127 39.430 1.396 27.219 o
-4 -5 -14 66.797 66.347 1.815 16.106 o
-4 -5 -13 11.541 10.990 0.719 102.628 o
-4 -5 -12 4.752 5.363 0.559 170.121 o
-4 -5 -11 5.366 5.795 0.538 183.636 o
-4 -5 -10 71.088 70.900 1.718 17.992 o
-4 -5 -9 45.470 45.330 1.222 35.552 o
-4 -5 -8 100.460 102.265 2.179 11.185 o
-4 -5 -7 52.399 52.836 1.257 33.604 o
-4 -5 -6 191.270 193.665 3.652 3.980 o
-4 -5 -5 9.241 9.685 0.433 283.241 o
-4 -5 -4 281.119 282.349 5.125 2.021 o
-4 -5 -3 167.326 170.539 3.184 5.236 o
-4 -5 -2 303.824 312.290 5.600 1.693 o
-4 -5 -1 251.592 255.104 4.608 2.499 o
-4 -4 -20 3.871 3.491 0.635 131.479 o
-4 -4 -19 11.075 12.136 0.852 73.151 o
-4 -4 -18 5.535 5.342 0.698 108.878 o
-4 -4 -17 5.242 4.148 0.684 113.367 o
-4 -4 -16 8.614 8.295 0.775 88.368 o
-4 -4 -15 7.238 7.478 0.712 104.650 o
-4 -4 -14 0.235 0.559 0.489 222.199 o
-4 -4 -13 36.956 36.686 1.215 35.962 o
-4 -4 -12 4.183 4.776 0.531 188.500 o
-4 -4 -11 37.662 38.229 1.159 39.511 o
-4 -4 -10 1.104 1.208 0.391 347.186 o
-4 -4 -9 69.874 67.779 1.599 20.762 o
-4 -4 -8 55.665 56.160 1.348 29.230 o
-4 -4 -7 43.047 45.086 1.096 44.171 o
-4 -4 -6 71.947 73.162 1.557 21.894 o
-4 -4 -5 549.789 557.346 9.922 0.539 o
-4 -4 -4 475.576 473.284 8.435 0.746 o
-4 -4 -3 203.113 206.450 3.764 3.748 o
-4 -4 -2 102.314 105.609 2.018 13.036 o
-4 -4 -1 1410.790 1415.930 25.193 0.084 o
-4 -3 -21 1.987 1.271 0.573 161.924 o
-4 -3 -20 3.504 3.380 0.628 134.417 o
-4 -3 -19 19.581 20.040 1.047 48.390 o
-4 -3 -18 13.594 14.237 0.908 64.425 o
-4 -3 -17 1.057 0.342 0.580 158.046 o
-4 -3 -16 8.828 8.086 0.768 89.981 o
-4 -3 -15 7.025 7.248 0.691 111.088 o
-4 -3 -14 25.973 25.514 1.026 50.385 o
-4 -3 -13 1.092 1.438 0.475 235.462 o
-4 -3 -12 68.461 69.391 1.753 17.282 o
-4 -3 -11 46.138 46.384 1.292 31.812 o
-4 -3 -10 2.129 2.604 0.412 312.777 o
-4 -3 -9 220.958 220.261 4.217 2.984 o
-4 -3 -8 275.579 273.447 5.062 2.071 o
-4 -3 -7 34.498 34.465 0.894 66.454 o
-4 -3 -6 383.695 385.620 6.920 1.109 o
-4 -3 -5 331.174 327.030 5.886 1.532 o
-4 -3 -4 708.089 713.047 12.785 0.325 o
-4 -3 -3 40.785 40.610 0.901 65.427 o
-4 -3 -2 10.295 10.823 0.370 387.603 o
-4 -3 -1 764.050 769.968 13.755 0.281 o
-4 -2 -21 1.439 0.796 0.531 188.500 o
-4 -2 -20 5.533 5.488 0.691 111.088 o
-4 -2 -19 33.710 34.926 1.348 29.230 o
-4 -2 -18 3.720 4.231 0.677 115.717 o
-4 -2 -17 6.686 7.031 0.740 96.901 o
-4 -2 -16 9.259 9.007 0.789 85.267 o
-4 -2 -15 40.426 40.882 1.396 27.219 o
-4 -2 -14 56.004 56.209 1.606 20.582 o
-4 -2 -13 71.967 72.143 1.843 15.622 o
-4 -2 -12 44.348 44.213 1.292 31.812 o
-4 -2 -11 98.996 98.718 2.206 10.903 o
-4 -2 -10 29.976 29.305 0.929 61.551 o
-4 -2 -9 96.006 95.674 2.053 12.596 o
-4 -2 -8 12.917 12.694 0.524 193.560 o
-4 -2 -7 23.509 23.140 0.684 113.367 o
-4 -2 -6 272.738 273.956 4.965 2.154 o
-4 -2 -5 452.516 449.767 8.044 0.820 o
-4 -2 -4 149.833 150.493 2.793 6.805 o
-4 -2 -3 236.511 240.161 4.308 2.860 o
-4 -2 -2 514.761 522.629 9.308 0.613 o
-4 -2 -1 5.833 6.089 0.265 754.001 o
-4 -1 -21 1.921 2.165 0.559 170.121 o
-4 -1 -20 4.705 4.608 0.670 118.140 o
-4 -1 -19 3.606 3.715 0.684 113.367 o
-4 -1 -18 2.046 2.081 0.628 134.417 o
-4 -1 -17 1.300 1.871 0.614 140.596 o
-4 -1 -16 39.005 37.887 1.376 28.055 o
-4 -1 -15 24.382 24.348 1.033 49.707 o
-4 -1 -14 175.548 172.487 3.659 3.965 o
-4 -1 -13 18.882 19.502 0.866 70.810 o
-4 -1 -12 81.766 80.899 1.941 14.088 o
-4 -1 -11 36.544 36.546 1.096 44.171 o
-4 -1 -10 34.505 34.451 1.012 51.785 o
-4 -1 -9 10.583 11.046 0.538 183.636 o
-4 -1 -8 2.240 2.374 0.314 537.668 o
-4 -1 -7 117.734 117.319 2.311 9.938 o
-4 -1 -6 380.625 371.948 6.675 1.191 o
-4 -1 -5 89.321 90.716 1.794 16.484 o
-4 -1 -4 11.304 11.088 0.384 359.926 o
-4 -1 -3 97.798 99.165 1.892 14.825 o
-4 -1 -2 586.002 585.192 10.516 0.480 o
-4 -1 -1 958.265 939.118 16.877 0.186 o
-3 -21 -4 4.551 4.196 0.635 131.479 o
-3 -21 -3 3.395 3.938 0.607 143.847 o
-3 -21 -2 1.537 1.871 0.566 165.947 o
-3 -21 -1 4.382 4.203 0.628 134.417 o
-3 -20 -7 6.217 5.530 0.649 125.885 o
-3 -20 -6 3.598 3.317 0.621 137.454 o
-3 -20 -5 0.098 -0.649 0.545 178.957 o
-3 -20 -4 5.214 5.488 0.684 113.367 o
-3 -20 -3 2.255 1.801 0.614 140.596 o
-3 -20 -2 1.656 1.857 0.600 147.212 o
-3 -20 -1 5.519 4.867 0.684 113.367 o
-3 -19 -9 3.315 2.793 0.600 147.212 o
-3 -19 -8 5.467 4.909 0.677 115.717 o
-3 -19 -7 1.951 2.081 0.607 143.847 o
-3 -19 -6 8.390 8.868 0.782 86.797 o
-3 -19 -5 1.324 1.613 0.628 134.417 o
-3 -19 -4 9.384 8.100 0.789 85.267 o
-3 -19 -3 1.094 1.466 0.621 137.454 o
-3 -19 -2 0.724 0.775 0.600 147.212 o
-3 -19 -1 2.457 1.962 0.649 125.885 o
-3 -18 -11 0.651 0.182 0.538 183.636 o
-3 -18 -10 4.639 4.755 0.656 123.221 o
-3 -18 -9 1.765 1.431 0.607 143.847 o
-3 -18 -8 7.457 7.674 0.768 89.981 o
-3 -18 -7 1.756 2.186 0.635 131.479 o
-3 -18 -6 9.988 9.517 0.831 76.886 o
-3 -18 -5 8.886 8.239 0.775 88.368 o
-3 -18 -4 3.406 2.975 0.649 125.885 o
-3 -18 -3 2.036 2.828 0.635 131.479 o
-3 -18 -2 0.625 0.754 0.587 154.305 o
-3 -18 -1 1.856 1.641 0.614 140.596 o
-3 -17 -13 2.993 3.079 0.607 143.847 o
-3 -17 -12 2.079 2.800 0.600 147.212 o
-3 -17 -11 11.831 11.451 0.824 78.194 o
-3 -17 -10 5.830 6.026 0.733 98.755 o
-3 -17 -9 19.529 19.551 1.047 48.390 o
-3 -17 -8 10.248 9.789 0.817 79.537 o
-3 -17 -7 1.546 1.648 0.614 140.596 o
-3 -17 -6 10.146 10.411 0.831 76.886 o
-3 -17 -5 1.495 1.341 0.607 143.847 o
-3 -17 -4 4.425 4.196 0.677 115.717 o
-3 -17 -3 2.514 2.660 0.635 131.479 o
-3 -17 -2 9.912 10.571 0.831 76.886 o
-3 -17 -1 13.836 13.665 0.908 64.425 o
-3 -16 -14 2.921 2.325 0.587 154.305 o
-3 -16 -13 3.333 3.303 0.621 137.454 o
-3 -16 -12 3.882 3.491 0.663 120.640 o
-3 -16 -11 0.609 0.496 0.594 150.696 o
-3 -16 -10 1.503 1.487 0.642 128.636 o
-3 -16 -9 11.413 10.928 0.852 73.151 o
-3 -16 -8 4.972 4.622 0.712 104.650 o
-3 -16 -7 45.487 45.239 1.536 22.495 o
-3 -16 -6 4.008 4.231 0.677 115.717 o
-3 -16 -5 3.411 2.751 0.642 128.636 o
-3 -16 -4 9.198 9.552 0.796 83.778 o
-3 -16 -3 3.621 3.393 0.649 125.885 o
-3 -16 -2 14.197 14.670 0.908 64.425 o
-3 -16 -1 4.086 4.085 0.656 123.221 o
-3 -15 -15 3.378 3.617 0.607 143.847 o
-3 -15 -14 3.679 3.268 0.621 137.454 o
-3 -15 -13 26.113 26.373 1.159 39.511 o
-3 -15 -12 7.161 6.626 0.761 91.640 o
-3 -15 -11 1.263 1.857 0.614 140.596 o
-3 -15 -10 37.993 39.018 1.410 26.683 o
-3 -15 -9 2.211 2.206 0.642 128.636 o
-3 -15 -8 13.812 13.246 0.887 67.504 o
-3 -15 -7 2.370 1.871 0.621 137.454 o
-3 -15 -6 13.109 12.540 0.866 70.810 o
-3 -15 -5 19.650 19.663 0.998 53.243 o
-3 -15 -4 2.256 2.144 0.587 154.305 o
-3 -15 -3 13.733 14.237 0.859 71.966 o
-3 -15 -2 0.488 0.950 0.517 198.827 o
-3 -15 -1 21.202 21.611 0.978 55.550 o
-3 -14 -16 3.079 3.212 0.594 150.696 o
-3 -14 -15 4.687 4.399 0.663 120.640 o
-3 -14 -14 0.133 0.084 0.573 161.924 o
-3 -14 -13 8.876 8.693 0.810 80.914 o
-3 -14 -12 3.324 2.793 0.635 131.479 o
-3 -14 -11 1.854 1.508 0.614 140.596 o
-3 -14 -10 9.504 9.112 0.803 82.327 o
-3 -14 -9 25.847 26.317 1.166 39.040 o
-3 -14 -8 36.285 37.077 1.362 28.633 o
-3 -14 -7 8.871 7.939 0.726 100.664 o
-3 -14 -6 5.289 5.754 0.635 131.479 o
-3 -14 -5 43.529 44.925 1.417 26.421 o
-3 -14 -4 2.847 2.716 0.545 178.957 o
-3 -14 -3 11.217 10.774 0.719 102.628 o
-3 -14 -2 16.799 16.360 0.831 76.886 o
-3 -14 -1 22.350 22.085 0.950 58.865 o
-3 -13 -17 2.932 3.414 0.614 140.596 o
-3 -13 -16 1.252 0.635 0.566 165.947 o
-3 -13 -15 9.301 8.672 0.789 85.267 o
-3 -13 -14 1.644 1.306 0.628 134.417 o
-3 -13 -13 16.834 17.715 0.985 54.765 o
-3 -13 -12 0.899 0.838 0.594 150.696 o
-3 -13 -11 18.004 17.463 0.985 54.765 o
-3 -13 -10 15.383 14.782 0.922 62.487 o
-3 -13 -9 8.440 8.218 0.747 95.098 o
-3 -13 -8 12.565 12.108 0.782 86.797 o
-3 -13 -7 5.201 4.944 0.600 147.212 o
-3 -13 -6 52.030 52.319 1.529 22.701 o
-3 -13 -5 9.420 9.685 0.684 113.367 o
-3 -13 -4 19.241 19.174 0.873 69.682 o
-3 -13 -3 44.276 44.967 1.348 29.230 o
-3 -13 -2 31.684 32.803 1.117 42.530 o
-3 -13 -1 60.313 60.810 1.627 20.055 o
-3 -12 -17 3.668 3.645 0.621 137.454 o
-3 -12 -16 4.608 4.441 0.677 115.717 o
-3 -12 -15 8.325 8.393 0.803 82.327 o
-3 -12 -14 8.294 8.135 0.775 88.368 o
-3 -12 -13 14.404 14.621 0.922 62.487 o
-3 -12 -12 19.263 19.628 1.026 50.385 o
-3 -12 -11 0.932 1.362 0.594 150.696 o
-3 -12 -10 8.619 8.623 0.740 96.901 o
-3 -12 -9 23.999 23.964 1.019 51.078 o
-3 -12 -8 13.200 13.232 0.775 88.368 o
-3 -12 -7 13.891 14.384 0.782 86.797 o
-3 -12 -6 2.003 2.186 0.489 222.199 o
-3 -12 -5 49.771 50.085 1.431 25.908 o
-3 -12 -4 18.547 18.971 0.831 76.886 o
-3 -12 -3 126.326 126.564 2.751 7.014 o
-3 -12 -2 8.135 7.974 0.587 154.305 o
-3 -12 -1 21.325 21.611 0.852 73.151 o
-3 -11 -18 2.564 2.744 0.594 150.696 o
-3 -11 -17 2.983 3.819 0.649 125.885 o
-3 -11 -16 5.686 5.823 0.726 100.664 o
-3 -11 -15 1.623 1.634 0.614 140.596 o
-3 -11 -14 0.968 1.068 0.594 150.696 o
-3 -11 -13 8.316 8.651 0.782 86.797 o
-3 -11 -12 3.086 2.988 0.628 134.417 o
-3 -11 -11 3.292 3.156 0.607 143.847 o
-3 -11 -10 1.120 1.047 0.517 198.827 o
-3 -11 -9 15.645 14.935 0.810 80.914 o
-3 -11 -8 94.681 94.626 2.255 10.436 o
-3 -11 -7 99.983 100.345 2.325 9.819 o
-3 -11 -6 14.015 13.923 0.719 102.628 o
-3 -11 -5 5.098 5.209 0.510 204.312 o
-3 -11 -4 54.810 54.288 1.438 25.657 o
-3 -11 -3 9.233 10.139 0.600 147.212 o
-3 -11 -2 16.937 17.226 0.726 100.664 o
-3 -11 -1 30.159 30.576 0.978 55.550 o
-3 -10 -18 5.026 5.963 0.677 115.717 o
-3 -10 -17 1.460 1.061 0.600 147.212 o
-3 -10 -16 1.517 1.962 0.642 128.636 o
-3 -10 -15 8.684 7.953 0.768 89.981 o
-3 -10 -14 7.027 7.632 0.761 91.640 o
-3 -10 -13 10.596 10.830 0.824 78.194 o
-3 -10 -12 26.946 26.869 1.131 41.487 o
-3 -10 -11 1.152 1.124 0.510 204.312 o
-3 -10 -10 16.090 16.353 0.831 76.886 o
-3 -10 -9 16.051 16.053 0.803 82.327 o
-3 -10 -8 30.765 31.205 1.068 46.511 o
-3 -10 -7 7.297 6.738 0.559 170.121 o
-3 -10 -6 0.578 0.475 0.391 347.186 o
-3 -10 -5 17.175 17.575 0.733 98.755 o
-3 -10 -4 8.977 9.182 0.552 174.455 o
-3 -10 -3 54.153 54.938 1.390 27.494 o
-3 -10 -2 166.705 166.880 3.324 4.805 o
-3 -10 -1 59.164 58.506 1.431 25.908 o
-3 -9 -19 0.497 0.209 0.531 188.500 o
-3 -9 -18 5.223 4.992 0.670 118.140 o
-3 -9 -17 0.223 -0.223 0.580 158.046 o
-3 -9 -16 1.583 1.662 0.614 140.596 o
-3 -9 -15 2.101 2.737 0.621 137.454 o
-3 -9 -14 6.264 6.172 0.712 104.650 o
-3 -9 -13 21.106 20.277 1.019 51.078 o
-3 -9 -12 22.447 23.238 0.998 53.243 o
-3 -9 -11 7.215 7.688 0.642 128.636 o
-3 -9 -10 2.246 2.339 0.496 215.984 o
-3 -9 -9 66.826 66.396 1.704 18.288 o
-3 -9 -8 1.753 1.920 0.440 274.320 o
-3 -9 -7 46.727 44.150 1.243 34.364 o
-3 -9 -6 6.023 6.103 0.482 228.687 o
-3 -9 -5 45.713 46.887 1.229 35.149 o
-3 -9 -4 16.338 16.241 0.649 125.885 o
-3 -9 -3 32.716 32.915 0.943 59.741 o
-3 -9 -2 148.030 147.246 2.919 6.231 o
-3 -9 -1 13.023 13.735 0.559 170.121 o
-3 -8 -19 4.984 5.048 0.663 120.640 o
-3 -8 -18 1.900 2.046 0.614 140.596 o
-3 -8 -17 4.457 4.853 0.677 115.717 o
-3 -8 -16 1.555 1.369 0.600 147.212 o
-3 -8 -15 9.338 9.873 0.810 80.914 o
-3 -8 -14 1.147 1.557 0.587 154.305 o
-3 -8 -13 1.730 1.955 0.545 178.957 o
-3 -8 -12 24.843 24.788 1.012 51.785 o
-3 -8 -11 12.414 12.184 0.719 102.628 o
-3 -8 -10 17.259 17.491 0.803 82.327 o
-3 -8 -9 15.266 15.312 0.726 100.664 o
-3 -8 -8 35.813 35.191 1.068 46.511 o
-3 -8 -7 109.533 108.500 2.325 9.819 o
-3 -8 -6 87.205 86.792 1.920 14.397 o
-3 -8 -5 3.383 3.317 0.377 373.380 o
-3 -8 -4 106.304 104.492 2.151 11.477 o
-3 -8 -3 14.475 14.810 0.559 170.121 o
-3 -8 -2 58.693 59.190 1.334 29.845 o
-3 -8 -1 8.217 8.114 0.412 312.777 o
-3 -7 -20 2.073 1.711 0.559 170.121 o
-3 -7 -19 0.555 0.789 0.566 165.947 o
-3 -7 -18 1.642 1.110 0.594 150.696 o
-3 -7 -17 0.207 0.733 0.573 161.924 o
-3 -7 -16 6.962 7.129 0.747 95.098 o
-3 -7 -15 9.982 8.972 0.789 85.267 o
-3 -7 -14 61.752 59.623 1.760 17.145 o
-3 -7 -13 2.175 2.053 0.531 188.500 o
-3 -7 -12 16.093 16.374 0.817 79.537 o
-3 -7 -11 14.433 14.482 0.747 95.098 o
-3 -7 -10 23.085 24.076 0.901 65.427 o
-3 -7 -9 11.272 11.423 0.621 137.454 o
-3 -7 -8 1.686 1.585 0.384 359.926 o
-3 -7 -7 22.688 22.281 0.768 89.981 o
-3 -7 -6 2.308 2.646 0.349 435.511 o
-3 -7 -5 10.758 10.844 0.489 222.199 o
-3 -7 -4 155.515 157.224 3.016 5.834 o
-3 -7 -3 10.725 10.976 0.454 257.699 o
-3 -7 -2 169.464 167.984 3.170 5.282 o
-3 -7 -1 282.423 281.309 5.111 2.032 o
-3 -6 -20 0.905 1.194 0.552 174.455 o
-3 -6 -19 0.278 0.286 0.559 170.121 o
-3 -6 -18 0.514 0.314 0.587 154.305 o
-3 -6 -17 7.379 7.101 0.747 95.098 o
-3 -6 -16 1.055 1.327 0.600 147.212 o
-3 -6 -15 4.170 4.371 0.663 120.640 o
-3 -6 -14 5.194 5.321 0.621 137.454 o
-3 -6 -13 16.004 16.430 0.831 76.886 o
-3 -6 -12 9.121 8.979 0.642 128.636 o
-3 -6 -11 20.436 19.788 0.831 76.886 o
-3 -6 -10 81.219 81.213 1.913 14.502 o
-3 -6 -9 19.328 18.818 0.747 95.098 o
-3 -6 -8 10.236 10.320 0.545 178.957 o
-3 -6 -7 42.157 42.418 1.103 43.614 o
-3 -6 -6 201.168 203.203 3.826 3.626 o
-3 -6 -5 194.703 195.851 3.673 3.935 o
-3 -6 -4 176.304 177.256 3.324 4.805 o
-3 -6 -3 113.752 114.959 2.234 10.633 o
-3 -6 -2 109.637 109.052 2.123 11.781 o
-3 -6 -1 75.644 76.206 1.550 22.092 o
-3 -5 -20 1.676 1.152 0.573 161.924 o
-3 -5 -19 0.652 0.545 0.587 154.305 o
-3 -5 -18 2.370 1.578 0.600 147.212 o
-3 -5 -17 0.513 0.251 0.573 161.924 o
-3 -5 -16 66.437 67.925 1.941 14.088 o
-3 -5 -15 3.173 2.828 0.607 143.847 o
-3 -5 -14 9.728 9.433 0.705 106.732 o
-3 -5 -13 6.518 6.738 0.614 140.596 o
-3 -5 -12 4.014 4.252 0.517 198.827 o
-3 -5 -11 40.658 39.744 1.187 37.674 o
-3 -5 -10 78.758 77.938 1.822 15.983 o
-3 -5 -9 11.425 11.221 0.573 161.924 o
-3 -5 -8 139.346 136.828 2.751 7.014 o
-3 -5 -7 192.483 190.851 3.617 4.058 o
-3 -5 -6 61.148 61.194 1.348 29.230 o
-3 -5 -5 187.947 188.812 3.512 4.303 o
-3 -5 -4 260.949 258.246 4.685 2.418 o
-3 -5 -3 260.915 262.198 4.720 2.383 o
-3 -5 -2 314.387 319.824 5.698 1.635 o
-3 -5 -1 141.476 145.752 2.709 7.232 o
-3 -4 -21 2.271 2.095 0.573 161.924 o
-3 -4 -20 2.589 2.353 0.607 143.847 o
-3 -4 -19 4.127 4.574 0.684 113.367 o
-3 -4 -18 5.456 4.664 0.684 113.367 o
-3 -4 -17 1.959 2.227 0.621 137.454 o
-3 -4 -16 38.000 38.773 1.396 27.219 o
-3 -4 -15 15.677 16.116 0.901 65.427 o
-3 -4 -14 6.712 6.982 0.635 131.479 o
-3 -4 -13 21.565 22.002 0.922 62.487 o
-3 -4 -12 54.699 53.842 1.473 24.455 o
-3 -4 -11 80.807 81.227 1.913 14.502 o
-3 -4 -10 1.617 2.074 0.398 335.111 o
-3 -4 -9 10.278 10.725 0.545 178.957 o
-3 -4 -8 0.993 1.383 0.314 537.668 o
-3 -4 -7 202.700 201.904 3.784 3.706 o
-3 -4 -6 319.137 320.739 5.788 1.584 o
-3 -4 -5 220.772 222.279 4.078 3.192 o
-3 -4 -4 122.044 125.014 2.381 9.363 o
-3 -4 -3 820.504 826.722 14.775 0.243 o
-3 -4 -2 99.123 101.190 1.927 14.293 o
-3 -4 -1 598.691 602.550 10.767 0.458 o
-3 -3 -21 2.502 2.032 0.559 170.121 o
-3 -3 -20 13.978 14.335 0.887 67.504 o
-3 -3 -19 0.920 0.426 0.600 147.212 o
-3 -3 -18 3.353 3.435 0.656 123.221 o
-3 -3 -17 6.519 6.766 0.740 96.901 o
-3 -3 -16 15.807 15.599 0.929 61.551 o
-3 -3 -15 53.239 53.213 1.592 20.945 o
-3 -3 -14 4.615 4.427 0.573 161.924 o
-3 -3 -13 102.808 102.719 2.381 9.363 o
-3 -3 -12 8.011 8.009 0.587 154.305 o
-3 -3 -11 156.077 154.724 3.177 5.259 o
-3 -3 -10 44.897 44.611 1.201 36.803 o
-3 -3 -9 3.632 3.980 0.384 359.926 o
-3 -3 -8 6.023 5.823 0.391 347.186 o
-3 -3 -7 37.794 37.698 0.936 60.636 o
-3 -3 -6 812.423 807.981 14.447 0.254 o
-3 -3 -5 140.965 139.167 2.625 7.701 o
-3 -3 -4 0.991 1.068 0.202 1294.620 o
-3 -3 -3 689.278 708.404 12.638 0.332 o
-3 -3 -2 1033.190 1049.590 18.727 0.151 o
-3 -3 -1 319.047 323.357 5.781 1.588 o
-3 -2 -21 2.820 3.163 0.587 154.305 o
-3 -2 -20 10.941 11.563 0.831 76.886 o
-3 -2 -19 9.984 9.901 0.838 75.609 o
-3 -2 -18 25.206 24.690 1.124 42.004 o
-3 -2 -17 58.288 57.661 1.760 17.145 o
-3 -2 -16 46.219 47.083 1.543 22.292 o
-3 -2 -15 8.326 8.379 0.691 111.088 o
-3 -2 -14 86.174 85.905 2.130 11.704 o
-3 -2 -13 11.862 11.884 0.698 108.878 o
-3 -2 -12 67.806 67.597 1.697 18.439 o
-3 -2 -11 142.346 141.834 2.947 6.114 o
-3 -2 -10 58.429 57.123 1.410 26.683 o
-3 -2 -9 202.477 197.163 3.791 3.693 o
-3 -2 -8 305.960 301.886 5.523 1.740 o
-3 -2 -7 20.759 20.584 0.621 137.454 o
-3 -2 -6 302.143 301.432 5.439 1.794 o
-3 -2 -5 199.287 199.495 3.652 3.980 o
-3 -2 -4 1.440 1.369 0.196 1388.750 o
-3 -2 -3 368.126 371.906 6.654 1.199 o
-3 -2 -2 17.688 18.029 0.454 257.699 o
-3 -2 -1 1030.260 1025.110 18.078 0.162 o
-3 -1 -21 7.216 7.590 0.698 108.878 o
-3 -1 -20 7.430 6.892 0.733 98.755 o
-3 -1 -19 4.746 4.685 0.719 102.628 o
-3 -1 -18 4.407 3.708 0.677 115.717 o
-3 -1 -17 30.296 29.885 1.236 34.753 o
-3 -1 -16 39.251 39.025 1.396 27.219 o
-3 -1 -15 1.613 1.753 0.531 188.500 o
-3 -1 -14 63.775 63.352 1.718 17.992 o
-3 -1 -13 138.109 135.152 2.933 6.172 o
-3 -1 -12 210.448 210.290 4.176 3.045 o
-3 -1 -11 159.727 159.060 3.226 5.101 o
-3 -1 -10 25.443 25.116 0.824 78.194 o
-3 -1 -9 60.017 59.477 1.369 28.342 o
-3 -1 -8 325.604 320.480 5.823 1.565 o
-3 -1 -7 62.091 62.255 1.341 29.535 o
-3 -1 -6 98.875 98.543 1.934 14.190 o
-3 -1 -5 52.702 53.730 1.124 42.004 o
-3 -1 -4 138.386 139.000 2.563 8.084 o
-3 -1 -3 129.906 132.869 2.430 8.990 o
-3 -1 -2 3.430 3.966 0.216 1132.960 o
-3 -1 -1 3723.560 3421.820 60.307 0.015 o
-2 -21 -4 0.071 -0.468 0.510 204.312 o
-2 -21 -3 0.147 -0.370 0.524 193.560 o
-2 -21 -2 2.887 3.128 0.594 150.696 o
-2 -21 -1 0.274 -0.056 0.531 188.500 o
-2 -20 -8 0.294 0.433 0.552 174.455 o
-2 -20 -7 1.715 1.969 0.566 165.947 o
-2 -20 -6 0.324 1.159 0.559 170.121 o
-2 -20 -5 1.535 1.655 0.587 154.305 o
-2 -20 -4 10.342 10.334 0.796 83.778 o
-2 -20 -3 0.240 0.663 0.580 158.046 o
-2 -20 -2 6.465 6.696 0.733 98.755 o
-2 -20 -1 3.981 4.399 0.677 115.717 o
-2 -19 -10 2.694 2.360 0.600 147.212 o
-2 -19 -9 3.741 3.673 0.621 137.454 o
-2 -19 -8 5.451 5.970 0.691 111.088 o
-2 -19 -7 2.791 2.486 0.621 137.454 o
-2 -19 -6 2.052 1.376 0.607 143.847 o
-2 -19 -5 0.405 0.978 0.600 147.212 o
-2 -19 -4 1.915 1.969 0.635 131.479 o
-2 -19 -3 2.011 1.648 0.628 134.417 o
-2 -19 -2 7.716 8.477 0.796 83.778 o
-2 -19 -1 3.988 4.252 0.698 108.878 o
-2 -18 -11 0.042 -0.007 0.531 188.500 o
-2 -18 -10 6.495 6.501 0.712 104.650 o
-2 -18 -9 1.309 0.789 0.587 154.305 o
-2 -18 -8 0.564 0.475 0.594 150.696 o
-2 -18 -7 6.520 6.445 0.754 93.345 o
-2 -18 -6 3.489 3.338 0.684 113.367 o
-2 -18 -5 0.398 1.096 0.587 154.305 o
-2 -18 -4 0.434 0.196 0.580 158.046 o
-2 -18 -3 1.728 1.794 0.614 140.596 o
-2 -18 -2 1.822 3.030 0.635 131.479 o
-2 -18 -1 7.368 7.087 0.747 95.098 o
-2 -17 -13 3.645 3.554 0.600 147.212 o
-2 -17 -12 0.001 0.007 0.545 178.957 o
-2 -17 -11 1.020 1.005 0.573 161.924 o
-2 -17 -10 10.292 10.264 0.824 78.194 o
-2 -17 -9 3.809 4.434 0.705 106.732 o
-2 -17 -8 7.467 7.297 0.761 91.640 o
-2 -17 -7 4.295 4.881 0.698 108.878 o
-2 -17 -6 1.110 1.760 0.614 140.596 o
-2 -17 -5 7.091 7.073 0.747 95.098 o
-2 -17 -4 6.264 6.026 0.726 100.664 o
-2 -17 -3 1.984 1.522 0.614 140.596 o
-2 -17 -2 12.408 13.420 0.894 66.454 o
-2 -17 -1 16.516 16.206 0.957 58.009 o
-2 -16 -14 1.850 2.172 0.566 165.947 o
-2 -16 -13 3.124 2.549 0.621 137.454 o
-2 -16 -12 10.983 11.374 0.838 75.609 o
-2 -16 -11 6.211 7.038 0.761 91.640 o
-2 -16 -10 4.355 4.245 0.670 118.140 o
-2 -16 -9 1.865 1.836 0.614 140.596 o
-2 -16 -8 1.551 1.501 0.614 140.596 o
-2 -16 -7 8.241 8.051 0.775 88.368 o
-2 -16 -6 1.247 1.990 0.600 147.212 o
-2 -16 -5 12.085 12.352 0.866 70.810 o
-2 -16 -4 15.089 15.117 0.915 63.445 o
-2 -16 -3 22.818 23.831 1.096 44.171 o
-2 -16 -2 4.772 4.406 0.670 118.140 o
-2 -16 -1 4.305 4.574 0.656 123.221 o
-2 -15 -15 5.613 5.181 0.649 125.885 o
-2 -15 -14 0.444 0.265 0.566 165.947 o
-2 -15 -13 0.352 0.279 0.580 158.046 o
-2 -15 -12 4.942 4.608 0.712 104.650 o
-2 -15 -11 2.122 2.130 0.628 134.417 o
-2 -15 -10 8.339 8.135 0.782 86.797 o
-2 -15 -9 10.243 10.187 0.831 76.886 o
-2 -15 -8 1.681 1.760 0.621 137.454 o
-2 -15 -7 1.730 0.998 0.594 150.696 o
-2 -15 -6 17.048 17.142 0.950 58.865 o
-2 -15 -5 1.508 1.829 0.580 158.046 o
-2 -15 -4 5.818 5.858 0.670 118.140 o
-2 -15 -3 2.214 2.486 0.552 174.455 o
-2 -15 -2 4.631 4.483 0.600 147.212 o
-2 -15 -1 7.519 7.555 0.670 118.140 o
-2 -14 -16 0.906 0.964 0.545 178.957 o
-2 -14 -15 6.452 6.228 0.712 104.650 o
-2 -14 -14 3.472 2.765 0.656 123.221 o
-2 -14 -13 3.328 3.624 0.670 118.140 o
-2 -14 -12 1.622 1.487 0.614 140.596 o
-2 -14 -11 21.277 21.827 1.075 45.909 o
-2 -14 -10 6.092 6.263 0.733 98.755 o
-2 -14 -9 4.221 4.867 0.684 113.367 o
-2 -14 -8 2.349 2.500 0.607 143.847 o
-2 -14 -7 24.088 23.922 1.075 45.909 o
-2 -14 -6 0.824 0.754 0.517 198.827 o
-2 -14 -5 14.308 15.138 0.831 76.886 o
-2 -14 -4 16.714 17.791 0.880 68.580 o
-2 -14 -3 10.158 10.285 0.705 106.732 o
-2 -14 -2 8.326 8.086 0.649 125.885 o
-2 -14 -1 12.716 12.945 0.754 93.345 o
-2 -13 -17 8.691 8.798 0.705 106.732 o
-2 -13 -16 2.954 3.142 0.621 137.454 o
-2 -13 -15 18.003 18.294 0.998 53.243 o
-2 -13 -14 6.096 6.480 0.754 93.345 o
-2 -13 -13 11.629 11.200 0.852 73.151 o
-2 -13 -12 17.244 16.311 0.957 58.009 o
-2 -13 -11 1.502 2.870 0.628 134.417 o
-2 -13 -10 0.138 0.230 0.559 170.121 o
-2 -13 -9 11.655 13.029 0.845 74.365 o
-2 -13 -8 4.429 4.273 0.594 150.696 o
-2 -13 -7 1.231 0.978 0.510 204.312 o
-2 -13 -6 6.899 6.487 0.614 140.596 o
-2 -13 -5 42.315 42.523 1.327 30.160 o
-2 -13 -4 34.556 34.507 1.166 39.040 o
-2 -13 -3 21.901 21.653 0.908 64.425 o
-2 -13 -2 24.316 24.927 0.964 57.172 o
-2 -13 -1 42.498 43.871 1.313 30.805 o
-2 -12 -17 2.276 2.758 0.607 143.847 o
-2 -12 -16 4.903 4.790 0.691 111.088 o
-2 -12 -15 6.495 6.591 0.768 89.981 o
-2 -12 -14 3.311 2.975 0.642 128.636 o
-2 -12 -13 2.033 2.088 0.628 134.417 o
-2 -12 -12 6.798 6.934 0.733 98.755 o
-2 -12 -11 6.395 6.975 0.726 100.664 o
-2 -12 -10 29.087 30.038 1.201 36.803 o
-2 -12 -9 12.871 12.247 0.782 86.797 o
-2 -12 -8 5.957 5.677 0.607 143.847 o
-2 -12 -7 53.435 53.192 1.522 22.910 o
-2 -12 -6 1.442 1.976 0.489 222.199 o
-2 -12 -5 53.979 52.864 1.473 24.455 o
-2 -12 -4 9.720 9.796 0.635 131.479 o
-2 -12 -3 82.711 81.778 1.962 13.789 o
-2 -12 -2 10.539 10.662 0.628 134.417 o
-2 -12 -1 16.093 16.667 0.747 95.098 o
-2 -11 -18 3.089 3.764 0.607 143.847 o
-2 -11 -17 14.286 13.316 0.866 70.810 o
-2 -11 -16 5.411 5.139 0.712 104.650 o
-2 -11 -15 1.327 1.390 0.600 147.212 o
-2 -11 -14 8.339 8.435 0.782 86.797 o
-2 -11 -13 1.652 1.445 0.594 150.696 o
-2 -11 -12 5.428 5.383 0.691 111.088 o
-2 -11 -11 19.465 18.811 0.971 56.352 o
-2 -11 -10 42.373 42.726 1.376 28.055 o
-2 -11 -9 24.945 26.010 1.026 50.385 o
-2 -11 -8 43.806 43.396 1.334 29.845 o
-2 -11 -7 13.625 13.672 0.733 98.755 o
-2 -11 -6 92.988 92.650 2.165 11.330 o
-2 -11 -5 72.068 70.760 1.746 17.420 o
-2 -11 -4 53.501 54.198 1.438 25.657 o
-2 -11 -3 22.348 23.119 0.852 73.151 o
-2 -11 -2 192.942 192.597 3.840 3.599 o
-2 -11 -1 20.306 20.514 0.782 86.797 o
-2 -10 -19 2.521 2.618 0.600 147.212 o
-2 -10 -18 10.354 10.146 0.796 83.778 o
-2 -10 -17 3.354 3.582 0.670 118.140 o
-2 -10 -16 6.021 6.214 0.712 104.650 o
-2 -10 -15 2.131 2.158 0.628 134.417 o
-2 -10 -14 7.944 7.876 0.761 91.640 o
-2 -10 -13 5.201 5.418 0.691 111.088 o
-2 -10 -12 60.301 60.964 1.788 16.613 o
-2 -10 -11 0.810 1.047 0.496 215.984 o
-2 -10 -10 45.660 45.456 1.390 27.494 o
-2 -10 -9 33.463 33.984 1.145 40.481 o
-2 -10 -8 0.526 0.391 0.433 283.241 o
-2 -10 -7 65.068 64.350 1.641 19.715 o
-2 -10 -6 15.999 15.843 0.719 102.628 o
-2 -10 -5 44.690 43.200 1.208 36.379 o
-2 -10 -4 172.117 172.110 3.449 4.462 o
-2 -10 -3 412.420 409.108 7.555 0.930 o
-2 -10 -2 29.449 29.843 0.922 62.487 o
-2 -10 -1 21.894 22.072 0.768 89.981 o
-2 -9 -19 1.046 0.950 0.559 170.121 o
-2 -9 -18 6.608 6.843 0.740 96.901 o
-2 -9 -17 24.508 25.214 1.159 39.511 o
-2 -9 -16 26.593 27.560 1.187 37.674 o
-2 -9 -15 5.222 5.558 0.712 104.650 o
-2 -9 -14 21.246 20.130 1.026 50.385 o
-2 -9 -13 18.200 18.978 0.971 56.352 o
-2 -9 -12 18.835 18.741 0.915 63.445 o
-2 -9 -11 9.581 9.747 0.691 111.088 o
-2 -9 -10 7.329 8.260 0.628 134.417 o
-2 -9 -9 121.700 122.074 2.688 7.345 o
-2 -9 -8 64.413 63.792 1.620 20.229 o
-2 -9 -7 70.621 71.123 1.718 17.992 o
-2 -9 -6 79.693 80.633 1.850 15.504 o
-2 -9 -5 138.379 140.410 2.877 6.414 o
-2 -9 -4 102.357 102.335 2.186 11.114 o
-2 -9 -3 180.992 179.533 3.484 4.373 o
-2 -9 -2 64.147 63.387 1.445 25.410 o
-2 -9 -1 55.561 54.742 1.285 32.159 o
-2 -8 -20 1.128 0.887 0.559 170.121 o
-2 -8 -19 26.653 25.472 1.110 43.067 o
-2 -8 -18 8.022 8.197 0.775 88.368 o
-2 -8 -17 13.284 13.099 0.880 68.580 o
-2 -8 -16 9.294 8.868 0.796 83.778 o
-2 -8 -15 10.537 10.320 0.810 80.914 o
-2 -8 -14 1.660 1.704 0.580 158.046 o
-2 -8 -13 5.682 5.788 0.628 134.417 o
-2 -8 -12 11.834 11.696 0.733 98.755 o
-2 -8 -11 153.480 153.607 3.303 4.867 o
-2 -8 -10 198.643 194.224 3.959 3.387 o
-2 -8 -9 74.075 74.482 1.808 16.231 o
-2 -8 -8 45.355 45.239 1.243 34.364 o
-2 -8 -7 15.185 15.040 0.649 125.885 o
-2 -8 -6 38.917 40.205 1.089 44.739 o
-2 -8 -5 27.593 28.000 0.824 78.194 o
-2 -8 -4 24.782 24.851 0.747 95.098 o
-2 -8 -3 184.796 183.359 3.498 4.338 o
-2 -8 -2 334.319 334.571 6.124 1.416 o
-2 -8 -1 11.303 11.675 0.482 228.687 o
-2 -7 -20 4.190 3.833 0.614 140.596 o
-2 -7 -19 4.045 3.079 0.649 125.885 o
-2 -7 -18 10.296 10.355 0.845 74.365 o
-2 -7 -17 1.561 2.130 0.621 137.454 o
-2 -7 -16 29.703 29.333 1.222 35.552 o
-2 -7 -15 8.764 8.295 0.768 89.981 o
-2 -7 -14 32.218 32.266 1.236 34.753 o
-2 -7 -13 5.105 5.404 0.607 143.847 o
-2 -7 -12 8.015 8.079 0.635 131.479 o
-2 -7 -11 42.995 43.347 1.299 31.471 o
-2 -7 -10 48.768 47.969 1.348 29.230 o
-2 -7 -9 132.592 134.098 2.821 6.671 o
-2 -7 -8 67.398 65.817 1.578 21.317 o
-2 -7 -7 93.142 94.095 2.039 12.770 o
-2 -7 -6 101.957 101.734 2.116 11.859 o
-2 -7 -5 342.733 340.471 6.235 1.365 o
-2 -7 -4 209.048 207.874 3.910 3.472 o
-2 -7 -3 507.306 505.264 9.119 0.638 o
-2 -7 -2 352.367 348.284 6.319 1.329 o
-2 -7 -1 361.750 360.664 6.522 1.248 o
-2 -6 -20 3.639 3.289 0.614 140.596 o
-2 -6 -19 1.192 1.159 0.600 147.212 o
-2 -6 -18 7.475 7.387 0.740 96.901 o
-2 -6 -17 16.043 15.068 0.936 60.636 o
-2 -6 -16 16.105 15.878 0.943 59.741 o
-2 -6 -15 3.754 4.071 0.649 125.885 o
-2 -6 -14 9.405 9.636 0.719 102.628 o
-2 -6 -13 5.765 5.446 0.594 150.696 o
-2 -6 -12 34.620 33.690 1.131 41.487 o
-2 -6 -11 7.383 7.269 0.573 161.924 o
-2 -6 -10 37.352 37.691 1.131 41.487 o
-2 -6 -9 65.249 65.335 1.578 21.317 o
-2 -6 -8 125.605 124.525 2.577 7.996 o
-2 -6 -7 18.779 18.224 0.635 131.479 o
-2 -6 -6 145.493 143.866 2.814 6.704 o
-2 -6 -5 107.594 109.296 2.179 11.185 o
-2 -6 -4 431.641 432.206 7.785 0.876 o
-2 -6 -3 227.412 226.713 4.176 3.045 o
-2 -6 -2 449.240 445.124 8.023 0.825 o
-2 -6 -1 85.130 85.647 1.711 18.139 o
-2 -5 -21 0.534 0.189 0.538 183.636 o
-2 -5 -20 18.870 19.446 0.978 55.550 o
-2 -5 -19 2.832 2.667 0.635 131.479 o
-2 -5 -18 7.415 7.618 0.747 95.098 o
-2 -5 -17 12.529 11.675 0.859 71.966 o
-2 -5 -16 13.233 12.694 0.866 70.810 o
-2 -5 -15 3.898 4.469 0.635 131.479 o
-2 -5 -14 5.417 5.404 0.607 143.847 o
-2 -5 -13 6.867 7.436 0.614 140.596 o
-2 -5 -12 26.021 25.849 0.971 56.352 o
-2 -5 -11 162.626 161.427 3.345 4.745 o
-2 -5 -10 72.656 73.707 1.753 17.282 o
-2 -5 -9 2.159 2.577 0.384 359.926 o
-2 -5 -8 200.754 198.797 3.812 3.652 o
-2 -5 -7 24.018 24.061 0.719 102.628 o
-2 -5 -6 271.365 272.378 5.013 2.112 o
-2 -5 -5 300.320 299.708 5.460 1.780 o
-2 -5 -4 138.581 138.148 2.632 7.660 o
-2 -5 -3 92.084 94.214 1.843 15.622 o
-2 -5 -2 424.767 428.555 7.744 0.885 o
-2 -5 -1 266.813 272.343 4.923 2.191 o
-2 -4 -21 5.134 5.020 0.628 134.417 o
-2 -4 -20 4.437 4.001 0.649 125.885 o
-2 -4 -19 0.244 -0.028 0.573 161.924 o
-2 -4 -18 17.020 16.430 0.964 57.172 o
-2 -4 -17 9.171 8.721 0.782 86.797 o
-2 -4 -16 9.018 8.637 0.768 89.981 o
-2 -4 -15 10.995 11.123 0.782 86.797 o
-2 -4 -14 97.533 96.686 2.346 9.644 o
-2 -4 -13 31.698 30.869 1.089 44.739 o
-2 -4 -12 36.998 35.813 1.138 40.979 o
-2 -4 -11 18.745 18.755 0.768 89.981 o
-2 -4 -10 73.282 72.771 1.711 18.139 o
-2 -4 -9 5.626 5.761 0.433 283.241 o
-2 -4 -8 55.104 55.126 1.285 32.159 o
-2 -4 -7 6.025 6.165 0.363 402.654 o
-2 -4 -6 168.372 165.058 3.128 5.425 o
-2 -4 -5 327.246 326.771 5.893 1.528 o
-2 -4 -4 430.713 432.667 7.785 0.876 o
-2 -4 -3 200.076 197.219 3.610 4.073 o
-2 -4 -2 46.558 46.992 0.978 55.550 o
-2 -4 -1 613.231 621.263 11.207 0.423 o
-2 -3 -21 1.994 2.158 0.559 170.121 o
-2 -3 -20 1.069 0.712 0.573 161.924 o
-2 -3 -19 9.220 8.805 0.803 82.327 o
-2 -3 -18 8.797 9.622 0.796 83.778 o
-2 -3 -17 15.797 15.334 0.936 60.636 o
-2 -3 -16 13.790 12.987 0.866 70.810 o
-2 -3 -15 8.452 8.721 0.698 108.878 o
-2 -3 -14 3.808 4.196 0.559 170.121 o
-2 -3 -13 13.367 13.944 0.740 96.901 o
-2 -3 -12 6.396 7.003 0.559 170.121 o
-2 -3 -11 6.822 7.227 0.524 193.560 o
-2 -3 -10 19.317 19.118 0.719 102.628 o
-2 -3 -9 53.571 52.089 1.257 33.604 o
-2 -3 -8 19.827 20.067 0.642 128.636 o
-2 -3 -7 33.098 32.797 0.838 75.609 o
-2 -3 -6 79.612 80.836 1.641 19.715 o
-2 -3 -5 68.202 69.287 1.410 26.683 o
-2 -3 -4 6.271 6.487 0.286 647.696 o
-2 -3 -3 69.309 70.076 1.383 27.772 o
-2 -3 -2 751.254 752.414 13.686 0.283 o
-2 -3 -1 1043.280 1044.920 18.517 0.155 o
-2 -2 -21 2.649 3.184 0.587 154.305 o
-2 -2 -20 1.011 1.410 0.587 154.305 o
-2 -2 -19 21.825 21.387 1.089 44.739 o
-2 -2 -18 18.378 18.420 1.005 52.507 o
-2 -2 -17 10.773 10.641 0.831 76.886 o
-2 -2 -16 4.107 4.322 0.649 125.885 o
-2 -2 -15 1.852 1.592 0.524 193.560 o
-2 -2 -14 56.283 57.256 1.606 20.582 o
-2 -2 -13 33.001 32.392 1.103 43.614 o
-2 -2 -12 31.936 32.042 1.040 49.042 o
-2 -2 -11 56.515 56.656 1.445 25.410 o
-2 -2 -10 20.455 20.172 0.733 98.755 o
-2 -2 -9 27.886 28.314 0.817 79.537 o
-2 -2 -8 51.079 50.839 1.180 38.121 o
-2 -2 -7 413.715 409.199 7.387 0.973 o
-2 -2 -6 13.718 13.944 0.454 257.699 o
-2 -2 -5 54.264 54.254 1.138 40.979 o
-2 -2 -4 387.304 396.268 7.136 1.042 o
-2 -2 -3 779.868 785.902 14.167 0.264 o
-2 -2 -2 68.437 69.231 1.320 30.480 o
-2 -2 -1 1197.350 1203.890 21.576 0.114 o
-2 -1 -21 0.052 0.216 0.524 193.560 o
-2 -1 -20 4.666 4.420 0.670 118.140 o
-2 -1 -19 39.647 40.044 1.459 24.926 o
-2 -1 -18 3.544 3.477 0.663 120.640 o
-2 -1 -17 1.808 1.781 0.600 147.212 o
-2 -1 -16 4.424 4.134 0.635 131.479 o
-2 -1 -15 2.164 2.109 0.524 193.560 o
-2 -1 -14 5.336 5.363 0.580 158.046 o
-2 -1 -13 160.582 159.612 3.373 4.667 o
-2 -1 -12 38.743 39.039 1.173 38.576 o
-2 -1 -11 5.332 5.453 0.468 242.543 o
-2 -1 -10 18.316 18.099 0.684 113.367 o
-2 -1 -9 98.437 98.013 2.046 12.682 o
-2 -1 -8 80.402 78.552 1.662 19.221 o
-2 -1 -7 100.360 101.329 2.018 13.036 o
-2 -1 -6 183.619 185.188 3.449 4.462 o
-2 -1 -5 601.884 605.064 10.976 0.441 o
-2 -1 -4 619.211 626.451 11.347 0.412 o
-2 -1 -3 416.535 423.967 7.674 0.901 o
-2 -1 -2 193.129 198.720 3.589 4.121 o
-2 -1 -1 374.004 372.248 6.724 1.174 o
-1 -21 -5 7.409 7.346 0.705 106.732 o
-1 -21 -4 1.432 1.606 0.552 174.455 o
-1 -21 -3 1.589 1.788 0.559 170.121 o
-1 -21 -2 0.437 0.517 0.545 178.957 o
-1 -21 -1 2.048 2.046 0.580 158.046 o
-1 -20 -8 3.252 2.926 0.607 143.847 o
-1 -20 -7 0.819 0.300 0.538 183.636 o
-1 -20 -6 1.306 1.075 0.580 158.046 o
-1 -20 -5 6.672 7.101 0.719 102.628 o
-1 -20 -4 2.748 2.625 0.621 137.454 o
-1 -20 -3 5.596 5.572 0.712 104.650 o
-1 -20 -2 8.094 9.028 0.782 86.797 o
-1 -20 -1 8.577 8.079 0.782 86.797 o
-1 -19 -10 1.751 1.522 0.552 174.455 o
-1 -19 -9 6.440 6.892 0.691 111.088 o
-1 -19 -8 7.481 7.373 0.733 98.755 o
-1 -19 -7 0.597 0.873 0.587 154.305 o
-1 -19 -6 10.587 11.263 0.852 73.151 o
-1 -19 -5 3.998 3.875 0.677 115.717 o
-1 -19 -4 9.715 9.440 0.831 76.886 o
-1 -19 -3 1.903 2.241 0.642 128.636 o
-1 -19 -2 5.873 6.445 0.754 93.345 o
-1 -19 -1 1.197 0.740 0.587 154.305 o
-1 -18 -12 1.719 1.508 0.566 165.947 o
-1 -18 -11 1.615 1.760 0.573 161.924 o
-1 -18 -10 2.494 2.179 0.607 143.847 o
-1 -18 -9 8.945 9.789 0.803 82.327 o
-1 -18 -8 1.631 1.774 0.628 134.417 o
-1 -18 -7 1.266 0.747 0.621 137.454 o
-1 -18 -6 0.764 1.026 0.594 150.696 o
-1 -18 -5 13.124 13.581 0.887 67.504 o
-1 -18 -4 8.773 8.993 0.796 83.778 o
-1 -18 -3 4.466 4.301 0.691 111.088 o
-1 -18 -2 2.377 2.088 0.628 134.417 o
-1 -18 -1 10.290 10.034 0.831 76.886 o
-1 -17 -13 0.409 0.559 0.524 193.560 o
-1 -17 -12 0.069 -0.112 0.538 183.636 o
-1 -17 -11 9.431 8.763 0.782 86.797 o
-1 -17 -10 0.251 -0.216 0.580 158.046 o
-1 -17 -9 3.504 3.380 0.684 113.367 o
-1 -17 -8 4.864 4.608 0.691 111.088 o
-1 -17 -7 1.101 1.788 0.614 140.596 o
-1 -17 -6 0.505 0.098 0.580 158.046 o
-1 -17 -5 4.633 4.985 0.698 108.878 o
-1 -17 -4 2.482 2.835 0.649 125.885 o
-1 -17 -3 8.779 9.873 0.817 79.537 o
-1 -17 -2 2.564 2.988 0.642 128.636 o
-1 -17 -1 31.211 31.421 1.271 32.870 o
-1 -16 -14 5.986 6.612 0.670 118.140 o
-1 -16 -13 0.784 0.992 0.566 165.947 o
-1 -16 -12 4.533 3.708 0.670 118.140 o
-1 -16 -11 2.121 2.241 0.635 131.479 o
-1 -16 -10 12.829 13.036 0.880 68.580 o
-1 -16 -9 1.407 1.376 0.614 140.596 o
-1 -16 -8 2.975 3.051 0.649 125.885 o
-1 -16 -7 6.652 7.178 0.747 95.098 o
-1 -16 -6 8.002 7.751 0.761 91.640 o
-1 -16 -5 1.140 1.089 0.587 154.305 o
-1 -16 -4 5.825 5.830 0.705 106.732 o
-1 -16 -3 5.673 6.438 0.719 102.628 o
-1 -16 -2 20.283 19.460 0.998 53.243 o
-1 -16 -1 4.472 4.322 0.663 120.640 o
-1 -15 -15 0.162 1.019 0.538 183.636 o
-1 -15 -14 1.507 1.459 0.594 150.696 o
-1 -15 -13 4.787 4.127 0.691 111.088 o
-1 -15 -12 11.222 11.298 0.873 69.682 o
-1 -15 -11 7.364 7.080 0.747 95.098 o
-1 -15 -10 14.717 14.656 0.929 61.551 o
-1 -15 -9 18.921 19.355 1.019 51.078 o
-1 -15 -8 10.458 10.704 0.831 76.886 o
-1 -15 -7 0.097 -0.168 0.559 170.121 o
-1 -15 -6 8.634 8.910 0.761 91.640 o
-1 -15 -5 20.046 20.075 0.998 53.243 o
-1 -15 -4 33.580 33.970 1.236 34.753 o
-1 -15 -3 3.114 2.940 0.573 161.924 o
-1 -15 -2 1.547 1.990 0.545 178.957 o
-1 -15 -1 34.238 34.815 1.236 34.753 o
-1 -14 -16 3.815 3.722 0.614 140.596 o
-1 -14 -15 15.782 15.271 0.908 64.425 o
-1 -14 -14 1.120 0.517 0.594 150.696 o
-1 -14 -13 9.469 8.931 0.817 79.537 o
-1 -14 -12 0.295 0.538 0.580 158.046 o
-1 -14 -11 1.237 1.089 0.607 143.847 o
-1 -14 -10 4.793 4.671 0.691 111.088 o
-1 -14 -9 11.959 11.479 0.845 74.365 o
-1 -14 -8 9.076 8.386 0.754 93.345 o
-1 -14 -7 30.969 32.280 1.243 34.364 o
-1 -14 -6 9.226 8.868 0.705 106.732 o
-1 -14 -5 20.108 21.206 0.957 58.009 o
-1 -14 -4 83.057 84.069 2.130 11.704 o
-1 -14 -3 21.658 22.051 0.957 58.009 o
-1 -14 -2 0.917 0.740 0.482 228.687 o
-1 -14 -1 4.185 4.210 0.552 174.455 o
-1 -13 -17 0.506 -0.684 0.517 198.827 o
-1 -13 -16 4.219 3.596 0.642 128.636 o
-1 -13 -15 10.543 10.334 0.838 75.609 o
-1 -13 -14 6.943 6.787 0.768 89.981 o
-1 -13 -13 10.380 10.390 0.824 78.194 o
-1 -13 -12 12.006 12.177 0.873 69.682 o
-1 -13 -11 8.593 8.623 0.782 86.797 o
-1 -13 -10 45.179 44.087 1.487 23.998 o
-1 -13 -9 16.445 16.311 0.929 61.551 o
-1 -13 -8 47.333 48.088 1.501 23.554 o
-1 -13 -7 2.719 3.421 0.559 170.121 o
-1 -13 -6 32.912 33.481 1.180 38.121 o
-1 -13 -5 1.170 1.236 0.489 222.199 o
-1 -13 -4 10.136 11.116 0.698 108.878 o
-1 -13 -3 52.798 51.949 1.480 24.225 o
-1 -13 -2 57.610 56.272 1.550 22.092 o
-1 -13 -1 20.064 19.928 0.852 73.151 o
-1 -12 -18 6.809 7.227 0.698 108.878 o
-1 -12 -17 3.822 3.247 0.621 137.454 o
-1 -12 -16 11.043 11.060 0.838 75.609 o
-1 -12 -15 10.559 11.367 0.873 69.682 o
-1 -12 -14 22.476 22.881 1.096 44.171 o
-1 -12 -13 12.469 12.499 0.880 68.580 o
-1 -12 -12 28.478 27.769 1.187 37.674 o
-1 -12 -11 37.480 38.376 1.376 28.055 o
-1 -12 -10 10.527 11.347 0.796 83.778 o
-1 -12 -9 4.740 3.924 0.587 154.305 o
-1 -12 -8 29.103 29.110 1.096 44.171 o
-1 -12 -7 7.126 6.913 0.614 140.596 o
-1 -12 -6 114.816 111.817 2.570 8.040 o
-1 -12 -5 29.816 30.227 1.047 48.390 o
-1 -12 -4 3.745 4.057 0.503 210.026 o
-1 -12 -3 59.396 59.504 1.564 21.699 o
-1 -12 -2 15.630 16.807 0.754 93.345 o
-1 -12 -1 6.329 6.200 0.524 193.560 o
-1 -11 -18 8.455 8.763 0.740 96.901 o
-1 -11 -17 16.436 16.695 0.950 58.865 o
-1 -11 -16 10.205 11.263 0.859 71.966 o
-1 -11 -15 19.904 19.809 1.033 49.707 o
-1 -11 -14 15.610 15.725 0.943 59.741 o
-1 -11 -13 37.670 37.880 1.390 27.494 o
-1 -11 -12 7.057 6.731 0.712 104.650 o
-1 -11 -11 52.142 53.011 1.599 20.762 o
-1 -11 -10 11.194 11.423 0.754 93.345 o
-1 -11 -9 45.686 44.450 1.383 27.772 o
-1 -11 -8 39.445 39.674 1.257 33.604 o
-1 -11 -7 1.081 0.950 0.447 265.815 o
-1 -11 -6 8.950 9.000 0.600 147.212 o
-1 -11 -5 79.146 79.258 1.906 14.609 o
-1 -11 -4 12.787 13.434 0.663 120.640 o
-1 -11 -3 17.380 17.079 0.726 100.664 o
-1 -11 -2 69.657 70.264 1.697 18.439 o
-1 -11 -1 12.482 12.792 0.621 137.454 o
-1 -10 -19 1.284 1.557 0.545 178.957 o
-1 -10 -18 9.973 10.711 0.796 83.778 o
-1 -10 -17 2.341 1.899 0.628 134.417 o
-1 -10 -16 8.843 8.812 0.782 86.797 o
-1 -10 -15 12.217 12.282 0.866 70.810 o
-1 -10 -14 5.760 5.949 0.712 104.650 o
-1 -10 -13 0.824 0.321 0.552 174.455 o
-1 -10 -12 4.725 4.553 0.635 131.479 o
-1 -10 -11 11.577 11.277 0.740 96.901 o
-1 -10 -10 37.806 37.042 1.236 34.753 o
-1 -10 -9 10.596 10.488 0.677 115.717 o
-1 -10 -8 29.392 29.180 1.019 51.078 o
-1 -10 -7 58.983 58.066 1.529 22.701 o
-1 -10 -6 51.072 52.278 1.396 27.219 o
-1 -10 -5 167.233 169.618 3.463 4.426 o
-1 -10 -4 25.820 26.750 0.880 68.580 o
-1 -10 -3 107.176 107.404 2.318 9.878 o
-1 -10 -2 17.949 18.091 0.691 111.088 o
-1 -10 -1 144.236 145.591 2.975 6.000 o
-1 -9 -19 1.769 1.906 0.573 161.924 o
-1 -9 -18 7.662 7.967 0.761 91.640 o
-1 -9 -17 4.807 4.944 0.719 102.628 o
-1 -9 -16 5.424 5.349 0.719 102.628 o
-1 -9 -15 13.739 14.475 0.915 63.445 o
-1 -9 -14 18.080 17.288 0.964 57.172 o
-1 -9 -13 2.428 2.409 0.587 154.305 o
-1 -9 -12 40.410 39.702 1.320 30.480 o
-1 -9 -11 73.042 72.960 1.906 14.609 o
-1 -9 -10 22.646 21.415 0.901 65.427 o
-1 -9 -9 59.509 60.622 1.606 20.582 o
-1 -9 -8 75.072 73.832 1.801 16.357 o
-1 -9 -7 21.436 21.562 0.810 80.914 o
-1 -9 -6 4.549 4.762 0.447 265.815 o
-1 -9 -5 21.221 21.576 0.761 91.640 o
-1 -9 -4 30.154 29.738 0.894 66.454 o
-1 -9 -3 42.035 42.223 1.082 45.319 o
-1 -9 -2 84.114 85.835 1.850 15.504 o
-1 -9 -1 190.917 189.909 3.673 3.935 o
-1 -8 -20 4.969 4.615 0.649 125.885 o
-1 -8 -19 7.404 6.710 0.712 104.650 o
-1 -8 -18 4.645 4.671 0.691 111.088 o
-1 -8 -17 16.786 16.723 0.957 58.009 o
-1 -8 -16 4.716 5.621 0.698 108.878 o
-1 -8 -15 4.784 4.839 0.684 113.367 o
-1 -8 -14 11.721 11.423 0.817 79.537 o
-1 -8 -13 13.763 13.553 0.803 82.327 o
-1 -8 -12 38.921 38.410 1.271 32.870 o
-1 -8 -11 17.108 17.400 0.824 78.194 o
-1 -8 -10 15.220 14.391 0.733 98.755 o
-1 -8 -9 33.097 33.648 1.068 46.511 o
-1 -8 -8 204.291 204.013 4.064 3.214 o
-1 -8 -7 15.629 16.199 0.670 118.140 o
-1 -8 -6 4.485 4.574 0.412 312.777 o
-1 -8 -5 36.905 37.475 0.998 53.243 o
-1 -8 -4 190.175 190.872 3.687 3.905 o
-1 -8 -3 9.230 9.447 0.447 265.815 o
-1 -8 -2 297.361 296.307 5.516 1.745 o
-1 -8 -1 11.448 11.284 0.461 249.949 o
-1 -7 -20 0.315 0.196 0.524 193.560 o
-1 -7 -19 2.842 2.165 0.621 137.454 o
-1 -7 -18 1.959 1.648 0.628 134.417 o
-1 -7 -17 5.405 5.425 0.712 104.650 o
-1 -7 -16 29.221 29.969 1.229 35.149 o
-1 -7 -15 2.194 2.486 0.621 137.454 o
-1 -7 -14 14.326 13.951 0.859 71.966 o
-1 -7 -13 13.698 13.336 0.782 86.797 o
-1 -7 -12 56.545 57.382 1.606 20.582 o
-1 -7 -11 86.944 88.537 2.123 11.781 o
-1 -7 -10 20.548 20.584 0.831 76.886 o
-1 -7 -9 34.086 34.221 1.047 48.390 o
-1 -7 -8 25.388 25.577 0.852 73.151 o
-1 -7 -7 44.581 44.234 1.159 39.511 o
-1 -7 -6 201.438 202.016 3.889 3.509 o
-1 -7 -5 97.180 96.050 1.997 13.311 o
-1 -7 -4 21.670 21.660 0.656 123.221 o
-1 -7 -3 58.634 59.379 1.313 30.805 o
-1 -7 -2 243.031 241.683 4.518 2.601 o
-1 -7 -1 194.638 195.683 3.687 3.905 o
-1 -6 -20 0.311 0.607 0.538 183.636 o
-1 -6 -19 33.182 32.852 1.285 32.159 o
-1 -6 -18 34.408 33.194 1.285 32.159 o
-1 -6 -17 11.052 10.914 0.845 74.365 o
-1 -6 -16 21.728 20.870 1.047 48.390 o
-1 -6 -15 49.819 48.423 1.564 21.699 o
-1 -6 -14 0.381 -0.021 0.482 228.687 o
-1 -6 -13 33.126 33.774 1.180 38.121 o
-1 -6 -12 42.819 42.565 1.306 31.136 o
-1 -6 -11 68.575 67.304 1.711 18.139 o
-1 -6 -10 22.359 22.477 0.838 75.609 o
-1 -6 -9 123.825 122.367 2.604 7.826 o
-1 -6 -8 42.729 42.125 1.124 42.004 o
-1 -6 -7 125.666 123.652 2.507 8.448 o
-1 -6 -6 135.131 134.866 2.674 7.422 o
-1 -6 -5 67.152 68.400 1.473 24.455 o
-1 -6 -4 142.027 145.675 2.814 6.704 o
-1 -6 -3 136.276 136.193 2.625 7.701 o
-1 -6 -2 142.298 144.921 2.765 6.943 o
-1 -6 -1 85.965 87.483 1.746 17.420 o
-1 -5 -21 4.765 4.825 0.649 125.885 o
-1 -5 -20 6.035 5.747 0.684 113.367 o
-1 -5 -19 3.352 3.135 0.649 125.885 o
-1 -5 -18 3.014 3.303 0.649 125.885 o
-1 -5 -17 31.217 30.674 1.250 33.981 o
-1 -5 -16 8.426 8.386 0.768 89.981 o
-1 -5 -15 12.133 12.114 0.817 79.537 o
-1 -5 -14 17.954 17.833 0.880 68.580 o
-1 -5 -13 210.793 210.723 4.350 2.805 o
-1 -5 -12 39.643 39.423 1.229 35.149 o
-1 -5 -11 119.386 119.498 2.625 7.701 o
-1 -5 -10 56.427 56.774 1.445 25.410 o
-1 -5 -9 191.827 190.879 3.771 3.734 o
-1 -5 -8 138.578 139.872 2.807 6.737 o
-1 -5 -7 133.391 132.268 2.632 7.660 o
-1 -5 -6 80.710 80.284 1.683 18.746 o
-1 -5 -5 148.434 148.510 2.849 6.541 o
-1 -5 -4 78.447 77.219 1.578 21.317 o
-1 -5 -3 264.097 263.420 4.839 2.267 o
-1 -5 -2 78.960 81.269 1.613 20.404 o
-1 -5 -1 345.429 355.853 6.494 1.259 o
-1 -4 -21 0.645 0.258 0.524 193.560 o
-1 -4 -20 0.983 1.068 0.566 165.947 o
-1 -4 -19 0.293 0.824 0.594 150.696 o
-1 -4 -18 41.038 39.842 1.424 26.163 o
-1 -4 -17 6.610 6.235 0.719 102.628 o
-1 -4 -16 80.708 81.485 2.172 11.257 o
-1 -4 -15 6.367 5.698 0.635 131.479 o
-1 -4 -14 53.826 53.856 1.571 21.507 o
-1 -4 -13 14.911 15.452 0.789 85.267 o
-1 -4 -12 110.033 108.395 2.458 8.787 o
-1 -4 -11 35.720 35.534 1.089 44.739 o
-1 -4 -10 18.726 18.029 0.712 104.650 o
-1 -4 -9 21.856 22.700 0.761 91.640 o
-1 -4 -8 308.385 304.295 5.670 1.651 o
-1 -4 -7 61.531 61.690 1.369 28.342 o
-1 -4 -6 365.827 364.979 6.647 1.201 o
-1 -4 -5 245.990 252.024 4.643 2.462 o
-1 -4 -4 95.556 94.668 1.857 15.388 o
-1 -4 -3 1486.990 1507.910 27.657 0.069 o
-1 -4 -2 328.350 334.843 6.103 1.425 o
-1 -4 -1 211.162 217.922 3.973 3.363 o
-1 -3 -21 3.617 3.771 0.607 143.847 o
-1 -3 -20 2.966 2.954 0.621 137.454 o
-1 -3 -19 2.878 2.919 0.656 123.221 o
-1 -3 -18 10.376 10.306 0.824 78.194 o
-1 -3 -17 4.604 4.776 0.684 113.367 o
-1 -3 -16 5.337 5.495 0.677 115.717 o
-1 -3 -15 3.726 3.400 0.573 161.924 o
-1 -3 -14 26.108 26.261 1.033 49.707 o
-1 -3 -13 88.704 88.056 2.130 11.704 o
-1 -3 -12 47.603 46.594 1.327 30.160 o
-1 -3 -11 93.933 93.376 2.116 11.859 o
-1 -3 -10 11.994 11.786 0.573 161.924 o
-1 -3 -9 93.084 90.800 1.941 14.088 o
-1 -3 -8 185.863 186.327 3.589 4.121 o
-1 -3 -7 156.209 153.279 2.954 6.085 o
-1 -3 -6 346.768 347.865 6.326 1.326 o
-1 -3 -5 371.176 371.634 6.759 1.162 o
-1 -3 -4 250.552 250.809 4.567 2.546 o
-1 -3 -3 1612.220 1605.910 29.180 0.062 o
-1 -3 -2 2157.310 2119.470 38.047 0.037 o
-1 -3 -1 306.862 313.498 5.733 1.615 o
-1 -2 -21 4.107 4.196 0.621 137.454 o
-1 -2 -20 1.762 2.130 0.607 143.847 o
-1 -2 -19 4.667 3.750 0.684 113.367 o
-1 -2 -18 14.424 13.972 0.894 66.454 o
-1 -2 -17 7.697 7.632 0.747 95.098 o
-1 -2 -16 27.708 27.532 1.152 39.992 o
-1 -2 -15 4.597 4.818 0.600 147.212 o
-1 -2 -14 3.338 3.393 0.531 188.500 o
-1 -2 -13 12.377 13.183 0.712 104.650 o
-1 -2 -12 38.356 39.032 1.173 38.576 o
-1 -2 -11 41.922 41.615 1.173 38.576 o
-1 -2 -10 104.494 103.487 2.234 10.633 o
-1 -2 -9 57.023 56.656 1.327 30.160 o
-1 -2 -8 150.540 149.760 2.926 6.202 o
-1 -2 -7 426.069 423.143 7.723 0.890 o
-1 -2 -6 5.034 5.258 0.293 617.220 o
-1 -2 -5 752.610 757.400 13.811 0.278 o
-1 -2 -4 110.319 112.690 2.130 11.704 o
-1 -2 -3 991.675 1001.720 18.420 0.156 o
-1 -2 -2 948.779 953.935 17.505 0.173 o
-1 -2 -1 560.076 560.278 10.250 0.505 o
-1 -1 -21 6.372 5.970 0.677 115.717 o
-1 -1 -20 10.315 10.299 0.803 82.327 o
-1 -1 -19 6.616 6.543 0.726 100.664 o
-1 -1 -18 10.464 10.523 0.831 76.886 o
-1 -1 -17 9.143 9.091 0.782 86.797 o
-1 -1 -16 4.163 4.525 0.635 131.479 o
-1 -1 -15 27.829 28.677 1.103 43.614 o
-1 -1 -14 4.591 4.944 0.566 165.947 o
-1 -1 -13 2.946 3.170 0.489 222.199 o
-1 -1 -12 43.955 46.336 1.299 31.471 o
-1 -1 -11 138.233 136.186 2.863 6.477 o
-1 -1 -10 46.555 46.091 1.201 36.803 o
-1 -1 -9 5.912 5.802 0.384 359.926 o
-1 -1 -8 205.876 199.956 3.805 3.666 o
-1 -1 -7 89.502 88.852 1.801 16.357 o
-1 -1 -6 2.515 2.625 0.230 999.795 o
-1 -1 -5 356.998 356.035 6.494 1.259 o
-1 -1 -4 820.107 841.971 15.410 0.224 o
-1 -1 -3 258.319 261.779 4.769 2.334 o
-1 -1 -2 1632.610 1604.290 28.837 0.064 o
-1 -1 -1 603.396 607.996 11.088 0.432 o
0 0 2 3650.440 3291.150 56.013 0.017 o
0 0 4 0.641 0.552 0.161 2058.180 o
0 0 6 169.752 170.756 3.219 5.123 o
0 0 8 586.313 583.753 10.690 0.465 o
0 0 10 524.902 523.809 9.629 0.573 o
0 0 12 138.600 139.279 2.975 6.000 o
0 0 14 39.241 39.060 1.271 32.870 o
0 0 16 4.073 4.238 0.628 134.417 o
0 0 18 7.431 7.834 0.754 93.345 o
0 0 20 4.687 5.223 0.705 106.732 o
0 1 1 349.131 357.278 6.536 1.243 o
0 1 2 622.094 617.367 11.367 0.411 o
0 1 3 3643.160 3385.930 61.138 0.014 o
0 1 4 296.717 293.039 5.370 1.841 o
0 1 5 3858.630 3600.980 65.831 0.012 o
0 1 6 1284.150 1280.190 23.091 0.100 o
0 1 7 326.577 323.797 5.949 1.500 o
0 1 8 155.632 153.439 2.988 5.944 o
0 1 9 134.685 132.785 2.674 7.422 o
0 1 10 61.055 60.189 1.452 25.166 o
0 1 11 44.401 43.759 1.208 36.379 o
0 1 12 15.211 15.306 0.712 104.650 o
0 1 13 60.654 59.944 1.606 20.582 o
0 1 14 12.550 12.429 0.733 98.755 o
0 1 15 0.586 0.838 0.482 228.687 o
0 1 16 0.773 0.656 0.538 183.636 o
0 1 17 0.064 0.440 0.545 178.957 o
0 1 18 4.214 4.601 0.677 115.717 o
0 1 19 4.614 4.622 0.670 118.140 o
0 1 20 38.681 38.341 1.383 27.772 o
0 1 21 0.638 0.440 0.545 178.957 o
0 2 0 6244.010 5215.630 93.069 0.006 o
0 2 1 1658.290 1618.460 29.019 0.063 o
0 2 2 1468.060 1440.720 25.577 0.081 o
0 2 3 540.186 544.023 9.964 0.535 o
0 2 4 16.939 16.828 0.447 265.815 o
0 2 5 36.971 37.468 0.838 75.609 o
0 2 6 556.738 552.109 10.111 0.519 o
0 2 7 914.449 903.340 16.185 0.203 o
0 2 8 2.466 2.842 0.293 617.220 o
0 2 9 21.886 22.316 0.705 106.732 o
0 2 10 246.325 242.710 4.706 2.397 o
0 2 11 9.164 8.986 0.545 178.957 o
0 2 12 7.007 6.836 0.538 183.636 o
0 2 13 5.146 5.097 0.531 188.500 o
0 2 14 116.258 115.217 2.674 7.422 o
0 2 15 54.840 54.191 1.606 20.582 o
0 2 16 20.971 20.815 1.019 51.078 o
0 2 17 4.757 4.734 0.677 115.717 o
0 2 18 8.640 8.889 0.782 86.797 o
0 2 19 4.364 4.357 0.670 118.140 o
0 2 20 3.691 3.924 0.656 123.221 o
0 2 21 13.243 13.532 0.838 75.609 o
0 3 1 4729.300 4351.240 74.335 0.010 o
0 3 2 171.108 175.071 3.212 5.145 o
0 3 3 0.568 0.496 0.161 2058.180 o
0 3 4 249.487 251.054 4.601 2.507 o
0 3 5 602.375 596.140 10.934 0.444 o
0 3 6 207.785 205.207 3.847 3.586 o
0 3 7 2.076 2.388 0.272 715.830 o
0 3 8 1.689 1.864 0.286 647.696 o
0 3 9 125.504 123.785 2.535 8.263 o
0 3 10 89.529 87.476 1.969 13.691 o
0 3 11 130.477 128.526 2.751 7.014 o
0 3 12 18.056 17.414 0.768 89.981 o
0 3 13 103.287 101.155 2.374 9.418 o
0 3 14 1.158 1.194 0.489 222.199 o
0 3 15 21.486 21.276 0.971 56.352 o
0 3 16 23.258 22.756 1.061 47.125 o
0 3 17 16.643 16.108 0.943 59.741 o
0 3 18 18.073 17.715 0.985 54.765 o
0 3 19 21.140 20.794 1.068 46.511 o
0 3 20 17.079 16.465 0.936 60.636 o
0 3 21 8.397 8.553 0.719 102.628 o
0 4 0 16.842 17.093 0.440 274.320 o
0 4 1 422.220 435.781 7.967 0.836 o
0 4 2 20.791 20.954 0.517 198.827 o
0 4 3 80.015 81.045 1.592 20.945 o
0 4 4 90.444 90.395 1.781 16.744 o
0 4 5 236.564 238.227 4.413 2.726 o
0 4 6 66.919 67.653 1.438 25.657 o
0 4 7 231.300 229.785 4.336 2.823 o
0 4 8 26.396 26.010 0.761 91.640 o
0 4 9 0.247 0.747 0.314 537.668 o
0 4 10 0.595 0.936 0.356 418.599 o
0 4 11 5.217 5.383 0.489 222.199 o
0 4 12 0.369 0.754 0.412 312.777 o
0 4 13 0.862 0.747 0.454 257.699 o
0 4 14 118.286 117.242 2.737 7.085 o
0 4 15 0.296 -0.119 0.496 215.984 o
0 4 16 18.295 17.414 0.957 58.009 o
0 4 17 0.246 0.028 0.566 165.947 o
0 4 18 0.153 0.566 0.580 158.046 o
0 4 19 9.776 9.350 0.817 79.537 o
0 4 20 2.546 2.625 0.607 143.847 o
0 4 21 7.692 7.862 0.698 108.878 o
0 5 1 69.965 71.605 1.431 25.908 o
0 5 2 1.881 2.053 0.202 1294.620 o
0 5 3 28.286 28.481 0.691 111.088 o
0 5 4 98.267 98.536 1.955 13.887 o
0 5 5 623.618 614.965 11.256 0.419 o
0 5 6 66.770 66.180 1.438 25.657 o
0 5 7 8.294 8.009 0.412 312.777 o
0 5 8 11.433 11.395 0.510 204.312 o
0 5 9 62.761 61.376 1.487 23.998 o
0 5 10 29.407 28.530 0.929 61.551 o
0 5 11 46.560 46.643 1.313 30.805 o
0 5 12 20.495 20.612 0.866 70.810 o
0 5 13 21.678 21.939 0.936 60.636 o
0 5 14 19.770 18.720 0.901 65.427 o
0 5 15 0.095 0.265 0.517 198.827 o
0 5 16 4.459 4.615 0.670 118.140 o
0 5 17 8.787 8.540 0.775 88.368 o
0 5 18 7.769 7.667 0.754 93.345 o
0 5 19 3.769 3.589 0.663 120.640 o
0 5 20 0.018 0.112 0.552 174.455 o
0 5 21 0.003 -0.279 0.531 188.500 o
0 6 0 500.143 513.084 9.377 0.604 o
0 6 1 27.639 27.762 0.691 111.088 o
0 6 2 142.746 144.467 2.758 6.978 o
0 6 3 252.041 257.527 4.769 2.334 o
0 6 4 1.457 1.473 0.244 888.797 o
0 6 5 75.547 77.442 1.634 19.884 o
0 6 6 1.647 1.641 0.286 647.696 o
0 6 7 24.120 24.034 0.740 96.901 o
0 6 8 113.163 110.574 2.353 9.587 o
0 6 9 33.077 32.720 0.992 53.996 o
0 6 10 0.661 0.915 0.384 359.926 o
0 6 11 56.913 55.706 1.501 23.554 o
0 6 12 5.932 5.663 0.566 165.947 o
0 6 13 43.585 43.068 1.362 28.633 o
0 6 14 0.050 0.161 0.482 228.687 o
0 6 15 86.666 84.055 2.206 10.903 o
0 6 16 0.036 0.126 0.559 170.121 o
0 6 17 31.709 31.470 1.264 33.234 o
0 6 18 12.009 12.520 0.859 71.966 o
0 6 19 1.419 1.019 0.600 147.212 o
0 6 20 0.428 0.971 0.559 170.121 o
0 7 1 8.277 8.526 0.377 373.380 o
0 7 2 247.618 252.911 4.699 2.404 o
0 7 3 0.381 0.405 0.237 941.848 o
0 7 4 218.968 215.408 4.078 3.192 o
0 7 5 40.339 39.702 0.998 53.243 o
0 7 6 13.543 13.811 0.545 178.957 o
0 7 7 33.057 33.648 0.964 57.172 o
0 7 8 56.511 55.413 1.396 27.219 o
0 7 9 27.591 27.741 0.929 61.551 o
0 7 10 49.045 47.725 1.341 29.535 o
0 7 11 2.969 3.428 0.496 215.984 o
0 7 12 10.499 10.481 0.691 111.088 o
0 7 13 56.452 57.137 1.648 19.549 o
0 7 14 0.076 -0.112 0.489 222.199 o
0 7 15 4.793 4.846 0.670 118.140 o
0 7 16 3.480 3.184 0.642 128.636 o
0 7 17 2.434 2.521 0.635 131.479 o
0 7 18 0.409 0.419 0.587 154.305 o
0 7 19 15.158 15.382 0.908 64.425 o
0 7 20 12.704 12.331 0.803 82.327 o
0 8 0 131.825 130.942 2.577 7.996 o
0 8 1 54.146 53.318 1.222 35.552 o
0 8 2 38.283 38.285 0.957 58.009 o
0 8 3 63.570 62.996 1.410 26.683 o
0 8 4 123.965 123.827 2.500 8.495 o
0 8 5 40.548 40.589 1.047 48.390 o
0 8 6 56.302 55.133 1.362 28.633 o
0 8 7 0.110 0.370 0.342 453.468 o
0 8 8 12.257 11.975 0.614 140.596 o
0 8 9 24.089 23.412 0.873 69.682 o
0 8 10 48.275 47.516 1.362 28.633 o
0 8 11 20.140 19.977 0.873 69.682 o
0 8 12 2.589 2.919 0.531 188.500 o
0 8 13 14.691 15.110 0.838 75.609 o
0 8 14 22.467 22.141 1.054 47.751 o
0 8 15 43.928 42.579 1.473 24.455 o
0 8 16 2.412 2.123 0.621 137.454 o
0 8 17 2.673 2.737 0.635 131.479 o
0 8 18 4.383 4.189 0.684 113.367 o
0 8 19 2.345 2.723 0.614 140.596 o
0 8 20 5.456 4.664 0.656 123.221 o
0 9 1 1.963 1.808 0.307 562.385 o
0 9 2 100.448 99.500 2.088 12.179 o
0 9 3 15.583 15.990 0.600 147.212 o
0 9 4 46.978 46.524 1.194 37.235 o
0 9 5 138.626 138.113 2.849 6.541 o
0 9 6 27.987 27.734 0.901 65.427 o
0 9 7 15.638 15.717 0.691 111.088 o
0 9 8 0.718 0.538 0.398 335.111 o
0 9 9 71.507 71.074 1.794 16.484 o
0 9 10 83.107 83.112 2.053 12.596 o
0 9 11 18.636 17.868 0.859 71.966 o
0 9 12 7.349 7.506 0.656 123.221 o
0 9 13 22.081 21.995 1.040 49.042 o
0 9 14 0.625 0.363 0.559 170.121 o
0 9 15 1.805 1.906 0.614 140.596 o
0 9 16 56.501 54.728 1.704 18.288 o
0 9 17 0.004 0.258 0.580 158.046 o
0 9 18 2.134 2.004 0.614 140.596 o
0 9 19 15.532 15.452 0.873 69.682 o
0 10 0 2.074 2.514 0.377 373.380 o
0 10 1 243.892 245.873 4.720 2.383 o
0 10 2 8.115 8.016 0.489 222.199 o
0 10 3 52.630 52.857 1.341 29.535 o
0 10 4 1.122 1.508 0.370 387.603 o
0 10 5 65.467 66.159 1.620 20.229 o
0 10 6 3.221 3.442 0.447 265.815 o
0 10 7 0.376 0.740 0.398 335.111 o
0 10 8 24.561 24.732 0.936 60.636 o
0 10 9 2.094 1.990 0.475 235.462 o
0 10 10 1.477 1.396 0.489 222.199 o
0 10 11 1.002 1.187 0.503 210.026 o
0 10 12 0.000 0.370 0.496 215.984 o
0 10 13 0.777 0.775 0.559 170.121 o
0 10 14 0.190 0.216 0.566 165.947 o
0 10 15 0.192 0.230 0.573 161.924 o
0 10 16 0.025 0.433 0.580 158.046 o
0 10 17 9.828 10.425 0.824 78.194 o
0 10 18 2.901 2.905 0.614 140.596 o
0 10 19 1.872 1.794 0.559 170.121 o
0 11 1 45.005 46.231 1.250 33.981 o
0 11 2 5.850 6.075 0.482 228.687 o
0 11 3 1.731 1.767 0.405 323.655 o
0 11 4 8.976 9.356 0.580 158.046 o
0 11 5 3.324 4.008 0.475 235.462 o
0 11 6 3.949 4.287 0.496 215.984 o
0 11 7 0.556 0.747 0.440 274.320 o
0 11 8 8.352 8.225 0.628 134.417 o
0 11 9 1.981 2.151 0.510 204.312 o
0 11 10 52.695 53.067 1.571 21.507 o
0 11 11 5.302 5.544 0.628 134.417 o
0 11 12 1.111 1.292 0.580 158.046 o
0 11 13 11.616 11.472 0.845 74.365 o
0 11 14 0.852 1.012 0.587 154.305 o
0 11 15 8.109 8.197 0.775 88.368 o
0 11 16 22.319 21.639 1.082 45.319 o
0 11 17 0.108 0.237 0.559 170.121 o
0 11 18 1.064 1.299 0.559 170.121 o
0 12 0 31.637 32.098 1.033 49.707 o
0 12 1 10.244 10.194 0.607 143.847 o
0 12 2 0.001 0.265 0.391 347.186 o
0 12 3 2.379 2.067 0.447 265.815 o
0 12 4 87.185 88.468 2.102 12.017 o
0 12 5 0.000 0.070 0.419 302.438 o
0 12 6 3.539 3.512 0.517 198.827 o
0 12 7 52.843 53.486 1.529 22.701 o
0 12 8 7.331 7.010 0.628 134.417 o
0 12 9 20.320 20.654 0.950 58.865 o
0 12 10 40.883 41.546 1.390 27.494 o
0 12 11 2.483 2.751 0.621 137.454 o
0 12 12 0.121 0.482 0.559 170.121 o
0 12 13 0.498 0.454 0.587 154.305 o
0 12 14 19.094 19.299 1.012 51.785 o
0 12 15 8.494 8.260 0.803 82.327 o
0 12 16 5.820 5.893 0.712 104.650 o
0 12 17 1.586 1.606 0.573 161.924 o
0 12 18 0.810 1.215 0.552 174.455 o
0 13 1 13.188 13.413 0.719 102.628 o
0 13 2 27.471 28.377 1.019 51.078 o
0 13 3 0.005 0.028 0.433 283.241 o
0 13 4 75.598 75.012 1.913 14.502 o
0 13 5 0.031 0.496 0.454 257.699 o
0 13 6 0.062 0.098 0.454 257.699 o
0 13 7 2.902 2.856 0.552 174.455 o
0 13 8 1.966 2.179 0.552 174.455 o
0 13 9 17.797 17.854 0.957 58.009 o
0 13 10 4.409 3.826 0.656 123.221 o
0 13 11 7.304 6.948 0.740 96.901 o
0 13 12 0.610 1.005 0.587 154.305 o
0 13 13 21.964 21.646 1.068 46.511 o
0 13 14 0.589 0.803 0.607 143.847 o
0 13 15 0.294 0.628 0.587 154.305 o
0 13 16 0.305 0.503 0.566 165.947 o
0 13 17 0.398 -0.175 0.524 193.560 o
0 14 0 11.839 12.282 0.740 96.901 o
0 14 1 13.601 12.938 0.754 93.345 o
0 14 2 64.535 66.871 1.788 16.613 o
0 14 3 1.722 2.367 0.531 188.500 o
0 14 4 18.597 19.104 0.908 64.425 o
0 14 5 0.914 0.412 0.489 222.199 o
0 14 6 0.838 1.236 0.517 198.827 o
0 14 7 43.823 45.030 1.494 23.774 o
0 14 8 0.004 -0.251 0.552 174.455 o
0 14 9 24.235 23.789 1.103 43.614 o
0 14 10 0.311 0.216 0.580 158.046 o
0 14 11 4.314 4.127 0.677 115.717 o
0 14 12 0.162 -0.077 0.566 165.947 o
0 14 13 4.760 4.539 0.712 104.650 o
0 14 14 21.145 21.666 1.068 46.511 o
0 14 15 4.615 4.916 0.677 115.717 o
0 14 16 0.004 0.035 0.517 198.827 o
0 15 1 22.928 23.671 1.012 51.785 o
0 15 2 9.554 9.727 0.726 100.664 o
0 15 3 69.231 71.228 1.927 14.293 o
0 15 4 11.543 12.080 0.789 85.267 o
0 15 5 16.673 17.086 0.936 60.636 o
0 15 6 30.229 30.192 1.215 35.962 o
0 15 7 22.214 22.267 1.075 45.909 o
0 15 8 87.328 86.575 2.276 10.245 o
0 15 9 7.404 7.178 0.768 89.981 o
0 15 10 13.437 13.937 0.908 64.425 o
0 15 11 5.020 5.370 0.705 106.732 o
0 15 12 4.857 5.293 0.719 102.628 o
0 15 13 2.358 2.416 0.642 128.636 o
0 15 14 9.156 9.559 0.782 86.797 o
0 15 15 0.024 -0.314 0.524 193.560 o
0 16 0 171.330 175.615 3.889 3.509 o
0 16 1 8.607 8.756 0.775 88.368 o
0 16 2 33.902 35.638 1.327 30.160 o
0 16 3 42.404 41.287 1.438 25.657 o
0 16 4 1.956 2.514 0.621 137.454 o
0 16 5 0.034 0.007 0.552 174.455 o
0 16 6 13.069 13.937 0.901 65.427 o
0 16 7 1.061 0.950 0.607 143.847 o
0 16 8 19.866 20.061 1.047 48.390 o
0 16 9 0.265 0.293 0.580 158.046 o
0 16 10 12.016 11.710 0.852 73.151 o
0 16 11 1.576 1.417 0.621 137.454 o
0 16 12 11.202 11.723 0.852 73.151 o
0 16 13 1.665 1.927 0.600 147.212 o
0 16 14 13.138 13.239 0.824 78.194 o
0 17 1 48.218 49.177 1.606 20.582 o
0 17 2 49.449 48.549 1.599 20.762 o
0 17 3 19.320 19.181 1.026 50.385 o
0 17 4 18.098 17.575 0.985 54.765 o
0 17 5 6.989 6.417 0.747 95.098 o
0 17 6 39.775 41.071 1.452 25.166 o
0 17 7 17.858 18.503 1.012 51.785 o
0 17 8 9.366 9.706 0.803 82.327 o
0 17 9 0.967 1.082 0.614 140.596 o
0 17 10 0.136 0.182 0.573 161.924 o
0 17 11 1.788 1.522 0.600 147.212 o
0 17 12 0.893 1.124 0.573 161.924 o
0 17 13 10.677 10.879 0.761 91.640 o
0 18 0 1.803 2.283 0.628 134.417 o
0 18 1 28.992 28.237 1.208 36.379 o
0 18 2 2.234 2.416 0.642 128.636 o
0 18 3 42.280 41.958 1.473 24.455 o
0 18 4 0.028 0.049 0.587 154.305 o
0 18 5 3.591 3.840 0.677 115.717 o
0 18 6 0.100 -0.112 0.587 154.305 o
0 18 7 56.870 55.936 1.760 17.145 o
0 18 8 1.074 1.152 0.614 140.596 o
0 18 9 1.395 1.424 0.600 147.212 o
0 18 10 3.456 3.065 0.628 134.417 o
0 18 11 0.711 0.950 0.552 174.455 o
0 18 12 3.964 4.196 0.635 131.479 o
0 19 1 4.484 4.636 0.684 113.367 o
0 19 2 4.423 3.980 0.705 106.732 o
0 19 3 0.933 1.396 0.621 137.454 o
0 19 4 7.026 6.968 0.768 89.981 o
0 19 5 1.913 1.857 0.635 131.479 o
0 19 6 19.269 19.432 1.019 51.078 o
0 19 7 1.246 1.068 0.600 147.212 o
0 19 8 1.123 1.089 0.580 158.046 o
0 19 9 1.786 1.836 0.580 158.046 o
0 19 10 0.003 0.168 0.517 198.827 o
0 20 0 15.911 15.969 0.957 58.009 o
0 20 1 0.268 0.300 0.587 154.305 o
0 20 2 0.607 1.215 0.594 150.696 o
0 20 3 11.479 11.116 0.831 76.886 o
0 20 4 0.463 0.587 0.573 161.924 o
0 20 5 0.034 -0.063 0.552 174.455 o
0 20 6 0.073 0.084 0.545 178.957 o
0 20 7 0.012 -0.091 0.524 193.560 o
0 20 8 1.283 0.698 0.559 170.121 o
0 21 1 0.155 0.349 0.538 183.636 o
0 21 2 0.009 -0.084 0.531 188.500 o
0 21 3 1.111 1.061 0.552 174.455 o
0 21 4 0.013 -0.042 0.517 198.827 o
0 21 5 2.522 2.172 0.600 147.212 o
1 0 1 454.825 449.991 8.288 0.773 o
1 0 2 4130.020 3647.780 65.565 0.012 o
1 0 3 1255.100 1246.030 22.791 0.102 o
1 0 4 1535.330 1526.870 27.909 0.068 o
1 0 5 28.475 28.712 0.677 115.717 o
1 0 6 43.921 43.571 0.971 56.352 o
1 0 7 2.666 2.618 0.258 795.308 o
1 0 8 48.644 48.675 1.131 41.487 o
1 0 9 0.688 0.824 0.279 680.485 o
1 0 10 3.518 3.645 0.384 359.926 o
1 0 11 0.045 0.587 0.356 418.599 o
1 0 12 39.271 39.458 1.173 38.576 o
1 0 13 23.968 23.943 0.929 61.551 o
1 0 14 12.217 12.980 0.740 96.901 o
1 0 15 16.432 16.548 0.852 73.151 o
1 0 16 0.110 -0.237 0.503 210.026 o
1 0 17 0.997 0.580 0.566 165.947 o
1 0 18 11.962 11.765 0.852 73.151 o
1 0 19 0.808 0.042 0.573 161.924 o
1 0 20 0.431 0.419 0.573 161.924 o
1 0 21 3.819 4.525 0.621 137.454 o
1 1 0 98.767 100.380 1.822 15.983 o
1 1 1 601.972 626.961 11.430 0.406 o
1 1 2 1630.970 1604.970 29.138 0.063 o
1 1 3 257.646 262.882 4.797 2.307 o
1 1 4 819.364 824.320 15.145 0.231 o
1 1 5 356.732 359.715 6.570 1.230 o
1 1 6 2.504 2.660 0.230 999.795 o
1 1 7 89.756 89.515 1.815 16.106 o
1 1 8 206.100 205.026 3.896 3.497 o
1 1 9 5.883 5.837 0.384 359.926 o
1 1 10 46.387 44.778 1.180 38.121 o
1 1 11 138.052 137.512 2.891 6.352 o
1 1 12 44.280 45.058 1.285 32.159 o
1 1 13 2.889 3.386 0.496 215.984 o
1 1 14 4.657 4.636 0.559 170.121 o
1 1 15 27.840 28.307 1.096 44.171 o
1 1 16 4.167 4.238 0.635 131.479 o
1 1 17 9.144 8.924 0.775 88.368 o
1 1 18 10.458 11.095 0.831 76.886 o
1 1 19 6.613 6.012 0.712 104.650 o
1 1 20 10.315 9.461 0.796 83.778 o
1 1 21 6.376 6.396 0.677 115.717 o
1 2 0 2999.530 2756.750 47.201 0.024 o
1 2 1 560.334 567.170 10.432 0.488 o
1 2 2 948.818 944.173 17.414 0.175 o
1 2 3 992.939 980.999 18.154 0.161 o
1 2 4 110.532 109.785 2.095 12.098 o
1 2 5 752.721 748.344 13.755 0.281 o
1 2 6 5.109 5.307 0.293 617.220 o
1 2 7 426.014 423.360 7.764 0.880 o
1 2 8 150.244 148.984 2.926 6.202 o
1 2 9 56.895 56.725 1.334 29.845 o
1 2 10 104.220 104.052 2.248 10.501 o
1 2 11 41.934 40.896 1.159 39.511 o
1 2 12 38.330 38.648 1.166 39.040 o
1 2 13 12.438 11.779 0.684 113.367 o
1 2 14 3.313 3.072 0.531 188.500 o
1 2 15 4.576 4.357 0.594 150.696 o
1 2 16 27.654 27.420 1.159 39.511 o
1 2 17 7.804 8.169 0.761 91.640 o
1 2 18 14.552 14.607 0.915 63.445 o
1 2 19 4.666 4.776 0.712 104.650 o
1 2 20 1.774 1.836 0.607 143.847 o
1 2 21 4.098 3.659 0.607 143.847 o
1 3 0 79.403 78.301 1.487 23.998 o
1 3 1 307.389 319.168 5.830 1.562 o
1 3 2 2157.150 2081.220 37.642 0.037 o
1 3 3 1611.690 1597.560 29.194 0.062 o
1 3 4 250.770 251.291 4.608 2.499 o
1 3 5 370.536 375.104 6.878 1.122 o
1 3 6 347.222 353.312 6.466 1.270 o
1 3 7 156.045 155.667 3.016 5.834 o
1 3 8 185.680 186.403 3.610 4.073 o
1 3 9 93.150 90.876 1.955 13.887 o
1 3 10 11.936 12.156 0.580 158.046 o
1 3 11 94.142 95.024 2.158 11.403 o
1 3 12 47.450 49.142 1.376 28.055 o
1 3 13 88.924 88.475 2.144 11.552 o
1 3 14 26.259 25.849 1.019 51.078 o
1 3 15 3.715 3.659 0.573 161.924 o
1 3 16 5.338 5.286 0.684 113.367 o
1 3 17 4.549 4.762 0.677 115.717 o
1 3 18 10.363 10.048 0.810 80.914 o
1 3 19 2.860 3.310 0.663 120.640 o
1 3 20 2.976 3.393 0.642 128.636 o
1 3 21 3.626 3.812 0.607 143.847 o
1 4 0 14.068 13.874 0.384 359.926 o
1 4 1 211.334 215.360 3.938 3.423 o
1 4 2 328.480 327.840 6.033 1.459 o
1 4 3 1486.560 1459.970 27.029 0.073 o
1 4 4 95.555 94.319 1.864 15.273 o
1 4 5 245.876 247.786 4.608 2.499 o
1 4 6 365.494 361.865 6.682 1.189 o
1 4 7 61.480 60.433 1.355 28.929 o
1 4 8 308.615 300.992 5.663 1.655 o
1 4 9 21.956 21.338 0.733 98.755 o
1 4 10 18.580 18.552 0.726 100.664 o
1 4 11 35.692 36.253 1.103 43.614 o
1 4 12 110.061 110.511 2.507 8.448 o
1 4 13 14.948 15.299 0.782 86.797 o
1 4 14 53.792 54.051 1.578 21.317 o
1 4 15 6.337 6.403 0.649 125.885 o
1 4 16 80.530 79.167 2.130 11.704 o
1 4 17 6.580 6.808 0.726 100.664 o
1 4 18 41.221 40.896 1.445 25.410 o
1 4 19 0.293 0.412 0.594 150.696 o
1 4 20 0.992 1.438 0.573 161.924 o
1 4 21 0.641 0.831 0.531 188.500 o
1 5 0 356.434 365.468 6.682 1.189 o
1 5 1 346.033 354.059 6.473 1.267 o
1 5 2 78.927 80.298 1.599 20.762 o
1 5 3 263.591 264.383 4.860 2.248 o
1 5 4 78.321 78.322 1.606 20.582 o
1 5 5 148.395 148.510 2.870 6.445 o
1 5 6 80.973 81.436 1.718 17.992 o
1 5 7 133.133 131.947 2.646 7.580 o
1 5 8 138.501 138.336 2.793 6.805 o
1 5 9 191.842 190.572 3.798 3.679 o
1 5 10 56.101 56.704 1.452 25.166 o
1 5 11 119.422 120.196 2.646 7.580 o
1 5 12 39.671 39.562 1.236 34.753 o
1 5 13 210.635 210.095 4.378 2.770 o
1 5 14 17.967 18.832 0.901 65.427 o
1 5 15 12.085 11.905 0.817 79.537 o
1 5 16 8.384 8.281 0.775 88.368 o
1 5 17 31.215 31.114 1.264 33.234 o
1 5 18 3.018 3.359 0.656 123.221 o
1 5 19 3.354 2.437 0.635 131.479 o
1 5 20 6.042 5.788 0.691 111.088 o
1 5 21 4.782 4.476 0.642 128.636 o
1 6 0 222.203 226.909 4.203 3.004 o
1 6 1 85.919 84.774 1.704 18.288 o
1 6 2 142.455 144.146 2.765 6.943 o
1 6 3 136.246 138.008 2.667 7.461 o
1 6 4 142.001 141.946 2.765 6.943 o
1 6 5 67.319 67.290 1.466 24.689 o
1 6 6 134.627 134.021 2.681 7.384 o
1 6 7 125.682 124.183 2.542 8.217 o
1 6 8 42.731 42.572 1.138 40.979 o
1 6 9 123.726 120.999 2.597 7.868 o
1 6 10 22.323 22.630 0.845 74.365 o
1 6 11 68.671 67.241 1.718 17.992 o
1 6 12 42.830 42.907 1.320 30.480 o
1 6 13 32.903 32.524 1.152 39.992 o
1 6 14 0.376 -0.216 0.482 228.687 o
1 6 15 49.954 48.144 1.557 21.894 o
1 6 16 21.720 20.780 1.040 49.042 o
1 6 17 11.063 10.962 0.838 75.609 o
1 6 18 34.363 33.655 1.285 32.159 o
1 6 19 33.106 32.552 1.285 32.159 o
1 6 20 0.319 0.489 0.552 174.455 o
1 7 0 336.828 341.868 6.256 1.356 o
1 7 1 194.114 194.014 3.673 3.935 o
1 7 2 243.457 240.364 4.504 2.617 o
1 7 3 58.316 58.750 1.306 31.136 o
1 7 4 21.725 22.085 0.663 120.640 o
1 7 5 97.099 96.386 2.011 13.127 o
1 7 6 201.738 201.807 3.903 3.484 o
1 7 7 44.693 44.506 1.173 38.576 o
1 7 8 25.448 25.123 0.845 74.365 o
1 7 9 34.004 34.019 1.047 48.390 o
1 7 10 20.577 20.668 0.831 76.886 o
1 7 11 86.837 86.296 2.102 12.017 o
1 7 12 56.229 56.097 1.585 21.129 o
1 7 13 13.707 13.700 0.789 85.267 o
1 7 14 14.342 14.167 0.859 71.966 o
1 7 15 2.181 1.927 0.607 143.847 o
1 7 16 29.229 28.174 1.201 36.803 o
1 7 17 5.432 4.888 0.691 111.088 o
1 7 18 1.976 2.067 0.628 134.417 o
1 7 19 2.828 2.947 0.642 128.636 o
1 7 20 0.311 0.691 0.538 183.636 o
1 8 0 25.783 25.423 0.719 102.628 o
1 8 1 11.481 11.828 0.475 235.462 o
1 8 2 297.927 295.525 5.516 1.745 o
1 8 3 9.220 9.203 0.440 274.320 o
1 8 4 190.657 191.836 3.715 3.847 o
1 8 5 36.703 36.776 0.985 54.765 o
1 8 6 4.412 4.231 0.405 323.655 o
1 8 7 15.731 15.271 0.656 123.221 o
1 8 8 204.167 200.885 4.050 3.237 o
1 8 9 32.993 32.845 1.061 47.125 o
1 8 10 15.154 14.935 0.747 95.098 o
1 8 11 17.176 16.660 0.810 80.914 o
1 8 12 38.980 37.433 1.264 33.234 o
1 8 13 13.653 14.230 0.817 79.537 o
1 8 14 11.697 11.723 0.824 78.194 o
1 8 15 4.870 4.678 0.677 115.717 o
1 8 16 4.745 4.343 0.684 113.367 o
1 8 17 16.796 16.032 0.943 59.741 o
1 8 18 4.669 5.921 0.712 104.650 o
1 8 19 7.343 7.290 0.712 104.650 o
1 8 20 4.988 4.427 0.642 128.636 o
1 9 0 33.702 34.486 0.922 62.487 o
1 9 1 190.869 192.709 3.736 3.804 o
1 9 2 83.834 85.689 1.857 15.388 o
1 9 3 42.048 42.481 1.096 44.171 o
1 9 4 30.177 30.122 0.901 65.427 o
1 9 5 21.138 20.794 0.747 95.098 o
1 9 6 4.549 4.238 0.433 283.241 o
1 9 7 21.371 21.234 0.803 82.327 o
1 9 8 74.912 75.781 1.843 15.622 o
1 9 9 59.855 59.169 1.585 21.129 o
1 9 10 22.487 22.414 0.922 62.487 o
1 9 11 73.264 73.902 1.934 14.190 o
1 9 12 40.767 41.134 1.355 28.929 o
1 9 13 2.482 2.988 0.594 150.696 o
1 9 14 17.953 17.596 0.964 57.172 o
1 9 15 13.702 13.923 0.894 66.454 o
1 9 16 5.396 6.152 0.719 102.628 o
1 9 17 4.815 4.832 0.719 102.628 o
1 9 18 7.638 7.681 0.747 95.098 o
1 9 19 1.744 2.360 0.587 154.305 o
1 10 0 12.397 12.303 0.573 161.924 o
1 10 1 144.345 146.038 2.982 5.971 o
1 10 2 17.988 18.762 0.705 106.732 o
1 10 3 107.197 107.432 2.325 9.819 o
1 10 4 25.664 26.219 0.873 69.682 o
1 10 5 167.128 167.425 3.428 4.516 o
1 10 6 51.186 52.438 1.403 26.949 o
1 10 7 59.161 59.588 1.564 21.699 o
1 10 8 29.613 30.444 1.047 48.390 o
1 10 9 10.602 9.503 0.656 123.221 o
1 10 10 37.885 36.930 1.236 34.753 o
1 10 11 11.518 11.354 0.747 95.098 o
1 10 12 4.700 5.265 0.649 125.885 o
1 10 13 0.807 0.838 0.573 161.924 o
1 10 14 5.750 5.879 0.705 106.732 o
1 10 15 12.210 12.694 0.873 69.682 o
1 10 16 8.852 8.679 0.775 88.368 o
1 10 17 2.361 1.815 0.628 134.417 o
1 10 18 10.031 9.796 0.782 86.797 o
1 10 19 1.293 1.075 0.538 183.636 o
1 11 0 0.100 0.594 0.356 418.599 o
1 11 1 12.443 12.471 0.621 137.454 o
1 11 2 69.798 69.894 1.690 18.591 o
1 11 3 17.368 17.840 0.740 96.901 o
1 11 4 12.852 13.818 0.670 118.140 o
1 11 5 79.286 80.417 1.934 14.190 o
1 11 6 8.933 8.679 0.600 147.212 o
1 11 7 1.098 1.180 0.447 265.815 o
1 11 8 39.519 39.905 1.264 33.234 o
1 11 9 45.493 46.517 1.424 26.163 o
1 11 10 11.132 11.367 0.747 95.098 o
1 11 11 52.146 53.367 1.613 20.404 o
1 11 12 7.095 7.562 0.740 96.901 o
1 11 13 37.797 36.658 1.362 28.633 o
1 11 14 15.635 16.185 0.957 58.009 o
1 11 15 19.929 19.872 1.026 50.385 o
1 11 16 10.213 10.355 0.845 74.365 o
1 11 17 16.437 16.904 0.943 59.741 o
1 11 18 8.452 7.988 0.719 102.628 o
1 12 0 6.105 5.579 0.510 204.312 o
1 12 1 6.392 6.361 0.531 188.500 o
1 12 2 15.613 16.618 0.747 95.098 o
1 12 3 59.235 59.316 1.564 21.699 o
1 12 4 3.766 3.680 0.489 222.199 o
1 12 5 29.893 29.403 1.040 49.042 o
1 12 6 114.973 117.165 2.674 7.422 o
1 12 7 7.117 6.822 0.614 140.596 o
1 12 8 28.985 29.354 1.103 43.614 o
1 12 9 4.712 5.244 0.607 143.847 o
1 12 10 10.539 10.306 0.789 85.267 o
1 12 11 37.655 37.077 1.355 28.929 o
1 12 12 28.424 27.497 1.187 37.674 o
1 12 13 12.514 12.429 0.866 70.810 o
1 12 14 22.505 22.211 1.075 45.909 o
1 12 15 10.522 9.747 0.838 75.609 o
1 12 16 11.059 11.088 0.838 75.609 o
1 12 17 3.821 3.722 0.628 134.417 o
1 12 18 6.820 6.368 0.691 111.088 o
1 13 0 11.415 11.158 0.670 118.140 o
1 13 1 20.032 19.781 0.845 74.365 o
1 13 2 57.674 57.864 1.578 21.317 o
1 13 3 52.875 52.794 1.494 23.774 o
1 13 4 10.095 11.151 0.691 111.088 o
1 13 5 1.184 0.545 0.475 235.462 o
1 13 6 32.984 33.614 1.180 38.121 o
1 13 7 2.737 2.241 0.538 183.636 o
1 13 8 47.430 46.517 1.473 24.455 o
1 13 9 16.455 17.344 0.943 59.741 o
1 13 10 45.159 44.848 1.501 23.554 o
1 13 11 8.536 8.847 0.775 88.368 o
1 13 12 12.008 11.067 0.838 75.609 o
1 13 13 10.380 10.718 0.831 76.886 o
1 13 14 6.922 7.241 0.768 89.981 o
1 13 15 10.543 10.376 0.824 78.194 o
1 13 16 4.250 4.371 0.656 123.221 o
1 13 17 0.510 0.475 0.531 188.500 o
1 14 0 40.692 41.476 1.313 30.805 o
1 14 1 4.181 4.525 0.559 170.121 o
1 14 2 0.904 1.110 0.482 228.687 o
1 14 3 21.787 22.337 0.957 58.009 o
1 14 4 82.956 85.067 2.158 11.403 o
1 14 5 20.072 19.614 0.929 61.551 o
1 14 6 9.205 9.615 0.719 102.628 o
1 14 7 30.944 31.121 1.222 35.552 o
1 14 8 9.120 8.910 0.768 89.981 o
1 14 9 12.006 11.954 0.852 73.151 o
1 14 10 4.816 5.006 0.698 108.878 o
1 14 11 1.225 1.529 0.600 147.212 o
1 14 12 0.294 0.265 0.580 158.046 o
1 14 13 9.545 9.566 0.831 76.886 o
1 14 14 1.117 0.279 0.594 150.696 o
1 14 15 15.761 15.738 0.922 62.487 o
1 14 16 3.808 4.141 0.621 137.454 o
1 15 0 4.437 3.764 0.587 154.305 o
1 15 1 34.342 34.842 1.229 35.149 o
1 15 2 1.536 1.822 0.538 183.636 o
1 15 3 3.160 2.842 0.573 161.924 o
1 15 4 33.508 33.062 1.222 35.552 o
1 15 5 20.038 20.284 0.998 53.243 o
1 15 6 8.658 8.435 0.747 95.098 o
1 15 7 0.091 0.363 0.566 165.947 o
1 15 8 10.470 11.430 0.845 74.365 o
1 15 9 18.889 20.019 1.040 49.042 o
1 15 10 14.820 14.370 0.922 62.487 o
1 15 11 7.343 7.255 0.747 95.098 o
1 15 12 11.180 11.374 0.866 70.810 o
1 15 13 4.806 4.706 0.698 108.878 o
1 15 14 1.499 1.138 0.594 150.696 o
1 15 15 0.157 -0.196 0.517 198.827 o
1 16 0 12.324 12.478 0.838 75.609 o
1 16 1 4.488 4.455 0.656 123.221 o
1 16 2 20.234 19.949 1.012 51.785 o
1 16 3 5.680 5.467 0.698 108.878 o
1 16 4 5.878 5.439 0.698 108.878 o
1 16 5 1.129 1.320 0.600 147.212 o
1 16 6 7.967 7.457 0.754 93.345 o
1 16 7 6.642 6.508 0.726 100.664 o
1 16 8 2.992 2.430 0.642 128.636 o
1 16 9 1.420 1.194 0.607 143.847 o
1 16 10 12.788 13.001 0.873 69.682 o
1 16 11 2.110 2.646 0.649 125.885 o
1 16 12 4.521 4.476 0.684 113.367 o
1 16 13 0.787 0.587 0.573 161.924 o
1 16 14 5.959 5.467 0.656 123.221 o
1 17 0 2.820 3.079 0.656 123.221 o
1 17 1 31.187 31.344 1.264 33.234 o
1 17 2 2.553 3.044 0.649 125.885 o
1 17 3 8.715 8.840 0.789 85.267 o
1 17 4 2.487 3.114 0.642 128.636 o
1 17 5 4.628 4.839 0.698 108.878 o
1 17 6 0.505 0.992 0.594 150.696 o
1 17 7 1.116 0.447 0.594 150.696 o
1 17 8 4.873 5.034 0.698 108.878 o
1 17 9 3.474 3.205 0.670 118.140 o
1 17 10 0.256 -0.356 0.573 161.924 o
1 17 11 9.383 8.637 0.775 88.368 o
1 17 12 0.068 -0.363 0.538 183.636 o
1 17 13 0.403 0.328 0.517 198.827 o
1 18 0 0.287 0.209 0.587 154.305 o
[truncated: 173,299 more chars]
