# Supplementary material for: Transferable Hirshfeld atom model for rapid evaluation of aspherical atomic form factors
Source: IUCrJ. 2024 Mar 1;11(Pt 2):249–59. doi: 10.1107/S2052252524001507 (PMC10916294; doi:10.1107/S2052252524001507)
Supplement: Supplementary file 1 [file m-11-00249-sup1.zip › cifs/multipole_expansion_convergence/xylitol/7.cif]

data_tz
_audit_creation_date               2023-11-02
_audit_creation_method
;
Olex2 1.3
(compiled 2020.07.31 svn.rc2a77460 for OlexSys, GUI svn.r6145)
;
_audit_contact_author_address      ?
_audit_contact_author_email        ?
_audit_contact_author_name         ''
_audit_contact_author_phone        ?
_publ_contact_author_id_orcid      ?
_publ_section_references
;
Bourhis, L.J., Dolomanov, O.V., Gildea, R.J., Howard, J.A.K., Puschmann, H.
 (2015). Acta Cryst. A71, 59-75.

Dolomanov, O.V., Bourhis, L.J., Gildea, R.J, Howard, J.A.K. & Puschmann, H.
 (2009), J. Appl. Cryst. 42, 339-341.
;
_chemical_formula_moiety           'C5 H12 O5'
_chemical_formula_sum              'C5 H12 O5'
_chemical_formula_weight           152.148
_chemical_absolute_configuration   unk
loop_
  _atom_type_symbol
  _atom_type_scat_dispersion_real
  _atom_type_scat_dispersion_imag
  _atom_type_scat_Cromer_Mann_a1
  _atom_type_scat_Cromer_Mann_a2
  _atom_type_scat_Cromer_Mann_a3
  _atom_type_scat_Cromer_Mann_a4
  _atom_type_scat_Cromer_Mann_b1
  _atom_type_scat_Cromer_Mann_b2
  _atom_type_scat_Cromer_Mann_b3
  _atom_type_scat_Cromer_Mann_b4
  _atom_type_scat_Cromer_Mann_c
  _atom_type_scat_source
  _atom_type_scat_dispersion_source
 H 0.00000 0.00000 0.49300 0.32291 0.14019 0.04081 10.51090 26.12570 3.14236
 57.79970 0.0030380000826
 'International Tables Volume C Table 6.1.1.4 (pp. 500-502)' custom
 C 0.00330 0.00160 2.31000 1.02000 1.58860 0.86500 20.84390 10.20750 0.56870
 51.65120 0.215599998832
 'International Tables Volume C Table 6.1.1.4 (pp. 500-502)' custom
 O 0.01060 0.00600 3.04850 2.28680 1.54630 0.86700 13.27710 5.70110 0.32390
 32.90890 0.250800013542
 'International Tables Volume C Table 6.1.1.4 (pp. 500-502)' custom

_space_group_crystal_system        'orthorhombic'
_space_group_IT_number             19
_space_group_name_H-M_alt          'P 21 21 21'
_space_group_name_Hall             ' P 2ac 2ab'
loop_
  _space_group_symop_id
  _space_group_symop_operation_xyz
 1 x,y,z
 2 x+1/2,-y+1/2,-z
 3 -x,y+1/2,-z+1/2
 4 -x+1/2,-y,z+1/2

_symmetry_Int_Tables_number        19
_cell_length_a                     8.264(4)
_cell_length_b                     8.901(2)
_cell_length_c                     8.9223(14)
_cell_angle_alpha                  90
_cell_angle_beta                   90
_cell_angle_gamma                  90
_cell_volume                       656.3(4)
_cell_formula_units_Z              4
_cell_measurement_temperature      122.4(5)
_cell_measurement_reflns_used      20
_exptl_absorpt_coefficient_mu      0.139
_exptl_crystal_density_diffrn      1.540
_exptl_crystal_F_000               328.248
_exptl_crystal_size_max            0.37
_exptl_crystal_size_mid            0.32
_exptl_crystal_size_min            0.26
_exptl_crystal_description         prism
_exptl_crystal_colour              colourless
_diffrn_measurement_device_type    'Enraf Nonius CAD4'
_diffrn_reflns_av_R_equivalents    0.0000
_diffrn_reflns_av_unetI/netI       0.0312
_diffrn_reflns_Laue_measured_fraction_full  1.0000
_diffrn_reflns_Laue_measured_fraction_max  0.9998
_diffrn_reflns_limit_h_max         20
_diffrn_reflns_limit_h_min         0
_diffrn_reflns_limit_k_max         21
_diffrn_reflns_limit_k_min         0
_diffrn_reflns_limit_l_max         21
_diffrn_reflns_limit_l_min         -21
_diffrn_reflns_number              9942
_diffrn_reflns_point_group_measured_fraction_full  1.0000
_diffrn_reflns_point_group_measured_fraction_max  0.9998
_diffrn_reflns_theta_full          25.2417
_diffrn_reflns_theta_max           59.94
_diffrn_reflns_theta_min           3.23
_diffrn_ambient_temperature        122.4(5)
_diffrn_measured_fraction_theta_full  1.0000
_diffrn_measured_fraction_theta_max  0.9998
_diffrn_radiation_type             'Mo K\a'
_diffrn_radiation_wavelength       0.71073
_reflns_Friedel_coverage           1.000
_reflns_limit_h_max                20
_reflns_limit_h_min                -20
_reflns_limit_k_max                21
_reflns_limit_k_min                -21
_reflns_limit_l_max                21
_reflns_limit_l_min                -21
_reflns_number_gt                  8775
_reflns_number_total               9942
_reflns_threshold_expression       I>=2u(I)
_computing_molecular_graphics      'Olex2 1.3 (Dolomanov et al., 2009)'
_computing_publication_material    'Olex2 1.3 (Dolomanov et al., 2009)'
_computing_structure_refinement    'olex2.refine 1.3 (Bourhis et al., 2015)'
_computing_data_collection         'Enraf-Nonius Express'
_computing_structure_solution      'SHELXS-97 (Sheldrick, 1990)'
_refine_diff_density_max           0.1618
_refine_diff_density_min           -0.2025
_refine_diff_density_rms           0.0412
_refine_ls_abs_structure_details  
 'Flack, H. D. (1983). Acta Cryst. A39, 876-881.'
_refine_ls_abs_structure_Flack     0.1(2)
_refine_ls_d_res_high              0.4106
_refine_ls_d_res_low               6.3015
_refine_ls_goodness_of_fit_ref     0.6575
_refine_ls_hydrogen_treatment      refall
_refine_ls_matrix_type             full
_refine_ls_number_constraints      0
_refine_ls_number_parameters       199
_refine_ls_number_reflns           9942
_refine_ls_number_restraints       0
_refine_ls_R_factor_all            0.0213
_refine_ls_R_factor_gt             0.0156
_refine_ls_restrained_S_all        0.6575
_refine_ls_shift/su_max            0.0002
_refine_ls_shift/su_mean           0.0000
_refine_ls_structure_factor_coef   Fsqd
_refine_ls_weighting_details      
 'w=1/[\s^2^(Fo^2^)+(0.0000P)^2^] where P=(Fo^2^+2Fc^2^)/3'
_refine_ls_weighting_scheme        calc
_refine_ls_wR_factor_gt            0.0267
_refine_ls_wR_factor_ref           0.0284
_refine_special_details
;
Aspherical atom refinement in Olex2
with DiSCaMB generated form factors
Hirshfeld Atom Refinement using
Orca5 generated wavefunction calculated
with B3LYP using cc-pVTZ basis set
atomic electron densities are aproximated
as multipole expansion with L_max = 7
;
loop_
  _atom_site_label
  _atom_site_type_symbol
  _atom_site_fract_x
  _atom_site_fract_y
  _atom_site_fract_z
  _atom_site_U_iso_or_equiv
  _atom_site_adp_type
  _atom_site_occupancy
  _atom_site_refinement_flags_posn
 O1 O 0.678519(14) 0.228811(14) 0.421641(13) 0.011879(15) Uani 1.000000 .
 O2 O 0.614779(13) 0.436042(14) 0.182502(13) 0.012136(16) Uani 1.000000 .
 O3 O 0.318149(15) 0.431199(13) 0.040160(12) 0.011703(15) Uani 1.000000 .
 O4 O 0.229109(14) 0.129559(13) 0.108498(13) 0.011476(15) Uani 1.000000 .
 O5 O -0.088669(14) 0.205110(14) 0.216072(14) 0.013216(17) Uani 1.000000 .
 C1 C 0.524598(16) 0.293778(17) 0.390590(16) 0.011009(18) Uani 1.000000 .
 C2 C 0.500680(16) 0.322883(16) 0.224430(15) 0.009202(16) Uani 1.000000 .
 C3 C 0.327680(16) 0.375480(15) 0.189860(15) 0.009288(16) Uani 1.000000 .
 C4 C 0.200821(15) 0.251732(15) 0.210088(15) 0.009347(16) Uani 1.000000 .
 C5 C 0.031840(17) 0.314810(17) 0.185562(18) 0.011887(19) Uani 1.000000 .
 H1A H 0.5115(5) 0.4025(5) 0.4517(4) 0.0305(9) Uani 1.000000 .
 H1B H 0.4336(5) 0.2170(5) 0.4332(4) 0.0318(10) Uani 1.000000 .
 H2 H 0.5259(4) 0.2179(4) 0.1620(4) 0.0204(8) Uani 1.000000 .
 H3 H 0.2970(4) 0.4672(4) 0.2675(4) 0.0220(8) Uani 1.000000 .
 H4 H 0.2063(5) 0.2101(4) 0.3255(4) 0.0255(8) Uani 1.000000 .
 H5B H 0.0207(5) 0.3563(5) 0.0713(4) 0.0315(9) Uani 1.000000 .
 H5A H 0.0127(5) 0.4102(4) 0.2622(5) 0.0326(9) Uani 1.000000 .
 H11 H 0.7550(5) 0.2434(6) 0.3398(5) 0.0264(10) Uani 1.000000 .
 H12 H 0.6519(6) 0.4167(5) 0.0825(5) 0.0324(11) Uani 1.000000 .
 H13 H 0.3283(6) 0.5405(5) 0.0454(5) 0.0266(10) Uani 1.000000 .
 H14 H 0.2786(5) 0.0504(4) 0.1660(5) 0.0264(10) Uani 1.000000 .
 H15 H -0.1190(6) 0.1584(5) 0.1237(5) 0.0310(11) Uani 1.000000 .

loop_
  _atom_site_aniso_label
  _atom_site_aniso_U_11
  _atom_site_aniso_U_22
  _atom_site_aniso_U_33
  _atom_site_aniso_U_12
  _atom_site_aniso_U_13
  _atom_site_aniso_U_23
 O1 0.00967(3) 0.01606(4) 0.00991(3) 0.00061(3) -0.00095(3) 0.00052(3)
 O2 0.01070(3) 0.01407(4) 0.01164(3) -0.00287(3) 0.00066(3) -0.00058(3)
 O3 0.01299(4) 0.01261(4) 0.00951(3) 0.00062(3) -0.00053(3) 0.00035(3)
 O4 0.01174(3) 0.01125(3) 0.01144(3) 0.00151(3) -0.00158(3) -0.00160(3)
 O5 0.00918(3) 0.01762(4) 0.01285(4) -0.00146(3) 0.00149(3) -0.00156(3)
 C1 0.00911(4) 0.01539(5) 0.00852(4) 0.00037(4) 0.00021(3) -0.00036(4)
 C2 0.00813(3) 0.01116(4) 0.00832(4) -0.00026(3) -0.00021(3) -0.00099(3)
 C3 0.00845(4) 0.01081(4) 0.00861(3) 0.00023(3) -0.00020(3) -0.00098(3)
 C4 0.00797(4) 0.01155(4) 0.00852(4) 0.00023(3) -0.00029(3) -0.00051(3)
 C5 0.00841(4) 0.01252(5) 0.01473(5) 0.00093(3) -0.00010(4) -0.00149(4)
 H1A 0.036(2) 0.032(2) 0.023(2) 0.0064(19) -0.0062(17) -0.0071(18)
 H1B 0.0199(18) 0.045(3) 0.030(2) 0.0002(19) 0.0039(17) 0.013(2)
 H2 0.0263(19) 0.0169(16) 0.0180(17) 0.0039(15) 0.0042(15) -0.0053(15)
 H3 0.029(2) 0.0216(17) 0.0152(17) 0.0044(16) 0.0015(16) -0.0050(15)
 H4 0.031(2) 0.0278(19) 0.0177(18) -0.0030(16) 0.0020(17) -0.0005(16)
 H5B 0.031(2) 0.036(2) 0.027(2) -0.0004(18) -0.0002(17) 0.0129(19)
 H5A 0.0200(18) 0.034(2) 0.044(2) 0.0044(18) -0.0014(17) -0.013(2)
 H11 0.019(2) 0.034(3) 0.026(2) 0.002(2) -0.0073(18) 0.003(2)
 H12 0.038(3) 0.034(3) 0.025(2) -0.006(2) 0.010(2) 0.002(2)
 H13 0.030(3) 0.031(2) 0.019(2) -0.000(2) -0.0027(19) 0.0040(19)
 H14 0.029(2) 0.021(2) 0.029(2) 0.0051(19) 0.000(2) 0.0027(19)
 H15 0.036(3) 0.031(3) 0.026(2) -0.007(2) -0.000(2) -0.000(2)

loop_
  _geom_bond_atom_site_label_1
  _geom_bond_atom_site_label_2
  _geom_bond_distance
  _geom_bond_site_symmetry_2
  _geom_bond_publ_flag
 O1 C1 1.4245(6) . ?
 O1 H11 0.974(4) . ?
 O2 C2 1.4295(4) . ?
 O2 H12 0.959(4) . ?
 O3 C3 1.4269(3) . ?
 O3 H13 0.978(4) . ?
 O4 C4 1.4349(3) . ?
 O4 H14 0.963(4) . ?
 O5 C5 1.4210(4) . ?
 O5 H15 0.957(5) . ?
 C1 C2 1.5179(3) . ?
 C1 H1A 1.116(4) . ?
 C1 H1B 1.085(4) . ?
 C2 C3 1.5357(7) . ?
 C2 H2 1.107(3) . ?
 C3 C4 1.5313(4) . ?
 C3 H3 1.100(3) . ?
 C4 C5 1.5209(6) . ?
 C4 H4 1.095(3) . ?
 C5 H5B 1.088(4) . ?
 C5 H5A 1.101(4) . ?

loop_
  _geom_angle_atom_site_label_1
  _geom_angle_atom_site_label_2
  _geom_angle_atom_site_label_3
  _geom_angle
  _geom_angle_site_symmetry_1
  _geom_angle_site_symmetry_3
  _geom_angle_publ_flag
 H11 O1 C1 112.3(3) . . ?
 H12 O2 C2 109.2(3) . . ?
 H13 O3 C3 107.3(3) . . ?
 H14 O4 C4 106.7(3) . . ?
 H15 O5 C5 108.5(3) . . ?
 C2 C1 O1 112.056(11) . . ?
 H1A C1 O1 110.1(2) . . ?
 H1A C1 C2 108.4(2) . . ?
 H1B C1 O1 107.2(2) . . ?
 H1B C1 C2 111.1(2) . . ?
 H1B C1 H1A 107.9(3) . . ?
 C1 C2 O2 106.855(11) . . ?
 C3 C2 O2 110.286(11) . . ?
 C3 C2 C1 111.681(11) . . ?
 H2 C2 O2 109.78(18) . . ?
 H2 C2 C1 108.84(19) . . ?
 H2 C2 C3 109.35(19) . . ?
 C2 C3 O3 110.203(11) . . ?
 C4 C3 O3 108.816(10) . . ?
 C4 C3 C2 113.229(11) . . ?
 H3 C3 O3 108.57(18) . . ?
 H3 C3 C2 108.34(18) . . ?
 H3 C3 C4 107.55(19) . . ?
 C3 C4 O4 111.049(11) . . ?
 C5 C4 O4 109.784(11) . . ?
 C5 C4 C3 110.249(11) . . ?
 H4 C4 O4 109.3(2) . . ?
 H4 C4 C3 109.0(2) . . ?
 H4 C4 C5 107.3(2) . . ?
 C4 C5 O5 111.239(12) . . ?
 H5B C5 O5 110.7(2) . . ?
 H5B C5 C4 109.8(2) . . ?
 H5A C5 O5 108.1(2) . . ?
 H5A C5 C4 109.09(19) . . ?
 H5A C5 H5B 107.9(3) . . ?

loop_
  _geom_torsion_atom_site_label_1
  _geom_torsion_atom_site_label_2
  _geom_torsion_atom_site_label_3
  _geom_torsion_atom_site_label_4
  _geom_torsion
  _geom_torsion_site_symmetry_1
  _geom_torsion_site_symmetry_2
  _geom_torsion_site_symmetry_3
  _geom_torsion_site_symmetry_4
  _geom_torsion_publ_flag
 O1 C1 C2 O2 -65.988(13) . . . . ?
 O1 C1 C2 C3 173.329(12) . . . . ?
 O2 C2 C3 O3 49.373(11) . . . . ?
 O2 C2 C3 C4 171.509(10) . . . . ?
 O3 C3 C2 C1 168.033(11) . . . . ?
 O3 C3 C4 O4 60.520(11) . . . . ?
 O3 C3 C4 C5 -61.387(12) . . . . ?
 O4 C4 C3 C2 -62.388(12) . . . . ?
 O4 C4 C5 O5 62.264(12) . . . . ?
 O5 C5 C4 C3 -175.085(11) . . . . ?
 C1 C2 C3 C4 -69.831(12) . . . . ?
 C2 C3 C4 C5 175.706(11) . . . . ?

loop_
  _diffrn_refln_index_h
  _diffrn_refln_index_k
  _diffrn_refln_index_l
  _diffrn_refln_intensity_net
  _diffrn_refln_intensity_u
 0 0 2 4713.47 80.22
 0 0 4 0.79 0.23
 0 0 6 244.55 4.61
 0 0 8 836.03 15.31
 0 0 10 750.18 13.79
 0 0 12 199.47 4.26
 0 0 14 55.94 1.82
 0 0 16 6.07 0.9
 0 0 18 11.22 1.08
 0 0 20 7.48 1.01
 0 1 1 511.68 9.36
 0 1 2 884.17 16.28
 0 1 3 4849.21 87.56
 0 1 4 419.68 7.69
 0 1 5 5157.19 94.28
 0 1 6 1833.44 33.07
 0 1 7 463.73 8.52
 0 1 8 219.75 4.28
 0 1 9 190.17 3.83
 0 1 10 86.2 2.08
 0 1 11 62.67 1.73
 0 1 12 21.92 1.02
 0 1 13 85.85 2.3
 0 1 14 17.8 1.05
 0 1 15 1.2 0.69
 0 1 16 0.94 0.77
 0 1 17 0.63 0.78
 0 1 18 6.59 0.97
 0 1 19 6.62 0.96
 0 1 20 54.91 1.98
 0 1 21 0.63 0.78
 0 2 0 7469.63 133.29
 0 2 1 2317.9 41.56
 0 2 2 2063.34 36.63
 0 2 3 779.13 14.27
 0 2 4 24.1 0.64
 0 2 5 53.66 1.2
 0 2 6 790.71 14.48
 0 2 7 1293.73 23.18
 0 2 8 4.07 0.42
 0 2 9 31.96 1.01
 0 2 10 347.6 6.74
 0 2 11 12.87 0.78
 0 2 12 9.79 0.77
 0 2 13 7.3 0.76
 0 2 14 165.01 3.83
 0 2 15 77.61 2.3
 0 2 16 29.81 1.46
 0 2 17 6.78 0.97
 0 2 18 12.73 1.12
 0 2 19 6.24 0.96
 0 2 20 5.62 0.94
 0 2 21 19.38 1.2
 0 3 1 6231.69 106.46
 0 3 2 250.73 4.6
 0 3 3 0.71 0.23
 0 3 4 359.55 6.59
 0 3 5 853.77 15.66
 0 3 6 293.89 5.51
 0 3 7 3.42 0.39
 0 3 8 2.67 0.41
 0 3 9 177.28 3.63
 0 3 10 125.28 2.82
 0 3 11 184.07 3.94
 0 3 12 24.94 1.1
 0 3 13 144.87 3.4
 0 3 14 1.71 0.7
 0 3 15 30.47 1.39
 0 3 16 32.59 1.52
 0 3 17 23.07 1.35
 0 3 18 25.37 1.41
 0 3 19 29.78 1.53
 0 3 20 23.58 1.34
 0 3 21 12.25 1.03
 0 4 0 24.48 0.63
 0 4 1 624.11 11.41
 0 4 2 30.01 0.74
 0 4 3 116.07 2.28
 0 4 4 129.46 2.55
 0 4 5 341.18 6.32
 0 4 6 96.89 2.06
 0 4 7 329.09 6.21
 0 4 8 37.25 1.09
 0 4 9 1.07 0.45
 0 4 10 1.34 0.51
 0 4 11 7.71 0.7
 0 4 12 1.08 0.59
 0 4 13 1.07 0.65
 0 4 14 167.91 3.92
 0 4 15 -0.17 0.71
 0 4 16 24.94 1.37
 0 4 17 0.04 0.81
 0 4 18 0.81 0.83
 0 4 19 13.39 1.17
 0 4 20 3.76 0.87
 0 4 21 11.26 1
 0 5 1 102.55 2.05
 0 5 2 2.94 0.29
 0 5 3 40.79 0.99
 0 5 4 141.12 2.8
 0 5 5 880.73 16.12
 0 5 6 94.78 2.06
 0 5 7 11.47 0.59
 0 5 8 16.32 0.73
 0 5 9 87.9 2.13
 0 5 10 40.86 1.33
 0 5 11 66.8 1.88
 0 5 12 29.52 1.24
 0 5 13 31.42 1.34
 0 5 14 26.81 1.29
 0 5 15 0.38 0.74
 0 5 16 6.61 0.96
 0 5 17 12.23 1.11
 0 5 18 10.98 1.08
 0 5 19 5.14 0.95
 0 5 20 0.16 0.79
 0 5 21 -0.4 0.76
 0 6 0 734.82 13.43
 0 6 1 39.76 0.99
 0 6 2 206.9 3.95
 0 6 3 368.82 6.83
 0 6 4 2.11 0.35
 0 6 5 110.91 2.34
 0 6 6 2.35 0.41
 0 6 7 34.42 1.06
 0 6 8 158.36 3.37
 0 6 9 46.86 1.42
 0 6 10 1.31 0.55
 0 6 11 79.78 2.15
 0 6 12 8.11 0.81
 0 6 13 61.68 1.95
 0 6 14 0.23 0.69
 0 6 15 120.38 3.16
 0 6 16 0.18 0.8
 0 6 17 45.07 1.81
 0 6 18 17.93 1.23
 0 6 19 1.46 0.86
 0 6 20 1.39 0.8
 0 7 1 12.21 0.54
 0 7 2 362.21 6.73
 0 7 3 0.58 0.34
 0 7 4 308.5 5.84
 0 7 5 56.86 1.43
 0 7 6 19.78 0.78
 0 7 7 48.19 1.38
 0 7 8 79.36 2
 0 7 9 39.73 1.33
 0 7 10 68.35 1.92
 0 7 11 4.91 0.71
 0 7 12 15.01 0.99
 0 7 13 81.83 2.36
 0 7 14 -0.16 0.7
 0 7 15 6.94 0.96
 0 7 16 4.56 0.92
 0 7 17 3.61 0.91
 0 7 18 0.6 0.84
 0 7 19 22.03 1.3
 0 7 20 17.66 1.15
 0 8 0 187.53 3.69
 0 8 1 76.36 1.75
 0 8 2 54.83 1.37
 0 8 3 90.22 2.02
 0 8 4 177.34 3.58
 0 8 5 58.13 1.5
 0 8 6 78.96 1.95
 0 8 7 0.53 0.49
 0 8 8 17.15 0.88
 0 8 9 33.53 1.25
 0 8 10 68.05 1.95
 0 8 11 28.61 1.25
 0 8 12 4.18 0.76
 0 8 13 21.64 1.2
 0 8 14 31.71 1.51
 0 8 15 60.98 2.11
 0 8 16 3.04 0.89
 0 8 17 3.92 0.91
 0 8 18 6 0.98
 0 8 19 3.9 0.88
 0 8 20 6.68 0.94
 0 9 1 2.59 0.44
 0 9 2 142.5 2.99
 0 9 3 22.9 0.86
 0 9 4 66.63 1.71
 0 9 5 197.8 4.08
 0 9 6 39.72 1.29
 0 9 7 22.51 0.99
 0 9 8 0.77 0.57
 0 9 9 101.79 2.57
 0 9 10 119.03 2.94
 0 9 11 25.59 1.23
 0 9 12 10.75 0.94
 0 9 13 31.5 1.49
 0 9 14 0.52 0.8
 0 9 15 2.73 0.88
 0 9 16 78.38 2.44
 0 9 17 0.37 0.83
 0 9 18 2.87 0.88
 0 9 19 22.13 1.25
 0 10 0 3.6 0.54
 0 10 1 352.13 6.76
 0 10 2 11.48 0.7
 0 10 3 75.7 1.92
 0 10 4 2.16 0.53
 0 10 5 94.75 2.32
 0 10 6 4.93 0.64
 0 10 7 1.06 0.57
 0 10 8 35.42 1.34
 0 10 9 2.85 0.68
 0 10 10 2 0.7
 0 10 11 1.7 0.72
 0 10 12 0.53 0.71
 0 10 13 1.11 0.8
 0 10 14 0.31 0.81
 0 10 15 0.33 0.82
 0 10 16 0.62 0.83
 0 10 17 14.93 1.18
 0 10 18 4.16 0.88
 0 10 19 2.57 0.8
 0 11 1 66.21 1.79
 0 11 2 8.7 0.69
 0 11 3 2.53 0.58
 0 11 4 13.4 0.83
 0 11 5 5.74 0.68
 0 11 6 6.14 0.71
 0 11 7 1.07 0.63
 0 11 8 11.78 0.9
 0 11 9 3.08 0.73
 0 11 10 76 2.25
 0 11 11 7.94 0.9
 0 11 12 1.85 0.83
 0 11 13 16.43 1.21
 0 11 14 1.45 0.84
 0 11 15 11.74 1.11
 0 11 16 30.99 1.55
 0 11 17 0.34 0.8
 0 11 18 1.86 0.8
 0 12 0 45.97 1.48
 0 12 1 14.6 0.87
 0 12 2 0.38 0.56
 0 12 3 2.96 0.64
 0 12 4 126.7 3.01
 0 12 5 0.1 0.6
 0 12 6 5.03 0.74
 0 12 7 76.6 2.19
 0 12 8 10.04 0.9
 0 12 9 29.58 1.36
 0 12 10 59.5 1.99
 0 12 11 3.94 0.89
 0 12 12 0.69 0.8
 0 12 13 0.65 0.84
 0 12 14 27.64 1.45
 0 12 15 11.83 1.15
 0 12 16 8.44 1.02
 0 12 17 2.3 0.82
 0 12 18 1.74 0.79
 0 13 1 19.21 1.03
 0 13 2 40.64 1.46
 0 13 3 0.04 0.62
 0 13 4 107.43 2.74
 0 13 5 0.71 0.65
 0 13 6 0.14 0.65
 0 13 7 4.09 0.79
 0 13 8 3.12 0.79
 0 13 9 25.57 1.37
 0 13 10 5.48 0.94
 0 13 11 9.95 1.06
 0 13 12 1.44 0.84
 0 13 13 31 1.53
 0 13 14 1.15 0.87
 0 13 15 0.9 0.84
 0 13 16 0.72 0.81
 0 13 17 -0.25 0.75
 0 14 0 17.59 1.06
 0 14 1 18.53 1.08
 0 14 2 95.77 2.56
 0 14 3 3.39 0.76
 0 14 4 27.36 1.3
 0 14 5 0.59 0.7
 0 14 6 1.77 0.74
 0 14 7 64.49 2.14
 0 14 8 -0.36 0.79
 0 14 9 34.07 1.58
 0 14 10 0.31 0.83
 0 14 11 5.91 0.97
 0 14 12 -0.11 0.81
 0 14 13 6.5 1.02
 0 14 14 31.03 1.53
 0 14 15 7.04 0.97
 0 14 16 0.05 0.74
 0 15 1 33.9 1.45
 0 15 2 13.93 1.04
 0 15 3 102.01 2.76
 0 15 4 17.3 1.13
 0 15 5 24.47 1.34
 0 15 6 43.24 1.74
 0 15 7 31.89 1.54
 0 15 8 123.99 3.26
 0 15 9 10.28 1.1
 0 15 10 19.96 1.3
 0 15 11 7.69 1.01
 0 15 12 7.58 1.03
 0 15 13 3.46 0.92
 0 15 14 13.69 1.12
 0 15 15 -0.45 0.75
 0 16 0 251.51 5.57
 0 16 1 12.54 1.11
 0 16 2 51.04 1.9
 0 16 3 59.13 2.06
 0 16 4 3.6 0.89
 0 16 5 0.01 0.79
 0 16 6 19.96 1.29
 0 16 7 1.36 0.87
 0 16 8 28.73 1.5
 0 16 9 0.42 0.83
 0 16 10 16.77 1.22
 0 16 11 2.03 0.89
 0 16 12 16.79 1.22
 0 16 13 2.76 0.86
 0 16 14 18.96 1.18
 0 17 1 70.43 2.3
 0 17 2 69.53 2.29
 0 17 3 27.47 1.47
 0 17 4 25.17 1.41
 0 17 5 9.19 1.07
 0 17 6 58.82 2.08
 0 17 7 26.5 1.45
 0 17 8 13.9 1.15
 0 17 9 1.55 0.88
 0 17 10 0.26 0.82
 0 17 11 2.18 0.86
 0 17 12 1.61 0.82
 0 17 13 15.58 1.09
 0 18 0 3.27 0.9
 0 18 1 40.44 1.73
 0 18 2 3.46 0.92
 0 18 3 60.09 2.11
 0 18 4 0.07 0.84
 0 18 5 5.5 0.97
 0 18 6 -0.16 0.84
 0 18 7 80.11 2.52
 0 18 8 1.65 0.88
 0 18 9 2.04 0.86
 0 18 10 4.39 0.9
 0 18 11 1.36 0.79
 0 18 12 6.01 0.91
 0 19 1 6.64 0.98
 0 19 2 5.7 1.01
 0 19 3 2 0.89
 0 19 4 9.98 1.1
 0 19 5 2.66 0.91
 0 19 6 27.83 1.46
 0 19 7 1.53 0.86
 0 19 8 1.56 0.83
 0 19 9 2.63 0.83
 0 19 10 0.24 0.74
 0 20 0 22.87 1.37
 0 20 1 0.43 0.84
 0 20 2 1.74 0.85
 0 20 3 15.92 1.19
 0 20 4 0.84 0.82
 0 20 5 -0.09 0.79
 0 20 6 0.12 0.78
 0 20 7 -0.13 0.75
 0 20 8 1 0.8
 0 21 1 0.5 0.77
 0 21 2 -0.12 0.76
 0 21 3 1.52 0.79
 0 21 4 -0.06 0.74
 0 21 5 3.11 0.86
 1 0 1 644.46 11.87
 1 0 2 5224.21 93.9
 1 0 3 1784.52 32.64
 1 0 4 2186.72 39.97
 1 0 5 41.12 0.97
 1 0 6 62.4 1.39
 1 0 7 3.75 0.37
 1 0 8 69.71 1.62
 1 0 9 1.18 0.4
 1 0 10 5.22 0.55
 1 0 11 0.84 0.51
 1 0 12 56.51 1.68
 1 0 13 34.29 1.33
 1 0 14 18.59 1.06
 1 0 15 23.7 1.22
 1 0 16 -0.34 0.72
 1 0 17 0.83 0.81
 1 0 18 16.85 1.22
 1 0 19 0.06 0.82
 1 0 20 0.6 0.82
 1 0 21 6.48 0.89
 1 1 -21 8.55 0.97
 1 1 -20 14.75 1.15
 1 1 -19 9.37 1.04
 1 1 -18 15.07 1.19
 1 1 -17 13.02 1.12
 1 1 -16 6.48 0.91
 1 1 -15 41.07 1.58
 1 1 -14 7.08 0.81
 1 1 -13 4.54 0.7
 1 1 -12 66.36 1.86
 1 1 -11 195.04 4.1
 1 1 -10 66.01 1.72
 1 1 -9 8.31 0.55
 1 1 -8 286.37 5.45
 1 1 -7 127.25 2.58
 1 1 -6 3.76 0.33
 1 1 -5 509.9 9.3
 1 1 -4 1205.84 22.07
 1 1 -3 374.91 6.83
 1 1 -2 2297.6 41.3
 1 1 -1 870.75 15.88
 1 1 0 143.76 2.61
 1 1 1 897.91 16.37
 1 1 2 2298.58 41.73
 1 1 3 376.49 6.87
 1 1 4 1180.56 21.69
 1 1 5 515.17 9.41
 1 1 6 3.81 0.33
 1 1 7 128.2 2.6
 1 1 8 293.63 5.58
 1 1 9 8.36 0.55
 1 1 10 64.13 1.69
 1 1 11 196.94 4.14
 1 1 12 64.53 1.84
 1 1 13 4.85 0.71
 1 1 14 6.64 0.8
 1 1 15 40.54 1.57
 1 1 16 6.07 0.91
 1 1 17 12.78 1.11
 1 1 18 15.89 1.19
 1 1 19 8.61 1.02
 1 1 20 13.55 1.14
 1 1 21 9.16 0.97
 1 2 -21 6.01 0.89
 1 2 -20 3.05 0.87
 1 2 -19 5.37 0.98
 1 2 -18 20.01 1.28
 1 2 -17 10.93 1.07
 1 2 -16 39.43 1.65
 1 2 -15 6.9 0.86
 1 2 -14 4.86 0.76
 1 2 -13 18.88 1.02
 1 2 -12 55.9 1.68
 1 2 -11 59.6 1.68
 1 2 -10 148.21 3.2
 1 2 -9 81.14 1.9
 1 2 -8 214.48 4.19
 1 2 -7 606.01 11.06
 1 2 -6 7.53 0.42
 1 2 -5 1084.72 19.78
 1 2 -4 161.39 3.05
 1 2 -3 1434.62 26.38
 1 2 -2 1366.19 25.07
 1 2 -1 802.41 14.68
 1 2 0 3948.11 67.6
 1 2 1 812.28 14.94
 1 2 2 1352.21 24.94
 1 2 3 1404.95 26
 1 2 4 157.23 3
 1 2 5 1071.75 19.7
 1 2 6 7.6 0.42
 1 2 7 606.32 11.12
 1 2 8 213.37 4.19
 1 2 9 81.24 1.91
 1 2 10 149.02 3.22
 1 2 11 58.57 1.66
 1 2 12 55.35 1.67
 1 2 13 16.87 0.98
 1 2 14 4.4 0.76
 1 2 15 6.24 0.85
 1 2 16 39.27 1.66
 1 2 17 11.7 1.09
 1 2 18 20.92 1.31
 1 2 19 6.84 1.02
 1 2 20 2.63 0.87
 1 2 21 5.24 0.87
 1 3 -21 5.4 0.87
 1 3 -20 4.23 0.89
 1 3 -19 4.18 0.94
 1 3 -18 14.76 1.18
 1 3 -17 6.84 0.98
 1 3 -16 7.87 0.97
 1 3 -15 4.87 0.82
 1 3 -14 37.61 1.48
 1 3 -13 126.11 3.05
 1 3 -12 66.73 1.9
 1 3 -11 133.73 3.03
 1 3 -10 16.88 0.82
 1 3 -9 130.04 2.78
 1 3 -8 266.85 5.14
 1 3 -7 219.52 4.23
 1 3 -6 498.2 9.06
 1 3 -5 532.24 9.68
 1 3 -4 359.2 6.54
 1 3 -3 2299.92 41.79
 1 3 -2 3035.42 54.49
 1 3 -1 448.98 8.21
 1 3 0 112.14 2.13
 1 3 1 457.1 8.35
 1 3 2 2980.65 53.91
 1 3 3 2287.96 41.81
 1 3 4 359.89 6.6
 1 3 5 537.21 9.85
 1 3 6 506 9.26
 1 3 7 222.94 4.32
 1 3 8 266.96 5.17
 1 3 9 130.15 2.8
 1 3 10 17.41 0.83
 1 3 11 136.09 3.09
 1 3 12 70.38 1.97
 1 3 13 126.71 3.07
 1 3 14 37.02 1.46
 1 3 15 5.24 0.82
 1 3 16 7.57 0.98
 1 3 17 6.82 0.97
 1 3 18 14.39 1.16
 1 3 19 4.74 0.95
 1 3 20 4.86 0.92
 1 3 21 5.46 0.87
 1 4 -21 0.37 0.75
 1 4 -20 1.53 0.81
 1 4 -19 1.18 0.85
 1 4 -18 57.06 2.04
 1 4 -17 8.93 1.03
 1 4 -16 116.7 3.11
 1 4 -15 8.16 0.91
 1 4 -14 77.13 2.25
 1 4 -13 22.13 1.13
 1 4 -12 155.24 3.52
 1 4 -11 50.89 1.56
 1 4 -10 25.82 1.02
 1 4 -9 32.51 1.09
 1 4 -8 435.8 8.12
 1 4 -7 88.35 1.96
 1 4 -6 522.71 9.52
 1 4 -5 360.94 6.65
 1 4 -4 135.58 2.66
 1 4 -3 2159.57 39.61
 1 4 -2 479.55 8.74
 1 4 -1 312.1 5.69
 1 4 0 19.87 0.55
 1 4 1 308.43 5.64
 1 4 2 469.52 8.64
 1 4 3 2090.92 38.71
 1 4 4 135.08 2.67
 1 4 5 354.87 6.6
 1 4 6 518.25 9.57
 1 4 7 86.55 1.94
 1 4 8 431.07 8.11
 1 4 9 30.56 1.05
 1 4 10 26.57 1.04
 1 4 11 51.92 1.58
 1 4 12 158.27 3.59
 1 4 13 21.91 1.12
 1 4 14 77.41 2.26
 1 4 15 9.17 0.93
 1 4 16 113.38 3.05
 1 4 17 9.75 1.04
 1 4 18 58.57 2.07
 1 4 19 0.59 0.85
 1 4 20 2.06 0.82
 1 4 21 1.19 0.76
 1 5 -21 6.91 0.93
 1 5 -20 8.23 0.98
 1 5 -19 4.49 0.93
 1 5 -18 4.73 0.93
 1 5 -17 43.93 1.79
 1 5 -16 12.01 1.1
 1 5 -15 17.35 1.17
 1 5 -14 25.54 1.26
 1 5 -13 301.79 6.23
 1 5 -12 56.46 1.76
 1 5 -11 171.14 3.76
 1 5 -10 81.31 2.07
 1 5 -9 273.37 5.4
 1 5 -8 200.32 4.02
 1 5 -7 189.43 3.77
 1 5 -6 114.98 2.41
 1 5 -5 212.69 4.08
 1 5 -4 110.59 2.26
 1 5 -3 377.26 6.93
 1 5 -2 116.39 2.31
 1 5 -1 509.64 9.3
 1 5 0 523.41 9.57
 1 5 1 507.07 9.27
 1 5 2 115 2.29
 1 5 3 378.64 6.96
 1 5 4 112.17 2.3
 1 5 5 212.69 4.11
 1 5 6 116.63 2.46
 1 5 7 188.97 3.79
 1 5 8 198.12 4
 1 5 9 272.93 5.44
 1 5 10 81.21 2.08
 1 5 11 172.14 3.79
 1 5 12 56.66 1.77
 1 5 13 300.89 6.27
 1 5 14 26.97 1.29
 1 5 15 17.05 1.17
 1 5 16 11.86 1.11
 1 5 17 44.56 1.81
 1 5 18 4.81 0.94
 1 5 19 3.49 0.91
 1 5 20 8.29 0.99
 1 5 21 6.41 0.92
 1 6 -20 0.87 0.77
 1 6 -19 47.05 1.84
 1 6 -18 47.54 1.84
 1 6 -17 15.63 1.21
 1 6 -16 29.89 1.5
 1 6 -15 69.35 2.24
 1 6 -14 -0.03 0.69
 1 6 -13 48.37 1.69
 1 6 -12 60.96 1.87
 1 6 -11 96.39 2.45
 1 6 -10 32.19 1.2
 1 6 -9 175.25 3.73
 1 6 -8 60.33 1.61
 1 6 -7 177.09 3.59
 1 6 -6 193.15 3.83
 1 6 -5 97.96 2.11
 1 6 -4 208.63 4.03
 1 6 -3 195.05 3.76
 1 6 -2 207.55 3.96
 1 6 -1 125.29 2.5
 1 6 0 324.97 6.02
 1 6 1 121.41 2.44
 1 6 2 206.44 3.96
 1 6 3 197.65 3.82
 1 6 4 203.29 3.96
 1 6 5 96.37 2.1
 1 6 6 191.94 3.84
 1 6 7 177.85 3.64
 1 6 8 60.97 1.63
 1 6 9 173.29 3.72
 1 6 10 32.41 1.21
 1 6 11 96.3 2.46
 1 6 12 61.45 1.89
 1 6 13 46.58 1.65
 1 6 14 -0.31 0.69
 1 6 15 68.95 2.23
 1 6 16 29.76 1.49
 1 6 17 15.7 1.2
 1 6 18 48.2 1.84
 1 6 19 46.62 1.84
 1 6 20 0.7 0.79
 1 7 -20 0.28 0.75
 1 7 -19 3.1 0.89
 1 7 -18 2.36 0.9
 1 7 -17 7.77 1.02
 1 7 -16 42.92 1.76
 1 7 -15 3.56 0.89
 1 7 -14 19.98 1.23
 1 7 -13 19.1 1.12
 1 7 -12 82.18 2.3
 1 7 -11 126.8 3.04
 1 7 -10 29.48 1.19
 1 7 -9 49.01 1.5
 1 7 -8 36.63 1.22
 1 7 -7 63.35 1.66
 1 7 -6 289.32 5.57
 1 7 -5 137.56 2.86
 1 7 -4 31.02 0.94
 1 7 -3 85.04 1.88
 1 7 -2 346.13 6.47
 1 7 -1 280.25 5.28
 1 7 0 489.61 8.96
 1 7 1 277.86 5.26
 1 7 2 344.24 6.45
 1 7 3 84.14 1.87
 1 7 4 31.63 0.95
 1 7 5 138.04 2.88
 1 7 6 289.02 5.59
 1 7 7 63.74 1.68
 1 7 8 35.98 1.21
 1 7 9 48.72 1.5
 1 7 10 29.6 1.19
 1 7 11 123.59 3.01
 1 7 12 80.34 2.27
 1 7 13 19.62 1.13
 1 7 14 20.29 1.23
 1 7 15 2.76 0.87
 1 7 16 40.35 1.72
 1 7 17 7 0.99
 1 7 18 2.96 0.9
 1 7 19 4.22 0.92
 1 7 20 0.99 0.77
 1 8 -20 6.61 0.93
 1 8 -19 9.61 1.02
 1 8 -18 6.69 0.99
 1 8 -17 23.95 1.37
 1 8 -16 8.05 1
 1 8 -15 6.93 0.98
 1 8 -14 16.36 1.17
 1 8 -13 19.41 1.15
 1 8 -12 55.01 1.82
 1 8 -11 24.92 1.18
 1 8 -10 20.61 1.05
 1 8 -9 48.19 1.53
 1 8 -8 292.18 5.82
 1 8 -7 23.2 0.96
 1 8 -6 6.55 0.59
 1 8 -5 53.67 1.43
 1 8 -4 273.36 5.28
 1 8 -3 13.53 0.64
 1 8 -2 424.36 7.9
 1 8 -1 16.16 0.66
 1 8 0 36.41 1.03
 1 8 1 16.94 0.68
 1 8 2 423.24 7.9
 1 8 3 13.18 0.63
 1 8 4 274.74 5.32
 1 8 5 52.67 1.41
 1 8 6 6.06 0.58
 1 8 7 21.87 0.94
 1 8 8 287.7 5.8
 1 8 9 47.04 1.52
 1 8 10 21.39 1.07
 1 8 11 23.86 1.16
 1 8 12 53.61 1.81
 1 8 13 20.38 1.17
 1 8 14 16.79 1.18
 1 8 15 6.7 0.97
 1 8 16 6.22 0.98
 1 8 17 22.96 1.35
 1 8 18 8.48 1.02
 1 8 19 10.44 1.02
 1 8 20 6.34 0.92
 1 9 -19 2.73 0.82
 1 9 -18 11.41 1.09
 1 9 -17 7.08 1.03
 1 9 -16 7.66 1.03
 1 9 -15 20.73 1.31
 1 9 -14 24.76 1.38
 1 9 -13 3.45 0.84
 1 9 -12 56.86 1.89
 1 9 -11 104.49 2.73
 1 9 -10 30.67 1.29
 1 9 -9 86.82 2.3
 1 9 -8 105.74 2.58
 1 9 -7 30.88 1.16
 1 9 -6 6.82 0.64
 1 9 -5 30.9 1.09
 1 9 -4 42.59 1.28
 1 9 -3 60.47 1.55
 1 9 -2 122.93 2.65
 1 9 -1 271.98 5.26
 1 9 0 49.39 1.32
 1 9 1 275.99 5.35
 1 9 2 122.72 2.66
 1 9 3 60.84 1.57
 1 9 4 43.14 1.29
 1 9 5 29.78 1.07
 1 9 6 6.07 0.62
 1 9 7 30.41 1.15
 1 9 8 108.53 2.64
 1 9 9 84.74 2.27
 1 9 10 32.1 1.32
 1 9 11 105.84 2.77
 1 9 12 58.91 1.94
 1 9 13 4.28 0.85
 1 9 14 25.2 1.38
 1 9 15 19.94 1.28
 1 9 16 8.81 1.03
 1 9 17 6.92 1.03
 1 9 18 11 1.07
 1 9 19 3.38 0.84
 1 10 -19 2.23 0.78
 1 10 -18 15.34 1.14
 1 10 -17 2.72 0.9
 1 10 -16 12.62 1.12
 1 10 -15 17.59 1.24
 1 10 -14 8.52 1.02
 1 10 -13 0.46 0.79
 1 10 -12 6.52 0.91
 1 10 -11 16.15 1.06
 1 10 -10 53.05 1.77
 1 10 -9 15.02 0.97
 1 10 -8 41.79 1.46
 1 10 -7 83.16 2.19
 1 10 -6 74.87 2
 1 10 -5 242.92 4.96
 1 10 -4 38.31 1.26
 1 10 -3 153.82 3.32
 1 10 -2 25.91 0.99
 1 10 -1 208.51 4.26
 1 10 0 17.62 0.82
 1 10 1 209.15 4.27
 1 10 2 26.87 1.01
 1 10 3 153.86 3.33
 1 10 4 37.55 1.25
 1 10 5 239.78 4.91
 1 10 6 75.1 2.01
 1 10 7 85.34 2.24
 1 10 8 43.6 1.5
 1 10 9 13.61 0.94
 1 10 10 52.89 1.77
 1 10 11 16.26 1.07
 1 10 12 7.54 0.93
 1 10 13 1.2 0.82
 1 10 14 8.42 1.01
 1 10 15 18.18 1.25
 1 10 16 12.43 1.11
 1 10 17 2.6 0.9
 1 10 18 14.03 1.12
 1 10 19 1.54 0.77
 1 11 -18 12.55 1.06
 1 11 -17 23.91 1.36
 1 11 -16 16.13 1.23
 1 11 -15 28.37 1.48
 1 11 -14 22.52 1.35
 1 11 -13 54.25 1.99
 1 11 -12 9.64 1.02
 1 11 -11 75.92 2.29
 1 11 -10 16.36 1.08
 1 11 -9 63.66 1.98
 1 11 -8 56.82 1.8
 1 11 -7 1.36 0.64
 1 11 -6 12.89 0.86
 1 11 -5 113.51 2.73
 1 11 -4 19.24 0.95
 1 11 -3 24.46 1.04
 1 11 -2 100.63 2.43
 1 11 -1 18.32 0.89
 1 11 0 0.85 0.51
 1 11 1 17.86 0.89
 1 11 2 100.1 2.42
 1 11 3 25.55 1.06
 1 11 4 19.79 0.96
 1 11 5 115.17 2.77
 1 11 6 12.43 0.86
 1 11 7 1.69 0.64
 1 11 8 57.15 1.81
 1 11 9 66.62 2.04
 1 11 10 16.28 1.07
 1 11 11 76.43 2.31
 1 11 12 10.83 1.06
 1 11 13 52.5 1.95
 1 11 14 23.18 1.37
 1 11 15 28.46 1.47
 1 11 16 14.83 1.21
 1 11 17 24.21 1.35
 1 11 18 11.44 1.03
 1 12 -18 10.35 1
 1 12 -17 4.65 0.89
 1 12 -16 15.84 1.2
 1 12 -15 16.28 1.25
 1 12 -14 32.77 1.57
 1 12 -13 17.9 1.26
 1 12 -12 39.77 1.7
 1 12 -11 54.96 1.97
 1 12 -10 16.25 1.14
 1 12 -9 5.62 0.84
 1 12 -8 41.69 1.57
 1 12 -7 9.9 0.88
 1 12 -6 160.14 3.68
 1 12 -5 43.29 1.5
 1 12 -4 5.81 0.72
 1 12 -3 85.22 2.24
 1 12 -2 24.07 1.08
 1 12 -1 8.88 0.75
 1 12 0 7.99 0.73
 1 12 1 9.11 0.76
 1 12 2 23.8 1.07
 1 12 3 84.95 2.24
 1 12 4 5.27 0.7
 1 12 5 42.11 1.49
 1 12 6 167.8 3.83
 1 12 7 9.77 0.88
 1 12 8 42.04 1.58
 1 12 9 7.51 0.87
 1 12 10 14.76 1.13
 1 12 11 53.1 1.94
 1 12 12 39.38 1.7
 1 12 13 17.8 1.24
 1 12 14 31.81 1.54
 1 12 15 13.96 1.2
 1 12 16 15.88 1.2
 1 12 17 5.33 0.9
 1 12 18 9.12 0.99
 1 13 -17 -0.98 0.74
 1 13 -16 5.15 0.92
 1 13 -15 14.8 1.2
 1 13 -14 9.72 1.1
 1 13 -13 14.88 1.18
 1 13 -12 17.44 1.25
 1 13 -11 12.35 1.12
 1 13 -10 63.14 2.13
 1 13 -9 23.36 1.33
 1 13 -8 68.87 2.15
 1 13 -7 4.9 0.8
 1 13 -6 47.95 1.69
 1 13 -5 1.77 0.7
 1 13 -4 15.92 1
 1 13 -3 74.4 2.12
 1 13 -2 80.59 2.22
 1 13 -1 28.54 1.22
 1 13 0 15.98 0.96
 1 13 1 28.33 1.21
 1 13 2 82.87 2.26
 1 13 3 75.61 2.14
 1 13 4 15.97 0.99
 1 13 5 0.78 0.68
 1 13 6 48.14 1.69
 1 13 7 3.21 0.77
 1 13 8 66.62 2.11
 1 13 9 24.84 1.35
 1 13 10 64.23 2.15
 1 13 11 12.67 1.11
 1 13 12 15.85 1.2
 1 13 13 15.35 1.19
 1 13 14 10.37 1.1
 1 13 15 14.86 1.18
 1 13 16 6.26 0.94
 1 13 17 0.68 0.76
 1 14 -16 5.33 0.88
 1 14 -15 21.87 1.3
 1 14 -14 0.74 0.85
 1 14 -13 12.79 1.17
 1 14 -12 0.77 0.83
 1 14 -11 1.56 0.87
 1 14 -10 6.69 0.99
 1 14 -9 16.44 1.21
 1 14 -8 12.01 1.08
 1 14 -7 46.23 1.78
 1 14 -6 12.7 1.01
 1 14 -5 30.37 1.37
 1 14 -4 120.4 3.05
 1 14 -3 31.58 1.37
 1 14 -2 1.06 0.69
 1 14 -1 6.03 0.79
 1 14 0 59.4 1.88
 1 14 1 6.48 0.8
 1 14 2 1.59 0.69
 1 14 3 31.99 1.37
 1 14 4 121.83 3.09
 1 14 5 28.09 1.33
 1 14 6 13.77 1.03
 1 14 7 44.57 1.75
 1 14 8 12.76 1.1
 1 14 9 17.12 1.22
 1 14 10 7.17 1
 1 14 11 2.19 0.86
 1 14 12 0.38 0.83
 1 14 13 13.7 1.19
 1 14 14 0.4 0.85
 1 14 15 22.54 1.32
 1 14 16 5.93 0.89
 1 15 -15 1.46 0.77
 1 15 -14 2.09 0.85
 1 15 -13 5.91 0.99
 1 15 -12 16.18 1.25
 1 15 -11 10.14 1.07
 1 15 -10 20.99 1.33
 1 15 -9 27.72 1.46
 1 15 -8 15.33 1.19
 1 15 -7 -0.24 0.8
 1 15 -6 12.76 1.09
 1 15 -5 28.75 1.43
 1 15 -4 48.65 1.77
 1 15 -3 4.21 0.82
 1 15 -2 2.85 0.78
 1 15 -1 49.86 1.77
 1 15 0 5.39 0.84
 1 15 1 49.9 1.76
 1 15 2 2.61 0.77
 1 15 3 4.07 0.82
 1 15 4 47.35 1.75
 1 15 5 29.05 1.43
 1 15 6 12.08 1.07
 1 15 7 0.52 0.81
 1 15 8 16.37 1.21
 1 15 9 28.67 1.49
 1 15 10 20.58 1.32
 1 15 11 10.39 1.07
 1 15 12 16.29 1.24
 1 15 13 6.74 1
 1 15 14 1.63 0.85
 1 15 15 -0.28 0.74
 1 16 -14 9.47 0.96
 1 16 -13 1.42 0.81
 1 16 -12 5.31 0.96
 1 16 -11 3.21 0.91
 1 16 -10 18.67 1.26
 1 16 -9 1.97 0.88
 1 16 -8 4.37 0.93
 1 16 -7 10.28 1.07
 1 16 -6 11.1 1.09
 1 16 -5 1.56 0.84
 1 16 -4 8.35 1.01
 1 16 -3 9.22 1.03
 1 16 -2 27.87 1.43
 1 16 -1 6.19 0.95
 1 16 0 17.87 1.2
 1 16 1 6.38 0.94
 1 16 2 28.57 1.45
 1 16 3 7.83 1
 1 16 4 7.79 1
 1 16 5 1.89 0.86
 1 16 6 10.68 1.08
 1 16 7 9.32 1.04
 1 16 8 3.48 0.92
 1 16 9 1.71 0.87
 1 16 10 18.62 1.25
 1 16 11 3.79 0.93
 1 16 12 6.41 0.98
 1 16 13 0.84 0.82
 1 16 14 7.83 0.94
 1 17 -13 0.8 0.75
 1 17 -12 -0.16 0.77
 1 17 -11 12.55 1.12
 1 17 -10 -0.31 0.83
 1 17 -9 4.84 0.98
 1 17 -8 6.6 0.99
 1 17 -7 2.56 0.88
 1 17 -6 0.14 0.83
 1 17 -5 7.14 1
 1 17 -4 4.06 0.93
 1 17 -3 14.14 1.17
 1 17 -2 4.28 0.92
 1 17 -1 45 1.82
 1 17 0 4.41 0.94
 1 17 1 44.89 1.81
 1 17 2 4.36 0.93
 1 17 3 12.66 1.13
 1 17 4 4.46 0.92
 1 17 5 6.93 1
 1 17 6 1.42 0.85
 1 17 7 0.64 0.85
 1 17 8 7.21 1
 1 17 9 4.59 0.96
 1 17 10 -0.51 0.82
 1 17 11 12.37 1.11
 1 17 12 -0.52 0.77
 1 17 13 0.47 0.74
 1 18 -12 2.16 0.81
 1 18 -11 2.52 0.82
 1 18 -10 3.12 0.87
 1 18 -9 14.02 1.15
 1 18 -8 2.54 0.9
 1 18 -7 1.07 0.89
 1 18 -6 1.47 0.85
 1 18 -5 19.45 1.27
 1 18 -4 12.88 1.14
 1 18 -3 6.16 0.99
 1 18 -2 2.99 0.9
 1 18 -1 14.37 1.19
 1 18 0 0.3 0.84
 1 18 1 15.81 1.21
 1 18 2 3.29 0.91
 1 18 3 6.82 1
 1 18 4 12.89 1.13
 1 18 5 17.95 1.24
 1 18 6 1.22 0.84
 1 18 7 1.26 0.9
 1 18 8 2.59 0.9
 1 18 9 13.62 1.14
 1 18 10 4.52 0.89
 1 18 11 2.36 0.81
 1 18 12 3.14 0.84
 1 19 -10 2.18 0.79
 1 19 -9 9.87 0.99
 1 19 -8 10.56 1.05
 1 19 -7 1.25 0.84
 1 19 -6 16.13 1.22
 1 19 -5 5.55 0.97
 1 19 -4 13.52 1.19
 1 19 -3 3.21 0.92
 1 19 -2 9.23 1.08
 1 19 -1 1.06 0.84
 1 19 0 0.98 0.83
 1 19 1 2.37 0.87
 1 19 2 8.27 1.08
 1 19 3 2.18 0.9
 1 19 4 14.14 1.2
 1 19 5 5.71 0.99
 1 19 6 17.04 1.23
 1 19 7 1.11 0.83
 1 19 8 11.15 1.06
 1 19 9 8.25 0.98
 1 19 10 3.09 0.8
 1 20 -8 4.19 0.87
 1 20 -7 0.43 0.77
 1 20 -6 1.54 0.83
 1 20 -5 10.17 1.03
 1 20 -4 3.76 0.89
 1 20 -3 7.98 1.02
 1 20 -2 12.93 1.12
 1 20 -1 11.57 1.12
 1 20 0 14.59 1.18
 1 20 1 11.48 1.11
 1 20 2 11.76 1.1
 1 20 3 9.26 1.02
 1 20 4 5.03 0.92
 1 20 5 9.74 1.04
 1 20 6 1.8 0.82
 1 20 7 1.51 0.78
 1 20 8 4.54 0.87
 1 21 -5 10.52 1.01
 1 21 -4 2.3 0.79
 1 21 -3 2.56 0.8
 1 21 -2 0.74 0.78
 1 21 -1 2.93 0.83
 1 21 0 0.31 0.78
 1 21 1 2.55 0.83
 1 21 2 0.88 0.78
 1 21 3 1.83 0.8
 1 21 4 1.61 0.79
 1 21 5 9.73 0.99
 2 0 0 387.15 6.97
 2 0 1 1424.77 25.53
 2 0 2 2243.65 39.09
 2 0 3 766.22 13.83
 2 0 4 209.28 3.85
 2 0 5 37.88 0.91
 2 0 6 43.32 1.05
 2 0 7 255.44 4.8
 2 0 8 31.74 0.95
 2 0 9 5.34 0.49
 2 0 10 0.51 0.45
 2 0 11 71.05 1.88
 2 0 12 5.08 0.66
 2 0 13 5.04 0.73
 2 0 14 0.71 0.65
 2 0 15 0.11 0.68
 2 0 16 1.07 0.77
 2 0 17 17.55 1.23
 2 0 18 28.31 1.47
 2 0 19 0.17 0.84
 2 0 20 9.56 1.04
 2 0 21 0.74 0.76
 2 1 -21 0.31 0.75
 2 1 -20 6.33 0.96
 2 1 -19 57.35 2.09
 2 1 -18 4.98 0.95
 2 1 -17 2.55 0.86
 2 1 -16 5.92 0.91
 2 1 -15 3.02 0.75
 2 1 -14 7.68 0.83
 2 1 -13 228.59 4.83
 2 1 -12 55.91 1.68
 2 1 -11 7.81 0.67
 2 1 -10 25.92 0.98
 2 1 -9 140.37 2.93
 2 1 -8 112.5 2.38
 2 1 -7 145.12 2.89
 2 1 -6 265.22 4.94
 2 1 -5 866.55 15.72
 2 1 -4 897.18 16.25
 2 1 -3 607.19 10.99
 2 1 -2 284.6 5.14
 2 1 -1 533.12 9.63
 2 1 0 403.56 7.31
 2 1 1 538.04 9.76
 2 1 2 279 5.04
 2 1 3 599.85 10.91
 2 1 4 894.1 16.22
 2 1 5 856.84 15.53
 2 1 6 264.21 4.92
 2 1 7 144.09 2.88
 2 1 8 112.96 2.39
 2 1 9 139.11 2.91
 2 1 10 25.86 0.98
 2 1 11 7.67 0.67
 2 1 12 57.62 1.71
 2 1 13 224.99 4.77
 2 1 14 7.66 0.83
 2 1 15 2.86 0.76
 2 1 16 7.01 0.93
 2 1 17 2.59 0.88
 2 1 18 4.93 0.94
 2 1 19 56.05 2.07
 2 1 20 6.78 0.98
 2 1 21 0.04 0.76
 2 2 -21 4.56 0.84
 2 2 -20 2.02 0.84
 2 2 -19 30.63 1.56
 2 2 -18 26.38 1.44
 2 2 -17 15.24 1.19
 2 2 -16 6.19 0.93
 2 2 -15 2.28 0.75
 2 2 -14 82 2.3
 2 2 -13 46.39 1.58
 2 2 -12 45.89 1.49
 2 2 -11 81.14 2.07
 2 2 -10 28.89 1.05
 2 2 -9 40.55 1.17
 2 2 -8 72.81 1.69
 2 2 -7 586.04 10.58
 2 2 -6 19.97 0.65
 2 2 -5 77.7 1.63
 2 2 -4 567.52 10.22
 2 2 -3 1125.54 20.29
 2 2 -2 99.15 1.89
 2 2 -1 1724.17 30.9
 2 2 0 894.18 16.17
 2 2 1 1730.32 31.1
 2 2 2 98.93 1.89
 2 2 3 1116.04 20.25
 2 2 4 570.7 10.31
 2 2 5 78.3 1.64
 2 2 6 20.32 0.66
 2 2 7 584.29 10.55
 2 2 8 72.52 1.69
 2 2 9 40.73 1.18
 2 2 10 28.96 1.05
 2 2 11 80.98 2.07
 2 2 12 45.74 1.49
 2 2 13 46.05 1.57
 2 2 14 80.72 2.29
 2 2 15 2.69 0.75
 2 2 16 5.4 0.92
 2 2 17 15.72 1.18
 2 2 18 25.77 1.42
 2 2 19 31.02 1.57
 2 2 20 1.77 0.84
 2 2 21 4.19 0.83
 2 3 -21 3.09 0.8
 2 3 -20 1.02 0.82
 2 3 -19 12.61 1.15
 2 3 -18 13.78 1.14
 2 3 -17 21.96 1.34
 2 3 -16 18.6 1.24
 2 3 -15 12.49 1
 2 3 -14 6.01 0.8
 2 3 -13 19.97 1.06
 2 3 -12 10.03 0.8
 2 3 -11 10.35 0.75
 2 3 -10 27.38 1.03
 2 3 -9 74.6 1.8
 2 3 -8 28.74 0.92
 2 3 -7 46.97 1.2
 2 3 -6 115.77 2.35
 2 3 -5 99.23 2.02
 2 3 -4 9.29 0.41
 2 3 -3 100.36 1.98
 2 3 -2 1077.58 19.6
 2 3 -1 1496.5 26.52
 2 3 0 274.99 4.97
 2 3 1 1488.91 26.46
 2 3 2 1090.9 19.72
 2 3 3 99.34 1.96
 2 3 4 9.37 0.41
 2 3 5 99.27 2.03
 2 3 6 115.07 2.35
 2 3 7 46.91 1.2
 2 3 8 28.42 0.92
 2 3 9 73.38 1.78
 2 3 10 26.27 1.02
 2 3 11 10.38 0.75
 2 3 12 9.8 0.79
 2 3 13 18.8 1.04
 2 3 14 5.77 0.8
 2 3 15 12.59 1.01
 2 3 16 19.64 1.26
 2 3 17 23 1.36
 2 3 18 11.43 1.1
 2 3 19 12.38 1.15
 2 3 20 1.72 0.84
 2 3 21 2.56 0.8
 2 4 -21 7.19 0.9
 2 4 -20 5.73 0.93
 2 4 -19 -0.04 0.82
 2 4 -18 23.53 1.38
 2 4 -17 12.49 1.12
 2 4 -16 12.37 1.1
 2 4 -15 15.93 1.12
 2 4 -14 138.47 3.36
 2 4 -13 44.21 1.56
 2 4 -12 51.29 1.63
 2 4 -11 26.86 1.1
 2 4 -10 104.22 2.45
 2 4 -9 8.25 0.62
 2 4 -8 78.95 1.84
 2 4 -7 8.83 0.52
 2 4 -6 236.39 4.48
 2 4 -5 467.99 8.44
 2 4 -4 619.65 11.15
 2 4 -3 282.45 5.17
 2 4 -2 67.3 1.4
 2 4 -1 889.75 16.05
 2 4 0 66.3 1.37
 2 4 1 903.78 16.33
 2 4 2 67.91 1.42
 2 4 3 292.81 5.36
 2 4 4 622.14 11.25
 2 4 5 467.06 8.47
 2 4 6 243.47 4.61
 2 4 7 8.04 0.51
 2 4 8 77.56 1.82
 2 4 9 8.43 0.62
 2 4 10 107.82 2.52
 2 4 11 26.49 1.1
 2 4 12 52.66 1.66
 2 4 13 45.28 1.58
 2 4 14 138.44 3.36
 2 4 15 16.81 1.15
 2 4 16 13.41 1.11
 2 4 17 12.93 1.13
 2 4 18 22.95 1.37
 2 4 19 1.27 0.83
 2 4 20 6.59 0.97
 2 4 21 6.89 0.9
 2 5 -21 0.27 0.77
 2 5 -20 27.85 1.4
 2 5 -19 3.82 0.91
 2 5 -18 10.91 1.07
 2 5 -17 16.72 1.23
 2 5 -16 18.18 1.24
 2 5 -15 6.4 0.91
 2 5 -14 7.74 0.87
 2 5 -13 10.65 0.88
 2 5 -12 37.02 1.39
 2 5 -11 231.19 4.79
 2 5 -10 105.56 2.51
 2 5 -9 3.69 0.55
 2 5 -8 284.71 5.46
 2 5 -7 34.46 1.03
 2 5 -6 390.09 7.18
 2 5 -5 429.23 7.82
 2 5 -4 197.85 3.77
 2 5 -3 134.93 2.64
 2 5 -2 613.76 11.09
 2 5 -1 390.04 7.05
 2 5 0 475.69 8.62
 2 5 1 386.29 7
 2 5 2 608.67 11.04
 2 5 3 130.89 2.59
 2 5 4 196.42 3.76
 2 5 5 419.98 7.7
 2 5 6 382.38 7.09
 2 5 7 33.63 1.02
 2 5 8 289.18 5.57
 2 5 9 3.25 0.54
 2 5 10 103.14 2.47
 2 5 11 232.6 4.84
 2 5 12 37.28 1.4
 2 5 13 9.47 0.87
 2 5 14 7.93 0.88
 2 5 15 5.62 0.89
 2 5 16 18.2 1.25
 2 5 17 18.58 1.25
 2 5 18 10.49 1.06
 2 5 19 4.08 0.91
 2 5 20 27.37 1.39
 2 5 21 0.35 0.77
 2 6 -20 4.71 0.88
 2 6 -19 1.66 0.86
 2 6 -18 10.58 1.06
 2 6 -17 21.58 1.34
 2 6 -16 22.74 1.35
 2 6 -15 5.83 0.93
 2 6 -14 13.8 1.03
 2 6 -13 7.8 0.85
 2 6 -12 48.25 1.62
 2 6 -11 10.41 0.82
 2 6 -10 53.98 1.62
 2 6 -9 93.57 2.26
 2 6 -8 178.34 3.69
 2 6 -7 26.1 0.91
 2 6 -6 206.04 4.03
 2 6 -5 156.53 3.12
 2 6 -4 618.99 11.15
 2 6 -3 324.69 5.98
 2 6 -2 637.49 11.49
 2 6 -1 122.66 2.45
 2 6 0 1236.9 22.36
 2 6 1 123.67 2.47
 2 6 2 648.69 11.75
 2 6 3 323.96 5.99
 2 6 4 607.09 10.98
 2 6 5 156.66 3.14
 2 6 6 206.96 4.07
 2 6 7 26.4 0.92
 2 6 8 179.83 3.73
 2 6 9 91.56 2.24
 2 6 10 53.5 1.61
 2 6 11 11.4 0.84
 2 6 12 48.34 1.63
 2 6 13 7.81 0.85
 2 6 14 13.8 1.04
 2 6 15 5.51 0.93
 2 6 16 22.52 1.35
 2 6 17 23.14 1.36
 2 6 18 10.75 1.07
 2 6 19 2.2 0.87
 2 6 20 5.17 0.89
 2 7 -20 5.49 0.88
 2 7 -19 4.41 0.93
 2 7 -18 14.83 1.21
 2 7 -17 3.05 0.89
 2 7 -16 42.01 1.75
 2 7 -15 11.88 1.1
 2 7 -14 46.21 1.77
 2 7 -13 7.74 0.87
 2 7 -12 11.57 0.91
 2 7 -11 62.08 1.86
 2 7 -10 68.7 1.93
 2 7 -9 192.05 4.04
 2 7 -8 94.26 2.26
 2 7 -7 134.76 2.92
 2 7 -6 145.7 3.03
 2 7 -5 487.61 8.93
 2 7 -4 297.71 5.6
 2 7 -3 723.62 13.06
 2 7 -2 498.8 9.05
 2 7 -1 516.53 9.34
 2 7 0 24.86 0.78
 2 7 1 518.26 9.38
 2 7 2 501.21 9.1
 2 7 3 711.54 12.89
 2 7 4 296.12 5.59
 2 7 5 482.92 8.9
 2 7 6 145.71 3.04
 2 7 7 133.74 2.92
 2 7 8 94.65 2.28
 2 7 9 185.12 3.95
 2 7 10 69.15 1.94
 2 7 11 60.52 1.84
 2 7 12 11.98 0.92
 2 7 13 6.81 0.85
 2 7 14 46.69 1.79
 2 7 15 12.7 1.09
 2 7 16 41.05 1.74
 2 7 17 2.56 0.86
 2 7 18 16.13 1.22
 2 7 19 6.35 0.95
 2 7 20 6.95 0.9
 2 8 -20 1.27 0.8
 2 8 -19 36.48 1.59
 2 8 -18 11.74 1.11
 2 8 -17 18.76 1.26
 2 8 -16 12.7 1.14
 2 8 -15 14.78 1.16
 2 8 -14 2.44 0.83
 2 8 -13 8.29 0.9
 2 8 -12 16.75 1.05
 2 8 -11 219.99 4.73
 2 8 -10 278.16 5.67
 2 8 -9 106.67 2.59
 2 8 -8 64.79 1.78
 2 8 -7 21.54 0.93
 2 8 -6 57.58 1.56
 2 8 -5 40.1 1.18
 2 8 -4 35.59 1.07
 2 8 -3 262.6 5.01
 2 8 -2 479.16 8.77
 2 8 -1 16.72 0.69
 2 8 0 1171.55 21.16
 2 8 1 17.05 0.69
 2 8 2 482.24 8.83
 2 8 3 261.84 5.03
 2 8 4 36.18 1.09
 2 8 5 40.02 1.18
 2 8 6 55.89 1.53
 2 8 7 21.55 0.94
 2 8 8 64.45 1.79
 2 8 9 104.48 2.56
 2 8 10 285.04 5.83
 2 8 11 217.47 4.71
 2 8 12 16.74 1.05
 2 8 13 8.29 0.9
 2 8 14 3.68 0.86
 2 8 15 14.81 1.16
 2 8 16 13.38 1.15
 2 8 17 18.36 1.24
 2 8 18 12.48 1.12
 2 8 19 38.37 1.62
 2 8 20 1.34 0.8
 2 9 -19 1.36 0.8
 2 9 -18 9.8 1.06
 2 9 -17 36.11 1.66
 2 9 -16 39.47 1.7
 2 9 -15 7.96 1.02
 2 9 -14 28.83 1.47
 2 9 -13 27.18 1.39
 2 9 -12 26.84 1.31
 2 9 -11 13.96 0.99
 2 9 -10 11.83 0.9
 2 9 -9 174.83 3.85
 2 9 -8 91.36 2.32
 2 9 -7 101.86 2.46
 2 9 -6 115.48 2.65
 2 9 -5 201.09 4.12
 2 9 -4 146.56 3.13
 2 9 -3 257.12 4.99
 2 9 -2 90.78 2.07
 2 9 -1 78.4 1.84
 2 9 0 44.64 1.24
 2 9 1 77.04 1.82
 2 9 2 90.75 2.08
 2 9 3 256.67 5
 2 9 4 146.05 3.13
 2 9 5 195.02 4.02
 2 9 6 113.15 2.62
 2 9 7 100.3 2.44
 2 9 8 90.6 2.32
 2 9 9 172.31 3.83
 2 9 10 11.75 0.91
 2 9 11 12.66 0.96
 2 9 12 26.65 1.3
 2 9 13 26.16 1.38
 2 9 14 30.46 1.49
 2 9 15 7.87 1.01
 2 9 16 38.28 1.67
 2 9 17 34.06 1.61
 2 9 18 9.01 1.04
 2 9 19 0.83 0.79
 2 10 -19 3.75 0.86
 2 10 -18 14.53 1.14
 2 10 -17 5.13 0.96
 2 10 -16 8.9 1.02
 2 10 -15 3.09 0.9
 2 10 -14 11.28 1.09
 2 10 -13 7.76 0.99
 2 10 -12 87.31 2.56
 2 10 -11 1.5 0.71
 2 10 -10 65.1 1.99
 2 10 -9 48.67 1.64
 2 10 -8 0.56 0.62
 2 10 -7 92.16 2.35
 2 10 -6 22.69 1.03
 2 10 -5 61.87 1.73
 2 10 -4 246.49 4.94
 2 10 -3 585.91 10.82
 2 10 -2 42.74 1.32
 2 10 -1 31.61 1.1
 2 10 0 371.89 7.07
 2 10 1 31.64 1.1
 2 10 2 42.19 1.31
 2 10 3 589.23 10.9
 2 10 4 249.9 5.02
 2 10 5 62.16 1.74
 2 10 6 24.01 1.05
 2 10 7 92.27 2.36
 2 10 8 0.3 0.62
 2 10 9 48.53 1.64
 2 10 10 65.88 2.02
 2 10 11 0.69 0.71
 2 10 12 85.97 2.55
 2 10 13 6.71 0.98
 2 10 14 12.49 1.11
 2 10 15 3.62 0.9
 2 10 16 8.55 1.02
 2 10 17 4.58 0.93
 2 10 18 14.59 1.13
 2 10 19 3.09 0.84
 2 11 -18 5.39 0.87
 2 11 -17 19.07 1.24
 2 11 -16 7.36 1.02
 2 11 -15 1.99 0.86
 2 11 -14 12.08 1.12
 2 11 -13 2.07 0.85
 2 11 -12 7.71 0.99
 2 11 -11 26.94 1.39
 2 11 -10 61.19 1.97
 2 11 -9 37.25 1.47
 2 11 -8 62.15 1.91
 2 11 -7 19.58 1.05
 2 11 -6 132.69 3.1
 2 11 -5 101.34 2.5
 2 11 -4 77.62 2.06
 2 11 -3 33.11 1.22
 2 11 -2 275.83 5.5
 2 11 -1 29.38 1.12
 2 11 0 82.56 2.09
 2 11 1 29.21 1.12
 2 11 2 274.35 5.49
 2 11 3 32.54 1.2
 2 11 4 78.79 2.07
 2 11 5 103.01 2.54
 2 11 6 134.38 3.14
 2 11 7 19.19 1.04
 2 11 8 63.64 1.94
 2 11 9 35.67 1.44
 2 11 10 60.73 1.96
 2 11 11 26.47 1.37
 2 11 12 8.26 1
 2 11 13 2.85 0.87
 2 11 14 10.71 1.09
 2 11 15 0.4 0.84
 2 11 16 8.68 1.04
 2 11 17 21.06 1.29
 2 11 18 4.27 0.85
 2 12 -17 3.95 0.87
 2 12 -16 6.86 0.99
 2 12 -15 9.44 1.1
 2 12 -14 4.26 0.92
 2 12 -13 2.99 0.9
 2 12 -12 9.93 1.05
 2 12 -11 9.99 1.04
 2 12 -10 43.02 1.72
 2 12 -9 17.54 1.12
 2 12 -8 8.13 0.87
 2 12 -7 76.18 2.18
 2 12 -6 2.83 0.7
 2 12 -5 75.71 2.11
 2 12 -4 14.03 0.91
 2 12 -3 117.12 2.81
 2 12 -2 15.27 0.9
 2 12 -1 23.87 1.07
 2 12 0 0.31 0.55
 2 12 1 23.11 1.06
 2 12 2 14.21 0.89
 2 12 3 120.12 2.86
 2 12 4 13.88 0.9
 2 12 5 77.37 2.15
 2 12 6 2.79 0.69
 2 12 7 76.41 2.2
 2 12 8 7.69 0.87
 2 12 9 19.2 1.14
 2 12 10 43.33 1.72
 2 12 11 8.89 1.02
 2 12 12 10.34 1.06
 2 12 13 2.93 0.9
 2 12 14 4.21 0.93
 2 12 15 9.76 1.1
 2 12 16 6.65 0.99
 2 12 17 3.58 0.87
 2 13 -17 12.6 1.01
 2 13 -16 4.5 0.89
 2 13 -15 26.2 1.43
 2 13 -14 9.28 1.08
 2 13 -13 16.04 1.22
 2 13 -12 23.36 1.37
 2 13 -11 4.11 0.9
 2 13 -10 0.33 0.8
 2 13 -9 18.66 1.21
 2 13 -8 6.12 0.85
 2 13 -7 1.4 0.73
 2 13 -6 9.29 0.88
 2 13 -5 60.9 1.9
 2 13 -4 49.42 1.67
 2 13 -3 31.01 1.3
 2 13 -2 35.7 1.38
 2 13 -1 62.83 1.88
 2 13 0 18.68 1.02
 2 13 1 61.4 1.86
 2 13 2 34.38 1.35
 2 13 3 32.08 1.32
 2 13 4 50.2 1.68
 2 13 5 62.7 1.94
 2 13 6 9.49 0.89
 2 13 7 1.77 0.73
 2 13 8 7.48 0.88
 2 13 9 16.52 1.15
 2 13 10 0.32 0.8
 2 13 11 1.04 0.86
 2 13 12 25.01 1.41
 2 13 13 16.26 1.22
 2 13 14 8.03 1.05
 2 13 15 25.77 1.42
 2 13 16 3.62 0.88
 2 13 17 12.39 1.01
 2 14 -16 1.38 0.78
 2 14 -15 8.92 1.02
 2 14 -14 3.96 0.94
 2 14 -13 5.19 0.96
 2 14 -12 2.13 0.88
 2 14 -11 31.26 1.54
 2 14 -10 8.97 1.05
 2 14 -9 6.97 0.98
 2 14 -8 3.58 0.87
 2 14 -7 34.26 1.54
 2 14 -6 1.08 0.74
 2 14 -5 21.68 1.19
 2 14 -4 25.48 1.26
 2 14 -3 14.73 1.01
 2 14 -2 11.58 0.93
 2 14 -1 18.54 1.08
 2 14 0 23.94 1.19
 2 14 1 19.22 1.1
 2 14 2 12.25 0.95
 2 14 3 14.42 1
 2 14 4 24.15 1.23
 2 14 5 21.08 1.17
 2 14 6 1.09 0.74
 2 14 7 34.83 1.55
 2 14 8 3.17 0.86
 2 14 9 5.93 0.94
 2 14 10 8.67 1.03
 2 14 11 30.11 1.52
 2 14 12 1.87 0.88
 2 14 13 5.55 0.99
 2 14 14 4.16 0.94
 2 14 15 9.6 1.03
 2 14 16 0.2 0.77
 2 15 -15 7.42 0.93
 2 15 -14 0.38 0.81
 2 15 -13 0.4 0.83
 2 15 -12 6.6 1.02
 2 15 -11 3.05 0.9
 2 15 -10 11.65 1.12
 2 15 -9 14.59 1.19
 2 15 -8 2.52 0.89
 2 15 -7 1.43 0.85
 2 15 -6 24.55 1.36
 2 15 -5 2.62 0.83
 2 15 -4 8.39 0.96
 2 15 -3 3.56 0.79
 2 15 -2 6.42 0.86
 2 15 -1 10.82 0.96
 2 15 0 5.9 0.85
 2 15 1 11.08 0.96
 2 15 2 6.59 0.86
 2 15 3 3.88 0.8
 2 15 4 9 0.98
 2 15 5 0.87 0.81
 2 15 6 24.97 1.37
 2 15 7 2.66 0.88
 2 15 8 2.81 0.88
 2 15 9 14.9 1.19
 2 15 10 10.61 1.1
 2 15 11 3.65 0.9
 2 15 12 7.37 1.03
 2 15 13 0.38 0.83
 2 15 14 -0.02 0.79
 2 15 15 7.87 0.93
 2 16 -14 3.11 0.81
 2 16 -13 3.65 0.89
 2 16 -12 16.29 1.2
 2 16 -11 10.08 1.09
 2 16 -10 6.08 0.96
 2 16 -9 2.63 0.88
 2 16 -8 2.15 0.88
 2 16 -7 11.53 1.11
 2 16 -6 2.85 0.86
 2 16 -5 17.69 1.24
 2 16 -4 21.65 1.31
 2 16 -3 34.13 1.57
 2 16 -2 6.31 0.96
 2 16 -1 6.55 0.94
 2 16 0 17.36 1.21
 2 16 1 6.23 0.94
 2 16 2 6.63 0.95
 2 16 3 32.92 1.53
 2 16 4 21.78 1.33
 2 16 5 17.38 1.23
 2 16 6 1.74 0.85
 2 16 7 11.16 1.1
 2 16 8 2.86 0.89
 2 16 9 1.74 0.88
 2 16 10 6.38 0.97
 2 16 11 8.05 1.04
 2 16 12 14.68 1.17
 2 16 13 2.75 0.87
 2 16 14 2.64 0.8
 2 17 -13 5.09 0.86
 2 17 -12 0.01 0.78
 2 17 -11 1.44 0.82
 2 17 -10 14.7 1.18
 2 17 -9 6.35 1.01
 2 17 -8 10.45 1.09
 2 17 -7 6.99 1
 2 17 -6 2.52 0.88
 2 17 -5 10.13 1.07
 2 17 -4 8.63 1.04
 2 17 -3 2.18 0.88
 2 17 -2 19.22 1.28
 2 17 -1 23.21 1.37
 2 17 0 -0.33 0.82
 2 17 1 23.45 1.37
 2 17 2 17.08 1.23
 2 17 3 2.44 0.88
 2 17 4 9.19 1.05
 2 17 5 10.24 1.07
 2 17 6 2.73 0.88
 2 17 7 6.06 0.96
 2 17 8 11.05 1.09
 2 17 9 4.21 0.96
 2 17 10 14.94 1.19
 2 17 11 1.77 0.84
 2 17 12 0.78 0.77
 2 17 13 4.85 0.84
 2 18 -11 -0.01 0.76
 2 18 -10 9.31 1.02
 2 18 -9 1.13 0.84
 2 18 -8 0.68 0.85
 2 18 -7 9.23 1.08
 2 18 -6 4.78 0.98
 2 18 -5 1.57 0.84
 2 18 -4 0.28 0.83
 2 18 -3 2.57 0.88
 2 18 -2 4.34 0.91
 2 18 -1 10.15 1.07
 2 18 0 2.14 0.88
 2 18 1 9.91 1.08
 2 18 2 2.85 0.88
 2 18 3 4.06 0.91
 2 18 4 0.47 0.82
 2 18 5 0.29 0.83
 2 18 6 4.16 0.96
 2 18 7 9.97 1.08
 2 18 8 1.05 0.86
 2 18 9 0.76 0.83
 2 18 10 8.64 1
 2 18 11 -0.08 0.76
 2 19 -10 3.38 0.86
 2 19 -9 5.26 0.89
 2 19 -8 8.55 0.99
 2 19 -7 3.56 0.89
 2 19 -6 1.97 0.87
 2 19 -5 1.4 0.86
 2 19 -4 2.82 0.91
 2 19 -3 2.36 0.9
 2 19 -2 12.14 1.14
 2 19 -1 6.09 1
 2 19 0 0.82 0.86
 2 19 1 6.07 1
 2 19 2 10.19 1.1
 2 19 3 3.23 0.92
 2 19 4 1.64 0.89
 2 19 5 1.87 0.86
 2 19 6 3.97 0.9
 2 19 7 3.13 0.89
 2 19 8 8.03 0.98
 2 19 9 5.84 0.9
 2 19 10 4.23 0.87
 2 20 -8 0.62 0.79
 2 20 -7 2.82 0.81
 2 20 -6 1.66 0.8
 2 20 -5 2.37 0.84
 2 20 -4 14.8 1.14
 2 20 -3 0.95 0.83
 2 20 -2 9.59 1.05
 2 20 -1 6.3 0.97
 2 20 0 4.36 0.93
 2 20 1 4.72 0.95
 2 20 2 9.05 1.02
 2 20 3 1.35 0.83
 2 20 4 14.72 1.14
 2 20 5 1.82 0.82
 2 20 6 0.88 0.78
 2 20 7 2.26 0.8
 2 20 8 0.45 0.76
 2 21 -4 -0.67 0.73
 2 21 -3 -0.53 0.75
 2 21 -2 4.48 0.85
 2 21 -1 -0.08 0.76
 2 21 0 -0.12 0.76
 2 21 1 0.14 0.76
 2 21 2 4.32 0.86
 2 21 3 0 0.74
 2 21 4 -0.62 0.73
 3 0 1 212.77 3.83
 3 0 2 2942.81 52.11
 3 0 3 649.74 11.67
 3 0 4 288.92 5.22
 3 0 5 143 2.75
 3 0 6 335.4 6.12
 3 0 7 1348.93 24.14
 3 0 8 187.77 3.68
 3 0 9 120.63 2.58
 3 0 10 33.04 1.13
 3 0 11 110.62 2.59
 3 0 12 2.43 0.62
 3 0 13 57.19 1.78
 3 0 14 1.26 0.69
 3 0 15 61.52 1.98
 3 0 16 0.4 0.79
 3 0 17 128.5 3.35
 3 0 18 6.21 0.98
 3 0 19 51.15 1.96
 3 0 20 2.89 0.88
 3 0 21 30.4 1.4
 3 1 -21 10.87 1
 3 1 -20 9.87 1.05
 3 1 -19 6.71 1.03
 3 1 -18 5.31 0.97
 3 1 -17 42.8 1.77
 3 1 -16 55.89 2
 3 1 -15 2.51 0.76
 3 1 -14 90.73 2.46
 3 1 -13 193.56 4.2
 3 1 -12 301.17 5.98
 3 1 -11 227.8 4.62
 3 1 -10 35.97 1.18
 3 1 -9 85.18 1.96
 3 1 -8 458.98 8.34
 3 1 -7 89.16 1.92
 3 1 -6 141.13 2.77
 3 1 -5 76.95 1.61
 3 1 -4 199.07 3.67
 3 1 -3 190.29 3.48
 3 1 -2 5.68 0.31
 3 1 -1 4900.6 86.37
 3 1 0 4.89 0.29
 3 1 1 4910.22 86.79
 3 1 2 5.05 0.29
 3 1 3 191.65 3.51
 3 1 4 201.29 3.71
 3 1 5 75.95 1.6
 3 1 6 141.86 2.78
 3 1 7 90.53 1.94
 3 1 8 463.57 8.42
 3 1 9 86.03 1.98
 3 1 10 37.27 1.21
 3 1 11 230.45 4.67
 3 1 12 299.5 5.95
 3 1 13 198.49 4.28
 3 1 14 90.37 2.45
 3 1 15 2.38 0.75
 3 1 16 55.99 2
 3 1 17 43.89 1.79
 3 1 18 6.36 0.99
 3 1 19 6.3 1.02
 3 1 20 9.95 1.05
 3 1 21 10.13 0.99
 3 2 -21 4.53 0.84
 3 2 -20 16.56 1.19
 3 2 -19 14.18 1.2
 3 2 -18 35.36 1.61
 3 2 -17 82.58 2.52
 3 2 -16 67.43 2.21
 3 2 -15 12 0.99
 3 2 -14 123.03 3.05
 3 2 -13 17.02 1
 3 2 -12 96.81 2.43
 3 2 -11 203.13 4.22
 3 2 -10 81.81 2.02
 3 2 -9 282.37 5.43
 3 2 -8 432.35 7.91
 3 2 -7 29.48 0.89
 3 2 -6 431.7 7.79
 3 2 -5 285.71 5.23
 3 2 -4 1.96 0.28
 3 2 -3 532.63 9.53
 3 2 -2 25.82 0.65
 3 2 -1 1468.13 25.89
 3 2 0 1938.36 34.65
 3 2 1 1470.04 25.91
 3 2 2 26.05 0.66
 3 2 3 526.69 9.43
 3 2 4 1.91 0.28
 3 2 5 292.88 5.36
 3 2 6 437.96 7.9
 3 2 7 29.69 0.89
 3 2 8 435.37 7.97
 3 2 9 285.9 5.49
 3 2 10 81.1 2.01
 3 2 11 203.38 4.22
 3 2 12 95.42 2.41
 3 2 13 16.68 1
 3 2 14 123.94 3.07
 3 2 15 11.45 0.98
 3 2 16 65.62 2.18
 3 2 17 81.38 2.5
 3 2 18 35.65 1.62
 3 2 19 13.82 1.19
 3 2 20 15.25 1.15
 3 2 21 3.56 0.83
 3 3 -21 2.91 0.8
 3 3 -20 20.53 1.27
 3 3 -19 0.61 0.86
 3 3 -18 4.92 0.94
 3 3 -17 9.69 1.06
 3 3 -16 22.34 1.33
 3 3 -15 76.21 2.28
 3 3 -14 6.34 0.82
 3 3 -13 147.11 3.41
 3 3 -12 11.47 0.84
 3 3 -11 221.59 4.55
 3 3 -10 63.89 1.72
 3 3 -9 5.7 0.55
 3 3 -8 8.34 0.56
 3 3 -7 53.99 1.34
 3 3 -6 1157.16 20.69
 3 3 -5 199.31 3.76
 3 3 -4 1.53 0.29
 3 3 -3 1014.55 18.1
 3 3 -2 1503.19 26.82
 3 3 -1 463.1 8.28
 3 3 0 2001.56 35.25
 3 3 1 447.14 7.98
 3 3 2 1489.21 26.62
 3 3 3 987.33 17.69
 3 3 4 1.5 0.29
 3 3 5 201.44 3.79
 3 3 6 1145.05 20.47
 3 3 7 53.19 1.33
 3 3 8 8.87 0.56
 3 3 9 5.34 0.55
 3 3 10 62.58 1.69
 3 3 11 219.79 4.53
 3 3 12 11.69 0.85
 3 3 13 147.12 3.41
 3 3 14 5.86 0.83
 3 3 15 75.69 2.26
 3 3 16 22.51 1.32
 3 3 17 8.31 1.05
 3 3 18 6.17 0.96
 3 3 19 0.83 0.85
 3 3 20 21 1.27
 3 3 21 3.95 0.82
 3 4 -21 3 0.82
 3 4 -20 3.37 0.87
 3 4 -19 6.55 0.98
 3 4 -18 6.68 0.98
 3 4 -17 3.19 0.89
 3 4 -16 55.53 2
 3 4 -15 23.08 1.29
 3 4 -14 10 0.91
 3 4 -13 31.51 1.32
 3 4 -12 77.11 2.11
 3 4 -11 116.33 2.74
 3 4 -10 2.97 0.57
 3 4 -9 15.36 0.78
 3 4 -8 1.98 0.45
 3 4 -7 289.16 5.42
 3 4 -6 459.35 8.29
 3 4 -5 318.34 5.84
 3 4 -4 179.04 3.41
 3 4 -3 1184 21.16
 3 4 -2 144.92 2.76
 3 4 -1 862.95 15.42
 3 4 0 2192.55 39.43
 3 4 1 858.81 15.39
 3 4 2 144.07 2.75
 3 4 3 1176.15 21.06
 3 4 4 172.45 3.29
 3 4 5 317.27 5.84
 3 4 6 452.9 8.2
 3 4 7 287.73 5.41
 3 4 8 2.85 0.46
 3 4 9 14.35 0.76
 3 4 10 2.75 0.55
 3 4 11 115.48 2.73
 3 4 12 78.96 2.15
 3 4 13 30.17 1.3
 3 4 14 9.75 0.91
 3 4 15 22.45 1.29
 3 4 16 54.16 1.98
 3 4 17 2.47 0.88
 3 4 18 7.95 1
 3 4 19 6.5 0.98
 3 4 20 3.26 0.86
 3 4 21 2.61 0.83
 3 5 -20 1.65 0.82
 3 5 -19 0.78 0.84
 3 5 -18 2.26 0.86
 3 5 -17 0.36 0.82
 3 5 -16 97.28 2.78
 3 5 -15 4.05 0.87
 3 5 -14 13.51 1.01
 3 5 -13 9.65 0.88
 3 5 -12 6.09 0.74
 3 5 -11 56.92 1.7
 3 5 -10 111.62 2.61
 3 5 -9 16.07 0.82
 3 5 -8 195.96 3.94
 3 5 -7 273.33 5.18
 3 5 -6 87.64 1.93
 3 5 -5 270.41 5.03
 3 5 -4 369.85 6.71
 3 5 -3 375.51 6.76
 3 5 -2 458.04 8.16
 3 5 -1 208.74 3.88
 3 5 0 188.54 3.53
 3 5 1 204.41 3.81
 3 5 2 452.04 8.07
 3 5 3 379.04 6.85
 3 5 4 369.99 6.72
 3 5 5 269.05 5.02
 3 5 6 88.9 1.96
 3 5 7 276.8 5.25
 3 5 8 200.01 4.02
 3 5 9 16.45 0.83
 3 5 10 113.92 2.66
 3 5 11 56.72 1.7
 3 5 12 5.62 0.74
 3 5 13 9.74 0.87
 3 5 14 13.67 1.01
 3 5 15 4.3 0.89
 3 5 16 94.06 2.72
 3 5 17 0.49 0.82
 3 5 18 3.58 0.9
 3 5 19 1.13 0.81
 3 5 20 2.03 0.82
 3 6 -20 1.71 0.79
 3 6 -19 0.41 0.8
 3 6 -18 0.45 0.84
 3 6 -17 10.17 1.07
 3 6 -16 1.9 0.86
 3 6 -15 6.26 0.95
 3 6 -14 7.62 0.89
 3 6 -13 23.53 1.19
 3 6 -12 12.86 0.92
 3 6 -11 28.34 1.19
 3 6 -10 116.31 2.74
 3 6 -9 26.95 1.07
 3 6 -8 14.78 0.78
 3 6 -7 60.75 1.58
 3 6 -6 291.02 5.48
 3 6 -5 280.49 5.26
 3 6 -4 253.86 4.76
 3 6 -3 164.64 3.2
 3 6 -2 156.18 3.04
 3 6 -1 109.14 2.22
 3 6 0 267.08 4.93
 3 6 1 107.68 2.2
 3 6 2 154.98 3.02
 3 6 3 163.9 3.2
 3 6 4 251.44 4.73
 3 6 5 276.45 5.2
 3 6 6 283.34 5.37
 3 6 7 58.26 1.54
 3 6 8 15.13 0.79
 3 6 9 27.32 1.07
 3 6 10 116.52 2.75
 3 6 11 28.93 1.21
 3 6 12 13.14 0.93
 3 6 13 22.35 1.16
 3 6 14 8.18 0.91
 3 6 15 5.18 0.93
 3 6 16 1.89 0.84
 3 6 17 9.76 1.06
 3 6 18 0.67 0.84
 3 6 19 0.52 0.82
 3 6 20 0.95 0.8
 3 7 -20 2.45 0.8
 3 7 -19 1.13 0.81
 3 7 -18 1.59 0.85
 3 7 -17 1.05 0.82
 3 7 -16 10.21 1.07
 3 7 -15 12.85 1.13
 3 7 -14 85.39 2.52
 3 7 -13 2.94 0.76
 3 7 -12 23.45 1.17
 3 7 -11 20.74 1.07
 3 7 -10 34.48 1.29
 3 7 -9 16.36 0.89
 3 7 -8 2.27 0.55
 3 7 -7 31.91 1.1
 3 7 -6 3.79 0.5
 3 7 -5 15.53 0.7
 3 7 -4 225.17 4.32
 3 7 -3 15.72 0.65
 3 7 -2 240.58 4.54
 3 7 -1 402.88 7.32
 3 7 0 213.49 4.06
 3 7 1 401.35 7.29
 3 7 2 240.33 4.54
 3 7 3 16.13 0.66
 3 7 4 224.94 4.33
 3 7 5 15.73 0.7
 3 7 6 3.65 0.51
 3 7 7 32.56 1.11
 3 7 8 2.72 0.55
 3 7 9 16.84 0.9
 3 7 10 32.77 1.27
 3 7 11 21.42 1.09
 3 7 12 23.15 1.16
 3 7 13 3.93 0.78
 3 7 14 86.33 2.54
 3 7 15 14.45 1.16
 3 7 16 10.61 1.09
 3 7 17 0.29 0.81
 3 7 18 1.95 0.88
 3 7 19 0.72 0.81
 3 7 20 2.61 0.81
 3 8 -19 7.23 0.95
 3 8 -18 2.93 0.88
 3 8 -17 6.95 0.97
 3 8 -16 1.96 0.86
 3 8 -15 14.14 1.16
 3 8 -14 2.23 0.84
 3 8 -13 2.8 0.78
 3 8 -12 35.5 1.45
 3 8 -11 17.45 1.03
 3 8 -10 25.05 1.15
 3 8 -9 21.93 1.04
 3 8 -8 50.4 1.53
 3 8 -7 155.39 3.33
 3 8 -6 124.3 2.75
 3 8 -5 4.75 0.54
 3 8 -4 149.65 3.08
 3 8 -3 21.21 0.8
 3 8 -2 84.77 1.91
 3 8 -1 11.62 0.59
 3 8 0 23.46 0.81
 3 8 1 11.53 0.6
 3 8 2 83.2 1.89
 3 8 3 20.27 0.78
 3 8 4 152.63 3.14
 3 8 5 4.96 0.55
 3 8 6 121.99 2.72
 3 8 7 154.4 3.33
 3 8 8 51.03 1.55
 3 8 9 21.48 1.04
 3 8 10 24.71 1.14
 3 8 11 17.35 1.04
 3 8 12 36.39 1.46
 3 8 13 4.13 0.8
 3 8 14 3.04 0.85
 3 8 15 14.4 1.16
 3 8 16 2.18 0.87
 3 8 17 6.78 0.98
 3 8 18 1.76 0.86
 3 8 19 6.89 0.95
 3 9 -19 0.3 0.76
 3 9 -18 7.15 0.96
 3 9 -17 -0.32 0.83
 3 9 -16 2.38 0.88
 3 9 -15 3.92 0.89
 3 9 -14 8.84 1.02
 3 9 -13 29.04 1.46
 3 9 -12 33.28 1.43
 3 9 -11 11.01 0.92
 3 9 -10 3.35 0.71
 3 9 -9 95.09 2.44
 3 9 -8 2.75 0.63
 3 9 -7 63.23 1.78
 3 9 -6 8.74 0.69
 3 9 -5 67.15 1.76
 3 9 -4 23.26 0.93
 3 9 -3 47.14 1.35
 3 9 -2 210.88 4.18
 3 9 -1 19.67 0.8
 3 9 0 81.15 1.89
 3 9 1 18.66 0.78
 3 9 2 210.66 4.2
 3 9 3 46.66 1.35
 3 9 4 24.51 0.96
 3 9 5 65.12 1.73
 3 9 6 8.62 0.69
 3 9 7 67.15 1.85
 3 9 8 2.99 0.64
 3 9 9 97.88 2.5
 3 9 10 3.99 0.72
 3 9 11 9.51 0.89
 3 9 12 32.47 1.42
 3 9 13 28.57 1.44
 3 9 14 9.12 1.03
 3 9 15 3.39 0.9
 3 9 16 1.36 0.86
 3 9 17 -0.64 0.83
 3 9 18 7.27 0.97
 3 9 19 1.18 0.77
 3 10 -18 8.54 0.97
 3 10 -17 1.52 0.86
 3 10 -16 2.81 0.92
 3 10 -15 11.39 1.1
 3 10 -14 10.93 1.09
 3 10 -13 15.51 1.18
 3 10 -12 38.48 1.62
 3 10 -11 1.61 0.73
 3 10 -10 23.42 1.19
 3 10 -9 22.99 1.15
 3 10 -8 44.69 1.53
 3 10 -7 9.65 0.8
 3 10 -6 0.68 0.56
 3 10 -5 25.17 1.05
 3 10 -4 13.15 0.79
 3 10 -3 78.68 1.99
 3 10 -2 239 4.76
 3 10 -1 83.79 2.05
 3 10 0 42.63 1.31
 3 10 1 84.02 2.05
 3 10 2 237.36 4.73
 3 10 3 79.11 2
 3 10 4 13.14 0.79
 3 10 5 24.29 1.04
 3 10 6 0.69 0.56
 3 10 7 10.82 0.82
 3 10 8 44.41 1.53
 3 10 9 21.12 1.11
 3 10 10 22.28 1.17
 3 10 11 1.72 0.73
 3 10 12 38.95 1.63
 3 10 13 13.95 1.15
 3 10 14 9.92 1.07
 3 10 15 11.78 1.12
 3 10 16 2.28 0.89
 3 10 17 2.33 0.87
 3 10 18 7.98 0.96
 3 11 -18 3.93 0.85
 3 11 -17 5.47 0.93
 3 11 -16 8.34 1.04
 3 11 -15 2.34 0.88
 3 11 -14 1.53 0.85
 3 11 -13 12.39 1.12
 3 11 -12 4.28 0.9
 3 11 -11 4.52 0.87
 3 11 -10 1.5 0.74
 3 11 -9 21.39 1.16
 3 11 -8 135.52 3.23
 3 11 -7 143.71 3.33
 3 11 -6 19.94 1.03
 3 11 -5 7.46 0.73
 3 11 -4 77.75 2.06
 3 11 -3 14.52 0.86
 3 11 -2 24.67 1.04
 3 11 -1 43.79 1.4
 3 11 0 0.84 0.54
 3 11 1 43.2 1.38
 3 11 2 25.32 1.06
 3 11 3 13.21 0.83
 3 11 4 80.63 2.11
 3 11 5 7.5 0.74
 3 11 6 19.47 1.02
 3 11 7 142.2 3.31
 3 11 8 133.21 3.21
 3 11 9 22.2 1.17
 3 11 10 1.93 0.73
 3 11 11 4.39 0.86
 3 11 12 3.9 0.89
 3 11 13 12.41 1.13
 3 11 14 0.72 0.84
 3 11 15 1.97 0.87
 3 11 16 8.1 1.04
 3 11 17 3.55 0.88
 3 11 18 2.74 0.82
 3 12 -17 5.22 0.89
 3 12 -16 6.36 0.97
 3 12 -15 12.02 1.15
 3 12 -14 11.65 1.11
 3 12 -13 20.94 1.32
 3 12 -12 28.11 1.47
 3 12 -11 1.95 0.85
 3 12 -10 12.35 1.06
 3 12 -9 34.32 1.46
 3 12 -8 18.95 1.11
 3 12 -7 20.6 1.12
 3 12 -6 3.13 0.7
 3 12 -5 71.73 2.05
 3 12 -4 27.17 1.19
 3 12 -3 181.26 3.94
 3 12 -2 11.42 0.84
 3 12 -1 30.95 1.22
 3 12 0 9.19 0.77
 3 12 1 32.43 1.25
 3 12 2 13.47 0.88
 3 12 3 179.41 3.91
 3 12 4 26.48 1.17
 3 12 5 71.82 2.05
 3 12 6 3.33 0.71
 3 12 7 19.18 1.1
 3 12 8 19.19 1.12
 3 12 9 34.6 1.47
 3 12 10 13.43 1.07
 3 12 11 1.81 0.84
 3 12 12 27.02 1.44
 3 12 13 19.77 1.3
 3 12 14 11.3 1.11
 3 12 15 11.42 1.13
 3 12 16 7.22 0.99
 3 12 17 4.65 0.88
 3 13 -17 4.89 0.88
 3 13 -16 0.91 0.81
 3 13 -15 12.42 1.13
 3 13 -14 1.87 0.9
 3 13 -13 25.37 1.41
 3 13 -12 1.2 0.85
 3 13 -11 25.01 1.41
 3 13 -10 21.17 1.32
 3 13 -9 11.77 1.07
 3 13 -8 17.34 1.12
 3 13 -7 7.08 0.86
 3 13 -6 74.93 2.19
 3 13 -5 13.87 0.98
 3 13 -4 27.46 1.25
 3 13 -3 64.4 1.93
 3 13 -2 46.98 1.6
 3 13 -1 87.09 2.33
 3 13 0 65.6 1.94
 3 13 1 87.27 2.34
 3 13 2 46.57 1.6
 3 13 3 62.17 1.9
 3 13 4 27.64 1.25
 3 13 5 14.7 1
 3 13 6 76.46 2.22
 3 13 7 7.93 0.88
 3 13 8 17.15 1.11
 3 13 9 11.9 1.08
 3 13 10 22.15 1.33
 3 13 11 27.06 1.45
 3 13 12 1.09 0.86
 3 13 13 22.85 1.36
 3 13 14 1.91 0.88
 3 13 15 14.45 1.16
 3 13 16 2.41 0.83
 3 13 17 4.61 0.87
 3 14 -16 4.6 0.85
 3 14 -15 6.3 0.95
 3 14 -14 0.12 0.82
 3 14 -13 12.45 1.16
 3 14 -12 4 0.91
 3 14 -11 2.16 0.88
 3 14 -10 13.05 1.15
 3 14 -9 37.69 1.67
 3 14 -8 53.1 1.95
 3 14 -7 11.37 1.04
 3 14 -6 8.24 0.91
 3 14 -5 64.34 2.03
 3 14 -4 3.89 0.78
 3 14 -3 15.43 1.03
 3 14 -2 23.43 1.19
 3 14 -1 31.63 1.36
 3 14 0 120.1 2.99
 3 14 1 32.67 1.38
 3 14 2 24.73 1.23
 3 14 3 15.35 1.03
 3 14 4 3.6 0.79
 3 14 5 63.24 2.01
 3 14 6 8.23 0.9
 3 14 7 12.44 1.08
 3 14 8 52.13 1.93
 3 14 9 37.55 1.67
 3 14 10 13.97 1.16
 3 14 11 2.96 0.91
 3 14 12 4.55 0.93
 3 14 13 12.95 1.16
 3 14 14 -0.11 0.81
 3 14 15 6.14 0.93
 3 14 16 3.29 0.83
 3 15 -15 5.18 0.87
 3 15 -14 4.68 0.89
 3 15 -13 37.77 1.66
 3 15 -12 9.49 1.09
 3 15 -11 2.66 0.88
 3 15 -10 55.88 2.02
 3 15 -9 3.16 0.92
 3 15 -8 18.97 1.27
 3 15 -7 2.68 0.89
 3 15 -6 17.96 1.24
 3 15 -5 28.16 1.43
 3 15 -4 3.07 0.84
 3 15 -3 20.39 1.23
 3 15 -2 1.36 0.74
 3 15 -1 30.95 1.4
 3 15 0 4.28 0.81
 3 15 1 29.39 1.37
 3 15 2 0.24 0.72
 3 15 3 21.49 1.25
 3 15 4 3.44 0.84
 3 15 5 28.21 1.44
 3 15 6 18.83 1.25
 3 15 7 2.88 0.91
 3 15 8 20.34 1.3
 3 15 9 3.56 0.93
 3 15 10 54.72 2
 3 15 11 2.12 0.88
 3 15 12 9.99 1.11
 3 15 13 38.52 1.67
 3 15 14 5.16 0.91
 3 15 15 4.43 0.86
 3 16 -14 3.33 0.84
 3 16 -13 4.73 0.89
 3 16 -12 5 0.95
 3 16 -11 0.71 0.85
 3 16 -10 2.13 0.92
 3 16 -9 15.65 1.22
 3 16 -8 6.62 1.02
 3 16 -7 64.79 2.2
 3 16 -6 6.06 0.97
 3 16 -5 3.94 0.92
 3 16 -4 13.68 1.14
 3 16 -3 4.86 0.93
 3 16 -2 21.01 1.3
 3 16 -1 5.85 0.94
 3 16 0 27.15 1.43
 3 16 1 4.89 0.93
 3 16 2 21.09 1.3
 3 16 3 5.03 0.93
 3 16 4 12.79 1.12
 3 16 5 5.21 0.95
 3 16 6 5.96 0.98
 3 16 7 65.84 2.22
 3 16 8 7.7 1.02
 3 16 9 16.33 1.22
 3 16 10 1.84 0.9
 3 16 11 1.36 0.86
 3 16 12 5.76 0.95
 3 16 13 5.12 0.89
 3 16 14 4.22 0.84
 3 17 -13 4.41 0.87
 3 17 -12 4.01 0.86
 3 17 -11 16.4 1.18
 3 17 -10 8.63 1.05
 3 17 -9 28 1.5
 3 17 -8 14.02 1.17
 3 17 -7 2.36 0.88
 3 17 -6 14.91 1.19
 3 17 -5 1.92 0.87
 3 17 -4 6.01 0.97
 3 17 -3 3.81 0.91
 3 17 -2 15.14 1.19
 3 17 -1 19.57 1.3
 3 17 0 5.36 0.96
 3 17 1 20.73 1.31
 3 17 2 14.35 1.17
 3 17 3 3.6 0.91
 3 17 4 6.58 0.98
 3 17 5 1.77 0.85
 3 17 6 13.47 1.16
 3 17 7 2 0.88
 3 17 8 14.58 1.17
 3 17 9 28.3 1.51
 3 17 10 8.34 1.03
 3 17 11 16.43 1.19
 3 17 12 3.63 0.85
 3 17 13 4.36 0.86
 3 18 -11 0.26 0.77
 3 18 -10 6.81 0.94
 3 18 -9 2.05 0.87
 3 18 -8 10.99 1.1
 3 18 -7 3.13 0.91
 3 18 -6 13.63 1.19
 3 18 -5 11.8 1.11
 3 18 -4 4.26 0.93
 3 18 -3 4.05 0.91
 3 18 -2 1.08 0.84
 3 18 -1 2.35 0.88
 3 18 0 28.67 1.48
 3 18 1 2.1 0.88
 3 18 2 0.97 0.85
 3 18 3 3.26 0.9
 3 18 4 6.31 0.97
 3 18 5 12.84 1.13
 3 18 6 13.53 1.19
 3 18 7 2.81 0.92
 3 18 8 11.95 1.12
 3 18 9 2.77 0.87
 3 18 10 7.02 0.95
 3 18 11 -0.32 0.76
 3 19 -9 4 0.86
 3 19 -8 7.03 0.97
 3 19 -7 2.98 0.87
 3 19 -6 12.7 1.12
 3 19 -5 2.31 0.9
 3 19 -4 11.6 1.13
 3 19 -3 2.1 0.89
 3 19 -2 1.11 0.86
 3 19 -1 2.81 0.93
 3 19 0 4.67 0.96
 3 19 1 3.52 0.94
 3 19 2 0.6 0.85
 3 19 3 2.91 0.89
 3 19 4 14.19 1.18
 3 19 5 2.07 0.9
 3 19 6 11.89 1.1
 3 19 7 1.84 0.85
 3 19 8 7.23 0.96
 3 19 9 3.87 0.86
 3 20 -7 7.92 0.93
 3 20 -6 4.75 0.89
 3 20 -5 -0.93 0.78
 3 20 -4 7.86 0.98
 3 20 -3 2.58 0.88
 3 20 -2 2.66 0.86
 3 20 -1 6.97 0.98
 3 20 0 0.96 0.84
 3 20 1 6.96 0.99
 3 20 2 1.66 0.85
 3 20 3 3.96 0.9
 3 20 4 7.18 0.98
 3 20 5 0.99 0.81
 3 20 6 5.76 0.9
 3 20 7 9.52 0.96
 3 21 -4 6.01 0.91
 3 21 -3 5.64 0.87
 3 21 -2 2.68 0.81
 3 21 -1 6.02 0.9
 3 21 0 0.94 0.78
 3 21 1 6.88 0.91
 3 21 2 2.34 0.8
 3 21 3 3.88 0.85
 3 21 4 4.82 0.91
 4 0 0 387.24 6.91
 4 0 1 1206.65 21.61
 4 0 2 15.98 0.5
 4 0 3 249.93 4.55
 4 0 4 232.2 4.28
 4 0 5 22.75 0.7
 4 0 6 287.19 5.3
 4 0 7 10.36 0.55
 4 0 8 329.36 6.14
 4 0 9 886.72 15.82
 4 0 10 34.15 1.17
 4 0 11 101.97 2.46
 4 0 12 21.33 1.04
 4 0 13 12.4 0.91
 4 0 14 7.24 0.86
 4 0 15 1.61 0.74
 4 0 16 18.1 1.23
 4 0 17 0.49 0.83
 4 0 18 48.9 1.89
 4 0 19 108.79 3.02
 4 0 20 1.42 0.84
 4 0 21 23.19 1.25
 4 1 -21 3.1 0.8
 4 1 -20 6.6 0.96
 4 1 -19 5.32 0.98
 4 1 -18 2.98 0.9
 4 1 -17 2.68 0.88
 4 1 -16 54.26 1.97
 4 1 -15 34.87 1.48
 4 1 -14 247.03 5.24
 4 1 -13 27.93 1.24
 4 1 -12 115.86 2.78
 4 1 -11 52.34 1.57
 4 1 -10 49.34 1.45
 4 1 -9 15.82 0.77
 4 1 -8 3.4 0.45
 4 1 -7 168.02 3.31
 4 1 -6 532.69 9.56
 4 1 -5 129.92 2.57
 4 1 -4 15.88 0.55
 4 1 -3 142.02 2.71
 4 1 -2 838.09 15.06
 4 1 -1 1344.97 24.17
 4 1 0 605.53 10.83
 4 1 1 1342.11 24.13
 4 1 2 844.1 15.16
 4 1 3 141.05 2.69
 4 1 4 16.62 0.56
 4 1 5 132.02 2.6
 4 1 6 546.32 9.79
 4 1 7 170.49 3.36
 4 1 8 3.04 0.45
 4 1 9 14.81 0.75
 4 1 10 49.01 1.45
 4 1 11 53.94 1.6
 4 1 12 116.95 2.8
 4 1 13 26.97 1.22
 4 1 14 251.42 5.31
 4 1 15 35.34 1.49
 4 1 16 54.91 1.98
 4 1 17 2.36 0.87
 4 1 18 2.86 0.91
 4 1 19 5.02 0.98
 4 1 20 6.13 0.97
 4 1 21 2.5 0.8
 4 2 -21 1.14 0.76
 4 2 -20 7.86 0.99
 4 2 -19 50.02 1.93
 4 2 -18 6.06 0.97
 4 2 -17 10.07 1.06
 4 2 -16 12.9 1.13
 4 2 -15 58.55 2
 4 2 -14 80.5 2.3
 4 2 -13 103.32 2.64
 4 2 -12 63.32 1.85
 4 2 -11 141.38 3.16
 4 2 -10 41.97 1.33
 4 2 -9 137.02 2.94
 4 2 -8 18.18 0.75
 4 2 -7 33.14 0.98
 4 2 -6 392.35 7.11
 4 2 -5 644.14 11.52
 4 2 -4 215.53 4
 4 2 -3 343.95 6.17
 4 2 -2 748.49 13.33
 4 2 -1 8.72 0.38
 4 2 0 1011.78 18.07
 4 2 1 8.2 0.37
 4 2 2 748.63 13.38
 4 2 3 341.43 6.13
 4 2 4 216.98 4.03
 4 2 5 637.14 11.4
 4 2 6 391.54 7.11
 4 2 7 34.34 1
 4 2 8 18.45 0.76
 4 2 9 138.05 2.96
 4 2 10 42.16 1.33
 4 2 11 141.58 3.17
 4 2 12 63.33 1.85
 4 2 13 101.6 2.62
 4 2 14 80.46 2.3
 4 2 15 59.1 2.02
 4 2 16 12.6 1.12
 4 2 17 11 1.08
 4 2 18 5.47 0.95
 4 2 19 48.46 1.9
 4 2 20 7.48 1
 4 2 21 2.64 0.79
 4 3 -21 1.82 0.82
 4 3 -20 4.84 0.9
 4 3 -19 28.7 1.5
 4 3 -18 20.39 1.3
 4 3 -17 0.49 0.83
 4 3 -16 11.58 1.1
 4 3 -15 10.38 0.99
 4 3 -14 36.54 1.47
 4 3 -13 2.06 0.68
 4 3 -12 99.38 2.51
 4 3 -11 66.43 1.85
 4 3 -10 3.73 0.59
 4 3 -9 315.45 6.04
 4 3 -8 391.62 7.25
 4 3 -7 49.36 1.28
 4 3 -6 552.27 9.91
 4 3 -5 468.36 8.43
 4 3 -4 1021.2 18.31
 4 3 -3 58.16 1.29
 4 3 -2 15.5 0.53
 4 3 -1 1102.72 19.7
 4 3 0 3140.9 55.71
 4 3 1 1114.78 19.91
 4 3 2 15.71 0.53
 4 3 3 58.55 1.3
 4 3 4 1019.56 18.25
 4 3 5 476.58 8.55
 4 3 6 550.36 9.86
 4 3 7 48.8 1.27
 4 3 8 393.95 7.3
 4 3 9 316.77 6.07
 4 3 10 2.93 0.57
 4 3 11 66.4 1.85
 4 3 12 98.67 2.5
 4 3 13 1.73 0.68
 4 3 14 36.35 1.47
 4 3 15 10.62 1.01
 4 3 16 12.28 1.1
 4 3 17 1.4 0.82
 4 3 18 18.94 1.27
 4 3 19 27.25 1.47
 4 3 20 4.62 0.9
 4 3 21 3.01 0.83
 4 4 -20 5 0.91
 4 4 -19 17.38 1.22
 4 4 -18 7.65 1
 4 4 -17 5.94 0.98
 4 4 -16 11.88 1.11
 4 4 -15 10.71 1.02
 4 4 -14 0.8 0.7
 4 4 -13 52.54 1.74
 4 4 -12 6.84 0.76
 4 4 -11 54.75 1.66
 4 4 -10 1.73 0.56
 4 4 -9 97.07 2.29
 4 4 -8 80.43 1.93
 4 4 -7 64.57 1.57
 4 4 -6 104.78 2.23
 4 4 -5 798.21 14.21
 4 4 -4 677.82 12.08
 4 4 -3 295.67 5.39
 4 4 -2 151.25 2.89
 4 4 -1 2027.84 36.08
 4 4 0 165.72 3.12
 4 4 1 2020.08 35.95
 4 4 2 150.75 2.89
 4 4 3 294.7 5.38
 4 4 4 690.25 12.08
 4 4 5 788.6 14.1
 4 4 6 103.15 2.2
 4 4 7 61.21 1.51
 4 4 8 80.23 1.93
 4 4 9 100.61 2.35
 4 4 10 1.7 0.56
 4 4 11 55.65 1.68
 4 4 12 6.23 0.75
 4 4 13 51.92 1.73
 4 4 14 0.7 0.7
 4 4 15 10.4 1.02
 4 4 16 11.09 1.07
 4 4 17 7.76 1.01
 4 4 18 8.08 1.02
 4 4 19 15.69 1.2
 4 4 20 4.45 0.88
 4 5 -20 2.78 0.83
 4 5 -19 8.79 1.03
 4 5 -18 11.24 1.12
 4 5 -17 17.91 1.25
 4 5 -16 3.45 0.9
 4 5 -15 56.47 2
 4 5 -14 95.02 2.6
 4 5 -13 15.74 1.03
 4 5 -12 7.68 0.8
 4 5 -11 8.3 0.77
 4 5 -10 101.54 2.46
 4 5 -9 64.92 1.75
 4 5 -8 146.46 3.12
 4 5 -7 75.67 1.8
 4 5 -6 277.36 5.23
 4 5 -5 13.87 0.62
 4 5 -4 404.37 7.34
 4 5 -3 244.24 4.56
 4 5 -2 447.25 8.02
 4 5 -1 365.35 6.6
 4 5 0 69.43 1.52
 4 5 1 363.41 6.57
 4 5 2 439.37 7.88
 4 5 3 239.68 4.48
 4 5 4 405.4 7.35
 4 5 5 13.22 0.61
 4 5 6 272.55 5.16
 4 5 7 75.08 1.79
 4 5 8 145.27 3.1
 4 5 9 65.31 1.76
 4 5 10 101.5 2.46
 4 5 11 8.21 0.77
 4 5 12 6.59 0.78
 4 5 13 17.63 1.06
 4 5 14 96.86 2.64
 4 5 15 56 2
 4 5 16 3.59 0.91
 4 5 17 18.28 1.25
 4 5 18 11.73 1.14
 4 5 19 9.63 1.04
 4 5 20 4.12 0.84
 4 6 -20 5.5 0.88
 4 6 -19 9.93 1.04
 4 6 -18 7.31 1.01
 4 6 -17 14.74 1.17
 4 6 -16 2.19 0.86
 4 6 -15 13.71 1.14
 4 6 -14 11.81 1.03
 4 6 -13 0.47 0.69
 4 6 -12 39.51 1.48
 4 6 -11 100.95 2.55
 4 6 -10 43.66 1.45
 4 6 -9 62.16 1.73
 4 6 -8 88.69 2.15
 4 6 -7 179.1 3.67
 4 6 -6 161.81 3.28
 4 6 -5 101.76 2.21
 4 6 -4 79.12 1.78
 4 6 -3 187.08 3.62
 4 6 -2 230.4 4.34
 4 6 -1 573.29 10.21
 4 6 0 453.92 8.15
 4 6 1 571.84 10.19
 4 6 2 230.17 4.34
 4 6 3 186.84 3.61
 4 6 4 78.13 1.77
 4 6 5 103.64 2.24
 4 6 6 160.45 3.26
 4 6 7 182.65 3.73
 4 6 8 88.92 2.16
 4 6 9 63.08 1.75
 4 6 10 44.34 1.47
 4 6 11 101.88 2.57
 4 6 12 40.53 1.5
 4 6 13 0.58 0.68
 4 6 14 11.58 1.04
 4 6 15 14.53 1.16
 4 6 16 2.67 0.87
 4 6 17 14.22 1.17
 4 6 18 6.9 1.01
 4 6 19 10.54 1.05
 4 6 20 5.9 0.88
 4 7 -20 2.74 0.82
 4 7 -19 6.13 0.93
 4 7 -18 5.4 0.96
 4 7 -17 10.72 1.07
 4 7 -16 3.68 0.91
 4 7 -15 4.78 0.93
 4 7 -14 2.23 0.83
 4 7 -13 11.93 0.99
 4 7 -12 5.03 0.79
 4 7 -11 4.04 0.73
 4 7 -10 41.04 1.44
 4 7 -9 4.37 0.64
 4 7 -8 38.4 1.29
 4 7 -7 20.18 0.9
 4 7 -6 19.6 0.86
 4 7 -5 284.88 5.42
 4 7 -4 17.85 0.74
 4 7 -3 66.18 1.58
 4 7 -2 10.93 0.57
 4 7 -1 141.39 2.85
 4 7 0 261.61 4.91
 4 7 1 141.21 2.85
 4 7 2 10.3 0.56
 4 7 3 67.14 1.6
 4 7 4 17.98 0.74
 4 7 5 283.9 5.4
 4 7 6 19.86 0.86
 4 7 7 20.94 0.91
 4 7 8 38.7 1.3
 4 7 9 4.36 0.64
 4 7 10 41.24 1.44
 4 7 11 4.35 0.73
 4 7 12 5.18 0.78
 4 7 13 13.17 1
 4 7 14 1.61 0.82
 4 7 15 4.89 0.93
 4 7 16 3.53 0.91
 4 7 17 9.62 1.05
 4 7 18 4.21 0.94
 4 7 19 5.53 0.91
 4 7 20 2.59 0.82
 4 8 -19 6.96 0.91
 4 8 -18 3.6 0.91
 4 8 -17 0.86 0.9
 4 8 -16 2.85 0.88
 4 8 -15 10.32 1.07
 4 8 -14 8.32 1.02
 4 8 -13 34.85 1.54
 4 8 -12 4.44 0.8
 4 8 -11 32.01 1.35
 4 8 -10 43.86 1.53
 4 8 -9 8.03 0.77
 4 8 -8 15.36 0.88
 4 8 -7 23.2 1
 4 8 -6 39.22 1.26
 4 8 -5 24.64 0.96
 4 8 -4 69.62 1.75
 4 8 -3 34.36 1.06
 4 8 -2 60.01 1.5
 4 8 -1 60.87 1.51
 4 8 0 36.55 1.07
 4 8 1 61.08 1.51
 4 8 2 58.16 1.47
 4 8 3 34.56 1.07
 4 8 4 69.85 1.75
 4 8 5 24.01 0.95
 4 8 6 39.57 1.27
 4 8 7 23.87 1.02
 4 8 8 16.77 0.91
 4 8 9 9.28 0.79
 4 8 10 43.04 1.52
 4 8 11 32.54 1.36
 4 8 12 5.73 0.81
 4 8 13 34.51 1.54
 4 8 14 8.6 1.01
 4 8 15 8.62 1.03
 4 8 16 0.98 0.86
 4 8 17 2.03 0.91
 4 8 18 2.86 0.89
 4 8 19 4.81 0.88
 4 9 -19 11.66 1.01
 4 9 -18 -0.33 0.79
 4 9 -17 6.97 1.01
 4 9 -16 5.2 0.96
 4 9 -15 11.14 1.09
 4 9 -14 11.21 1.1
 4 9 -13 15.07 1.16
 4 9 -12 12.21 1
 4 9 -11 1.61 0.72
 4 9 -10 24.49 1.19
 4 9 -9 100.65 2.56
 4 9 -8 50.16 1.6
 4 9 -7 75.51 2.02
 4 9 -6 23.37 1.02
 4 9 -5 57.7 1.63
 4 9 -4 26.78 1.03
 4 9 -3 25.28 0.98
 4 9 -2 62.8 1.64
 4 9 -1 114.21 2.53
 4 9 0 205.6 4.11
 4 9 1 115.17 2.55
 4 9 2 63.06 1.65
 4 9 3 25.11 0.97
 4 9 4 27.32 1.04
 4 9 5 56.36 1.6
 4 9 6 23.59 1.02
 4 9 7 74.75 2.01
 4 9 8 50.4 1.6
 4 9 9 102.66 2.6
 4 9 10 23.81 1.18
 4 9 11 2.24 0.73
 4 9 12 11.42 0.98
 4 9 13 13.84 1.15
 4 9 14 10.83 1.09
 4 9 15 10.47 1.09
 4 9 16 5.22 0.96
 4 9 17 5.59 0.98
 4 9 18 0.33 0.8
 4 9 19 12.31 1.02
 4 10 -18 0.41 0.78
 4 10 -17 6.43 0.97
 4 10 -16 9.47 1.1
 4 10 -15 6.37 0.96
 4 10 -14 27.8 1.47
 4 10 -13 0.56 0.81
 4 10 -12 11.01 1.05
 4 10 -11 12.74 1.01
 4 10 -10 4.85 0.8
 4 10 -9 -0.01 0.65
 4 10 -8 16.47 0.98
 4 10 -7 27.37 1.17
 4 10 -6 42.36 1.43
 4 10 -5 17 0.91
 4 10 -4 114.25 2.66
 4 10 -3 12.47 0.78
 4 10 -2 19.52 0.91
 4 10 -1 51.41 1.49
 4 10 0 14.87 0.8
 4 10 1 51.79 1.5
 4 10 2 19.57 0.91
 4 10 3 13.15 0.79
 4 10 4 114.95 2.67
 4 10 5 17.06 0.92
 4 10 6 43.28 1.45
 4 10 7 27.14 1.17
 4 10 8 15.87 0.98
 4 10 9 0.43 0.66
 4 10 10 4.86 0.79
 4 10 11 12.38 1.01
 4 10 12 9.6 1.04
 4 10 13 0.2 0.8
 4 10 14 26.9 1.45
 4 10 15 4.57 0.96
 4 10 16 9.07 1.24
 4 10 17 7.2 0.98
 4 10 18 0.53 0.77
 4 11 -18 3.09 0.81
 4 11 -17 5.03 0.92
 4 11 -16 13.74 1.18
 4 11 -15 1.19 0.88
 4 11 -14 4 0.93
 4 11 -13 6.51 0.98
 4 11 -12 8.71 1.03
 4 11 -11 18.13 1.26
 4 11 -10 45.98 1.7
 4 11 -9 70.4 2.12
 4 11 -8 38.18 1.48
 4 11 -7 29.08 1.26
 4 11 -6 9.39 0.82
 4 11 -5 3.02 0.67
 4 11 -4 31.39 1.23
 4 11 -3 48.07 1.52
 4 11 -2 169.25 3.65
 4 11 -1 15.94 0.88
 4 11 0 0.32 0.54
 4 11 1 15.84 0.88
 4 11 2 167.46 3.62
 4 11 3 48.17 1.52
 4 11 4 30.86 1.22
 4 11 5 2.58 0.65
 4 11 6 8.9 0.81
 4 11 7 28.54 1.25
 4 11 8 39.15 1.49
 4 11 9 68.18 2.08
 4 11 10 46.35 1.7
 4 11 11 16.96 1.19
 4 11 12 9.58 1.04
 4 11 13 5.71 0.96
 4 11 14 6.67 1.29
 4 11 15 0.49 0.84
 4 11 16 15.49 1.2
 4 11 17 4.86 0.91
 4 11 18 2.77 0.8
 4 12 -17 2.78 0.82
 4 12 -16 14.88 1.16
 4 12 -15 23.09 1.38
 4 12 -14 38.17 1.67
 4 12 -13 5.57 0.95
 4 12 -12 2.57 0.88
 4 12 -11 15.15 1.19
 4 12 -10 23.62 1.35
 4 12 -9 14.39 1.06
 4 12 -8 58.15 1.9
 4 12 -7 17.69 1.07
 4 12 -6 4.33 0.75
 4 12 -5 57.73 1.81
 4 12 -4 121.35 2.92
 4 12 -3 28.74 1.22
 4 12 -2 86.63 2.28
 4 12 -1 137.75 3.17
 4 12 0 2.14 0.64
 4 12 1 137.24 3.16
 4 12 2 88.22 2.3
 4 12 3 28.81 1.23
 4 12 4 120.86 2.92
 4 12 5 57.69 1.81
 4 12 6 4.05 0.75
 4 12 7 18.17 1.08
 4 12 8 58.38 1.91
 4 12 9 14.33 1.05
 4 12 10 24.14 1.36
 4 12 11 15.07 1.18
 4 12 12 2.85 0.89
 4 12 13 5.11 0.97
 4 12 14 36.83 1.64
 4 12 15 22.09 1.36
 4 12 16 16.06 1.18
 4 12 17 3.46 0.84
 4 13 -16 0 0.77
 4 13 -15 3.96 0.9
 4 13 -14 2.27 0.9
 4 13 -13 1.27 0.83
 4 13 -12 11.46 1.1
 4 13 -11 16.81 1.23
 4 13 -10 5.09 0.93
 4 13 -9 11.27 1.08
 4 13 -8 12.06 1.05
 4 13 -7 38.28 1.54
 4 13 -6 35.4 1.46
 4 13 -5 160.83 3.72
 4 13 -4 18.95 1.09
 4 13 -3 118.32 2.92
 4 13 -2 1.86 0.7
 4 13 -1 34.33 1.37
 4 13 0 23.34 1.15
 4 13 1 34.44 1.37
 4 13 2 2.16 0.69
 4 13 3 118.52 2.93
 4 13 4 19.09 1.1
 4 13 5 161.4 3.74
 4 13 6 35.77 1.46
 4 13 7 37.72 1.53
 4 13 8 13.61 1.09
 4 13 9 10.6 1.06
 4 13 10 3.89 0.91
 4 13 11 18.75 1.27
 4 13 12 11.91 1.11
 4 13 13 -0.08 0.8
 4 13 14 2.47 0.89
 4 13 15 4.2 0.91
 4 13 16 0.35 0.77
 4 14 -16 1.62 0.8
 4 14 -15 2.7 0.84
 4 14 -14 4.52 0.93
 4 14 -13 2.26 0.91
 4 14 -12 5.22 0.95
 4 14 -11 11.33 1.11
 4 14 -10 6.33 0.99
 4 14 -9 7.83 1.01
 4 14 -8 36.03 1.63
 4 14 -7 6.05 0.96
 4 14 -6 39.36 1.64
 4 14 -5 7.72 0.89
 4 14 -4 51.67 1.79
 4 14 -3 17.7 1.1
 4 14 -2 142.23 3.41
 4 14 -1 15.3 1.04
 4 14 0 63.23 1.97
 4 14 1 15.2 1.04
 4 14 2 142.37 3.41
 4 14 3 18.09 1.11
 4 14 4 48.9 1.74
 4 14 5 6.64 0.87
 4 14 6 40.07 1.65
 4 14 7 5.39 0.94
 4 14 8 36.59 1.63
 4 14 9 6.59 0.98
 4 14 10 6.97 1
 4 14 11 10.63 1.09
 4 14 12 5.35 0.94
 4 14 13 1.53 0.88
 4 14 14 5.05 0.93
 4 14 15 2.06 0.84
 4 14 16 1.83 0.8
 4 15 -15 10.89 1.02
 4 15 -14 1.45 0.82
 4 15 -13 0.24 0.82
 4 15 -12 26.84 1.46
 4 15 -11 34.75 1.66
 4 15 -10 0.85 0.84
 4 15 -9 20.73 1.32
 4 15 -8 20.93 1.32
 4 15 -7 17.24 1.23
 4 15 -6 6.84 0.98
 4 15 -5 3.63 0.9
 4 15 -4 2.27 0.84
 4 15 -3 12.82 1.07
 4 15 -2 49.23 1.83
 4 15 -1 45.86 1.76
 4 15 0 2.2 0.78
 4 15 1 46.32 1.76
 4 15 2 49.33 1.83
 4 15 3 13.62 1.09
 4 15 4 3.06 0.87
 4 15 5 4.3 0.9
 4 15 6 6.57 0.98
 4 15 7 17.18 1.23
 4 15 8 20.03 1.3
 4 15 9 19.54 1.31
 4 15 10 0.74 0.86
 4 15 11 35.13 1.66
 4 15 12 25.55 1.43
 4 15 13 0.26 0.82
 4 15 14 0.67 0.79
 4 15 15 9.79 1
 4 16 -14 1.55 0.8
 4 16 -13 12.68 1.07
 4 16 -12 3.59 0.9
 4 16 -11 0.22 0.84
 4 16 -10 2.52 0.91
 4 16 -9 20.93 1.32
 4 16 -8 7.07 1.01
 4 16 -7 0.18 0.83
 4 16 -6 26.64 1.45
 4 16 -5 22.96 1.38
 4 16 -4 5.38 0.94
 4 16 -3 1.91 0.86
 4 16 -2 5.71 0.94
 4 16 -1 6.55 0.96
 4 16 0 6.56 0.96
 4 16 1 6.09 0.96
 4 16 2 5.24 0.95
 4 16 3 1.2 0.84
 4 16 4 5.77 0.96
 4 16 5 23.47 1.37
 4 16 6 26.4 1.45
 4 16 7 0.55 0.84
 4 16 8 9.65 1.06
 4 16 9 21.14 1.33
 4 16 10 3.14 0.92
 4 16 11 0.39 0.85
 4 16 12 3.72 0.88
 4 16 13 11.63 1.04
 4 16 14 0.49 0.78
 4 17 -12 3.28 0.83
 4 17 -11 0.81 0.82
 4 17 -10 7.5 1
 4 17 -9 10.93 1.11
 4 17 -8 16.73 1.27
 4 17 -7 12.84 1.13
 4 17 -6 3.13 0.9
 4 17 -5 2.52 0.89
 4 17 -4 1.28 0.86
 4 17 -3 5.96 0.97
 4 17 -2 5.75 0.98
 4 17 -1 6.03 0.96
 4 17 0 6.8 1
 4 17 1 4.86 0.96
 4 17 2 5.79 0.98
 4 17 3 5.44 0.97
 4 17 4 1.35 0.85
 4 17 5 2.98 0.9
 4 17 6 2.8 0.89
 4 17 7 11.33 1.11
 4 17 8 16.33 1.26
 4 17 9 11.29 1.12
 4 17 10 7.94 1.02
 4 17 11 0.6 0.81
 4 17 12 1.85 0.81
 4 18 -11 5.6 0.91
 4 18 -10 3.91 0.85
 4 18 -9 3.08 0.89
 4 18 -8 5.24 0.97
 4 18 -7 7.54 1.02
 4 18 -6 1.45 0.89
 4 18 -5 5.01 0.97
 4 18 -4 3.52 0.89
 4 18 -3 11.41 1.11
 4 18 -2 15.22 1.18
 4 18 -1 9.45 1.06
 4 18 0 9.28 1.05
 4 18 1 9.67 1.06
 4 18 2 14.76 1.18
 4 18 3 10.53 1.08
 4 18 4 3.82 0.92
 4 18 5 3.8 0.94
 4 18 6 2.48 0.91
 4 18 7 8.08 1.03
 4 18 8 7.28 0.98
 4 18 9 3.4 0.87
 4 18 10 3.4 0.84
 4 18 11 5.88 0.91
 4 19 -9 6.17 0.91
 4 19 -8 3.85 0.87
 4 19 -7 1.81 0.84
 4 19 -6 5.69 0.94
 4 19 -5 5.08 0.94
 4 19 -4 12.07 1.13
 4 19 -3 3.62 0.94
 4 19 -2 4.27 0.95
 4 19 -1 2.8 0.91
 4 19 0 12.39 1.15
 4 19 1 1.87 0.89
 4 19 2 4.64 0.96
 4 19 3 3.09 0.91
 4 19 4 12.26 1.14
 4 19 5 4.19 0.93
 4 19 6 5.38 0.95
 4 19 7 1.79 0.84
 4 19 8 3.86 0.87
 4 19 9 7.33 0.92
 4 20 -7 19.39 1.21
 4 20 -6 6.82 0.91
 4 20 -5 8.52 0.97
 4 20 -4 1.36 0.81
 4 20 -3 6.06 0.93
 4 20 -2 1.04 0.83
 4 20 -1 9.57 1.03
 4 20 0 2.24 0.86
 4 20 1 7.68 0.99
 4 20 2 1.22 0.83
 4 20 3 6.47 0.94
 4 20 4 1.33 0.81
 4 20 5 8.07 0.97
 4 20 6 6.01 0.89
 4 20 7 18.86 1.19
 4 21 -3 5.26 0.91
 4 21 -2 13.61 1.1
 4 21 -1 6.87 0.91
 4 21 0 0.43 0.74
 4 21 1 7.68 0.92
 4 21 2 12.16 1.07
 4 21 3 5.63 0.91
 5 0 1 195.15 3.6
 5 0 2 164.52 3.1
 5 0 3 96.94 1.96
 5 0 4 126.54 2.5
 5 0 5 909.86 16.23
 5 0 6 405.25 7.35
 5 0 7 31.11 0.96
 5 0 8 16.86 0.74
 5 0 9 34.22 1.14
 5 0 10 2.26 0.55
 5 0 11 0.19 0.55
 5 0 12 107.2 2.64
 5 0 13 23.73 1.15
 5 0 14 2.35 0.73
 5 0 15 34.59 1.53
 5 0 16 44.61 1.79
 5 0 17 19.95 1.3
 5 0 18 0.38 0.83
 5 0 19 -0.05 0.82
 5 0 20 11.4 1.04
 5 0 21 12.84 1.04
 5 1 -21 1.82 0.8
 5 1 -20 5.91 0.94
 5 1 -19 1.26 0.87
 5 1 -18 0.64 0.84
 5 1 -17 13.75 1.16
 5 1 -16 6.96 0.98
 5 1 -15 8.57 0.96
 5 1 -14 21.05 1.16
 5 1 -13 11.89 0.91
 5 1 -12 116.85 2.82
 5 1 -11 90.03 2.27
 5 1 -10 124.34 2.8
 5 1 -9 56.77 1.55
 5 1 -8 31.31 1.01
 5 1 -7 5.47 0.49
 5 1 -6 263.72 4.91
 5 1 -5 65.95 1.49
 5 1 -4 247.04 4.55
 5 1 -3 519.27 9.2
 5 1 -2 713.38 12.65
 5 1 -1 161.22 3.01
 5 1 0 225.2 4.09
 5 1 1 159.82 2.99
 5 1 2 708.35 12.57
 5 1 3 519.35 9.22
 5 1 4 245.44 4.52
 5 1 5 65.38 1.48
 5 1 6 264.9 4.93
 5 1 7 5.96 0.49
 5 1 8 31.41 1.02
 5 1 9 57.69 1.57
 5 1 10 123.48 2.79
 5 1 11 88.65 2.25
 5 1 12 115.46 2.79
 5 1 13 12.57 0.92
 5 1 14 21.97 1.17
 5 1 15 8.27 0.94
 5 1 16 6.18 0.95
 5 1 17 12.63 1.13
 5 1 18 0.28 0.82
 5 1 19 1.54 0.87
 5 1 20 5.7 0.92
 5 1 21 0.4 0.78
 5 2 -20 2.45 0.85
 5 2 -19 22.73 1.36
 5 2 -18 10.73 1.08
 5 2 -17 0.21 0.82
 5 2 -16 28.07 1.46
 5 2 -15 7.29 0.93
 5 2 -14 32.56 1.41
 5 2 -13 33.18 1.36
 5 2 -12 86.27 2.29
 5 2 -11 11.63 0.82
 5 2 -10 26.57 1.07
 5 2 -9 65.72 1.72
 5 2 -8 95.8 2.19
 5 2 -7 124.26 2.59
 5 2 -6 85.46 1.88
 5 2 -5 33.81 0.94
 5 2 -4 2.09 0.34
 5 2 -3 32.92 0.87
 5 2 -2 205.16 3.8
 5 2 -1 524.84 9.32
 5 2 0 134.97 2.58
 5 2 1 519.28 9.21
 5 2 2 203.75 3.78
 5 2 3 32.78 0.87
 5 2 4 1.61 0.34
 5 2 5 33.42 0.94
 5 2 6 87.1 1.91
 5 2 7 124.18 2.59
 5 2 8 98.69 2.24
 5 2 9 65 1.71
 5 2 10 26.11 1.06
 5 2 11 11.46 0.82
 5 2 12 85.19 2.27
 5 2 13 32.44 1.34
 5 2 14 32.3 1.39
 5 2 15 8.75 0.97
 5 2 16 29.6 1.49
 5 2 17 0.8 0.83
 5 2 18 11.84 1.1
 5 2 19 21.47 1.33
 5 2 20 2.97 0.83
 5 3 -20 2.12 0.82
 5 3 -19 15.83 1.2
 5 3 -18 15.36 1.18
 5 3 -17 17.65 1.23
 5 3 -16 13.63 1.15
 5 3 -15 4.31 0.88
 5 3 -14 17.94 1.1
 5 3 -13 16.32 1.03
 5 3 -12 0.18 0.61
 5 3 -11 28.8 1.17
 5 3 -10 43.69 1.4
 5 3 -9 4.89 0.6
 5 3 -8 19.24 0.84
 5 3 -7 149.54 3.04
 5 3 -6 121.21 2.51
 5 3 -5 140.38 2.8
 5 3 -4 632.51 11.19
 5 3 -3 34.13 0.91
 5 3 -2 94.27 1.92
 5 3 -1 30.06 0.81
 5 3 0 111.81 2.2
 5 3 1 30.44 0.82
 5 3 2 93.8 1.91
 5 3 3 33.36 0.9
 5 3 4 634.74 11.24
 5 3 5 137.69 2.75
 5 3 6 120.84 2.5
 5 3 7 147.11 3
 5 3 8 18.47 0.82
 5 3 9 5.57 0.61
 5 3 10 42.22 1.38
 5 3 11 28.49 1.17
 5 3 12 0.66 0.62
 5 3 13 15.85 1.02
 5 3 14 17.79 1.1
 5 3 15 3.6 0.88
 5 3 16 14.64 1.17
 5 3 17 16.88 1.23
 5 3 18 15.45 1.17
 5 3 19 16.11 1.22
 5 3 20 2.33 0.82
 5 4 -20 4.09 0.87
 5 4 -19 4.28 0.92
 5 4 -18 11.99 1.15
 5 4 -17 0.45 0.83
 5 4 -16 7.86 1.01
 5 4 -15 2.82 0.87
 5 4 -14 23.61 1.24
 5 4 -13 31.77 1.36
 5 4 -12 23.87 1.14
 5 4 -11 14.15 0.9
 5 4 -10 23.79 1.05
 5 4 -9 1.59 0.54
 5 4 -8 76.97 1.91
 5 4 -7 214.93 4.19
 5 4 -6 41.72 1.16
 5 4 -5 1.06 0.39
 5 4 -4 243.75 4.57
 5 4 -3 436.61 7.81
 5 4 -2 309.18 5.63
 5 4 -1 247.05 4.55
 5 4 0 32.88 0.88
 5 4 1 244.78 4.51
 5 4 2 309.63 5.62
 5 4 3 428.12 7.67
 5 4 4 238.14 4.46
 5 4 5 1.57 0.4
 5 4 6 41.11 1.15
 5 4 7 214.21 4.18
 5 4 8 78.19 1.93
 5 4 9 2.35 0.55
 5 4 10 23.48 1.04
 5 4 11 13.89 0.89
 5 4 12 22.88 1.13
 5 4 13 31.01 1.34
 5 4 14 20.96 1.19
 5 4 15 3.04 0.87
 5 4 16 7.54 1
 5 4 17 0.41 0.82
 5 4 18 12.3 1.17
 5 4 19 4.21 0.92
 5 4 20 5.43 0.88
 5 5 -20 0.07 0.74
 5 5 -19 14.1 1.14
 5 5 -18 8.18 1.06
 5 5 -17 29.18 1.5
 5 5 -16 24.36 1.39
 5 5 -15 5.67 0.95
 5 5 -14 7.58 0.94
 5 5 -13 114.59 2.91
 5 5 -12 16.92 1.03
 5 5 -11 24.1 1.13
 5 5 -10 29.97 1.19
 5 5 -9 84.98 2.13
 5 5 -8 174 3.61
 5 5 -7 23.8 0.93
 5 5 -6 176.64 3.52
 5 5 -5 17.72 0.72
 5 5 -4 370.67 6.74
 5 5 -3 120.76 2.46
 5 5 -2 160.22 3.11
 5 5 -1 114.59 2.32
 5 5 0 92.74 1.94
 5 5 1 111.88 2.28
 5 5 2 158.4 3.08
 5 5 3 122.54 2.49
 5 5 4 368.65 6.71
 5 5 5 17.73 0.73
 5 5 6 177.09 3.53
 5 5 7 24.01 0.94
 5 5 8 170.99 3.57
 5 5 9 84.49 2.12
 5 5 10 30.59 1.2
 5 5 11 23.32 1.11
 5 5 12 18.5 1.06
 5 5 13 115.77 2.93
 5 5 14 7.53 0.94
 5 5 15 5.1 0.94
 5 5 16 24.98 1.4
 5 5 17 29.84 1.5
 5 5 18 9.54 1.08
 5 5 19 14.37 1.15
 5 5 20 0.57 0.75
 5 6 -20 2.6 0.83
 5 6 -19 11.91 1.09
 5 6 -18 5.2 0.97
 5 6 -17 11.08 1.09
 5 6 -16 7.9 1.03
 5 6 -15 11.88 1.11
 5 6 -14 2.68 0.85
 5 6 -13 54.98 1.84
 5 6 -12 5.88 0.81
 5 6 -11 123.32 2.97
 5 6 -10 99.59 2.49
 5 6 -9 60.44 1.73
 5 6 -8 130.12 2.9
 5 6 -7 71.48 1.83
 5 6 -6 20.37 0.86
 5 6 -5 13.92 0.68
 5 6 -4 53.96 1.38
 5 6 -3 880.06 15.6
 5 6 -2 242.67 4.56
 5 6 -1 462.45 8.3
 5 6 0 476.65 8.53
 5 6 1 456.59 8.2
 5 6 2 245.25 4.61
 5 6 3 873.27 15.53
 5 6 4 53.11 1.36
 5 6 5 13.59 0.67
 5 6 6 20.53 0.86
 5 6 7 69.68 1.79
 5 6 8 131.81 2.93
 5 6 9 59.49 1.72
 5 6 10 99.62 2.49
 5 6 11 121.4 2.94
 5 6 12 4.94 0.78
 5 6 13 54.19 1.84
 5 6 14 3.36 0.86
 5 6 15 11.65 1.1
 5 6 16 8.1 1.03
 5 6 17 10.48 1.1
 5 6 18 6.54 1
 5 6 19 12.41 1.08
 5 6 20 2.89 0.84
 5 7 -19 5.76 0.91
 5 7 -18 8.32 1.05
 5 7 -17 22.01 1.39
 5 7 -16 9.93 1.07
 5 7 -15 8.31 1.03
 5 7 -14 19.51 1.26
 5 7 -13 31.56 1.46
 5 7 -12 87.41 2.42
 5 7 -11 39.35 1.48
 5 7 -10 163.5 3.64
 5 7 -9 112.84 2.7
 5 7 -8 193.56 4.05
 5 7 -7 140.62 3.08
 5 7 -6 99.12 2.31
 5 7 -5 113.14 2.51
 5 7 -4 7.12 0.56
 5 7 -3 663.09 11.8
 5 7 -2 215.79 4.16
 5 7 -1 11.5 0.61
 5 7 0 17.01 0.7
 5 7 1 12.28 0.62
 5 7 2 215.68 4.16
 5 7 3 654.66 11.65
 5 7 4 6.3 0.55
 5 7 5 114 2.53
 5 7 6 97.86 2.29
 5 7 7 142.33 3.11
 5 7 8 193.29 4.05
 5 7 9 114.23 2.73
 5 7 10 160.56 3.6
 5 7 11 39.11 1.47
 5 7 12 86.17 2.4
 5 7 13 30.58 1.45
 5 7 14 20.12 1.28
 5 7 15 8.42 1.03
 5 7 16 9.53 1.07
 5 7 17 22.91 1.41
 5 7 18 8.28 1.02
 5 7 19 5.34 0.91
 5 8 -19 2.6 0.82
 5 8 -18 17.92 1.23
 5 8 -17 111.01 3.07
 5 8 -16 10.95 1.1
 5 8 -15 27.27 1.46
 5 8 -14 54.78 2
 5 8 -13 66.95 2.21
 5 8 -12 23.21 1.24
 5 8 -11 101.3 2.66
 5 8 -10 112.85 2.81
 5 8 -9 102.14 2.56
 5 8 -8 11.37 0.83
 5 8 -7 158.3 3.44
 5 8 -6 61.8 1.71
 5 8 -5 234.33 4.66
 5 8 -4 215.08 4.29
 5 8 -3 12.77 0.72
 5 8 -2 86.57 2.03
 5 8 -1 103.97 2.29
 5 8 0 66.57 1.63
 5 8 1 103.81 2.28
 5 8 2 84.92 2
 5 8 3 12.9 0.72
 5 8 4 211.99 4.24
 5 8 5 226.18 4.52
 5 8 6 60.09 1.68
 5 8 7 158.44 3.44
 5 8 8 11.57 0.84
 5 8 9 100.11 2.53
 5 8 10 110.45 2.77
 5 8 11 99.81 2.63
 5 8 12 23.03 1.24
 5 8 13 65.83 2.19
 5 8 14 53 1.98
 5 8 15 27.7 1.48
 5 8 16 10.6 1.11
 5 8 17 110.08 3.06
 5 8 18 17.5 1.23
 5 8 19 2.21 0.81
 5 9 -19 15.58 1.12
 5 9 -18 17.06 1.17
 5 9 -17 25.68 1.44
 5 9 -16 12.67 1.19
 5 9 -15 12.5 1.14
 5 9 -14 13.16 1.16
 5 9 -13 2.52 0.88
 5 9 -12 63.36 2.11
 5 9 -11 172.45 3.96
 5 9 -10 158.6 3.66
 5 9 -9 81.23 2.24
 5 9 -8 88 2.31
 5 9 -7 124.57 2.91
 5 9 -6 95.78 2.36
 5 9 -5 38.98 1.31
 5 9 -4 59.47 1.66
 5 9 -3 159.13 3.36
 5 9 -2 35.54 1.18
 5 9 -1 6.3 0.6
 5 9 0 170.71 3.53
 5 9 1 6.88 0.63
 5 9 2 36.16 1.19
 5 9 3 158.7 3.36
 5 9 4 59.63 1.66
 5 9 5 39.74 1.32
 5 9 6 97.83 2.4
 5 9 7 125.28 2.92
 5 9 8 87.83 2.31
 5 9 9 82.17 2.26
 5 9 10 159.74 3.68
 5 9 11 174.62 4
 5 9 12 60.67 2.06
 5 9 13 2.59 0.87
 5 9 14 13.14 1.16
 5 9 15 13.68 1.17
 5 9 16 12.06 1.18
 5 9 17 27.45 1.46
 5 9 18 18.03 1.21
 5 9 19 17.74 1.15
 5 10 -18 -0.42 0.74
 5 10 -17 15.23 1.16
 5 10 -16 41.53 1.77
 5 10 -15 2.12 0.91
 5 10 -14 54.52 2
 5 10 -13 36.14 1.64
 5 10 -12 7.35 1.01
 5 10 -11 87.51 2.55
 5 10 -10 48 1.72
 5 10 -9 24.19 1.2
 5 10 -8 1.62 0.68
 5 10 -7 7.85 0.79
 5 10 -6 84.84 2.23
 5 10 -5 35.79 1.31
 5 10 -4 113.25 2.66
 5 10 -3 202.25 4.18
 5 10 -2 28.28 1.11
 5 10 -1 178.05 3.74
 5 10 0 3.5 0.59
 5 10 1 176.91 3.72
 5 10 2 29.36 1.12
 5 10 3 198.78 4.13
 5 10 4 111.15 2.64
 5 10 5 35.63 1.31
 5 10 6 84.42 2.22
 5 10 7 7.91 0.8
 5 10 8 1.81 0.68
 5 10 9 22.81 1.18
 5 10 10 45.82 1.68
 5 10 11 86.89 2.54
 5 10 12 7.59 0.99
 5 10 13 35.63 1.63
 5 10 14 52.29 1.97
 5 10 15 3.36 0.92
 5 10 16 42.12 1.78
 5 10 17 15.65 1.18
 5 10 18 0.29 0.76
 5 11 -17 1.47 0.81
 5 11 -16 24.31 1.38
 5 11 -15 3.56 0.96
 5 11 -14 5.5 0.97
 5 11 -13 6.31 1
 5 11 -12 1.23 0.85
 5 11 -11 39.85 1.7
 5 11 -10 45.63 1.76
 5 11 -9 30 1.37
 5 11 -8 44.61 1.62
 5 11 -7 0.03 0.64
 5 11 -6 85.68 2.3
 5 11 -5 49.11 1.61
 5 11 -4 265.99 5.38
 5 11 -3 12.6 0.86
 5 11 -2 5.16 0.69
 5 11 -1 53.04 1.62
 5 11 0 169.56 3.66
 5 11 1 52.94 1.61
 5 11 2 4.47 0.68
 5 11 3 12.35 0.86
 5 11 4 263.73 5.35
 5 11 5 47.37 1.58
 5 11 6 82.99 2.26
 5 11 7 0.11 0.64
 5 11 8 43.77 1.59
 5 11 9 32.07 1.41
 5 11 10 44.92 1.75
 5 11 11 39.15 1.69
 5 11 12 1.13 0.85
 5 11 13 6.13 0.98
 5 11 14 7.02 0.99
 5 11 15 4.22 0.97
 5 11 16 24.6 1.39
 5 11 17 1.94 0.81
 5 12 -17 1.66 0.76
 5 12 -16 8.58 1
 5 12 -15 4.43 0.95
 5 12 -14 7.51 1.06
 5 12 -13 18.92 1.28
 5 12 -12 16.61 1.23
 5 12 -11 15.56 1.22
 5 12 -10 23.47 1.36
 5 12 -9 40.24 1.66
 5 12 -8 4.73 0.83
 5 12 -7 6.81 0.85
 5 12 -6 54.79 1.79
 5 12 -5 6.34 0.8
 5 12 -4 67.19 1.98
 5 12 -3 36.29 1.38
 5 12 -2 30.18 1.26
 5 12 -1 49.83 1.62
 5 12 0 16.15 0.97
 5 12 1 49.92 1.62
 5 12 2 29.57 1.25
 5 12 3 35.67 1.38
 5 12 4 65.01 1.95
 5 12 5 7.06 0.82
 5 12 6 53.85 1.78
 5 12 7 6.15 0.84
 5 12 8 5.37 0.84
 5 12 9 41.27 1.68
 5 12 10 23.97 1.37
 5 12 11 17.03 1.24
 5 12 12 16.38 1.22
 5 12 13 17.42 1.24
 5 12 14 7.13 1.04
 5 12 15 6.01 0.97
 5 12 16 8.35 1
 5 12 17 -0.03 0.76
 5 13 -16 14.71 1.09
 5 13 -15 1.03 0.83
 5 13 -14 10.94 1.09
 5 13 -13 2.67 0.92
 5 13 -12 2.6 0.9
 5 13 -11 3.36 0.9
 5 13 -10 5.07 0.96
 5 13 -9 2.54 0.87
 5 13 -8 7.23 0.99
 5 13 -7 19.85 1.22
 5 13 -6 67.98 2.09
 5 13 -5 5.39 0.83
 5 13 -4 13.35 0.99
 5 13 -3 21.62 1.15
 5 13 -2 10.55 0.91
 5 13 -1 21.21 1.13
 5 13 0 2.83 0.71
 5 13 1 21.02 1.12
 5 13 2 11.39 0.92
 5 13 3 20.9 1.13
 5 13 4 13.79 1
 5 13 5 5.74 0.83
 5 13 6 67.43 2.08
 5 13 7 20.47 1.23
 5 13 8 7.98 1
 5 13 9 3.37 0.88
 5 13 10 5.75 0.97
 5 13 11 4.1 0.93
 5 13 12 2.97 0.89
 5 13 13 2.59 0.93
 5 13 14 10.85 1.1
 5 13 15 0.91 0.83
 5 13 16 15.57 1.1
 5 14 -15 1.1 0.78
 5 14 -14 0.76 0.84
 5 14 -13 6.5 0.99
 5 14 -12 2.09 0.91
 5 14 -11 13.91 1.16
 5 14 -10 3.48 0.9
 5 14 -9 0.43 0.84
 5 14 -8 6.08 0.97
 5 14 -7 7.23 0.99
 5 14 -6 34.33 1.57
 5 14 -5 15.66 1.12
 5 14 -4 21.03 1.2
 5 14 -3 6.15 0.86
 5 14 -2 21.71 1.19
 5 14 -1 15.62 1.06
 5 14 0 14.49 1.03
 5 14 1 17.19 1.08
 5 14 2 22.9 1.22
 5 14 3 7.47 0.88
 5 14 4 21.69 1.21
 5 14 5 13.48 1.08
 5 14 6 33.37 1.54
 5 14 7 7.37 1
 5 14 8 4.2 0.93
 5 14 9 -0.22 0.81
 5 14 10 3.47 0.9
 5 14 11 14.21 1.17
 5 14 12 2.18 0.92
 5 14 13 7.17 1
 5 14 14 1.87 0.86
 5 14 15 -0.01 0.76
 5 15 -14 15.35 1.12
 5 15 -13 13.11 1.11
 5 15 -12 8.2 1.05
 5 15 -11 3.98 0.96
 5 15 -10 2.27 0.86
 5 15 -9 4.79 0.94
 5 15 -8 7.63 1.02
 5 15 -7 12.99 1.14
 5 15 -6 5.05 0.94
 5 15 -5 5.15 0.94
 5 15 -4 13.73 1.14
 5 15 -3 19.69 1.27
 5 15 -2 7.04 0.94
 5 15 -1 1.71 0.81
 5 15 0 11.43 1.03
 5 15 1 2.88 0.84
 5 15 2 7.12 0.95
 5 15 3 21.58 1.31
 5 15 4 13.81 1.15
 5 15 5 5.15 0.94
 5 15 6 5.42 0.96
 5 15 7 12.61 1.15
 5 15 8 6.85 1
 5 15 9 4.05 0.95
 5 15 10 1.99 0.87
 5 15 11 3.81 0.96
 5 15 12 8.67 1.06
 5 15 13 13.62 1.12
 5 15 14 15.65 1.12
 5 16 -13 0.16 0.76
 5 16 -12 1.53 0.82
 5 16 -11 4.67 0.93
 5 16 -10 0.64 0.87
 5 16 -9 20.76 1.36
 5 16 -8 5.35 0.96
 5 16 -7 1.63 0.87
 5 16 -6 3.81 0.94
 5 16 -5 11.36 1.1
 5 16 -4 17.59 1.25
 5 16 -3 2.53 0.89
 5 16 -2 41.34 1.74
 5 16 -1 23.64 1.38
 5 16 0 1.68 0.85
 5 16 1 24.84 1.4
 5 16 2 41.92 1.75
 5 16 3 2.36 0.89
 5 16 4 17.79 1.25
 5 16 5 9.33 1.06
 5 16 6 4.27 0.94
 5 16 7 1.96 0.88
 5 16 8 3.16 0.9
 5 16 9 21.25 1.36
 5 16 10 0.9 0.86
 5 16 11 3.48 0.91
 5 16 12 2.28 0.84
 5 16 13 0.3 0.76
 5 17 -12 3.13 0.8
 5 17 -11 9.08 0.99
 5 17 -10 0.27 0.81
 5 17 -9 17.86 1.27
 5 17 -8 7.44 1.05
 5 17 -7 16.08 1.26
 5 17 -6 2.26 0.87
 5 17 -5 7.06 1.01
 5 17 -4 19.36 1.29
 5 17 -3 1.14 0.84
 5 17 -2 2.96 0.91
 5 17 -1 13.09 1.16
 5 17 0 1.54 0.87
 5 17 1 13.17 1.16
 5 17 2 3.04 0.9
 5 17 3 0.55 0.83
 5 17 4 19.54 1.28
 5 17 5 6.58 1
 5 17 6 2.07 0.86
 5 17 7 16.59 1.25
 5 17 8 8.68 1.05
 5 17 9 16.74 1.23
 5 17 10 -0.12 0.8
 5 17 11 10.28 1.01
 5 17 12 1.63 0.78
 5 18 -10 1.38 0.78
 5 18 -9 7.81 0.97
 5 18 -8 1.84 0.86
 5 18 -7 0.5 0.84
 5 18 -6 2.66 0.91
 5 18 -5 5.25 0.98
 5 18 -4 10.23 1.11
 5 18 -3 0.18 0.81
 5 18 -2 5.7 0.95
 5 18 -1 9.63 1.06
 5 18 0 10.22 1.08
 5 18 1 9.4 1.06
 5 18 2 6.27 0.97
 5 18 3 0.89 0.83
 5 18 4 10.09 1.12
 5 18 5 5.09 0.99
 5 18 6 2.12 0.88
 5 18 7 0.74 0.85
 5 18 8 2.54 0.87
 5 18 9 6.46 0.95
 5 18 10 1.25 0.79
 5 19 -8 0.63 0.77
 5 19 -7 6.86 0.95
 5 19 -6 9.56 1.03
 5 19 -5 0.69 0.82
 5 19 -4 0.78 0.83
 5 19 -3 1.98 0.87
 5 19 -2 1.42 0.84
 5 19 -1 8.17 1.06
 5 19 0 3.6 0.91
 5 19 1 8.92 1.05
 5 19 2 1 0.85
 5 19 3 2.48 0.88
 5 19 4 0.6 0.83
 5 19 5 0.37 0.82
 5 19 6 9.6 1.04
 5 19 7 6.55 0.94
 5 19 8 -0.2 0.75
 5 20 -6 2.41 0.84
 5 20 -5 8.24 0.94
 5 20 -4 -0.5 0.76
 5 20 -3 2.41 0.85
 5 20 -2 3.92 0.87
 5 20 -1 3.81 0.89
 5 20 0 -0.29 0.78
 5 20 1 4.28 0.89
 5 20 2 2.69 0.87
 5 20 3 2.59 0.85
 5 20 4 0.62 0.76
 5 20 5 8.37 0.95
 5 20 6 1.59 0.84
 6 0 0 759.61 13.39
 6 0 1 106.51 2.12
 6 0 2 168.59 3.19
 6 0 3 58.59 1.34
 6 0 4 35.98 0.98
 6 0 5 23.9 0.8
 6 0 6 31.02 0.96
 6 0 7 8.92 0.58
 6 0 8 135.02 2.89
 6 0 9 104.41 2.42
 6 0 10 1.86 0.58
 6 0 11 11.05 0.82
 6 0 12 0.64 0.63
 6 0 13 2.57 0.72
 6 0 14 1.76 0.73
 6 0 15 10.65 1.04
 6 0 16 0.46 0.81
 6 0 17 6.13 0.97
 6 0 18 14.19 1.21
 6 0 19 15.75 1.21
 6 0 20 2.09 0.83
 6 1 -20 1.72 0.81
 6 1 -19 4.66 0.93
 6 1 -18 9.73 1.1
 6 1 -17 0.58 0.85
 6 1 -16 7.13 1
 6 1 -15 15.98 1.17
 6 1 -14 3.63 0.78
 6 1 -13 15.43 1.02
 6 1 -12 19.03 1.04
 6 1 -11 28.15 1.17
 6 1 -10 194.71 4.05
 6 1 -9 44.83 1.38
 6 1 -8 10.84 0.69
 6 1 -7 64.3 1.59
 6 1 -6 217.82 4.16
 6 1 -5 429.7 7.72
 6 1 -4 93.62 1.97
 6 1 -3 29.29 0.84
 6 1 -2 328.82 5.92
 6 1 -1 421.34 7.46
 6 1 0 1057.21 18.64
 6 1 1 421.51 7.47
 6 1 2 330.25 5.94
 6 1 3 29.18 0.84
 6 1 4 95.08 2
 6 1 5 426.57 7.67
 6 1 6 219.69 4.19
 6 1 7 64.99 1.6
 6 1 8 10.66 0.69
 6 1 9 45.62 1.39
 6 1 10 194.89 4.05
 6 1 11 28.14 1.18
 6 1 12 18.98 1.04
 6 1 13 16.17 1.03
 6 1 14 3.18 0.78
 6 1 15 15.73 1.17
 6 1 16 7.24 1
 6 1 17 1.52 0.86
 6 1 18 11.6 1.13
 6 1 19 3.9 0.91
 6 1 20 3.19 0.83
 6 2 -20 6.93 0.92
 6 2 -19 0.48 0.83
 6 2 -18 1.68 0.89
 6 2 -17 26.37 1.43
 6 2 -16 30.32 1.53
 6 2 -15 12.62 1.1
 6 2 -14 7.08 0.87
 6 2 -13 24.77 1.22
 6 2 -12 91.29 2.4
 6 2 -11 146.82 3.3
 6 2 -10 47.68 1.49
 6 2 -9 14.11 0.81
 6 2 -8 14.92 0.78
 6 2 -7 52.91 1.4
 6 2 -6 42.06 1.16
 6 2 -5 696.19 12.24
 6 2 -4 147.96 2.9
 6 2 -3 190.81 3.6
 6 2 -2 324.47 5.84
 6 2 -1 950.78 16.72
 6 2 0 92.8 1.9
 6 2 1 946.99 16.65
 6 2 2 321.22 5.8
 6 2 3 191.91 3.63
 6 2 4 147.71 2.9
 6 2 5 686.4 12.11
 6 2 6 41.5 1.16
 6 2 7 53.55 1.41
 6 2 8 14.98 0.78
 6 2 9 13.97 0.81
 6 2 10 48.53 1.51
 6 2 11 146.57 3.3
 6 2 12 91.56 2.41
 6 2 13 24.44 1.21
 6 2 14 7.07 0.87
 6 2 15 13.42 1.13
 6 2 16 28.96 1.5
 6 2 17 26.73 1.44
 6 2 18 1.26 0.86
 6 2 19 0.1 0.8
 6 2 20 6.95 0.92
 6 3 -20 0.03 0.75
 6 3 -19 3.55 0.89
 6 3 -18 4.43 0.96
 6 3 -17 9.84 1.06
 6 3 -16 0.66 0.82
 6 3 -15 14.44 1.16
 6 3 -14 4.56 0.86
 6 3 -13 5.41 0.8
 6 3 -12 16.63 1.01
 6 3 -11 3.34 0.67
 6 3 -10 44.24 1.44
 6 3 -9 13.69 0.81
 6 3 -8 426.16 7.87
 6 3 -7 174.57 3.54
 6 3 -6 207.78 4.02
 6 3 -5 7.63 0.53
 6 3 -4 290.7 5.35
 6 3 -3 50.02 1.23
 6 3 -2 462.19 8.17
 6 3 -1 317.95 5.75
 6 3 0 1259.9 22.2
 6 3 1 321.84 5.8
 6 3 2 461.44 8.19
 6 3 3 49.67 1.22
 6 3 4 285.94 5.26
 6 3 5 7.33 0.52
 6 3 6 209.28 4.04
 6 3 7 177.73 3.6
 6 3 8 420.19 7.77
 6 3 9 13.79 0.81
 6 3 10 42.62 1.42
 6 3 11 3.41 0.68
 6 3 12 16.2 1.01
 6 3 13 5.63 0.82
 6 3 14 5.96 0.88
 6 3 15 14.61 1.16
 6 3 16 0.94 0.83
 6 3 17 8.81 1.03
 6 3 18 5.18 0.97
 6 3 19 3.5 0.9
 6 3 20 0.29 0.76
 6 4 -20 20.72 1.19
 6 4 -19 26.75 1.41
 6 4 -18 7.96 1.04
 6 4 -17 22.38 1.35
 6 4 -16 2.01 0.86
 6 4 -15 16.83 1.23
 6 4 -14 6 0.91
 6 4 -13 3.88 0.78
 6 4 -12 31.9 1.33
 6 4 -11 62.14 1.85
 6 4 -10 86.42 2.22
 6 4 -9 34.4 1.23
 6 4 -8 87.39 2.13
 6 4 -7 79.21 1.93
 6 4 -6 406.22 7.39
 6 4 -5 381.31 6.93
 6 4 -4 282.09 5.21
 6 4 -3 442.56 7.88
 6 4 -2 325.38 5.89
 6 4 -1 520.59 9.17
 6 4 0 13.04 0.57
 6 4 1 513.25 9.04
 6 4 2 321.15 5.82
 6 4 3 448.47 8
 6 4 4 280.44 5.19
 6 4 5 381.56 6.94
 6 4 6 404.48 7.37
 6 4 7 77.97 1.91
 6 4 8 88.86 2.15
 6 4 9 34.66 1.24
 6 4 10 84.86 2.2
 6 4 11 61.74 1.84
 6 4 12 32.31 1.34
 6 4 13 4.11 0.79
 6 4 14 5.7 0.88
 6 4 15 16.94 1.22
 6 4 16 3.23 0.9
 6 4 17 20.81 1.31
 6 4 18 9.28 1.07
 6 4 19 25.82 1.39
 6 4 20 19.31 1.17
 6 5 -20 0.55 0.78
 6 5 -19 18.18 1.22
 6 5 -18 2.6 0.9
 6 5 -17 2.99 0.91
 6 5 -16 26.41 1.44
 6 5 -15 72.78 2.34
 6 5 -14 135.42 3.43
 6 5 -13 47.44 1.71
 6 5 -12 126.51 3.08
 6 5 -11 93.15 2.43
 6 5 -10 5.25 0.71
 6 5 -9 12.45 0.82
 6 5 -8 101.82 2.41
 6 5 -7 83 2.03
 6 5 -6 187.8 3.78
 6 5 -5 88.19 2
 6 5 -4 103.61 2.23
 6 5 -3 164.93 3.25
 6 5 -2 9.86 0.55
 6 5 -1 175.77 3.4
 6 5 0 99.58 2.1
 6 5 1 174.88 3.38
 6 5 2 9.32 0.55
 6 5 3 166.41 3.27
 6 5 4 101.58 2.19
 6 5 5 89.27 2.01
 6 5 6 189.42 3.8
 6 5 7 83.51 2.04
 6 5 8 101.82 2.41
 6 5 9 12.33 0.82
 6 5 10 5.53 0.71
 6 5 11 94.05 2.44
 6 5 12 123.96 3.04
 6 5 13 48.51 1.73
 6 5 14 136.95 3.46
 6 5 15 72.18 2.33
 6 5 16 27.49 1.46
 6 5 17 2.51 0.9
 6 5 18 2.88 0.91
 6 5 19 19.09 1.23
 6 5 20 1.24 0.8
 6 6 -19 17.09 1.15
 6 6 -18 6.52 0.99
 6 6 -17 51.76 2
 6 6 -16 6.16 1
 6 6 -15 17.03 1.24
 6 6 -14 0.33 0.83
 6 6 -13 45.59 1.75
 6 6 -12 0.96 0.71
 6 6 -11 46.05 1.6
 6 6 -10 8.81 0.81
 6 6 -9 161.89 3.53
 6 6 -8 19.35 0.95
 6 6 -7 4.14 0.6
 6 6 -6 23.23 0.95
 6 6 -5 57.63 1.54
 6 6 -4 5.3 0.52
 6 6 -3 136.46 2.8
 6 6 -2 184.9 3.6
 6 6 -1 103.89 2.22
 6 6 0 43.49 1.17
 6 6 1 102.5 2.19
 6 6 2 183.92 3.58
 6 6 3 133.91 2.76
 6 6 4 4.71 0.51
 6 6 5 58.63 1.55
 6 6 6 23.15 0.95
 6 6 7 4.03 0.6
 6 6 8 19.06 0.95
 6 6 9 167.94 3.64
 6 6 10 7.62 0.79
 6 6 11 46.84 1.62
 6 6 12 1.06 0.71
 6 6 13 45.49 1.75
 6 6 14 -0.25 0.8
 6 6 15 18.54 1.26
 6 6 16 5.43 0.97
 6 6 17 52.1 2
 6 6 18 7.31 1.01
 6 6 19 18.25 1.19
 6 7 -19 2.1 0.81
 6 7 -18 6.93 0.97
 6 7 -17 3.89 0.96
 6 7 -16 18.42 1.27
 6 7 -15 9.24 1.06
 6 7 -14 19.05 1.28
 6 7 -13 26.87 1.41
 6 7 -12 88.18 2.46
 6 7 -11 35.56 1.43
 6 7 -10 9.01 0.83
 6 7 -9 6.64 0.76
 6 7 -8 2.02 0.63
 6 7 -7 161.74 3.47
 6 7 -6 185.79 3.83
 6 7 -5 68.73 1.78
 6 7 -4 57.31 1.55
 6 7 -3 37.55 1.17
 6 7 -2 4.56 0.51
 6 7 -1 17.75 0.76
 6 7 0 33.49 1.04
 6 7 1 17.42 0.75
 6 7 2 4.82 0.51
 6 7 3 37.57 1.17
 6 7 4 56.74 1.53
 6 7 5 69.62 1.79
 6 7 6 185.24 3.82
 6 7 7 162.4 3.48
 6 7 8 2.49 0.64
 6 7 9 6.35 0.75
 6 7 10 8.89 0.83
 6 7 11 35.64 1.43
 6 7 12 89.2 2.48
 6 7 13 26.66 1.42
 6 7 14 19.16 1.27
 6 7 15 7.84 1.03
 6 7 16 18.04 1.26
 6 7 17 4.9 0.98
 6 7 18 6.03 0.95
 6 7 19 1.24 0.8
 6 8 -19 9.17 0.99
 6 8 -18 15.28 1.14
 6 8 -17 5.13 0.98
 6 8 -16 20 1.3
 6 8 -15 13.39 1.16
 6 8 -14 27.07 1.46
 6 8 -13 31.24 1.53
 6 8 -12 17.31 1.18
 6 8 -11 30.87 1.37
 6 8 -10 24.36 1.2
 6 8 -9 41.85 1.5
 6 8 -8 91.7 2.36
 6 8 -7 10.88 0.81
 6 8 -6 32.31 1.2
 6 8 -5 3.68 0.61
 6 8 -4 6.12 0.63
 6 8 -3 40.8 1.28
 6 8 -2 93.04 2.17
 6 8 -1 91.82 2.14
 6 8 0 4.72 0.56
 6 8 1 89.77 2.11
 6 8 2 92.34 2.16
 6 8 3 39.99 1.26
 6 8 4 6.08 0.63
 6 8 5 4.09 0.61
 6 8 6 31.92 1.2
 6 8 7 11.25 0.82
 6 8 8 91.58 2.35
 6 8 9 41.4 1.49
 6 8 10 25.74 1.23
 6 8 11 32.08 1.39
 6 8 12 19.6 1.22
 6 8 13 33.03 1.55
 6 8 14 28.14 1.48
 6 8 15 11.93 1.13
 6 8 16 19.1 1.29
 6 8 17 6.11 1
 6 8 18 16.18 1.16
 6 8 19 10.14 1.01
 6 9 -18 5.05 0.88
 6 9 -17 1.26 0.86
 6 9 -16 21.19 1.37
 6 9 -15 17.95 1.26
 6 9 -14 3.31 0.91
 6 9 -13 1.43 0.85
 6 9 -12 18.42 1.26
 6 9 -11 3.67 0.8
 6 9 -10 69.52 2.1
 6 9 -9 9.21 0.87
 6 9 -8 16.77 1
 6 9 -7 17.01 0.97
 6 9 -6 5.99 0.72
 6 9 -5 45.18 1.46
 6 9 -4 14.24 0.85
 6 9 -3 43.38 1.38
 6 9 -2 35.05 1.21
 6 9 -1 22.87 0.97
 6 9 0 38.42 1.26
 6 9 1 22.4 0.96
 6 9 2 35.04 1.21
 6 9 3 45.19 1.41
 6 9 4 15.87 0.87
 6 9 5 44.88 1.45
 6 9 6 6.76 0.72
 6 9 7 16.24 0.96
 6 9 8 16.99 1.01
 6 9 9 8.82 0.86
 6 9 10 72.66 2.16
 6 9 11 3 0.8
 6 9 12 19.28 1.27
 6 9 13 0.61 0.83
 6 9 14 3.19 0.92
 6 9 15 19.79 1.29
 6 9 16 22.1 1.38
 6 9 17 1.1 0.85
 6 9 18 4.65 0.87
 6 10 -18 -0.09 0.78
 6 10 -17 3.47 0.88
 6 10 -16 8.65 1.04
 6 10 -15 24.2 1.42
 6 10 -14 26.24 1.44
 6 10 -13 6.68 0.99
 6 10 -12 19.37 1.28
 6 10 -11 35.08 1.6
 6 10 -10 9.47 0.95
 6 10 -9 78.08 2.25
 6 10 -8 21.32 1.14
 6 10 -7 1.79 0.68
 6 10 -6 34.28 1.33
 6 10 -5 145.84 3.28
 6 10 -4 59.76 1.75
 6 10 -3 3.03 0.63
 6 10 -2 7.49 0.72
 6 10 -1 0.6 0.56
 6 10 0 0.85 0.55
 6 10 1 1.15 0.57
 6 10 2 7.34 0.71
 6 10 3 3.23 0.63
 6 10 4 59.44 1.75
 6 10 5 146.78 3.3
 6 10 6 36.01 1.36
 6 10 7 1.91 0.67
 6 10 8 21.13 1.13
 6 10 9 77.34 2.24
 6 10 10 8.51 0.93
 6 10 11 36.52 1.63
 6 10 12 18.99 1.28
 6 10 13 7.03 0.99
 6 10 14 27.55 1.46
 6 10 15 22.8 1.42
 6 10 16 9.63 1.07
 6 10 17 4.04 0.89
 6 10 18 0.72 0.78
 6 11 -17 2.5 0.82
 6 11 -16 8.93 1.04
 6 11 -15 13.65 1.2
 6 11 -14 53.64 1.97
 6 11 -13 5.89 0.97
 6 11 -12 13.86 1.17
 6 11 -11 63.81 2.17
 6 11 -10 24.3 1.38
 6 11 -9 72.51 2.19
 6 11 -8 3.07 0.77
 6 11 -7 16.63 1.04
 6 11 -6 12.89 0.94
 6 11 -5 3.55 0.72
 6 11 -4 63.82 1.88
 6 11 -3 7.14 0.77
 6 11 -2 32.3 1.27
 6 11 -1 98.81 2.46
 6 11 0 74.8 2.04
 6 11 1 96.47 2.42
 6 11 2 32.79 1.28
 6 11 3 7.74 0.78
 6 11 4 63.74 1.88
 6 11 5 3.71 0.73
 6 11 6 13.91 0.96
 6 11 7 17.22 1.05
 6 11 8 3.71 0.77
 6 11 9 71.47 2.18
 6 11 10 22.9 1.34
 6 11 11 62.64 2.15
 6 11 12 13.41 1.15
 6 11 13 5.43 0.95
 6 11 14 52 1.94
 6 11 15 14.69 1.21
 6 11 16 8.41 1.01
 6 11 17 1.86 0.81
 6 12 -16 24.69 1.32
 6 12 -15 8.25 1.03
 6 12 -14 9.32 1.11
 6 12 -13 0.18 0.83
 6 12 -12 30.59 1.54
 6 12 -11 6.73 1
 6 12 -10 5.11 0.96
 6 12 -9 30.92 1.52
 6 12 -8 15.85 1.14
 6 12 -7 8.44 0.91
 6 12 -6 43.13 1.6
 6 12 -5 12.38 0.96
 6 12 -4 59.03 1.86
 6 12 -3 27.6 1.25
 6 12 -2 33.82 1.35
 6 12 -1 44.58 1.55
 6 12 0 42.18 1.5
 6 12 1 45.09 1.56
 6 12 2 32.82 1.33
 6 12 3 27.75 1.25
 6 12 4 59.2 1.86
 6 12 5 11.88 0.94
 6 12 6 42.53 1.58
 6 12 7 8.53 0.91
 6 12 8 15.22 1.14
 6 12 9 30.51 1.51
 6 12 10 4.61 0.94
 6 12 11 6.44 0.99
 6 12 12 30.52 1.53
 6 12 13 -0.16 0.82
 6 12 14 11.01 1.14
 6 12 15 7.52 1.02
 6 12 16 25.78 1.34
 6 13 -16 2.6 0.81
 6 13 -15 5.65 0.91
 6 13 -14 1.84 0.88
 6 13 -13 6.59 1.02
 6 13 -12 2.1 0.88
 6 13 -11 1.11 0.84
 6 13 -10 -0.52 0.84
 6 13 -9 76.75 2.42
 6 13 -8 65.3 2.2
 6 13 -7 38.86 1.67
 6 13 -6 37.25 1.58
 6 13 -5 0.9 0.72
 6 13 -4 127.6 3.14
 6 13 -3 48.26 1.7
 6 13 -2 32.93 1.39
 6 13 -1 27.03 1.27
 6 13 0 17.6 1.07
 6 13 1 28.08 1.28
 6 13 2 32.21 1.38
 6 13 3 48.91 1.71
 6 13 4 127.85 3.14
 6 13 5 0.32 0.73
 6 13 6 37.33 1.58
 6 13 7 39.36 1.68
 6 13 8 66.33 2.22
 6 13 9 74.39 2.38
 6 13 10 1.49 0.87
 6 13 11 0.9 0.83
 6 13 12 3.12 0.9
 6 13 13 6.35 1.01
 6 13 14 1.61 0.86
 6 13 15 5.26 0.92
 6 13 16 0.62 0.79
 6 14 -15 0.63 0.74
 6 14 -14 5.84 0.93
 6 14 -13 11.23 1.1
 6 14 -12 5.72 0.99
 6 14 -11 7.01 0.99
 6 14 -10 10.22 1.1
 6 14 -9 15.49 1.22
 6 14 -8 6.85 1.03
 6 14 -7 11.28 1.11
 6 14 -6 2.28 0.87
 6 14 -5 34.23 1.57
 6 14 -4 9.92 1
 6 14 -3 37.31 1.59
 6 14 -2 117.17 3
 6 14 -1 80.81 2.34
 6 14 0 16.16 1.09
 6 14 1 80.32 2.32
 6 14 2 117.04 2.99
 6 14 3 36.46 1.58
 6 14 4 8.6 0.97
 6 14 5 33.34 1.56
 6 14 6 1.28 0.87
 6 14 7 12.23 1.13
 6 14 8 7.33 1.01
 6 14 9 17.73 1.24
 6 14 10 10.45 1.09
 6 14 11 6.91 1
 6 14 12 5.7 1
 6 14 13 9.7 1.07
 6 14 14 6.21 0.93
 6 14 15 0.43 0.75
 6 15 -14 3.56 0.86
 6 15 -13 0.85 0.79
 6 15 -12 7.76 1.03
 6 15 -11 2.97 0.92
 6 15 -10 8.46 1.08
 6 15 -9 7.49 1.01
 6 15 -8 4.93 0.97
 6 15 -7 35.52 1.64
 6 15 -6 7.75 1.03
 6 15 -5 15.76 1.21
 6 15 -4 2.65 0.89
 6 15 -3 19.8 1.28
 6 15 -2 10.44 1.08
 6 15 -1 16.76 1.21
 6 15 0 13.52 1.14
 6 15 1 17.44 1.22
 6 15 2 9.21 1.05
 6 15 3 18.07 1.25
 6 15 4 2.51 0.87
 6 15 5 14.75 1.18
 6 15 6 7.52 1.02
 6 15 7 34.74 1.61
 6 15 8 3.94 0.94
 6 15 9 5.04 0.97
 6 15 10 9.85 1.11
 6 15 11 3.47 0.93
 6 15 12 8.37 1.03
 6 15 13 -0.56 0.78
 6 15 14 3.64 0.84
 6 16 -13 -0.17 0.78
 6 16 -12 9.42 0.99
 6 16 -11 1.83 0.86
 6 16 -10 0.35 0.85
 6 16 -9 17.95 1.29
 6 16 -8 12.47 1.13
 6 16 -7 2.74 0.92
 6 16 -6 6.87 1.01
 6 16 -5 3.84 0.94
 6 16 -4 24.36 1.41
 6 16 -3 26.55 1.45
 6 16 -2 27.3 1.46
 6 16 -1 5.9 0.99
 6 16 0 9.07 1.05
 6 16 1 6.92 1
 6 16 2 28.71 1.49
 6 16 3 27.12 1.47
 6 16 4 23.59 1.39
 6 16 5 3.58 0.94
 6 16 6 7.06 1
 6 16 7 2.76 0.91
 6 16 8 12.21 1.12
 6 16 9 19.37 1.31
 6 16 10 0.5 0.84
 6 16 11 0.93 0.83
 6 16 12 9.39 0.99
 6 16 13 -0.53 0.76
 6 17 -11 1.29 0.78
 6 17 -10 6.3 0.94
 6 17 -9 4.67 0.94
 6 17 -8 3.35 0.9
 6 17 -7 5.47 1
 6 17 -6 1.87 0.91
 6 17 -5 11.99 1.1
 6 17 -4 2.39 0.88
 6 17 -3 8.63 1.05
 6 17 -2 18.53 1.28
 6 17 -1 7.15 1.02
 6 17 0 3.6 0.93
 6 17 1 6.55 1.01
 6 17 2 18.34 1.27
 6 17 3 8.73 1.04
 6 17 4 2.15 0.89
 6 17 5 10.13 1.08
 6 17 6 1.56 0.91
 6 17 7 4.2 0.99
 6 17 8 2.53 0.91
 6 17 9 5 0.95
 6 17 10 6.22 0.94
 6 17 11 -0.23 0.76
 6 18 -10 -0.42 0.77
 6 18 -9 0.93 0.79
 6 18 -8 3.04 0.85
 6 18 -7 8.46 1.01
 6 18 -6 6.37 0.99
 6 18 -5 4.12 0.96
 6 18 -4 1.66 0.88
 6 18 -3 7.47 1.04
 6 18 -2 1.36 0.89
 6 18 -1 10.59 1.14
 6 18 0 3.07 0.95
 6 18 1 11.31 1.14
 6 18 2 1.1 0.88
 6 18 3 8.96 1.07
 6 18 4 0.84 0.87
 6 18 5 4.68 0.95
 6 18 6 6.04 0.98
 6 18 7 9.02 1.02
 6 18 8 2.7 0.85
 6 18 9 0.82 0.77
 6 18 10 -0.65 0.76
 6 19 -8 6.88 0.94
 6 19 -7 7.07 0.93
 6 19 -6 1.95 0.83
 6 19 -5 7.1 0.96
 6 19 -4 1.92 0.85
 6 19 -3 9.86 1.06
 6 19 -2 19.5 1.28
 6 19 -1 1.07 0.86
 6 19 0 14.42 1.18
 6 19 1 1.03 0.85
 6 19 2 18.45 1.26
 6 19 3 10.09 1.07
 6 19 4 1.74 0.85
 6 19 5 7.22 0.96
 6 19 6 2.34 0.83
 6 19 7 7.88 0.94
 6 19 8 5.56 0.91
 6 20 -5 8.24 0.97
 6 20 -4 9.71 0.98
 6 20 -3 0.3 0.78
 6 20 -2 7.87 0.96
 6 20 -1 0.98 0.79
 6 20 0 12.49 1.07
 6 20 1 1.62 0.79
 6 20 2 6.53 0.93
 6 20 3 1.04 0.78
 6 20 4 9.81 0.97
 6 20 5 9.55 1
 7 0 1 1089.98 19.12
 7 0 2 1420.44 24.93
 7 0 3 86.6 1.88
 7 0 4 153.82 3.05
 7 0 5 16.95 0.71
 7 0 6 894.22 15.75
 7 0 7 69.23 1.76
 7 0 8 26.87 1.04
 7 0 9 52.99 1.57
 7 0 10 53.56 1.63
 7 0 11 161.9 3.6
 7 0 12 78.99 2.21
 7 0 13 18.82 1.12
 7 0 14 32.65 1.49
 7 0 15 5.93 0.95
 7 0 16 0.47 0.83
 7 0 17 30.54 1.51
 7 0 18 1.42 0.86
 7 0 19 15.44 1.16
 7 0 20 13.86 1.07
 7 1 -20 3.56 0.84
 7 1 -19 9.99 1.05
 7 1 -18 9.63 1.08
 7 1 -17 -0.24 0.82
 7 1 -16 9.93 1.06
 7 1 -15 6.67 0.99
 7 1 -14 83.22 2.46
 7 1 -13 28.67 1.32
 7 1 -12 19.89 1.1
 7 1 -11 41.05 1.46
 7 1 -10 96.05 2.39
 7 1 -9 19.5 0.94
 7 1 -8 399.01 7.42
 7 1 -7 578.01 10.36
 7 1 -6 274.41 5.16
 7 1 -5 80.97 1.84
 7 1 -4 204.54 3.9
 7 1 -3 911.27 16
 7 1 -2 127.94 2.56
 7 1 -1 254.88 4.69
 7 1 0 937.88 16.44
 7 1 1 252.27 4.64
 7 1 2 127.77 2.56
 7 1 3 906.85 15.92
 7 1 4 203.33 3.88
 7 1 5 81.86 1.86
 7 1 6 272.02 5.12
 7 1 7 581.51 10.43
 7 1 8 404.73 7.51
 7 1 9 18.51 0.93
 7 1 10 96.64 2.4
 7 1 11 40.75 1.46
 7 1 12 19.47 1.09
 7 1 13 28.73 1.34
 7 1 14 83.1 2.46
 7 1 15 6.9 0.99
 7 1 16 9.15 1.05
 7 1 17 -0.67 0.81
 7 1 18 9.76 1.09
 7 1 19 8.94 1.04
 7 1 20 4.4 0.85
 7 2 -20 12.89 1.03
 7 2 -19 5.01 0.93
 7 2 -18 0.57 0.86
 7 2 -17 37.44 1.66
 7 2 -16 23.99 1.41
 7 2 -15 32.05 1.55
 7 2 -14 4.78 0.89
 7 2 -13 258.72 5.4
 7 2 -12 4.09 0.75
 7 2 -11 118.73 2.86
 7 2 -10 1.89 0.62
 7 2 -9 18.63 0.93
 7 2 -8 343.06 6.48
 7 2 -7 25.32 0.98
 7 2 -6 9.83 0.65
 7 2 -5 126.84 2.64
 7 2 -4 31.38 0.96
 7 2 -3 311.54 5.7
 7 2 -2 174.74 3.37
 7 2 -1 694.69 12.18
 7 2 0 6.93 0.48
 7 2 1 696.64 12.21
 7 2 2 176.44 3.4
 7 2 3 309.83 5.68
 7 2 4 31.57 0.96
 7 2 5 129.68 2.69
 7 2 6 10.04 0.65
 7 2 7 25.57 0.98
 7 2 8 340.01 6.44
 7 2 9 18.74 0.94
 7 2 10 1.06 0.6
 7 2 11 120.23 2.89
 7 2 12 3.28 0.74
 7 2 13 264.36 5.5
 7 2 14 5.56 0.9
 7 2 15 33.55 1.58
 7 2 16 24.85 1.41
 7 2 17 37.36 1.66
 7 2 18 0.73 0.86
 7 2 19 5.62 0.94
 7 2 20 13.36 1.04
 7 3 -20 1.17 0.81
 7 3 -19 8.56 1.01
 7 3 -18 22.67 1.37
 7 3 -17 10.83 1.09
 7 3 -16 29.82 1.51
 7 3 -15 36.51 1.65
 7 3 -14 2.08 0.85
 7 3 -13 65.43 2.04
 7 3 -12 76.99 2.2
 7 3 -11 26.32 1.2
 7 3 -10 45.46 1.51
 7 3 -9 22.57 1.03
 7 3 -8 66.92 1.79
 7 3 -7 115.43 2.58
 7 3 -6 163.39 3.35
 7 3 -5 71.23 1.7
 7 3 -4 51.04 1.32
 7 3 -3 301.78 5.54
 7 3 -2 20.23 0.74
 7 3 -1 145.83 2.88
 7 3 0 9.55 0.54
 7 3 1 146.84 2.89
 7 3 2 20.23 0.74
 7 3 3 300.57 5.53
 7 3 4 51.32 1.33
 7 3 5 71.56 1.71
 7 3 6 159.82 3.29
 7 3 7 115.9 2.59
 7 3 8 68.49 1.82
 7 3 9 22.67 1.03
 7 3 10 46.58 1.53
 7 3 11 26.75 1.21
 7 3 12 78.74 2.23
 7 3 13 63.44 2
 7 3 14 3.27 0.88
 7 3 15 36.47 1.65
 7 3 16 28.87 1.49
 7 3 17 11.69 1.12
 7 3 18 23.32 1.38
 7 3 19 9.7 1.01
 7 3 20 0.2 0.8
 7 4 -19 4.47 0.89
 7 4 -18 7.06 1.02
 7 4 -17 6.67 0.98
 7 4 -16 5.83 0.96
 7 4 -15 18.14 1.26
 7 4 -14 12.85 1.12
 7 4 -13 26.09 1.29
 7 4 -12 7.5 0.87
 7 4 -11 23.79 1.16
 7 4 -10 13.26 0.9
 7 4 -9 43.94 1.44
 7 4 -8 190.69 3.95
 7 4 -7 78.73 1.97
 7 4 -6 44.8 1.33
 7 4 -5 105.27 2.34
 7 4 -4 113.35 2.41
 7 4 -3 98.17 2.13
 7 4 -2 120.96 2.5
 7 4 -1 103.16 2.18
 7 4 0 1.3 0.4
 7 4 1 104.77 2.21
 7 4 2 119.65 2.47
 7 4 3 98.35 2.13
 7 4 4 112.73 2.4
 7 4 5 105.5 2.35
 7 4 6 43.29 1.31
 7 4 7 78 1.96
 7 4 8 190.56 3.94
 7 4 9 42.12 1.42
 7 4 10 13.32 0.89
 7 4 11 24.02 1.17
 7 4 12 7.9 0.87
 7 4 13 25.83 1.29
 7 4 14 13.21 1.13
 7 4 15 18.14 1.26
 7 4 16 4.96 0.96
 7 4 17 6.07 0.99
 7 4 18 7.57 1.02
 7 4 19 5.08 0.91
 7 5 -19 0.35 0.78
 7 5 -18 10.94 1.09
 7 5 -17 35.18 1.66
 7 5 -16 18.57 1.28
 7 5 -15 10.09 1.07
 7 5 -14 37.1 1.65
 7 5 -13 6.37 0.91
 7 5 -12 71.47 2.14
 7 5 -11 51.25 1.71
 7 5 -10 30.03 1.26
 7 5 -9 36.73 1.34
 7 5 -8 15.79 0.88
 7 5 -7 19.86 0.94
 7 5 -6 32.38 1.14
 7 5 -5 25.49 0.97
 7 5 -4 39.56 1.2
 7 5 -3 27.52 0.94
 7 5 -2 29.91 0.96
 7 5 -1 28.49 0.93
 7 5 0 258.74 4.83
 7 5 1 28.88 0.93
 7 5 2 30.58 0.97
 7 5 3 27.87 0.94
 7 5 4 39.35 1.2
 7 5 5 25.22 0.97
 7 5 6 31.94 1.13
 7 5 7 19.33 0.92
 7 5 8 14.89 0.87
 7 5 9 35.81 1.32
 7 5 10 30.38 1.27
 7 5 11 49.95 1.69
 7 5 12 69.93 2.1
 7 5 13 6.2 0.91
 7 5 14 36.06 1.63
 7 5 15 9.02 1.06
 7 5 16 19.47 1.29
 7 5 17 35.57 1.67
 7 5 18 12.55 1.13
 7 5 19 0.88 0.79
 7 6 -19 3.24 0.81
 7 6 -18 6.93 0.99
 7 6 -17 13.98 1.2
 7 6 -16 0.23 0.82
 7 6 -15 14.78 1.18
 7 6 -14 21.47 1.32
 7 6 -13 31.23 1.51
 7 6 -12 0.39 0.71
 7 6 -11 3.58 0.77
 7 6 -10 7.6 0.82
 7 6 -9 45.29 1.53
 7 6 -8 42.4 1.43
 7 6 -7 100.53 2.42
 7 6 -6 96.1 2.3
 7 6 -5 25.72 1.01
 7 6 -4 130.54 2.81
 7 6 -3 1.41 0.49
 7 6 -2 101.17 2.26
 7 6 -1 0.83 0.44
 7 6 0 22.15 0.84
 7 6 1 1.12 0.44
 7 6 2 100.1 2.25
 7 6 3 1.48 0.48
 7 6 4 130.45 2.81
 7 6 5 25.15 1
 7 6 6 96.53 2.31
 7 6 7 103.48 2.47
 7 6 8 41.66 1.42
 7 6 9 43.97 1.5
 7 6 10 7.09 0.81
 7 6 11 3.85 0.76
 7 6 12 0.46 0.7
 7 6 13 31.52 1.51
 7 6 14 20.21 1.3
 7 6 15 14.48 1.19
 7 6 16 1.06 0.84
 7 6 17 14.01 1.2
 7 6 18 7.82 1
 7 6 19 2.31 0.81
 7 7 -19 0.49 0.78
 7 7 -18 18.05 1.2
 7 7 -17 1.58 0.87
 7 7 -16 1.91 0.87
 7 7 -15 0.21 0.82
 7 7 -14 19.44 1.29
 7 7 -13 8.29 1.02
 7 7 -12 55.84 1.95
 7 7 -11 25.62 1.27
 7 7 -10 77.18 2.19
 7 7 -9 8.21 0.83
 7 7 -8 111.68 2.7
 7 7 -7 13.1 0.86
 7 7 -6 28.86 1.14
 7 7 -5 19.48 0.93
 7 7 -4 21.05 0.93
 7 7 -3 24.79 0.98
 7 7 -2 105.75 2.39
 7 7 -1 16.66 0.8
 7 7 0 10.93 0.68
 7 7 1 15.61 0.79
 7 7 2 105.68 2.39
 7 7 3 23.83 0.96
 7 7 4 20.88 0.93
 7 7 5 19.57 0.93
 7 7 6 28.96 1.14
 7 7 7 15.45 0.91
 7 7 8 113.48 2.73
 7 7 9 8.99 0.84
 7 7 10 78.31 2.21
 7 7 11 25.53 1.26
 7 7 12 53.83 1.92
 7 7 13 8.18 1.02
 7 7 14 19.97 1.3
 7 7 15 1.29 0.85
 7 7 16 1.87 0.87
 7 7 17 1.78 0.88
 7 7 18 19.18 1.22
 7 7 19 0.67 0.78
 7 8 -18 2.01 0.8
 7 8 -17 4.21 0.92
 7 8 -16 61.09 2.16
 7 8 -15 10.71 1.09
 7 8 -14 15.44 1.19
 7 8 -13 28.09 1.48
 7 8 -12 39.65 1.69
 7 8 -11 15.38 1.07
 7 8 -10 8.15 0.88
 7 8 -9 5.53 0.79
 7 8 -8 18.87 1.05
 7 8 -7 46.99 1.55
 7 8 -6 2.24 0.62
 7 8 -5 11.43 0.8
 7 8 -4 43.13 1.39
 7 8 -3 47.28 1.44
 7 8 -2 137.32 2.99
 7 8 -1 3.91 0.58
 7 8 0 3.75 0.58
 7 8 1 3.74 0.58
 7 8 2 136.14 2.97
 7 8 3 46.1 1.42
 7 8 4 42.13 1.37
 7 8 5 11.67 0.8
 7 8 6 1.85 0.62
 7 8 7 46.38 1.54
 7 8 8 18.81 1.04
 7 8 9 5.66 0.78
 7 8 10 8.08 0.88
 7 8 11 16.28 1.1
 7 8 12 41.56 1.72
 7 8 13 28.16 1.47
 7 8 14 14.59 1.18
 7 8 15 10.4 1.08
 7 8 16 63.72 2.2
 7 8 17 3.4 0.9
 7 8 18 0.91 0.78
 7 9 -18 8.05 0.93
 7 9 -17 2.64 0.85
 7 9 -16 1.18 0.85
 7 9 -15 6.54 0.99
 7 9 -14 35.91 1.64
 7 9 -13 3.23 0.92
 7 9 -12 48.64 1.88
 7 9 -11 6.91 0.94
 7 9 -10 2.3 0.75
 7 9 -9 48.81 1.71
 7 9 -8 2.51 0.72
 7 9 -7 32.04 1.31
 7 9 -6 54.79 1.7
 7 9 -5 11.19 0.84
 7 9 -4 19.09 0.98
 7 9 -3 36.56 1.29
 7 9 -2 42.64 1.39
 7 9 -1 31.03 1.17
 7 9 0 34.29 1.23
 7 9 1 31.53 1.18
 7 9 2 43.11 1.41
 7 9 3 37.54 1.31
 7 9 4 18.62 0.97
 7 9 5 11.48 0.84
 7 9 6 55.43 1.72
 7 9 7 33.34 1.33
 7 9 8 2.37 0.71
 7 9 9 48.94 1.7
 7 9 10 1.96 0.75
 7 9 11 7.17 0.95
 7 9 12 50.08 1.91
 7 9 13 3.8 0.92
 7 9 14 34.48 1.62
 7 9 15 5.63 0.97
 7 9 16 0.63 0.84
 7 9 17 1.65 0.84
 7 9 18 8.18 0.92
 7 10 -17 2.75 0.82
 7 10 -16 4.89 0.93
 7 10 -15 0.25 0.85
 7 10 -14 -0.96 0.81
 7 10 -13 3.95 0.92
 7 10 -12 4.42 0.94
 7 10 -11 0.41 0.83
 7 10 -10 10.7 1.03
 7 10 -9 57.48 1.9
 7 10 -8 26.91 1.28
 7 10 -7 28.9 1.29
 7 10 -6 38.87 1.46
 7 10 -5 17.7 1.02
 7 10 -4 0.94 0.62
 7 10 -3 7.01 0.75
 7 10 -2 24.67 1.1
 7 10 -1 43.28 1.44
 7 10 0 57.82 1.71
 7 10 1 44.06 1.46
 7 10 2 24.52 1.11
 7 10 3 7.18 0.75
 7 10 4 0.44 0.61
 7 10 5 17.41 1.01
 7 10 6 38.26 1.45
 7 10 7 29.24 1.3
 7 10 8 26.83 1.27
 7 10 9 58.94 1.93
 7 10 10 10.25 1.02
 7 10 11 0.7 0.82
 7 10 12 5.52 0.97
 7 10 13 3.73 0.91
 7 10 14 0.25 0.83
 7 10 15 0.42 0.84
 7 10 16 6.09 0.95
 7 10 17 1.7 0.81
 7 11 -17 11.3 1.03
 7 11 -16 0.22 0.8
 7 11 -15 18.07 1.26
 7 11 -14 1 0.89
 7 11 -13 3.38 0.92
 7 11 -12 3.46 0.92
 7 11 -11 13.18 1.16
 7 11 -10 6.79 0.99
 7 11 -9 36.91 1.6
 7 11 -8 5.02 0.84
 7 11 -7 4.8 0.81
 7 11 -6 27.57 1.28
 7 11 -5 5.81 0.8
 7 11 -4 19.68 1.08
 7 11 -3 54.78 1.74
 7 11 -2 6.86 0.78
 7 11 -1 17.67 1.01
 7 11 0 44 1.52
 7 11 1 18.47 1.02
 7 11 2 6.97 0.78
 7 11 3 53.15 1.71
 7 11 4 19.97 1.09
 7 11 5 5.7 0.79
 7 11 6 27.7 1.28
 7 11 7 5.21 0.81
 7 11 8 4.08 0.82
 7 11 9 38.22 1.62
 7 11 10 7.54 1.01
 7 11 11 13.49 1.15
 7 11 12 3.98 0.92
 7 11 13 3.95 0.92
 7 11 14 -0.17 0.85
 7 11 15 17.25 1.23
 7 11 16 1.11 0.81
 7 11 17 9.46 1.01
 7 12 -16 1.13 0.79
 7 12 -15 16.38 1.19
 7 12 -14 0.92 0.86
 7 12 -13 20.78 1.36
 7 12 -12 1.74 0.88
 7 12 -11 15.95 1.22
 7 12 -10 1.52 0.88
 7 12 -9 0.84 0.83
 7 12 -8 11.71 1.09
 7 12 -7 13.21 1.07
 7 12 -6 8.19 0.91
 7 12 -5 18.71 1.11
 7 12 -4 17.12 1.07
 7 12 -3 47.24 1.66
 7 12 -2 2.42 0.69
 7 12 -1 1.37 0.67
 7 12 0 1.02 0.67
 7 12 1 1.23 0.67
 7 12 2 2.72 0.71
 7 12 3 47.04 1.65
 7 12 4 16.73 1.06
 7 12 5 18.59 1.11
 7 12 6 8.39 0.91
 7 12 7 13.54 1.08
 7 12 8 11.97 1.1
 7 12 9 0.32 0.82
 7 12 10 1.78 0.86
 7 12 11 14.77 1.19
 7 12 12 1.43 0.86
 7 12 13 22.55 1.4
 7 12 14 0.3 0.83
 7 12 15 15.77 1.16
 7 12 16 2.06 0.79
 7 13 -15 1.97 0.8
 7 13 -14 1.69 0.84
 7 13 -13 1.5 0.88
 7 13 -12 9.97 1.11
 7 13 -11 3.52 0.9
 7 13 -10 12.05 1.14
 7 13 -9 3.22 0.91
 7 13 -8 5.16 0.96
 7 13 -7 65.04 2.19
 7 13 -6 39.14 1.68
 7 13 -5 2.73 0.83
 7 13 -4 2.33 0.79
 7 13 -3 25.07 1.27
 7 13 -2 33.08 1.42
 7 13 -1 3.16 0.76
 7 13 0 14.9 1.04
 7 13 1 3.31 0.77
 7 13 2 32.47 1.41
 7 13 3 25.79 1.29
 7 13 4 2.85 0.79
 7 13 5 3.45 0.85
 7 13 6 38.24 1.66
 7 13 7 66.67 2.22
 7 13 8 3.89 0.93
 7 13 9 3.13 0.9
 7 13 10 11.72 1.13
 7 13 11 2.28 0.89
 7 13 12 9.52 1.11
 7 13 13 3.2 0.9
 7 13 14 2.4 0.86
 7 13 15 0.49 0.77
 7 14 -14 -0.42 0.77
 7 14 -13 19.72 1.26
 7 14 -12 3.57 0.93
 7 14 -11 30.39 1.57
 7 14 -10 2.62 0.92
 7 14 -9 2.95 0.9
 7 14 -8 4.81 0.96
 7 14 -7 7.63 1.03
 7 14 -6 7.68 1.02
 7 14 -5 10.71 1.09
 7 14 -4 13.59 1.13
 7 14 -3 49.9 1.89
 7 14 -2 6.68 0.94
 7 14 -1 62.09 2.08
 7 14 0 13.96 1.09
 7 14 1 60.63 2.05
 7 14 2 6.99 0.95
 7 14 3 49.76 1.88
 7 14 4 13.97 1.14
 7 14 5 10.84 1.08
 7 14 6 7.66 1.01
 7 14 7 8.44 1.03
 7 14 8 4.57 0.96
 7 14 9 2.62 0.92
 7 14 10 4 0.94
 7 14 11 29.98 1.56
 7 14 12 1.37 0.88
 7 14 13 18.35 1.24
 7 14 14 0.43 0.78
 7 15 -13 1.21 0.8
 7 15 -12 3.27 0.9
 7 15 -11 5.57 0.96
 7 15 -10 8.72 1.08
 7 15 -9 45.35 1.81
 7 15 -8 21.87 1.36
 7 15 -7 12.29 1.16
 7 15 -6 28.17 1.49
 7 15 -5 4.68 0.95
 7 15 -4 3.49 0.92
 7 15 -3 4.93 0.95
 7 15 -2 9.97 1.08
 7 15 -1 42.43 1.76
 7 15 0 15.26 1.2
 7 15 1 41.82 1.75
 7 15 2 9.97 1.07
 7 15 3 4.38 0.93
 7 15 4 3.04 0.91
 7 15 5 4.67 0.95
 7 15 6 29.63 1.51
 7 15 7 14.51 1.18
 7 15 8 22.08 1.35
 7 15 9 44.01 1.79
 7 15 10 8.5 1.09
 7 15 11 4.89 0.95
 7 15 12 3.88 0.89
 7 15 13 2.04 0.81
 7 16 -12 8.4 0.95
 7 16 -11 6.73 0.94
 7 16 -10 4.27 0.93
 7 16 -9 1.13 0.88
 7 16 -8 9.36 1.09
 7 16 -7 1.45 0.88
 7 16 -6 58.11 2.07
 7 16 -5 19.23 1.31
 7 16 -4 54.14 2.01
 7 16 -3 4.17 0.95
 7 16 -2 18.6 1.28
 7 16 -1 40.58 1.76
 7 16 0 13.21 1.17
 7 16 1 40.77 1.75
 7 16 2 18.52 1.27
 7 16 3 4.03 0.95
 7 16 4 53.04 1.99
 7 16 5 19.2 1.31
 7 16 6 58.26 2.08
 7 16 7 1.78 0.88
 7 16 8 9.75 1.1
 7 16 9 2.51 0.9
 7 16 10 4.6 0.93
 7 16 11 5.52 0.92
 7 16 12 8.38 0.95
 7 17 -11 2.54 0.83
 7 17 -10 6.94 0.94
 7 17 -9 11.01 1.06
 7 17 -8 21.34 1.33
 7 17 -7 37.71 1.68
 7 17 -6 -0.34 0.86
 7 17 -5 13.52 1.2
 7 17 -4 3.37 0.91
 7 17 -3 7.32 1.02
 7 17 -2 12.62 1.16
 7 17 -1 19.6 1.32
 7 17 0 85.02 2.58
 7 17 1 20.01 1.32
 7 17 2 14.14 1.17
 7 17 3 5.66 0.98
 7 17 4 2.8 0.9
 7 17 5 12.42 1.17
 7 17 6 0.27 0.87
 7 17 7 35.34 1.64
 7 17 8 21.41 1.32
 7 17 9 9.77 1.03
 7 17 10 7.01 0.94
 7 17 11 1.32 0.81
 7 18 -9 2.15 0.81
 7 18 -8 3.22 0.86
 7 18 -7 3.33 0.86
 7 18 -6 1.3 0.86
 7 18 -5 30.21 1.5
 7 18 -4 15.67 1.22
 7 18 -3 11.9 1.13
 7 18 -2 15.73 1.24
 7 18 -1 9.34 1.09
 7 18 0 0.92 0.89
 7 18 1 9.46 1.09
 7 18 2 15.09 1.22
 7 18 3 11.19 1.12
 7 18 4 16.13 1.22
 7 18 5 29.92 1.5
 7 18 6 0.81 0.85
 7 18 7 3.51 0.86
 7 18 8 2.07 0.82
 7 18 9 2.52 0.8
 7 19 -7 12.18 1.06
 7 19 -6 1.6 0.8
 7 19 -5 6.09 0.92
 7 19 -4 2.03 0.83
 7 19 -3 1.62 0.82
 7 19 -2 1.61 0.83
 7 19 -1 1.66 0.85
 7 19 0 31.32 1.51
 7 19 1 1.27 0.82
 7 19 2 0.9 0.82
 7 19 3 1.24 0.81
 7 19 4 1.65 0.81
 7 19 5 5.85 0.91
 7 19 6 1.89 0.79
 7 19 7 12.24 1.05
 7 20 -3 0.68 0.79
 7 20 -2 0.12 0.76
 7 20 -1 1.99 0.8
 7 20 0 -0.38 0.75
 7 20 1 2.12 0.8
 7 20 2 1.1 0.76
 7 20 3 -0.07 0.78
 8 0 0 52.38 1.32
 8 0 1 258.05 4.8
 8 0 2 149.43 2.98
 8 0 3 5.96 0.51
 8 0 4 53.96 1.4
 8 0 5 217.33 4.25
 8 0 6 9.07 0.67
 8 0 7 0.08 0.5
 8 0 8 128.15 2.88
 8 0 9 16.25 0.92
 8 0 10 6.22 0.74
 8 0 11 34.38 1.38
 8 0 12 11.79 0.96
 8 0 13 60.75 1.97
 8 0 14 20.49 1.29
 8 0 15 2.85 0.9
 8 0 16 2.29 0.87
 8 0 17 2.52 0.88
 8 0 18 33.28 1.58
 8 0 19 0.83 0.8
 8 1 -19 13.22 1.09
 8 1 -18 14.14 1.16
 8 1 -17 8.64 1.02
 8 1 -16 1.67 0.86
 8 1 -15 3.24 0.9
 8 1 -14 9.35 1.03
 8 1 -13 73.91 2.21
 8 1 -12 8.01 0.89
 8 1 -11 12.27 0.92
 8 1 -10 9.34 0.81
 8 1 -9 3.04 0.64
 8 1 -8 15.64 0.87
 8 1 -7 115.59 2.62
 8 1 -6 21.01 0.9
 8 1 -5 108.15 2.4
 8 1 -4 177.51 3.51
 8 1 -3 50.81 1.33
 8 1 -2 35.56 1.04
 8 1 -1 29.19 0.92
 8 1 0 123.07 2.52
 8 1 1 28.99 0.92
 8 1 2 34.44 1.03
 8 1 3 51.25 1.33
 8 1 4 175.41 3.48
 8 1 5 108.35 2.41
 8 1 6 19.95 0.89
 8 1 7 114.97 2.61
 8 1 8 15.17 0.86
 8 1 9 3.44 0.65
 8 1 10 9.42 0.82
 8 1 11 12.16 0.92
 8 1 12 8.48 0.88
 8 1 13 73.87 2.21
 8 1 14 9.79 1.04
 8 1 15 3.98 0.91
 8 1 16 1.66 0.86
 8 1 17 7.26 0.99
 8 1 18 12.69 1.13
 8 1 19 12.65 1.08
 8 2 -19 19.42 1.22
 8 2 -18 7.09 1.02
 8 2 -17 0.49 0.87
 8 2 -16 3.28 0.92
 8 2 -15 21.23 1.32
 8 2 -14 30.72 1.51
 8 2 -13 2.25 0.82
 8 2 -12 20.08 1.14
 8 2 -11 14.83 0.99
 8 2 -10 47.21 1.57
 8 2 -9 28.47 1.17
 8 2 -8 89.34 2.22
 8 2 -7 22.17 0.97
 8 2 -6 73.57 1.85
 8 2 -5 243.82 4.71
 8 2 -4 57.73 1.48
 8 2 -3 124.12 2.59
 8 2 -2 33.78 1.03
 8 2 -1 29.94 0.95
 8 2 0 65.52 1.56
 8 2 1 29.96 0.95
 8 2 2 34.63 1.04
 8 2 3 120.72 2.53
 8 2 4 56.73 1.46
 8 2 5 242.54 4.69
 8 2 6 73.17 1.85
 8 2 7 22.7 0.98
 8 2 8 89.3 2.22
 8 2 9 28.16 1.17
 8 2 10 47.29 1.57
 8 2 11 14.2 0.98
 8 2 12 20.39 1.15
 8 2 13 2.83 0.83
 8 2 14 30.1 1.51
 8 2 15 20.62 1.31
 8 2 16 4.66 0.94
 8 2 17 0.7 0.85
 8 2 18 8.28 1.03
 8 2 19 19.78 1.22
 8 3 -19 11.4 1.03
 8 3 -18 0.81 0.85
 8 3 -17 7.51 1.04
 8 3 -16 5.79 0.97
 8 3 -15 43.01 1.79
 8 3 -14 46.56 1.85
 8 3 -13 40.96 1.66
 8 3 -12 76.31 2.23
 8 3 -11 22.37 1.16
 8 3 -10 121.93 2.92
 8 3 -9 59.21 1.76
 8 3 -8 12.07 0.82
 8 3 -7 14.75 0.83
 8 3 -6 45 1.37
 8 3 -5 90.06 2.12
 8 3 -4 47.15 1.34
 8 3 -3 324.27 5.99
 8 3 -2 71.31 1.69
 8 3 -1 85.49 1.92
 8 3 0 547.54 9.55
 8 3 1 85.11 1.91
 8 3 2 71.96 1.7
 8 3 3 321.54 5.95
 8 3 4 47.93 1.36
 8 3 5 90.01 2.12
 8 3 6 45 1.37
 8 3 7 15.64 0.85
 8 3 8 12.34 0.83
 8 3 9 59.04 1.75
 8 3 10 123.95 2.95
 8 3 11 20.83 1.13
 8 3 12 78.96 2.27
 8 3 13 40.55 1.66
 8 3 14 46.08 1.83
 8 3 15 42.85 1.78
 8 3 16 4.52 0.95
 8 3 17 5.53 1
 8 3 18 2.35 0.88
 8 3 19 10.7 1.02
 8 4 -19 0.41 0.77
 8 4 -18 10.08 1.07
 8 4 -17 26.45 1.48
 8 4 -16 13.17 1.16
 8 4 -15 17.05 1.25
 8 4 -14 30.73 1.54
 8 4 -13 37.47 1.61
 8 4 -12 12.69 1.01
 8 4 -11 4.21 0.78
 8 4 -10 117.78 2.87
 8 4 -9 31.98 1.28
 8 4 -8 76.64 2.03
 8 4 -7 20.79 0.98
 8 4 -6 139.31 3.03
 8 4 -5 238.27 4.66
 8 4 -4 8.8 0.66
 8 4 -3 37.12 1.16
 8 4 -2 7.15 0.57
 8 4 -1 42.57 1.21
 8 4 0 127.68 2.65
 8 4 1 42.33 1.2
 8 4 2 7.33 0.57
 8 4 3 35.84 1.14
 8 4 4 8.75 0.65
 8 4 5 237.07 4.64
 8 4 6 138.52 3.01
 8 4 7 20.85 0.97
 8 4 8 75.94 2.03
 8 4 9 33.08 1.3
 8 4 10 114.81 2.82
 8 4 11 4.73 0.78
 8 4 12 12.91 1.01
 8 4 13 35.66 1.57
 8 4 14 32.48 1.56
 8 4 15 18.02 1.28
 8 4 16 14.3 1.17
 8 4 17 29.39 1.52
 8 4 18 10.15 1.04
 8 4 19 0.43 0.78
 8 5 -19 29.29 1.37
 8 5 -18 1.93 0.86
 8 5 -17 8.1 1.05
 8 5 -16 9.61 1.06
 8 5 -15 68.14 2.27
 8 5 -14 0.97 0.84
 8 5 -13 30.11 1.49
 8 5 -12 5.49 0.86
 8 5 -11 154.05 3.58
 8 5 -10 69.61 2.05
 8 5 -9 91.59 2.38
 8 5 -8 25.4 1.12
 8 5 -7 52.21 1.59
 8 5 -6 111.8 2.59
 8 5 -5 57.48 1.61
 8 5 -4 65.83 1.72
 8 5 -3 29.56 1.06
 8 5 -2 28.11 1.02
 8 5 -1 5.47 0.57
 8 5 0 0.02 0.46
 8 5 1 5.77 0.57
 8 5 2 29.05 1.03
 8 5 3 28.77 1.04
 8 5 4 67.41 1.75
 8 5 5 57.14 1.6
 8 5 6 113.06 2.61
 8 5 7 49.64 1.54
 8 5 8 25.8 1.13
 8 5 9 90.06 2.36
 8 5 10 72.08 2.09
 8 5 11 153.1 3.56
 8 5 12 5.31 0.85
 8 5 13 29.2 1.47
 8 5 14 0.12 0.83
 8 5 15 66.96 2.25
 8 5 16 9.26 1.07
 8 5 17 7.22 1.05
 8 5 18 3.04 0.87
 8 5 19 29.73 1.37
 8 6 -19 3.87 0.85
 8 6 -18 9.66 1.02
 8 6 -17 2.95 0.92
 8 6 -16 56.64 2.09
 8 6 -15 2.45 0.9
 8 6 -14 18.96 1.28
 8 6 -13 9.59 1.06
 8 6 -12 29.4 1.43
 8 6 -11 7.35 0.89
 8 6 -10 112.48 2.83
 8 6 -9 98.84 2.54
 8 6 -8 61.13 1.82
 8 6 -7 48.71 1.55
 8 6 -6 125.96 2.87
 8 6 -5 87.05 2.16
 8 6 -4 50.92 1.5
 8 6 -3 46.77 1.4
 8 6 -2 88.71 2.11
 8 6 -1 268.18 5.13
 8 6 0 231.26 4.51
 8 6 1 265.71 5.09
 8 6 2 87.6 2.1
 8 6 3 45.81 1.38
 8 6 4 52.09 1.52
 8 6 5 86.35 2.15
 8 6 6 124.05 2.83
 8 6 7 46.77 1.52
 8 6 8 59.77 1.79
 8 6 9 100.03 2.56
 8 6 10 108.78 2.76
 8 6 11 9.07 0.91
 8 6 12 28.47 1.41
 8 6 13 9.24 1.05
 8 6 14 19.2 1.29
 8 6 15 2.62 0.89
 8 6 16 57.03 2.11
 8 6 17 4.16 0.93
 8 6 18 8.9 1.01
 8 6 19 3.62 0.85
 8 7 -18 8.07 0.95
 8 7 -17 3.59 0.91
 8 7 -16 1.52 0.87
 8 7 -15 9.22 1.04
 8 7 -14 6.51 0.98
 8 7 -13 3.97 0.93
 8 7 -12 46.29 1.83
 8 7 -11 8.14 0.93
 8 7 -10 72.29 2.15
 8 7 -9 19.72 1.11
 8 7 -8 9.61 0.85
 8 7 -7 28.91 1.22
 8 7 -6 4.14 0.68
 8 7 -5 207.68 4.27
 8 7 -4 230.26 4.61
 8 7 -3 71.91 1.89
 8 7 -2 94.73 2.27
 8 7 -1 34.64 1.2
 8 7 0 247.14 4.83
 8 7 1 32.77 1.16
 8 7 2 93.24 2.24
 8 7 3 70.03 1.85
 8 7 4 233.64 4.67
 8 7 5 212.95 4.35
 8 7 6 4.12 0.69
 8 7 7 29.29 1.23
 8 7 8 9.02 0.85
 8 7 9 18.84 1.09
 8 7 10 70.84 2.12
 8 7 11 9.45 0.95
 8 7 12 45.78 1.81
 8 7 13 4.4 0.92
 8 7 14 6.93 1
 8 7 15 8.12 1.04
 8 7 16 0.94 0.88
 8 7 17 3.6 0.91
 8 7 18 7.73 0.95
 8 8 -18 5.04 0.85
 8 8 -17 3.71 0.89
 8 8 -16 10.62 1.09
 8 8 -15 5.9 0.97
 8 8 -14 15.75 1.21
 8 8 -13 7.1 1
 8 8 -12 9.34 1.05
 8 8 -11 6.71 0.95
 8 8 -10 78.69 2.29
 8 8 -9 46.61 1.67
 8 8 -8 65.96 1.98
 8 8 -7 75.32 2.11
 8 8 -6 4.52 0.72
 8 8 -5 52.23 1.63
 8 8 -4 18.32 0.98
 8 8 -3 161.23 3.47
 8 8 -2 266.33 5.23
 8 8 -1 27.04 1.11
 8 8 0 128.89 2.89
 8 8 1 25.44 1.08
 8 8 2 264.98 5.21
 8 8 3 158.65 3.43
 8 8 4 18.42 0.98
 8 8 5 52.17 1.63
 8 8 6 5.36 0.73
 8 8 7 74.54 2.1
 8 8 8 65.05 1.97
 8 8 9 47.75 1.68
 8 8 10 80.48 2.32
 8 8 11 6.02 0.93
 8 8 12 9.27 1.05
 8 8 13 5.28 0.97
 8 8 14 14.98 1.19
 8 8 15 6.61 0.98
 8 8 16 9.63 1.08
 8 8 17 4.44 0.89
 8 8 18 2.58 0.81
 8 9 -17 5.83 0.9
 8 9 -16 1.08 0.84
 8 9 -15 18.8 1.31
 8 9 -14 4.54 0.95
 8 9 -13 7.22 1.02
 8 9 -12 24.47 1.4
 8 9 -11 4.06 0.93
 8 9 -10 110.87 2.97
 8 9 -9 22.53 1.23
 8 9 -8 67.69 2.05
 8 9 -7 31.43 1.34
 8 9 -6 8.43 0.84
 8 9 -5 123.13 2.93
 8 9 -4 47.07 1.56
 8 9 -3 104.21 2.55
 8 9 -2 178.67 3.81
 8 9 -1 28.85 1.18
 8 9 0 325.17 6.27
 8 9 1 28.81 1.19
 8 9 2 180.66 3.84
 8 9 3 103.49 2.54
 8 9 4 45.54 1.54
 8 9 5 124.55 2.96
 8 9 6 8.06 0.83
 8 9 7 28.91 1.29
 8 9 8 70.31 2.1
 8 9 9 20.25 1.19
 8 9 10 114.53 3.03
 8 9 11 4.91 0.95
 8 9 12 24.82 1.4
 8 9 13 6.9 1.02
 8 9 14 4.39 0.96
 8 9 15 17.85 1.29
 8 9 16 0.96 0.84
 8 9 17 6.13 0.91
 8 10 -17 3.08 0.82
 8 10 -16 3.21 0.87
 8 10 -15 4.49 0.94
 8 10 -14 7.73 1.04
 8 10 -13 0.04 0.83
 8 10 -12 9.24 1.07
 8 10 -11 14.59 1.2
 8 10 -10 2.27 0.88
 8 10 -9 12.85 1.08
 8 10 -8 0.22 0.71
 8 10 -7 50.09 1.73
 8 10 -6 33.52 1.4
 8 10 -5 145.39 3.37
 8 10 -4 98.29 2.53
 8 10 -3 162.41 3.62
 8 10 -2 2.3 0.69
 8 10 -1 75.94 2.09
 8 10 0 9.53 0.83
 8 10 1 72.73 2.03
 8 10 2 1.55 0.67
 8 10 3 161.79 3.6
 8 10 4 97.32 2.51
 8 10 5 145.38 3.37
 8 10 6 34.06 1.41
 8 10 7 50.08 1.74
 8 10 8 0.4 0.72
 8 10 9 14.04 1.11
 8 10 10 1.38 0.87
 8 10 11 16.05 1.21
 8 10 12 8.99 1.06
 8 10 13 0.5 0.84
 8 10 14 6.66 1.02
 8 10 15 5.33 0.95
 8 10 16 2.92 0.86
 8 10 17 1.73 0.79
 8 11 -16 4.66 0.88
 8 11 -15 1.73 0.83
 8 11 -14 3.59 0.93
 8 11 -13 1.29 0.87
 8 11 -12 12.73 1.15
 8 11 -11 29.37 1.53
 8 11 -10 7.45 1.03
 8 11 -9 26.45 1.44
 8 11 -8 54.18 1.95
 8 11 -7 62.04 2.01
 8 11 -6 9.92 0.93
 8 11 -5 3.23 0.76
 8 11 -4 8.48 0.88
 8 11 -3 63.71 1.95
 8 11 -2 69.42 2.03
 8 11 -1 30.5 1.3
 8 11 0 82.39 2.26
 8 11 1 29.29 1.28
 8 11 2 68.44 2.02
 8 11 3 65.22 1.97
 8 11 4 7.97 0.86
 8 11 5 3.05 0.77
 8 11 6 10.18 0.95
 8 11 7 61.47 2.01
 8 11 8 54.65 1.96
 8 11 9 26.08 1.43
 8 11 10 7.84 1.02
 8 11 11 31.33 1.54
 8 11 12 13.41 1.16
 8 11 13 0.64 0.86
 8 11 14 3.81 0.92
 8 11 15 0.75 0.83
 8 11 16 4.85 0.88
 8 12 -15 3.98 0.85
 8 12 -14 5.09 0.93
 8 12 -13 25.94 1.46
 8 12 -12 10.09 1.08
 8 12 -11 37.1 1.68
 8 12 -10 3.31 0.92
 8 12 -9 35.11 1.63
 8 12 -8 13.99 1.17
 8 12 -7 14.83 1.18
 8 12 -6 18.4 1.19
 8 12 -5 70.74 2.16
 8 12 -4 39.6 1.56
 8 12 -3 11.56 0.98
 8 12 -2 24.77 1.23
 8 12 -1 21.61 1.16
 8 12 0 0.14 0.68
 8 12 1 21.33 1.16
 8 12 2 25.48 1.25
 8 12 3 11.21 0.96
 8 12 4 40.53 1.58
 8 12 5 70.42 2.15
 8 12 6 18.15 1.2
 8 12 7 13.88 1.16
 8 12 8 13.95 1.17
 8 12 9 32.71 1.58
 8 12 10 2.65 0.91
 8 12 11 37.84 1.68
 8 12 12 9.93 1.08
 8 12 13 25.34 1.44
 8 12 14 3.97 0.93
 8 12 15 2.26 0.85
 8 13 -15 3.58 0.87
 8 13 -14 22.16 1.28
 8 13 -13 2.19 0.88
 8 13 -12 16.73 1.26
 8 13 -11 17.82 1.28
 8 13 -10 2.92 0.92
 8 13 -9 0.84 0.87
 8 13 -8 6.18 1
 8 13 -7 0.5 0.85
 8 13 -6 21.08 1.33
 8 13 -5 1.99 0.88
 8 13 -4 41.91 1.73
 8 13 -3 25.26 1.34
 8 13 -2 2.26 0.81
 8 13 -1 6.11 0.89
 8 13 0 1.16 0.74
 8 13 1 5.84 0.87
 8 13 2 1.88 0.81
 8 13 3 24.88 1.33
 8 13 4 43.45 1.76
 8 13 5 2.27 0.86
 8 13 6 22 1.33
 8 13 7 1.02 0.85
 8 13 8 5.86 0.99
 8 13 9 0.94 0.86
 8 13 10 3.9 0.93
 8 13 11 18.88 1.3
 8 13 12 16.24 1.24
 8 13 13 2.42 0.89
 8 13 14 22.09 1.27
 8 13 15 3.4 0.86
 8 14 -14 -0.04 0.79
 8 14 -13 5.15 0.92
 8 14 -12 1.51 0.87
 8 14 -11 10.09 1.09
 8 14 -10 18.3 1.33
 8 14 -9 6.98 1.01
 8 14 -8 0.95 0.87
 8 14 -7 3.15 0.91
 8 14 -6 20.01 1.3
 8 14 -5 10.83 1.09
 8 14 -4 19.83 1.3
 8 14 -3 10.96 1.09
 8 14 -2 11.47 1.1
 8 14 -1 14.77 1.17
 8 14 0 0.34 0.8
 8 14 1 16.78 1.21
 8 14 2 11.39 1.1
 8 14 3 12.78 1.12
 8 14 4 16.94 1.25
 8 14 5 11 1.09
 8 14 6 20.81 1.32
 8 14 7 3.9 0.93
 8 14 8 1.56 0.88
 8 14 9 7 1.01
 8 14 10 19.97 1.36
 8 14 11 9.27 1.08
 8 14 12 1.32 0.85
 8 14 13 5.47 0.91
 8 14 14 0.64 0.78
 8 15 -13 1.11 0.82
 8 15 -12 3.44 0.85
 8 15 -11 5.43 0.94
 8 15 -10 25.45 1.44
 8 15 -9 1.13 0.87
 8 15 -8 -0.4 0.82
 8 15 -7 29.13 1.49
 8 15 -6 1.68 0.9
 8 15 -5 2.97 0.91
 8 15 -4 4.62 0.95
 8 15 -3 32.54 1.57
 8 15 -2 3.37 0.91
 8 15 -1 1.22 0.84
 8 15 0 22.3 1.34
 8 15 1 0.82 0.84
 8 15 2 1.85 0.89
 8 15 3 30.68 1.54
 8 15 4 4.3 0.94
 8 15 5 1.96 0.89
 8 15 6 2.7 0.91
 8 15 7 29.63 1.51
 8 15 8 0.65 0.82
 8 15 9 2.12 0.9
 8 15 10 25.81 1.43
 8 15 11 5.9 0.95
 8 15 12 3.49 0.86
 8 15 13 0.6 0.81
 8 16 -11 0.34 0.76
 8 16 -10 0.99 0.83
 8 16 -9 2.71 0.9
 8 16 -8 4.22 0.94
 8 16 -7 0.78 0.89
 8 16 -6 2.45 0.94
 8 16 -5 12.3 1.14
 8 16 -4 5.58 0.98
 8 16 -3 7.15 1.02
 8 16 -2 3.27 0.93
 8 16 -1 7.49 1.03
 8 16 0 0.55 0.86
 8 16 1 6.66 1.01
 8 16 2 3.31 0.92
 8 16 3 7.21 1.02
 8 16 4 5.23 0.97
 8 16 5 12.7 1.14
 8 16 6 2.45 0.95
 8 16 7 2.38 0.91
 8 16 8 5.1 0.95
 8 16 9 2.7 0.89
 8 16 10 2.04 0.83
 8 16 11 0.54 0.75
 8 17 -10 4.89 0.89
 8 17 -9 1.22 0.81
 8 17 -8 1.51 0.83
 8 17 -7 6.44 0.98
 8 17 -6 2.21 0.9
 8 17 -5 5.87 1
 8 17 -4 7.27 1.05
 8 17 -3 4.81 0.98
 8 17 -2 1.39 0.88
 8 17 -1 3.44 0.96
 8 17 0 12.61 1.17
 8 17 1 3.94 0.96
 8 17 2 0.05 0.86
 8 17 3 3.8 0.97
 8 17 4 6.26 1.02
 8 17 5 6.16 1
 8 17 6 2.22 0.9
 8 17 7 6.43 0.99
 8 17 8 0.17 0.81
 8 17 9 1.38 0.81
 8 17 10 5.48 0.9
 8 18 -8 7.78 0.94
 8 18 -7 1.16 0.81
 8 18 -6 4.35 0.89
 8 18 -5 0.61 0.83
 8 18 -4 4.14 0.92
 8 18 -3 4.63 0.94
 8 18 -2 17.12 1.23
 8 18 -1 -0.76 0.8
 8 18 0 0.67 0.85
 8 18 1 -0.29 0.83
 8 18 2 16.29 1.22
 8 18 3 4.01 0.94
 8 18 4 5.43 0.94
 8 18 5 2.78 0.86
 8 18 6 4.96 0.9
 8 18 7 0.88 0.79
 8 18 8 7.42 0.94
 8 19 -5 0.7 0.78
 8 19 -4 1.03 0.79
 8 19 -3 6.69 0.93
 8 19 -2 2.95 0.87
 8 19 -1 4.06 0.87
 8 19 0 3.67 0.88
 8 19 1 2.35 0.86
 8 19 2 3.55 0.87
 8 19 3 6.49 0.93
 8 19 4 0.26 0.77
 8 19 5 0.6 0.77
 9 0 1 13.28 0.69
 9 0 2 16.98 0.79
 9 0 3 263.97 5.05
 9 0 4 61.78 1.64
 9 0 5 35.96 1.2
 9 0 6 94.32 2.27
 9 0 7 2.28 0.59
 9 0 8 36.66 1.33
 9 0 9 16.68 0.98
 9 0 10 14.04 0.96
 9 0 11 20.26 1.12
 9 0 12 22.5 1.21
 9 0 13 1.15 0.83
 9 0 14 1.17 0.86
 9 0 15 0.44 0.82
 9 0 16 25.21 1.41
 9 0 17 0.49 0.86
 9 0 18 2 0.86
 9 0 19 12.14 1.03
 9 1 -19 0.74 0.78
 9 1 -18 14 1.15
 9 1 -17 15.64 1.24
 9 1 -16 3.84 0.94
 9 1 -15 13.79 1.16
 9 1 -14 40.93 1.73
 9 1 -13 2.98 0.87
 9 1 -12 71.23 2.15
 9 1 -11 38.49 1.5
 9 1 -10 24.23 1.17
 9 1 -9 47.71 1.58
 9 1 -8 2.34 0.64
 9 1 -7 1.99 0.61
 9 1 -6 18.49 0.91
 9 1 -5 5.49 0.62
 9 1 -4 5.14 0.59
 9 1 -3 99.87 2.27
 9 1 -2 13.57 0.73
 9 1 -1 9.78 0.65
 9 1 0 151.74 3.08
 9 1 1 9.68 0.65
 9 1 2 13.91 0.74
 9 1 3 98.9 2.25
 9 1 4 5.36 0.59
 9 1 5 4.67 0.6
 9 1 6 18.91 0.92
 9 1 7 2.27 0.6
 9 1 8 3.21 0.66
 9 1 9 48.42 1.59
 9 1 10 22.99 1.15
 9 1 11 39.57 1.52
 9 1 12 70.45 2.14
 9 1 13 3.6 0.87
 9 1 14 40.18 1.71
 9 1 15 12.23 1.15
 9 1 16 3.97 0.92
 9 1 17 15.87 1.25
 9 1 18 15.14 1.17
 9 1 19 0.32 0.78
 9 2 -19 0.92 0.78
 9 2 -18 18.76 1.24
 9 2 -17 17.1 1.26
 9 2 -16 39.74 1.71
 9 2 -15 3.27 0.92
 9 2 -14 3.15 0.91
 9 2 -13 1.23 0.83
 9 2 -12 28.59 1.35
 9 2 -11 24.34 1.23
 9 2 -10 39.05 1.47
 9 2 -9 92.22 2.39
 9 2 -8 25.88 1.14
 9 2 -7 16.14 0.91
 9 2 -6 43.68 1.39
 9 2 -5 29.04 1.09
 9 2 -4 38.49 1.24
 9 2 -3 8.27 0.64
 9 2 -2 72.96 1.8
 9 2 -1 43.29 1.28
 9 2 0 153.29 3.15
 9 2 1 44.29 1.3
 9 2 2 72.46 1.8
 9 2 3 7.82 0.64
 9 2 4 38.88 1.25
 9 2 5 28.55 1.08
 9 2 6 44.68 1.41
 9 2 7 17.35 0.93
 9 2 8 25.56 1.13
 9 2 9 92.29 2.39
 9 2 10 40.87 1.51
 9 2 11 25.06 1.24
 9 2 12 28.79 1.35
 9 2 13 1.85 0.84
 9 2 14 3.39 0.91
 9 2 15 4.5 0.96
 9 2 16 40.35 1.72
 9 2 17 16.89 1.26
 9 2 18 21.38 1.28
 9 2 19 0.6 0.77
 9 3 -19 10.02 1.01
 9 3 -18 5.86 0.96
 9 3 -17 5.52 0.97
 9 3 -16 7.38 1.01
 9 3 -15 17.9 1.27
 9 3 -14 2.83 0.91
 9 3 -13 3.52 0.91
 9 3 -12 4.54 0.88
 9 3 -11 81.79 2.32
 9 3 -10 24.94 1.21
 9 3 -9 84.02 2.26
 9 3 -8 31.95 1.26
 9 3 -7 92.6 2.31
 9 3 -6 78.97 2.03
 9 3 -5 46.29 1.42
 9 3 -4 185.59 3.79
 9 3 -3 3.29 0.55
 9 3 -2 42.16 1.28
 9 3 -1 11.38 0.71
 9 3 0 61.07 1.6
 9 3 1 11.74 0.72
 9 3 2 44.04 1.31
 9 3 3 3.4 0.55
 9 3 4 181.15 3.71
 9 3 5 46.17 1.42
 9 3 6 78.88 2.03
 9 3 7 90.5 2.28
 9 3 8 31.12 1.25
 9 3 9 84.21 2.26
 9 3 10 25.6 1.22
 9 3 11 82.55 2.33
 9 3 12 5.43 0.89
 9 3 13 4.58 0.92
 9 3 14 3.71 0.92
 9 3 15 17.59 1.27
 9 3 16 7.36 1.02
 9 3 17 5.39 0.98
 9 3 18 7.85 0.98
 9 3 19 9.75 1
 9 4 -19 2.86 0.85
 9 4 -18 2.78 0.87
 9 4 -17 4 0.92
 9 4 -16 32.87 1.63
 9 4 -15 54.28 2.01
 9 4 -14 11.81 1.13
 9 4 -13 67.91 2.25
 9 4 -12 19.58 1.23
 9 4 -11 58.34 1.91
 9 4 -10 3.87 0.78
 9 4 -9 29.6 1.28
 9 4 -8 27.47 1.2
 9 4 -7 2.29 0.65
 9 4 -6 95.46 2.34
 9 4 -5 68.54 1.84
 9 4 -4 37.82 1.26
 9 4 -3 11.58 0.74
 9 4 -2 11.97 0.75
 9 4 -1 140.68 2.99
 9 4 0 131.94 2.84
 9 4 1 142.84 3.03
 9 4 2 12.55 0.76
 9 4 3 11.37 0.74
 9 4 4 37.6 1.26
 9 4 5 68.07 1.83
 9 4 6 92.87 2.3
 9 4 7 1.75 0.64
 9 4 8 27.33 1.19
 9 4 9 28.71 1.26
 9 4 10 5.99 0.82
 9 4 11 57.88 1.9
 9 4 12 19.26 1.23
 9 4 13 68.92 2.27
 9 4 14 11.96 1.13
 9 4 15 55.12 2.02
 9 4 16 34.49 1.65
 9 4 17 4.47 0.93
 9 4 18 2.93 0.86
 9 4 19 3.27 0.85
 9 5 -18 22.23 1.26
 9 5 -17 12.83 1.13
 9 5 -16 11.68 1.15
 9 5 -15 4.4 0.95
 9 5 -14 26.18 1.44
 9 5 -13 1.33 0.86
 9 5 -12 61.33 2.11
 9 5 -11 68.92 2.12
 9 5 -10 119.46 2.97
 9 5 -9 0.23 0.66
 9 5 -8 47.06 1.59
 9 5 -7 29.14 1.21
 9 5 -6 128.9 2.95
 9 5 -5 174.55 3.69
 9 5 -4 3.93 0.63
 9 5 -3 7.48 0.69
 9 5 -2 102.88 2.39
 9 5 -1 70.56 1.82
 9 5 0 10.39 0.73
 9 5 1 70.92 1.83
 9 5 2 103.01 2.39
 9 5 3 7.33 0.68
 9 5 4 4.29 0.64
 9 5 5 173.49 3.67
 9 5 6 127.59 2.92
 9 5 7 29.55 1.22
 9 5 8 46.26 1.57
 9 5 9 0.62 0.67
 9 5 10 121.14 3
 9 5 11 66.86 2.08
 9 5 12 60.18 2.08
 9 5 13 1.84 0.88
 9 5 14 26.33 1.45
 9 5 15 4.55 0.96
 9 5 16 11.5 1.15
 9 5 17 13.26 1.15
 9 5 18 23.05 1.28
 9 6 -18 9.64 0.99
 9 6 -17 9.44 1.04
 9 6 -16 8.03 1.05
 9 6 -15 17.47 1.25
 9 6 -14 8.5 1.04
 9 6 -13 26.02 1.44
 9 6 -12 13.26 1.14
 9 6 -11 75.61 2.33
 9 6 -10 15.23 1.06
 9 6 -9 1.29 0.72
 9 6 -8 124.8 3
 9 6 -7 6.6 0.79
 9 6 -6 127.29 2.96
 9 6 -5 190.2 3.99
 9 6 -4 28.68 1.16
 9 6 -3 25.96 1.09
 9 6 -2 264.25 5.16
 9 6 -1 70.62 1.86
 9 6 0 124.36 2.79
 9 6 1 70.51 1.86
 9 6 2 264.47 5.17
 9 6 3 25.81 1.08
 9 6 4 28.91 1.16
 9 6 5 192.78 4.04
 9 6 6 122.79 2.88
 9 6 7 6.54 0.78
 9 6 8 125.93 3.02
 9 6 9 1.35 0.72
 9 6 10 14.7 1.05
 9 6 11 74.92 2.31
 9 6 12 13.47 1.15
 9 6 13 28.55 1.49
 9 6 14 6.79 1.01
 9 6 15 16.54 1.23
 9 6 16 8.15 1.05
 9 6 17 10.28 1.06
 9 6 18 8.25 0.95
 9 7 -18 2.05 0.82
 9 7 -17 1.56 0.84
 9 7 -16 14.53 1.19
 9 7 -15 7.83 1.07
 9 7 -14 0.74 0.85
 9 7 -13 10.72 1.1
 9 7 -12 20.84 1.32
 9 7 -11 32.38 1.54
 9 7 -10 11.78 1.01
 9 7 -9 31.21 1.38
 9 7 -8 26.49 1.25
 9 7 -7 50.57 1.68
 9 7 -6 58.2 1.79
 9 7 -5 189.84 4.03
 9 7 -4 138.07 3.12
 9 7 -3 210.81 4.32
 9 7 -2 57.91 1.69
 9 7 -1 136.84 3.04
 9 7 0 176.69 3.71
 9 7 1 132.77 2.98
 9 7 2 58.08 1.7
 9 7 3 205.74 4.24
 9 7 4 137.41 3.11
 9 7 5 187.1 3.99
 9 7 6 56.7 1.76
 9 7 7 52.27 1.71
 9 7 8 25.9 1.25
 9 7 9 31.56 1.38
 9 7 10 11.84 1.01
 9 7 11 32.02 1.54
 9 7 12 20.14 1.3
 9 7 13 7.92 1.05
 9 7 14 2.09 0.87
 9 7 15 9.51 1.11
 9 7 16 14.4 1.19
 9 7 17 1.35 0.83
 9 7 18 0.55 0.8
 9 8 -17 3.65 0.85
 9 8 -16 10.24 1.06
 9 8 -15 6.52 1
 9 8 -14 4.45 0.94
 9 8 -13 4.82 0.96
 9 8 -12 4.63 0.96
 9 8 -11 28.99 1.5
 9 8 -10 1.47 0.79
 9 8 -9 103.31 2.74
 9 8 -8 83.32 2.35
 9 8 -7 2.69 0.74
 9 8 -6 33.93 1.38
 9 8 -5 115.7 2.81
 9 8 -4 131.7 3.06
 9 8 -3 15.74 0.96
 9 8 -2 54.21 1.67
 9 8 -1 332.73 6.4
 9 8 0 1.85 0.64
 9 8 1 330.45 6.37
 9 8 2 55.56 1.69
 9 8 3 15.67 0.96
 9 8 4 133.33 3.09
 9 8 5 114.79 2.79
 9 8 6 35.66 1.41
 9 8 7 2.47 0.74
 9 8 8 82.11 2.33
 9 8 9 101.92 2.71
 9 8 10 1.63 0.81
 9 8 11 30.23 1.51
 9 8 12 5.19 0.95
 9 8 13 5.04 0.96
 9 8 14 4.02 0.93
 9 8 15 7.13 1.01
 9 8 16 8.58 1.04
 9 8 17 3.91 0.85
 9 9 -17 2.68 0.85
 9 9 -16 1.84 0.84
 9 9 -15 14.08 1.18
 9 9 -14 2.7 0.93
 9 9 -13 26.65 1.45
 9 9 -12 14.58 1.2
 9 9 -11 28.54 1.49
 9 9 -10 32.14 1.55
 9 9 -9 25.12 1.36
 9 9 -8 25.03 1.29
 9 9 -7 65.04 2.02
 9 9 -6 8.38 0.89
 9 9 -5 41.3 1.52
 9 9 -4 81.12 2.23
 9 9 -3 265.94 5.37
 9 9 -2 53.56 1.71
 9 9 -1 49.35 1.61
 9 9 0 63.7 1.87
 9 9 1 49.56 1.62
 9 9 2 56.05 1.75
 9 9 3 265.34 5.36
 9 9 4 79.79 2.21
 9 9 5 41.79 1.53
 9 9 6 8.85 0.89
 9 9 7 64.63 2.01
 9 9 8 25.16 1.29
 9 9 9 24.03 1.33
 9 9 10 32.41 1.57
 9 9 11 27.46 1.46
 9 9 12 14.99 1.2
 9 9 13 26.11 1.43
 9 9 14 2.33 0.92
 9 9 15 14.03 1.17
 9 9 16 2.92 0.85
 9 9 17 2.52 0.84
 9 10 -16 5.8 0.89
 9 10 -15 1.41 0.85
 9 10 -14 2.3 0.9
 9 10 -13 1.28 0.87
 9 10 -12 0.85 0.86
 9 10 -11 5.79 0.99
 9 10 -10 15.91 1.22
 9 10 -9 4.69 0.94
 9 10 -8 60.21 2.04
 9 10 -7 8.02 0.92
 9 10 -6 104.89 2.74
 9 10 -5 28.75 1.32
 9 10 -4 63.87 1.97
 9 10 -3 40.71 1.53
 9 10 -2 238.19 4.95
 9 10 -1 11.5 0.93
 9 10 0 1 0.66
 9 10 1 11.82 0.92
 9 10 2 239.51 4.97
 9 10 3 42.01 1.56
 9 10 4 63.84 1.97
 9 10 5 27.55 1.3
 9 10 6 106.28 2.77
 9 10 7 6.41 0.9
 9 10 8 59.33 2.03
 9 10 9 4.92 0.94
 9 10 10 15.23 1.21
 9 10 11 6.38 0.99
 9 10 12 1.63 0.87
 9 10 13 2.09 0.88
 9 10 14 2.12 0.9
 9 10 15 1.92 0.87
 9 10 16 5.28 0.88
 9 11 -16 0.86 0.79
 9 11 -15 6.59 0.94
 9 11 -14 0.6 0.85
 9 11 -13 29.02 1.51
 9 11 -12 12.94 1.15
 9 11 -11 8.65 1.06
 9 11 -10 20.15 1.32
 9 11 -9 1.46 0.87
 9 11 -8 21.47 1.33
 9 11 -7 69.31 2.26
 9 11 -6 0.09 0.77
 9 11 -5 47.39 1.72
 9 11 -4 57.4 1.89
 9 11 -3 40.61 1.56
 9 11 -2 36.14 1.47
 9 11 -1 38.98 1.51
 9 11 0 59.73 1.9
 9 11 1 39.15 1.52
 9 11 2 36.03 1.47
 9 11 3 38.41 1.52
 9 11 4 56.97 1.89
 9 11 5 45.18 1.68
 9 11 6 0.2 0.79
 9 11 7 66.29 2.2
 9 11 8 21.94 1.33
 9 11 9 0.73 0.85
 9 11 10 19.29 1.3
 9 11 11 7.45 1.04
 9 11 12 12.5 1.14
 9 11 13 28.55 1.51
 9 11 14 0.88 0.85
 9 11 15 6.92 0.94
 9 11 16 1.21 0.79
 9 12 -15 1.99 0.81
 9 12 -14 -0.1 0.8
 9 12 -13 22.94 1.37
 9 12 -12 16.32 1.26
 9 12 -11 7.33 1.02
 9 12 -10 33.76 1.61
 9 12 -9 12.48 1.16
 9 12 -8 43.53 1.8
 9 12 -7 3.13 0.9
 9 12 -6 9.22 1.04
 9 12 -5 12.39 1.12
 9 12 -4 26.9 1.39
 9 12 -3 6.7 0.93
 9 12 -2 40.35 1.58
 9 12 -1 58.32 1.92
 9 12 0 4.05 0.81
 9 12 1 57.62 1.91
 9 12 2 42.19 1.62
 9 12 3 7.14 0.95
 9 12 4 27.37 1.39
 9 12 5 13.46 1.13
 9 12 6 8.34 1.02
 9 12 7 2.56 0.86
 9 12 8 42.16 1.77
 9 12 9 12.16 1.16
 9 12 10 35.07 1.63
 9 12 11 7.08 1.04
 9 12 12 14.34 1.22
 9 12 13 22.45 1.35
 9 12 14 0.62 0.8
 9 12 15 2.58 0.83
 9 13 -14 0.24 0.76
 9 13 -13 11.38 1.07
 9 13 -12 0.48 0.84
 9 13 -11 7.64 1.06
 9 13 -10 22.69 1.36
 9 13 -9 4.77 0.95
 9 13 -8 30.38 1.54
 9 13 -7 7.43 1.02
 9 13 -6 3.5 0.92
 9 13 -5 17.67 1.25
 9 13 -4 0.62 0.85
 9 13 -3 25.12 1.4
 9 13 -2 16.12 1.19
 9 13 -1 14.52 1.15
 9 13 0 14.03 1.13
 9 13 1 14.83 1.16
 9 13 2 16.63 1.2
 9 13 3 26.52 1.43
 9 13 4 1.44 0.85
 9 13 5 18.76 1.27
 9 13 6 2.72 0.9
 9 13 7 7.58 1.03
 9 13 8 29.76 1.52
 9 13 9 4.7 0.96
 9 13 10 22.03 1.34
 9 13 11 8.3 1.07
 9 13 12 -0.31 0.85
 9 13 13 11.82 1.08
 9 13 14 1.4 0.78
 9 14 -13 2.87 0.83
 9 14 -12 1.4 0.82
 9 14 -11 -0.13 0.84
 9 14 -10 11.85 1.15
 9 14 -9 3.1 0.95
 9 14 -8 45.88 1.83
 9 14 -7 9.98 1.09
 9 14 -6 1.29 0.89
 9 14 -5 19.46 1.3
 9 14 -4 6.89 1.01
 9 14 -3 -0.04 0.83
 9 14 -2 1.14 0.85
 9 14 -1 6.31 1
 9 14 0 -0.69 0.81
 9 14 1 6.02 0.98
 9 14 2 0.02 0.83
 9 14 3 1.55 0.85
 9 14 4 7.35 1.02
 9 14 5 19.27 1.29
 9 14 6 2.53 0.91
 9 14 7 9.24 1.07
 9 14 8 45.81 1.83
 9 14 9 4.21 0.96
 9 14 10 12.77 1.16
 9 14 11 1.66 0.84
 9 14 12 1.12 0.82
 9 14 13 3.53 0.84
 9 15 -12 10.41 1
 9 15 -11 11.59 1.06
 9 15 -10 1.59 0.89
 9 15 -9 1.14 0.86
 9 15 -8 -0.02 0.85
 9 15 -7 0.46 0.87
 9 15 -6 1.75 0.89
 9 15 -5 15.46 1.21
 9 15 -4 1.06 0.87
 9 15 -3 9.83 1.09
 9 15 -2 1.46 0.85
 9 15 -1 3.35 0.92
 9 15 0 29.02 1.5
 9 15 1 3.24 0.9
 9 15 2 0.72 0.86
 9 15 3 10.55 1.1
 9 15 4 1.23 0.86
 9 15 5 15.04 1.2
 9 15 6 3.12 0.9
 9 15 7 1.8 0.9
 9 15 8 0.27 0.86
 9 15 9 0.65 0.86
 9 15 10 3.08 0.88
 9 15 11 11.53 1.05
 9 15 12 10.44 1.02
 9 16 -10 6.49 0.92
 9 16 -9 1.58 0.83
 9 16 -8 1.64 0.85
 9 16 -7 6.32 0.98
 9 16 -6 10.05 1.1
 9 16 -5 2.21 0.94
 9 16 -4 4.21 0.97
 9 16 -3 5.31 0.96
 9 16 -2 0.11 0.82
 9 16 -1 3.68 0.92
 9 16 0 4.13 0.94
 9 16 1 4.56 0.95
 9 16 2 0.42 0.82
 9 16 3 5.75 0.97
 9 16 4 3.53 0.94
 9 16 5 4.42 0.97
 9 16 6 8.63 1.08
 9 16 7 5.58 0.97
 9 16 8 0.75 0.82
 9 16 9 0.95 0.81
 9 16 10 5.62 0.9
 9 17 -9 2.41 0.85
 9 17 -8 2.97 0.84
 9 17 -7 3.64 0.87
 9 17 -6 0.4 0.82
 9 17 -5 4.63 0.93
 9 17 -4 3.72 0.93
 9 17 -3 3.69 0.93
 9 17 -2 12.32 1.16
 9 17 -1 1.82 0.9
 9 17 0 1.77 0.9
 9 17 1 0.67 0.87
 9 17 2 13.96 1.19
 9 17 3 4.93 0.95
 9 17 4 3.42 0.93
 9 17 5 3.58 0.91
 9 17 6 -0.02 0.8
 9 17 7 2.86 0.88
 9 17 8 3.28 0.84
 9 17 9 3.44 0.86
 9 18 -7 0.74 0.8
 9 18 -6 4.08 0.86
 9 18 -5 2.83 0.83
 9 18 -4 4.18 0.88
 9 18 -3 2.37 0.85
 9 18 -2 2.86 0.88
 9 18 -1 5.86 0.95
 9 18 0 3.69 0.9
 9 18 1 4.85 0.92
 9 18 2 3.66 0.89
 9 18 3 1.6 0.83
 9 18 4 3.88 0.88
 9 18 5 0.94 0.82
 9 18 6 4.67 0.87
 9 18 7 0.12 0.8
 9 19 -3 0.48 0.78
 9 19 -2 2.34 0.81
 9 19 -1 0.67 0.77
 9 19 0 0.02 0.76
 9 19 1 0.45 0.77
 9 19 2 2.58 0.8
 9 19 3 -0.5 0.78
 10 0 0 435.69 7.98
 10 0 1 373.4 6.93
 10 0 2 171.49 3.55
 10 0 3 160.48 3.38
 10 0 4 142.82 3.11
 10 0 5 184.43 3.85
 10 0 6 16.41 0.94
 10 0 7 202.97 4.25
 10 0 8 12.6 0.92
 10 0 9 30.98 1.31
 10 0 10 7.25 0.87
 10 0 11 39.77 1.56
 10 0 12 45.62 1.8
 10 0 13 25.76 1.43
 10 0 14 35.88 1.66
 10 0 15 1.11 0.86
 10 0 16 25.83 1.47
 10 0 17 -0.23 0.82
 10 0 18 5.3 0.92
 10 1 -18 12.89 1.07
 10 1 -17 8.26 1.03
 10 1 -16 7.21 1.05
 10 1 -15 20.07 1.32
 10 1 -14 87.38 2.64
 10 1 -13 10.9 1.1
 10 1 -12 67.15 2.22
 10 1 -11 79.58 2.3
 10 1 -10 87.02 2.4
 10 1 -9 98.18 2.54
 10 1 -8 -0.24 0.64
 10 1 -7 312.96 6.11
 10 1 -6 47.4 1.52
 10 1 -5 186.28 3.89
 10 1 -4 6.03 0.67
 10 1 -3 46.67 1.43
 10 1 -2 158.94 3.34
 10 1 -1 89.54 2.15
 10 1 0 473.51 8.61
 10 1 1 89.05 2.14
 10 1 2 154.91 3.28
 10 1 3 45.69 1.41
 10 1 4 4.84 0.64
 10 1 5 186.07 3.88
 10 1 6 47.21 1.52
 10 1 7 306.94 6.02
 10 1 8 0.7 0.65
 10 1 9 97.43 2.53
 10 1 10 88.67 2.43
 10 1 11 78.13 2.28
 10 1 12 69.68 2.26
 10 1 13 10.19 1.09
 10 1 14 86.03 2.61
 10 1 15 20.81 1.33
 10 1 16 8.11 1.06
 10 1 17 7.7 1.02
 10 1 18 13.19 1.09
 10 2 -18 6.86 0.94
 10 2 -17 10.99 1.1
 10 2 -16 23.92 1.42
 10 2 -15 15.32 1.23
 10 2 -14 85.65 2.6
 10 2 -13 61.93 2.14
 10 2 -12 37.71 1.66
 10 2 -11 3.69 0.8
 10 2 -10 79.69 2.28
 10 2 -9 5.2 0.79
 10 2 -8 112.95 2.77
 10 2 -7 68.51 1.95
 10 2 -6 278.5 5.49
 10 2 -5 12.69 0.84
 10 2 -4 204.02 4.16
 10 2 -3 4.53 0.63
 10 2 -2 95.8 2.27
 10 2 -1 10.75 0.75
 10 2 0 85.49 2.09
 10 2 1 10.47 0.74
 10 2 2 96.92 2.29
 10 2 3 3.7 0.61
 10 2 4 203.01 4.15
 10 2 5 11.43 0.81
 10 2 6 278.13 5.49
 10 2 7 69.39 1.96
 10 2 8 111.66 2.75
 10 2 9 5.62 0.8
 10 2 10 81.17 2.3
 10 2 11 3.46 0.78
 10 2 12 37.84 1.64
 10 2 13 62.72 2.16
 10 2 14 83.81 2.57
 10 2 15 16.36 1.23
 10 2 16 24.96 1.44
 10 2 17 11.05 1.1
 10 2 18 6.1 0.92
 10 3 -18 13.06 1.08
 10 3 -17 21.12 1.31
 10 3 -16 5.48 1
 10 3 -15 8.02 1.03
 10 3 -14 23.16 1.39
 10 3 -13 7.58 1.04
 10 3 -12 14.63 1.17
 10 3 -11 16.58 1.15
 10 3 -10 15.06 1.05
 10 3 -9 123.93 3.02
 10 3 -8 109.02 2.71
 10 3 -7 53.98 1.7
 10 3 -6 5.49 0.72
 10 3 -5 42.22 1.41
 10 3 -4 17.76 0.93
 10 3 -3 26.29 1.07
 10 3 -2 35.82 1.24
 10 3 -1 19.48 0.93
 10 3 0 228.27 4.52
 10 3 1 19.83 0.94
 10 3 2 35.83 1.24
 10 3 3 25.12 1.06
 10 3 4 17.63 0.92
 10 3 5 41.75 1.4
 10 3 6 4.86 0.71
 10 3 7 55.02 1.71
 10 3 8 108.91 2.71
 10 3 9 126.28 3.06
 10 3 10 16.13 1.06
 10 3 11 16.84 1.16
 10 3 12 15.13 1.18
 10 3 13 7.72 1.04
 10 3 14 22.63 1.39
 10 3 15 6.58 0.99
 10 3 16 6.51 1.02
 10 3 17 21.55 1.31
 10 3 18 12.43 1.05
 10 4 -18 2.09 0.81
 10 4 -17 9.52 1.05
 10 4 -16 8.59 1.08
 10 4 -15 12.59 1.14
 10 4 -14 6.06 1
 10 4 -13 96.74 2.8
 10 4 -12 10.19 1.07
 10 4 -11 10.44 1.02
 10 4 -10 45.88 1.67
 10 4 -9 29.11 1.31
 10 4 -8 21.4 1.13
 10 4 -7 78.16 2.15
 10 4 -6 13.87 0.91
 10 4 -5 4.51 0.69
 10 4 -4 35.77 1.29
 10 4 -3 60.68 1.72
 10 4 -2 162.91 3.46
 10 4 -1 37.68 1.29
 10 4 0 99.79 2.37
 10 4 1 38.44 1.3
 10 4 2 165.18 3.5
 10 4 3 62.17 1.74
 10 4 4 35.32 1.28
 10 4 5 4.36 0.69
 10 4 6 13.37 0.9
 10 4 7 79.47 2.17
 10 4 8 20.59 1.11
 10 4 9 27.39 1.28
 10 4 10 46.65 1.69
 10 4 11 9.78 1.01
 10 4 12 10.81 1.09
 10 4 13 96.68 2.8
 10 4 14 4.7 0.97
 10 4 15 11.9 1.12
 10 4 16 9.15 1.08
 10 4 17 10.01 1.05
 10 4 18 1.46 0.79
 10 5 -18 2.9 0.84
 10 5 -17 1.42 0.82
 10 5 -16 3.02 0.91
 10 5 -15 2.17 0.93
 10 5 -14 8.53 1.07
 10 5 -13 40.19 1.74
 10 5 -12 19.06 1.28
 10 5 -11 6.33 0.96
 10 5 -10 32.15 1.43
 10 5 -9 7.4 0.88
 10 5 -8 1.83 0.73
 10 5 -7 118.6 2.88
 10 5 -6 31.94 1.3
 10 5 -5 59.67 1.78
 10 5 -4 41.32 1.42
 10 5 -3 186.01 3.9
 10 5 -2 8.43 0.76
 10 5 -1 21.32 1.01
 10 5 0 24.36 1.06
 10 5 1 20.76 1
 10 5 2 9.31 0.77
 10 5 3 185.02 3.88
 10 5 4 39.44 1.39
 10 5 5 60.61 1.8
 10 5 6 32.95 1.32
 10 5 7 121.43 2.93
 10 5 8 1.82 0.71
 10 5 9 7.68 0.89
 10 5 10 30.85 1.4
 10 5 11 6.64 0.97
 10 5 12 18.95 1.28
 10 5 13 39.82 1.73
 10 5 14 8.56 1.04
 10 5 15 3.35 0.95
 10 5 16 3.25 0.9
 10 5 17 0.45 0.82
 10 5 18 2.31 0.84
 10 6 -17 1.19 0.8
 10 6 -16 12.05 1.12
 10 6 -15 5.49 1
 10 6 -14 4.15 0.93
 10 6 -13 1.95 0.89
 10 6 -12 7.18 1.02
 10 6 -11 2.12 0.87
 10 6 -10 10.48 1.03
 10 6 -9 15.24 1.06
 10 6 -8 85.5 2.37
 10 6 -7 16.51 1.04
 10 6 -6 13.63 0.95
 10 6 -5 2.92 0.7
 10 6 -4 1.92 0.67
 10 6 -3 10.44 0.84
 10 6 -2 5.09 0.7
 10 6 -1 43.29 1.44
 10 6 0 50.61 1.57
 10 6 1 44.04 1.46
 10 6 2 5.41 0.71
 10 6 3 10.26 0.83
 10 6 4 2.17 0.67
 10 6 5 2.46 0.69
 10 6 6 13.26 0.95
 10 6 7 16.09 1.03
 10 6 8 85.44 2.36
 10 6 9 16.92 1.1
 10 6 10 10.57 1.02
 10 6 11 3.01 0.88
 10 6 12 8.44 1.04
 10 6 13 2.06 0.88
 10 6 14 2.3 0.89
 10 6 15 4.96 0.99
 10 6 16 12.66 1.13
 10 6 17 1.02 0.8
 10 7 -17 6.72 0.91
 10 7 -16 1.34 0.84
 10 7 -15 25.01 1.42
 10 7 -14 3.11 0.92
 10 7 -13 28.86 1.51
 10 7 -12 5.78 0.98
 10 7 -11 7.08 1.01
 10 7 -10 13.4 1.14
 10 7 -9 4.37 0.87
 10 7 -8 36.39 1.49
 10 7 -7 5.99 0.83
 10 7 -6 1.68 0.72
 10 7 -5 3.06 0.72
 10 7 -4 2.9 0.71
 10 7 -3 233.06 4.78
 10 7 -2 1.17 0.63
 10 7 -1 51.73 1.63
 10 7 0 28.55 1.2
 10 7 1 52.11 1.64
 10 7 2 1.04 0.63
 10 7 3 232.25 4.77
 10 7 4 2.54 0.71
 10 7 5 2.91 0.72
 10 7 6 2.71 0.73
 10 7 7 6.58 0.85
 10 7 8 38.24 1.53
 10 7 9 2.84 0.85
 10 7 10 13.38 1.14
 10 7 11 6.49 0.99
 10 7 12 6.21 0.98
 10 7 13 29.03 1.5
 10 7 14 3.9 0.92
 10 7 15 25.08 1.43
 10 7 16 0.99 0.85
 10 7 17 6.61 0.91
 10 8 -17 1.64 0.81
 10 8 -16 2.6 0.85
 10 8 -15 6.29 0.99
 10 8 -14 7.93 1.06
 10 8 -13 2.29 0.9
 10 8 -12 0.38 0.84
 10 8 -11 14.72 1.19
 10 8 -10 3.8 0.91
 10 8 -9 45.36 1.81
 10 8 -8 34.62 1.49
 10 8 -7 4.65 0.83
 10 8 -6 1.26 0.72
 10 8 -5 152.16 3.5
 10 8 -4 8.39 0.86
 10 8 -3 11.36 0.9
 10 8 -2 33.36 1.34
 10 8 -1 31.3 1.29
 10 8 0 28.37 1.23
 10 8 1 31.56 1.3
 10 8 2 32.17 1.31
 10 8 3 11.6 0.91
 10 8 4 7.64 0.85
 10 8 5 153.55 3.52
 10 8 6 1.67 0.74
 10 8 7 5.05 0.84
 10 8 8 36.34 1.51
 10 8 9 46.09 1.82
 10 8 10 3.72 0.91
 10 8 11 15.27 1.2
 10 8 12 0.66 0.84
 10 8 13 2.27 0.88
 10 8 14 7.18 1.04
 10 8 15 6.13 0.99
 10 8 16 1.71 0.84
 10 8 17 2.39 0.82
 10 9 -16 3.02 0.83
 10 9 -15 11.82 1.1
 10 9 -14 -0.18 0.84
 10 9 -13 1.34 0.89
 10 9 -12 3.24 0.92
 10 9 -11 8.11 1.04
 10 9 -10 9.33 1.07
 10 9 -9 13.56 1.16
 10 9 -8 13.95 1.15
 10 9 -7 21.67 1.27
 10 9 -6 33.83 1.45
 10 9 -5 2.64 0.77
 10 9 -4 29.47 1.32
 10 9 -3 11.15 0.93
 10 9 -2 9.94 0.9
 10 9 -1 7.62 0.84
 10 9 0 62.44 1.91
 10 9 1 7.56 0.84
 10 9 2 9.72 0.89
 10 9 3 10.58 0.92
 10 9 4 29.59 1.32
 10 9 5 2.26 0.77
 10 9 6 35.78 1.48
 10 9 7 23.58 1.3
 10 9 8 15.41 1.17
 10 9 9 14.9 1.17
 10 9 10 8.74 1.06
 10 9 11 7.84 1.04
 10 9 12 1.56 0.89
 10 9 13 1.78 0.91
 10 9 14 -0.07 0.84
 10 9 15 13.84 1.12
 10 9 16 3.45 0.84
 10 10 -15 3.57 0.88
 10 10 -14 1.02 0.84
 10 10 -13 8.7 1.07
 10 10 -12 5.9 0.98
 10 10 -11 2.23 0.91
 10 10 -10 1.54 0.89
 10 10 -9 -0.11 0.83
 10 10 -8 18.99 1.28
 10 10 -7 3.39 0.9
 10 10 -6 8.08 0.97
 10 10 -5 50.63 1.79
 10 10 -4 32.27 1.41
 10 10 -3 10.79 0.96
 10 10 -2 119.8 2.98
 10 10 -1 47.9 1.69
 10 10 0 12.72 0.98
 10 10 1 49.04 1.71
 10 10 2 120.5 2.99
 10 10 3 10.19 0.94
 10 10 4 31.44 1.4
 10 10 5 50.18 1.78
 10 10 6 7.88 0.97
 10 10 7 2.83 0.88
 10 10 8 18.03 1.26
 10 10 9 0.7 0.84
 10 10 10 1.66 0.88
 10 10 11 2.9 0.92
 10 10 12 6.47 0.99
 10 10 13 10.05 1.1
 10 10 14 0.1 0.83
 10 10 15 2.83 0.86
 10 11 -15 4.74 0.86
 10 11 -14 1.9 0.85
 10 11 -13 5.42 0.97
 10 11 -12 12.24 1.15
 10 11 -11 8.89 1.05
 10 11 -10 46.57 1.85
 10 11 -9 7.28 1.01
 10 11 -8 11.26 1.12
 10 11 -7 6.76 1
 10 11 -6 16.32 1.21
 10 11 -5 23.35 1.36
 10 11 -4 14.94 1.14
 10 11 -3 7.75 0.95
 10 11 -2 19.7 1.16
 10 11 -1 8.23 0.91
 10 11 0 18.49 1.14
 10 11 1 8.13 0.91
 10 11 2 19.22 1.16
 10 11 3 8.25 0.95
 10 11 4 16.33 1.15
 10 11 5 24.87 1.38
 10 11 6 15.33 1.19
 10 11 7 5.6 0.97
 10 11 8 12.43 1.13
 10 11 9 6.47 1.01
 10 11 10 45.17 1.83
 10 11 11 8.33 1.05
 10 11 12 11.31 1.14
 10 11 13 4.98 0.96
 10 11 14 2.5 0.85
 10 11 15 4.93 0.87
 10 12 -14 2.33 0.82
 10 12 -13 0.82 0.84
 10 12 -12 3.17 0.92
 10 12 -11 2.81 0.94
 10 12 -10 12.11 1.14
 10 12 -9 6.76 1.02
 10 12 -8 12.28 1.16
 10 12 -7 19.28 1.3
 10 12 -6 6.5 1.02
 10 12 -5 8.75 1.05
 10 12 -4 4.59 0.95
 10 12 -3 15.53 1.18
 10 12 -2 5.07 0.95
 10 12 -1 2.89 0.89
 10 12 0 16.96 1.22
 10 12 1 3.21 0.9
 10 12 2 5.29 0.95
 10 12 3 14.24 1.16
 10 12 4 4.03 0.92
 10 12 5 7.95 1.01
 10 12 6 7.75 1.05
 10 12 7 20 1.31
 10 12 8 13.88 1.2
 10 12 9 5.76 0.99
 10 12 10 11.75 1.14
 10 12 11 1.71 0.92
 10 12 12 2.69 0.91
 10 12 13 1.29 0.85
 10 12 14 1.69 0.8
 10 13 -13 2.93 0.83
 10 13 -12 7.98 1
 10 13 -11 6.23 0.98
 10 13 -10 12.11 1.16
 10 13 -9 21.2 1.38
 10 13 -8 -0.2 0.84
 10 13 -7 6.62 1.03
 10 13 -6 4.67 0.98
 10 13 -5 18.08 1.28
 10 13 -4 5.56 0.99
 10 13 -3 18.45 1.27
 10 13 -2 5.9 0.97
 10 13 -1 -0.27 0.82
 10 13 0 85.87 2.59
 10 13 1 1.28 0.86
 10 13 2 5.62 0.98
 10 13 3 19.02 1.29
 10 13 4 5.03 0.97
 10 13 5 18.26 1.28
 10 13 6 5.76 1
 10 13 7 7.4 1.03
 10 13 8 0.58 0.85
 10 13 9 20.77 1.37
 10 13 10 11.5 1.17
 10 13 11 6.49 0.99
 10 13 12 7.94 1
 10 13 13 2.76 0.82
 10 14 -12 0.84 0.78
 10 14 -11 2.66 0.87
 10 14 -10 31.92 1.54
 10 14 -9 0.83 0.9
 10 14 -8 8.21 1.08
 10 14 -7 2.06 0.89
 10 14 -6 37.35 1.67
 10 14 -5 1.51 0.9
 10 14 -4 8.94 1.05
 10 14 -3 8.09 1.05
 10 14 -2 9.24 1.07
 10 14 -1 6.45 1.01
 10 14 0 0.78 0.86
 10 14 1 7.81 1.04
 10 14 2 9.59 1.08
 10 14 3 7.25 1.01
 10 14 4 8.26 1.05
 10 14 5 1.15 0.88
 10 14 6 35.48 1.64
 10 14 7 3.09 0.92
 10 14 8 9.8 1.11
 10 14 9 1.44 0.89
 10 14 10 31.98 1.54
 10 14 11 2.18 0.84
 10 14 12 0.33 0.78
 10 15 -11 2.61 0.83
 10 15 -10 4.87 0.91
 10 15 -9 5.51 0.95
 10 15 -8 16.8 1.23
 10 15 -7 37.13 1.69
 10 15 -6 4.41 0.98
 10 15 -5 3.72 0.97
 10 15 -4 4.11 0.93
 10 15 -3 5.07 0.98
 10 15 -2 4.99 0.96
 10 15 -1 2 0.9
 10 15 0 14.84 1.19
 10 15 1 2.06 0.88
 10 15 2 4.01 0.96
 10 15 3 5.04 0.96
 10 15 4 3.78 0.93
 10 15 5 3.05 0.97
 10 15 6 4.29 1
 10 15 7 36.95 1.68
 10 15 8 16.49 1.23
 10 15 9 4.58 0.93
 10 15 10 3.66 0.89
 10 15 11 3.22 0.83
 10 16 -9 -0.38 0.76
 10 16 -8 3.62 0.91
 10 16 -7 0.73 0.84
 10 16 -6 3.24 0.91
 10 16 -5 10.84 1.11
 10 16 -4 6.57 1.03
 10 16 -3 33.91 1.63
 10 16 -2 5.07 1.01
 10 16 -1 23.32 1.42
 10 16 0 7.43 1.05
 10 16 1 23.69 1.43
 10 16 2 4.17 0.97
 10 16 3 34.55 1.64
 10 16 4 7.97 1.05
 10 16 5 10.73 1.11
 10 16 6 4.24 0.94
 10 16 7 0.99 0.84
 10 16 8 3.8 0.9
 10 16 9 0.45 0.77
 10 17 -8 9 1.01
 10 17 -7 19.05 1.19
 10 17 -6 7.91 0.98
 10 17 -5 4.37 0.91
 10 17 -4 3.95 0.9
 10 17 -3 2.86 0.89
 10 17 -2 3.74 0.91
 10 17 -1 11.3 1.1
 10 17 0 55.86 2.02
 10 17 1 10.27 1.1
 10 17 2 3.43 0.91
 10 17 3 2.88 0.89
 10 17 4 4.52 0.92
 10 17 5 4.82 0.9
 10 17 6 6.55 0.95
 10 17 7 18.29 1.17
 10 17 8 10.06 1.02
 10 18 -5 3.45 0.88
 10 18 -4 12.71 1.05
 10 18 -3 2.07 0.83
 10 18 -2 4.72 0.89
 10 18 -1 4.69 0.89
 10 18 0 0.52 0.8
 10 18 1 6.33 0.92
 10 18 2 4.32 0.89
 10 18 3 2.03 0.83
 10 18 4 12.49 1.06
 10 18 5 2.77 0.86
 11 0 1 124.97 2.84
 11 0 2 6.14 0.71
 11 0 3 143.86 3.19
 11 0 4 0.27 0.6
 11 0 5 24.44 1.13
 11 0 6 2.29 0.67
 11 0 7 4.64 0.76
 11 0 8 39.96 1.51
 11 0 9 11.27 0.96
 11 0 10 65.25 2.05
 11 0 11 -0.77 0.79
 11 0 12 1.21 0.85
 11 0 13 18.08 1.29
 11 0 14 1.17 0.87
 11 0 15 12.97 1.2
 11 0 16 0.35 0.86
 11 0 17 0.75 0.81
 11 0 18 9.55 1.03
 11 1 -18 0.02 0.77
 11 1 -17 1.59 0.84
 11 1 -16 45.56 1.83
 11 1 -15 23.38 1.43
 11 1 -14 11.29 1.13
 11 1 -13 24.08 1.42
 11 1 -12 31.7 1.55
 11 1 -11 13.11 1.12
 11 1 -10 20.07 1.17
 11 1 -9 12.36 0.99
 11 1 -8 27.57 1.27
 11 1 -7 50.14 1.67
 11 1 -6 14.41 0.95
 11 1 -5 111.97 2.7
 11 1 -4 20.79 1.03
 11 1 -3 54.66 1.65
 11 1 -2 22.18 1.03
 11 1 -1 25.95 1.1
 11 1 0 52.45 1.58
 11 1 1 27.55 1.13
 11 1 2 22.48 1.04
 11 1 3 53.6 1.63
 11 1 4 20.99 1.03
 11 1 5 112.13 2.7
 11 1 6 15.2 0.96
 11 1 7 50.51 1.68
 11 1 8 27.31 1.27
 11 1 9 11.95 0.98
 11 1 10 19.58 1.17
 11 1 11 13.5 1.14
 11 1 12 32.97 1.58
 11 1 13 24.25 1.4
 11 1 14 12.03 1.13
 11 1 15 21.95 1.39
 11 1 16 45.48 1.84
 11 1 17 0.9 0.84
 11 1 18 0.39 0.79
 11 2 -18 0.45 0.8
 11 2 -17 15.31 1.15
 11 2 -16 4.11 0.94
 11 2 -15 2.95 0.94
 11 2 -14 7.93 1.05
 11 2 -13 9.85 1.09
 11 2 -12 49.81 1.92
 11 2 -11 32.41 1.54
 11 2 -10 5.05 0.85
 11 2 -9 34.1 1.43
 11 2 -8 72.6 2.12
 11 2 -7 12.95 0.95
 11 2 -6 49.49 1.63
 11 2 -5 50.95 1.63
 11 2 -4 255.15 5.12
 11 2 -3 24.17 1.1
 11 2 -2 192.74 4.01
 11 2 -1 3.32 0.66
 11 2 0 93.19 2.3
 11 2 1 3.14 0.65
 11 2 2 193.33 4.02
 11 2 3 26.48 1.14
 11 2 4 258.49 5.17
 11 2 5 51 1.63
 11 2 6 49.15 1.63
 11 2 7 12.84 0.95
 11 2 8 72.49 2.12
 11 2 9 33.43 1.43
 11 2 10 5.3 0.84
 11 2 11 34.54 1.58
 11 2 12 49.44 1.91
 11 2 13 9.45 1.07
 11 2 14 7.58 1.03
 11 2 15 3.46 0.95
 11 2 16 4.74 0.95
 11 2 17 15.21 1.15
 11 2 18 0.44 0.81
 11 3 -17 4.81 0.91
 11 3 -16 0.42 0.85
 11 3 -15 1.88 0.91
 11 3 -14 1.13 0.86
 11 3 -13 16.11 1.24
 11 3 -12 4.42 0.95
 11 3 -11 3.52 0.91
 11 3 -10 1.55 0.79
 11 3 -9 75.14 2.21
 11 3 -8 35.31 1.45
 11 3 -7 202.74 4.35
 11 3 -6 77.67 2.16
 11 3 -5 146.56 3.32
 11 3 -4 28.19 1.2
 11 3 -3 137.21 3.11
 11 3 -2 149.41 3.3
 11 3 -1 126.9 2.9
 11 3 0 1.24 0.62
 11 3 1 126.59 2.89
 11 3 2 151.19 3.33
 11 3 3 135.46 3.07
 11 3 4 28.34 1.2
 11 3 5 148.47 3.35
 11 3 6 77.68 2.15
 11 3 7 205.02 4.39
 11 3 8 36.63 1.47
 11 3 9 75.52 2.22
 11 3 10 1.39 0.79
 11 3 11 4.26 0.92
 11 3 12 4.84 0.96
 11 3 13 16.4 1.24
 11 3 14 1.4 0.87
 11 3 15 2.21 0.91
 11 3 16 1.7 0.86
 11 3 17 5.91 0.92
 11 4 -17 15.59 1.13
 11 4 -16 0.99 0.83
 11 4 -15 10.75 1.11
 11 4 -14 22.29 1.36
 11 4 -13 29.73 1.52
 11 4 -12 13.68 1.17
 11 4 -11 128.72 3.35
 11 4 -10 27.48 1.4
 11 4 -9 1.42 0.77
 11 4 -8 27.48 1.3
 11 4 -7 1.91 0.72
 11 4 -6 17 1.03
 11 4 -5 11.02 0.89
 11 4 -4 77.59 2.12
 11 4 -3 126.12 2.94
 11 4 -2 313.39 6.09
 11 4 -1 143.24 3.2
 11 4 0 18.76 1
 11 4 1 143.31 3.2
 11 4 2 307.84 6
 11 4 3 123.74 2.9
 11 4 4 78.83 2.14
 11 4 5 11.2 0.88
 11 4 6 16.82 1.03
 11 4 7 1.87 0.72
 11 4 8 27.9 1.31
 11 4 9 1.37 0.76
 11 4 10 26.63 1.39
 11 4 11 125.53 3.29
 11 4 12 13.04 1.16
 11 4 13 30.69 1.55
 11 4 14 23.17 1.37
 11 4 15 9.27 1.1
 11 4 16 0.95 0.83
 11 4 17 15.31 1.13
 11 5 -17 1.69 0.79
 11 5 -16 11.23 1.07
 11 5 -15 14.47 1.21
 11 5 -14 2.99 0.9
 11 5 -13 37.34 1.67
 11 5 -12 3.17 0.93
 11 5 -11 4.89 0.97
 11 5 -10 1.97 0.87
 11 5 -9 75.62 2.32
 11 5 -8 189.61 4.21
 11 5 -7 77.44 2.23
 11 5 -6 72.06 2.1
 11 5 -5 18.23 1.06
 11 5 -4 36.6 1.4
 11 5 -3 65.74 1.92
 11 5 -2 129.85 3.01
 11 5 -1 24.22 1.13
 11 5 0 2.56 0.67
 11 5 1 24.48 1.14
 11 5 2 128.01 2.98
 11 5 3 66.23 1.92
 11 5 4 36.32 1.39
 11 5 5 19.18 1.07
 11 5 6 71.83 2.09
 11 5 7 76.87 2.21
 11 5 8 186.88 4.17
 11 5 9 77.07 2.35
 11 5 10 3.03 0.88
 11 5 11 5.65 0.97
 11 5 12 2.03 0.91
 11 5 13 39.66 1.72
 11 5 14 1.5 0.89
 11 5 15 16.12 1.22
 11 5 16 10.87 1.07
 11 5 17 1.16 0.79
 11 6 -17 0.22 0.78
 11 6 -16 16.56 1.18
 11 6 -15 1.18 0.86
 11 6 -14 1.65 0.91
 11 6 -13 9.3 1.07
 11 6 -12 44.09 1.81
 11 6 -11 11.33 1.11
 11 6 -10 29.79 1.51
 11 6 -9 7.78 0.98
 11 6 -8 35.51 1.5
 11 6 -7 5.37 0.84
 11 6 -6 3.57 0.78
 11 6 -5 17.29 1.06
 11 6 -4 14.4 0.98
 11 6 -3 109.19 2.7
 11 6 -2 24.98 1.17
 11 6 -1 41.4 1.48
 11 6 0 58.05 1.78
 11 6 1 41.58 1.48
 11 6 2 24.48 1.16
 11 6 3 109.81 2.72
 11 6 4 12.8 0.96
 11 6 5 18.86 1.09
 11 6 6 4.3 0.78
 11 6 7 5.39 0.84
 11 6 8 35.33 1.49
 11 6 9 6.83 0.96
 11 6 10 30.91 1.53
 11 6 11 10.93 1.12
 11 6 12 44.15 1.82
 11 6 13 9.06 1.07
 11 6 14 1.95 0.91
 11 6 15 2.16 0.88
 11 6 16 16.71 1.17
 11 6 17 0.88 0.81
 11 7 -16 0.79 0.8
 11 7 -15 11.65 1.09
 11 7 -14 15.31 1.22
 11 7 -13 5.96 0.98
 11 7 -12 16 1.24
 11 7 -11 12.28 1.15
 11 7 -10 6.51 0.99
 11 7 -9 11.06 1.08
 11 7 -8 6.18 0.93
 11 7 -7 38.87 1.56
 11 7 -6 28.6 1.34
 11 7 -5 18.87 1.13
 11 7 -4 17.81 1.08
 11 7 -3 1.9 0.71
 11 7 -2 3.63 0.74
 11 7 -1 106.49 2.67
 11 7 0 46.56 1.6
 11 7 1 105.5 2.65
 11 7 2 3.48 0.74
 11 7 3 2.02 0.71
 11 7 4 18.48 1.09
 11 7 5 19.56 1.13
 11 7 6 27.72 1.32
 11 7 7 38.43 1.55
 11 7 8 5.96 0.93
 11 7 9 10.98 1.08
 11 7 10 4.93 0.96
 11 7 11 11.7 1.13
 11 7 12 14.04 1.19
 11 7 13 6.92 0.98
 11 7 14 13.97 1.19
 11 7 15 11.13 1.09
 11 7 16 1.02 0.8
 11 8 -16 3.04 0.83
 11 8 -15 0.59 0.81
 11 8 -14 1.03 0.87
 11 8 -13 3.91 0.96
 11 8 -12 19.52 1.3
 11 8 -11 3.37 0.94
 11 8 -10 -0.18 0.85
 11 8 -9 34.78 1.62
 11 8 -8 2.88 0.9
 11 8 -7 27.53 1.4
 11 8 -6 16.06 1.11
 11 8 -5 28.07 1.33
 11 8 -4 12.48 0.99
 11 8 -3 19.45 1.12
 11 8 -2 4.56 0.78
 11 8 -1 11.3 0.93
 11 8 0 2.59 0.73
 11 8 1 11.04 0.92
 11 8 2 4.42 0.78
 11 8 3 18.63 1.11
 11 8 4 12.51 0.99
 11 8 5 28.41 1.34
 11 8 6 17.15 1.13
 11 8 7 28.24 1.42
 11 8 8 2.53 0.9
 11 8 9 34.1 1.61
 11 8 10 1.01 0.86
 11 8 11 3.63 0.93
 11 8 12 18.91 1.29
 11 8 13 4.27 0.96
 11 8 14 2.77 0.88
 11 8 15 0.67 0.82
 11 8 16 2.37 0.82
 11 9 -15 13.98 1.1
 11 9 -14 1.56 0.86
 11 9 -13 7.37 1.05
 11 9 -12 7.75 1.08
 11 9 -11 25.95 1.45
 11 9 -10 1.83 0.9
 11 9 -9 2.7 0.92
 11 9 -8 11.42 1.13
 11 9 -7 12.82 1.13
 11 9 -6 17.52 1.2
 11 9 -5 1.63 0.82
 11 9 -4 15.17 1.06
 11 9 -3 3.04 0.78
 11 9 -2 4.64 0.8
 11 9 -1 4.23 0.79
 11 9 0 4.13 0.79
 11 9 1 4.76 0.81
 11 9 2 2.95 0.77
 11 9 3 1.01 0.75
 11 9 4 14.74 1.06
 11 9 5 1.88 0.81
 11 9 6 17.95 1.21
 11 9 7 13.39 1.14
 11 9 8 10.7 1.1
 11 9 9 2 0.89
 11 9 10 1.85 0.9
 11 9 11 26.42 1.45
 11 9 12 8.73 1.1
 11 9 13 7.39 1.05
 11 9 14 0.94 0.84
 11 9 15 15.47 1.12
 11 10 -15 1.97 0.83
 11 10 -14 0.78 0.8
 11 10 -13 0.65 0.85
 11 10 -12 12.98 1.18
 11 10 -11 1.34 0.88
 11 10 -10 4.99 0.96
 11 10 -9 2.1 0.89
 11 10 -8 3.3 0.94
 11 10 -7 1.96 0.87
 11 10 -6 53.52 1.98
 11 10 -5 13.57 1.15
 11 10 -4 1.17 0.8
 11 10 -3 3.42 0.86
 11 10 -2 38.94 1.59
 11 10 -1 8.05 0.93
 11 10 0 106.96 2.8
 11 10 1 7.85 0.91
 11 10 2 38.94 1.59
 11 10 3 2.77 0.85
 11 10 4 1.31 0.8
 11 10 5 13.12 1.14
 11 10 6 52.53 1.96
 11 10 7 0.21 0.84
 11 10 8 3.28 0.92
 11 10 9 1.12 0.88
 11 10 10 4.29 0.95
 11 10 11 1.19 0.87
 11 10 12 13.7 1.2
 11 10 13 1.01 0.85
 11 10 14 0.07 0.8
 11 10 15 2.46 0.85
 11 11 -14 4.16 0.84
 11 11 -13 2.86 0.89
 11 11 -12 12.91 1.16
 11 11 -11 19.43 1.33
 11 11 -10 17.02 1.24
 11 11 -9 23.85 1.41
 11 11 -8 16.37 1.24
 11 11 -7 11.22 1.13
 11 11 -6 30.51 1.55
 11 11 -5 3.67 0.91
 11 11 -4 3.45 0.92
 11 11 -3 5.83 0.97
 11 11 -2 4.44 0.93
 11 11 -1 3.67 0.91
 11 11 0 19.17 1.25
 11 11 1 3.45 0.9
 11 11 2 4.31 0.93
 11 11 3 4.85 0.95
 11 11 4 3.59 0.92
 11 11 5 1.4 0.89
 11 11 6 31.6 1.56
 11 11 7 10.13 1.11
 11 11 8 14.59 1.2
 11 11 9 24.72 1.41
 11 11 10 15.72 1.24
 11 11 11 19.27 1.33
 11 11 12 12.94 1.15
 11 11 13 5.49 0.91
 11 11 14 2.91 0.82
 11 12 -13 11.55 1.03
 11 12 -12 7.25 0.98
 11 12 -11 9.85 1.1
 11 12 -10 12.02 1.17
 11 12 -9 11.44 1.19
 11 12 -8 0.97 0.89
 11 12 -7 1.5 0.87
 11 12 -6 34 1.62
 11 12 -5 35.82 1.66
 11 12 -4 16.43 1.25
 11 12 -3 28.7 1.5
 11 12 -2 17.22 1.25
 11 12 -1 0.87 0.86
 11 12 0 31.19 1.54
 11 12 1 0.8 0.86
 11 12 2 16.68 1.23
 11 12 3 27.7 1.49
 11 12 4 17.08 1.26
 11 12 5 34.44 1.63
 11 12 6 32.89 1.6
 11 12 7 0.62 0.86
 11 12 8 1.09 0.88
 11 12 9 12.53 1.18
 11 12 10 11.12 1.14
 11 12 11 8.29 1.04
 11 12 12 7.71 0.99
 11 12 13 11.68 1.04
 11 13 -12 17.37 1.16
 11 13 -11 12.6 1.11
 11 13 -10 0.45 0.85
 11 13 -9 14.87 1.23
 11 13 -8 11.39 1.16
 11 13 -7 3.58 0.95
 11 13 -6 11.21 1.12
 11 13 -5 38.14 1.7
 11 13 -4 13.84 1.2
 11 13 -3 26.4 1.46
 11 13 -2 5.17 0.98
 11 13 -1 63.73 2.19
 11 13 0 0.68 0.88
 11 13 1 64.05 2.2
 11 13 2 4.56 0.97
 11 13 3 25.28 1.44
 11 13 4 14.9 1.22
 11 13 5 39.22 1.72
 11 13 6 10.73 1.1
 11 13 7 4.25 0.95
 11 13 8 9.5 1.11
 11 13 9 14.38 1.21
 11 13 10 1.85 0.87
 11 13 11 12.63 1.09
 11 13 12 18.07 1.16
 11 14 -11 0.94 0.77
 11 14 -10 2.71 0.86
 11 14 -9 5.22 0.94
 11 14 -8 23.95 1.4
 11 14 -7 2.8 0.94
 11 14 -6 16.04 1.27
 11 14 -5 9.87 1.1
 11 14 -4 25.48 1.44
 11 14 -3 34.95 1.64
 11 14 -2 10.8 1.11
 11 14 -1 11.25 1.12
 11 14 0 13.92 1.19
 11 14 1 10.45 1.1
 11 14 2 8.8 1.08
 11 14 3 35.9 1.65
 11 14 4 28.19 1.49
 11 14 5 8.99 1.07
 11 14 6 17.6 1.29
 11 14 7 1.62 0.91
 11 14 8 24.67 1.41
 11 14 9 4.03 0.93
 11 14 10 1.69 0.84
 11 14 11 0.24 0.77
 11 15 -10 2.3 0.85
 11 15 -9 3.19 0.87
 11 15 -8 7.97 1.01
 11 15 -7 0.15 0.84
 11 15 -6 6.44 1.01
 11 15 -5 22.11 1.37
 11 15 -4 9.97 1.11
 11 15 -3 1.88 0.91
 11 15 -2 17.83 1.31
 11 15 -1 5.51 1.03
 11 15 0 13 1.2
 11 15 1 5.33 1
 11 15 2 20.66 1.36
 11 15 3 1.05 0.89
 11 15 4 10.12 1.11
 11 15 5 20.45 1.33
 11 15 6 7.09 1.02
 11 15 7 1.77 0.87
 11 15 8 6.95 0.98
 11 15 9 4.47 0.87
 11 15 10 1.91 0.83
 11 16 -8 3.68 0.85
 11 16 -7 1.64 0.83
 11 16 -6 1.6 0.83
 11 16 -5 1.68 0.88
 11 16 -4 0.77 0.85
 11 16 -3 0 0.84
 11 16 -2 4.72 0.95
 11 16 -1 14.76 1.21
 11 16 0 1.01 0.87
 11 16 1 15.18 1.21
 11 16 2 4.47 0.97
 11 16 3 0.35 0.84
 11 16 4 0.41 0.83
 11 16 5 3.54 0.9
 11 16 6 1.64 0.84
 11 16 7 1.31 0.82
 11 16 8 3.11 0.84
 11 17 -6 2.03 0.84
 11 17 -5 1.95 0.81
 11 17 -4 3.54 0.87
 11 17 -3 3.07 0.86
 11 17 -2 11.35 1.07
 11 17 -1 3.19 0.88
 11 17 0 0.68 0.81
 11 17 1 4.07 0.9
 11 17 2 11.91 1.09
 11 17 3 1.95 0.84
 11 17 4 4.28 0.86
 11 17 5 1.85 0.82
 11 17 6 1.43 0.82
 11 18 -2 2.29 0.85
 11 18 -1 1.14 0.83
 11 18 0 0.94 0.79
 11 18 1 1.82 0.84
 11 18 2 3.98 0.86
 12 0 0 43.81 1.5
 12 0 1 164.02 3.6
 12 0 2 0.25 0.63
 12 0 3 17.13 1.01
 12 0 4 41.43 1.49
 12 0 5 197.23 4.24
 12 0 6 64.9 1.97
 12 0 7 6.84 0.86
 12 0 8 0.29 0.71
 12 0 9 34.14 1.53
 12 0 10 3.95 0.92
 12 0 11 2.54 0.9
 12 0 12 1.54 0.86
 12 0 13 7.79 1.03
 12 0 14 19.28 1.28
 12 0 15 9.32 1.09
 12 0 16 11.54 1.09
 12 0 17 -0.43 0.75
 12 1 -17 1.11 0.79
 12 1 -16 1.64 0.85
 12 1 -15 14.88 1.2
 12 1 -14 1.52 0.86
 12 1 -13 7.21 1.02
 12 1 -12 11.54 1.12
 12 1 -11 39.07 1.7
 12 1 -10 18.27 1.25
 12 1 -9 55.07 1.95
 12 1 -8 12.3 0.99
 12 1 -7 17.58 1.09
 12 1 -6 5.8 0.81
 12 1 -5 48.84 1.65
 12 1 -4 20.31 1.09
 12 1 -3 0.49 0.65
 12 1 -2 2.68 0.68
 12 1 -1 27.34 1.2
 12 1 0 49.44 1.6
 12 1 1 27.51 1.2
 12 1 2 2.86 0.68
 12 1 3 0.05 0.64
 12 1 4 21.48 1.11
 12 1 5 47.65 1.64
 12 1 6 5.47 0.79
 12 1 7 18.43 1.1
 12 1 8 11.95 0.99
 12 1 9 55.38 1.95
 12 1 10 17.97 1.25
 12 1 11 39.97 1.73
 12 1 12 12.03 1.14
 12 1 13 6.9 1.01
 12 1 14 1.11 0.87
 12 1 15 14.15 1.19
 12 1 16 0.84 0.83
 12 1 17 1.66 0.79
 12 2 -17 2.21 0.8
 12 2 -16 0.69 0.82
 12 2 -15 0.49 0.84
 12 2 -14 9.8 1.12
 12 2 -13 4.71 0.96
 12 2 -12 10.36 1.11
 12 2 -11 22.56 1.37
 12 2 -10 5.82 0.96
 12 2 -9 13.79 1.1
 12 2 -8 17.64 1.13
 12 2 -7 1.83 0.75
 12 2 -6 24.94 1.22
 12 2 -5 64.89 1.95
 12 2 -4 18.5 1.06
 12 2 -3 13.28 0.93
 12 2 -2 24.94 1.16
 12 2 -1 17.39 1
 12 2 0 16.98 1
 12 2 1 17.53 1.01
 12 2 2 24.73 1.15
 12 2 3 12.03 0.91
 12 2 4 18.33 1.05
 12 2 5 64.32 1.95
 12 2 6 25.75 1.23
 12 2 7 2.6 0.75
 12 2 8 19.03 1.14
 12 2 9 14.04 1.1
 12 2 10 5.2 0.94
 12 2 11 23.9 1.38
 12 2 12 10.62 1.12
 12 2 13 6.09 1
 12 2 14 8.96 1.1
 12 2 15 1.01 0.85
 12 2 16 -0.14 0.8
 12 2 17 1.91 0.79
 12 3 -17 16.44 1.16
 12 3 -16 3.58 0.87
 12 3 -15 10.38 1.08
 12 3 -14 2.94 0.95
 12 3 -13 1.24 0.87
 12 3 -12 9.79 1.1
 12 3 -11 32.56 1.58
 12 3 -10 7.92 1.02
 12 3 -9 4.64 0.89
 12 3 -8 6.2 0.87
 12 3 -7 29.62 1.36
 12 3 -6 44.53 1.62
 12 3 -5 1.42 0.7
 12 3 -4 13.24 0.96
 12 3 -3 15.34 0.99
 12 3 -2 38.24 1.43
 12 3 -1 45.08 1.55
 12 3 0 187.26 4.02
 12 3 1 45.32 1.55
 12 3 2 39.14 1.44
 12 3 3 14.34 0.97
 12 3 4 12.85 0.95
 12 3 5 1.66 0.7
 12 3 6 46.32 1.65
 12 3 7 30.45 1.37
 12 3 8 5.61 0.86
 12 3 9 5.57 0.91
 12 3 10 7.94 1.03
 12 3 11 33.62 1.61
 12 3 12 9.68 1.09
 12 3 13 1.1 0.87
 12 3 14 4.76 0.98
 12 3 15 9.71 1.08
 12 3 16 2.65 0.87
 12 3 17 17.89 1.18
 12 4 -16 3.4 0.87
 12 4 -15 1.95 0.86
 12 4 -14 1.51 0.9
 12 4 -13 20.35 1.32
 12 4 -12 17.98 1.28
 12 4 -11 1.96 0.92
 12 4 -10 14.39 1.17
 12 4 -9 9.11 1.03
 12 4 -8 5.93 0.92
 12 4 -7 1.72 0.75
 12 4 -6 68.52 2.08
 12 4 -5 12.53 0.97
 12 4 -4 13.18 0.97
 12 4 -3 30.19 1.3
 12 4 -2 39.43 1.47
 12 4 -1 3.07 0.74
 12 4 0 18.7 1.07
 12 4 1 3.02 0.74
 12 4 2 37.5 1.44
 12 4 3 29.64 1.3
 12 4 4 13.42 0.97
 12 4 5 12.36 0.97
 12 4 6 69.83 2.1
 12 4 7 1.02 0.75
 12 4 8 6.03 0.92
 12 4 9 8.7 1.04
 12 4 10 13.3 1.15
 12 4 11 4.49 0.96
 12 4 12 18.51 1.29
 12 4 13 20.83 1.32
 12 4 14 1.38 0.89
 12 4 15 0.5 0.85
 12 4 16 2.48 0.85
 12 5 -16 0.8 0.79
 12 5 -15 6.72 0.99
 12 5 -14 8.83 1.08
 12 5 -13 2.91 0.9
 12 5 -12 10.45 1.12
 12 5 -11 21.35 1.35
 12 5 -10 48.5 1.9
 12 5 -9 8.3 1.04
 12 5 -8 3.04 0.86
 12 5 -7 72.05 2.19
 12 5 -6 29.62 1.37
 12 5 -5 34.97 1.45
 12 5 -4 71.52 2.11
 12 5 -3 62.01 1.92
 12 5 -2 14.31 1
 12 5 -1 36.41 1.43
 12 5 0 76.56 2.16
 12 5 1 35.24 1.41
 12 5 2 13.6 0.98
 12 5 3 60.09 1.88
 12 5 4 71.67 2.11
 12 5 5 34.91 1.45
 12 5 6 28.75 1.35
 12 5 7 72.62 2.2
 12 5 8 3.46 0.87
 12 5 9 5.88 0.98
 12 5 10 45.76 1.85
 12 5 11 21.57 1.36
 12 5 12 11.02 1.11
 12 5 13 2.56 0.91
 12 5 14 8.06 1.06
 12 5 15 7.66 1
 12 5 16 1.72 0.82
 12 6 -16 25.24 1.3
 12 6 -15 1.62 0.84
 12 6 -14 5.74 1
 12 6 -13 0.38 0.87
 12 6 -12 14.76 1.2
 12 6 -11 7.47 1.04
 12 6 -10 59.99 2.12
 12 6 -9 71.73 2.34
 12 6 -8 1.23 0.86
 12 6 -7 15.17 1.13
 12 6 -6 86.62 2.45
 12 6 -5 5.63 0.88
 12 6 -4 106.78 2.76
 12 6 -3 20.78 1.16
 12 6 -2 86.56 2.37
 12 6 -1 128.34 3.09
 12 6 0 23.88 1.2
 12 6 1 129.11 3.11
 12 6 2 85.81 2.36
 12 6 3 21.37 1.17
 12 6 4 102.6 2.69
 12 6 5 5.8 0.87
 12 6 6 85.47 2.42
 12 6 7 14.25 1.13
 12 6 8 1.2 0.85
 12 6 9 71.38 2.32
 12 6 10 57.25 2.07
 12 6 11 6.98 1.04
 12 6 12 12.76 1.16
 12 6 13 -0.46 0.85
 12 6 14 6.19 1
 12 6 15 0.72 0.84
 12 6 16 25.63 1.32
 12 7 -15 2.41 0.86
 12 7 -14 29.47 1.49
 12 7 -13 22.32 1.39
 12 7 -12 3.6 0.93
 12 7 -11 49.98 1.93
 12 7 -10 5.7 1.01
 12 7 -9 67.14 2.26
 12 7 -8 3.3 0.92
 12 7 -7 42.04 1.75
 12 7 -6 44.69 1.75
 12 7 -5 31.98 1.44
 12 7 -4 154.63 3.62
 12 7 -3 57.53 1.89
 12 7 -2 9.55 0.93
 12 7 -1 17.3 1.09
 12 7 0 14.68 1.03
 12 7 1 15.81 1.07
 12 7 2 9.87 0.93
 12 7 3 58.15 1.9
 12 7 4 153.47 3.6
 12 7 5 29.8 1.4
 12 7 6 46.21 1.78
 12 7 7 41.7 1.74
 12 7 8 4.23 0.95
 12 7 9 64.67 2.21
 12 7 10 5.31 1
 12 7 11 49.83 1.93
 12 7 12 2.92 0.93
 12 7 13 22.48 1.4
 12 7 14 29.14 1.49
 12 7 15 1.62 0.84
 12 8 -15 6.85 0.94
 12 8 -14 27.08 1.41
 12 8 -13 3.94 0.96
 12 8 -12 34.54 1.65
 12 8 -11 54.03 2
 12 8 -10 11.84 1.17
 12 8 -9 8.45 1.08
 12 8 -8 40.33 1.74
 12 8 -7 4.52 0.95
 12 8 -6 49.34 1.9
 12 8 -5 10.65 1.05
 12 8 -4 51.4 1.87
 12 8 -3 50.84 1.78
 12 8 -2 3.86 0.83
 12 8 -1 36.52 1.5
 12 8 0 -0.24 0.71
 12 8 1 34.68 1.47
 12 8 2 4.38 0.82
 12 8 3 51.07 1.79
 12 8 4 50.63 1.86
 12 8 5 9.43 1.03
 12 8 6 48.14 1.88
 12 8 7 3.56 0.92
 12 8 8 40.3 1.74
 12 8 9 9.08 1.09
 12 8 10 10.94 1.15
 12 8 11 53.62 2
 12 8 12 35.41 1.69
 12 8 13 4.49 0.96
 12 8 14 27.52 1.42
 12 8 15 6.97 0.94
 12 9 -14 22.52 1.29
 12 9 -13 13.63 1.16
 12 9 -12 24.58 1.44
 12 9 -11 58.67 2.15
 12 9 -10 71.73 2.35
 12 9 -9 62.17 2.17
 12 9 -8 7.59 1.05
 12 9 -7 36.17 1.66
 12 9 -6 2.87 0.93
 12 9 -5 2.95 0.93
 12 9 -4 43.51 1.78
 12 9 -3 7.21 0.96
 12 9 -2 20.26 1.24
 12 9 -1 2.27 0.83
 12 9 0 9.85 1
 12 9 1 3.65 0.85
 12 9 2 21.37 1.27
 12 9 3 6.9 0.96
 12 9 4 43.24 1.77
 12 9 5 3.18 0.92
 12 9 6 4.09 0.95
 12 9 7 33.25 1.62
 12 9 8 8.47 1.08
 12 9 9 61.91 2.17
 12 9 10 73.15 2.36
 12 9 11 58.87 2.15
 12 9 12 22.73 1.4
 12 9 13 13.55 1.16
 12 9 14 22.8 1.29
 12 10 -14 8.7 0.99
 12 10 -13 7.79 0.99
 12 10 -12 6.08 0.99
 12 10 -11 0.47 0.91
 12 10 -10 9.78 1.15
 12 10 -9 19.21 1.31
 12 10 -8 2.94 0.95
 12 10 -7 33.53 1.62
 12 10 -6 1.06 0.88
 12 10 -5 51.86 1.96
 12 10 -4 84.22 2.57
 12 10 -3 16.93 1.25
 12 10 -2 41.27 1.74
 12 10 -1 0.74 0.84
 12 10 0 14.63 1.17
 12 10 1 1.66 0.86
 12 10 2 42.92 1.76
 12 10 3 17.32 1.24
 12 10 4 84.43 2.56
 12 10 5 49.07 1.91
 12 10 6 1.28 0.88
 12 10 7 33.18 1.61
 12 10 8 3.99 0.97
 12 10 9 18.28 1.29
 12 10 10 9.09 1.13
 12 10 11 0.86 0.89
 12 10 12 7.26 1.01
 12 10 13 6.54 0.97
 12 10 14 8.34 0.98
 12 11 -13 1.52 0.81
 12 11 -12 6.06 0.96
 12 11 -11 9.83 1.1
 12 11 -10 29.93 1.55
 12 11 -9 7.09 1.09
 12 11 -8 6.51 1.03
 12 11 -7 24.91 1.43
 12 11 -6 1.4 0.89
 12 11 -5 32.73 1.59
 12 11 -4 0.3 0.87
 12 11 -3 46.92 1.88
 12 11 -2 40.74 1.76
 12 11 -1 2.75 0.91
 12 11 0 2.86 0.92
 12 11 1 3 0.92
 12 11 2 40.99 1.75
 12 11 3 47.84 1.89
 12 11 4 1.68 0.88
 12 11 5 32.34 1.6
 12 11 6 2.08 0.9
 12 11 7 23.9 1.41
 12 11 8 7.03 1.04
 12 11 9 7.86 1.09
 12 11 10 28.76 1.52
 12 11 11 9.37 1.09
 12 11 12 6.59 0.97
 12 11 13 1.24 0.8
 12 12 -12 1.09 0.82
 12 12 -11 2.62 0.88
 12 12 -10 15.58 1.22
 12 12 -9 31.65 1.58
 12 12 -8 27.32 1.53
 12 12 -7 5.29 0.98
 12 12 -6 9.94 1.1
 12 12 -5 2.47 0.92
 12 12 -4 1.29 0.88
 12 12 -3 27.42 1.49
 12 12 -2 25.88 1.47
 12 12 -1 15.85 1.25
 12 12 0 24.81 1.42
 12 12 1 16.49 1.25
 12 12 2 28.74 1.51
 12 12 3 27.65 1.49
 12 12 4 1.28 0.89
 12 12 5 2.78 0.93
 12 12 6 10.98 1.11
 12 12 7 5.05 0.99
 12 12 8 27.47 1.51
 12 12 9 31.06 1.58
 12 12 10 17.85 1.25
 12 12 11 3.35 0.88
 12 12 12 0.68 0.82
 12 13 -11 0.35 0.78
 12 13 -10 0.71 0.83
 12 13 -9 0.97 0.86
 12 13 -8 0.06 0.86
 12 13 -7 3.8 0.95
 12 13 -6 1.73 0.91
 12 13 -5 8.89 1.07
 12 13 -4 10.03 1.1
 12 13 -3 19.56 1.31
 12 13 -2 1.06 0.89
 12 13 -1 9.31 1.1
 12 13 0 13.27 1.18
 12 13 1 8.43 1.07
 12 13 2 1.29 0.89
 12 13 3 19.07 1.3
 12 13 4 10.39 1.1
 12 13 5 9.55 1.08
 12 13 6 1.23 0.89
 12 13 7 3.41 0.95
 12 13 8 0.63 0.86
 12 13 9 0.92 0.84
 12 13 10 0.2 0.8
 12 13 11 1.14 0.78
 12 14 -10 1.78 0.82
 12 14 -9 3.65 0.88
 12 14 -8 1.27 0.86
 12 14 -7 4.98 0.97
 12 14 -6 0.51 0.85
 12 14 -5 -0.52 0.86
 12 14 -4 5.29 1.01
 12 14 -3 3.49 0.97
 12 14 -2 0.92 0.9
 12 14 -1 17.21 1.31
 12 14 0 3.3 0.92
 12 14 1 16.35 1.29
 12 14 2 -0.37 0.89
 12 14 3 4.07 0.98
 12 14 4 5.29 1
 12 14 5 -0.11 0.85
 12 14 6 0.88 0.84
 12 14 7 5.83 0.97
 12 14 8 1.54 0.86
 12 14 9 4.21 0.89
 12 14 10 1.22 0.81
 12 15 -8 9.41 0.99
 12 15 -7 11.21 1.06
 12 15 -6 5.6 0.96
 12 15 -5 3.73 0.91
 12 15 -4 8.22 1.03
 12 15 -3 5.52 0.99
 12 15 -2 7.12 1.03
 12 15 -1 11.74 1.14
 12 15 0 1.85 0.92
 12 15 1 10.29 1.1
 12 15 2 6.61 1.02
 12 15 3 6.32 0.99
 12 15 4 7.19 1.01
 12 15 5 3.73 0.92
 12 15 6 6.21 0.96
 12 15 7 11.22 1.05
 12 15 8 8.8 0.97
 12 16 -6 -0.07 0.77
 12 16 -5 7.2 0.95
 12 16 -4 3.42 0.88
 12 16 -3 11.32 1.08
 12 16 -2 3.34 0.9
 12 16 -1 7.34 0.99
 12 16 0 1.42 0.85
 12 16 1 6.1 0.96
 12 16 2 2.73 0.88
 12 16 3 10.35 1.06
 12 16 4 2.4 0.86
 12 16 5 6.21 0.93
 12 16 6 0.75 0.79
 12 17 -3 3.82 0.9
 12 17 -2 7.82 0.94
 12 17 -1 0.3 0.77
 12 17 0 3.41 0.84
 12 17 1 -0.05 0.77
 12 17 2 7.46 0.93
 12 17 3 4.89 0.91
 13 0 1 2.12 0.73
 13 0 2 85.87 2.35
 13 0 3 155.3 3.56
 13 0 4 48.22 1.69
 13 0 5 1.59 0.74
 13 0 6 0.73 0.74
 13 0 7 4 0.88
 13 0 8 5.65 0.98
 13 0 9 -0.28 0.82
 13 0 10 44.39 1.82
 13 0 11 1.69 0.89
 13 0 12 35.36 1.64
 13 0 13 19.36 1.34
 13 0 14 1.38 0.92
 13 0 15 15.75 1.19
 13 0 16 2.06 0.81
 13 1 -16 3.85 0.86
 13 1 -15 23.74 1.36
 13 1 -14 2.89 0.93
 13 1 -13 12.29 1.19
 13 1 -12 8.25 1.06
 13 1 -11 5.45 0.98
 13 1 -10 0.14 0.85
 13 1 -9 55.28 2.02
 13 1 -8 40.97 1.72
 13 1 -7 74.23 2.3
 13 1 -6 25.52 1.29
 13 1 -5 29.54 1.35
 13 1 -4 22.56 1.2
 13 1 -3 17.37 1.08
 13 1 -2 9.16 0.9
 13 1 -1 40.73 1.52
 13 1 0 51.39 1.72
 13 1 1 41.21 1.53
 13 1 2 9.22 0.9
 13 1 3 17.01 1.07
 13 1 4 23.7 1.22
 13 1 5 30.57 1.38
 13 1 6 25.37 1.29
 13 1 7 74.26 2.3
 13 1 8 40.76 1.71
 13 1 9 56.93 2.05
 13 1 10 0 0.84
 13 1 11 5.02 0.97
 13 1 12 7.63 1.04
 13 1 13 12.38 1.18
 13 1 14 2.07 0.93
 13 1 15 22.16 1.33
 13 1 16 3.57 0.86
 13 2 -16 3.54 0.84
 13 2 -15 1.86 0.88
 13 2 -14 5.07 0.98
 13 2 -13 33.93 1.66
 13 2 -12 7 1.03
 13 2 -11 5.59 0.97
 13 2 -10 51.06 1.95
 13 2 -9 3.24 0.93
 13 2 -8 10.16 1.07
 13 2 -7 61.23 2.06
 13 2 -6 81.06 2.34
 13 2 -5 31.05 1.39
 13 2 -4 39.21 1.53
 13 2 -3 78.52 2.24
 13 2 -2 43.26 1.59
 13 2 -1 75.39 2.17
 13 2 0 37.37 1.47
 13 2 1 76.98 2.2
 13 2 2 42.53 1.58
 13 2 3 79.7 2.26
 13 2 4 40.02 1.55
 13 2 5 30.57 1.38
 13 2 6 80.82 2.33
 13 2 7 60.01 2.05
 13 2 8 10.19 1.07
 13 2 9 2.43 0.91
 13 2 10 53.8 2
 13 2 11 5.78 0.98
 13 2 12 6.99 1.02
 13 2 13 35.88 1.68
 13 2 14 4.7 0.97
 13 2 15 3.52 0.91
 13 2 16 2.81 0.83
 13 3 -16 4.48 0.86
 13 3 -15 10.08 1.04
 13 3 -14 5.2 0.98
 13 3 -13 8.09 1.07
 13 3 -12 18.59 1.29
 13 3 -11 14.29 1.19
 13 3 -10 7.45 1.03
 13 3 -9 56.9 2.05
 13 3 -8 40.77 1.73
 13 3 -7 29.42 1.46
 13 3 -6 24.37 1.28
 13 3 -5 57.19 1.9
 13 3 -4 8.12 0.9
 13 3 -3 85.17 2.37
 13 3 -2 155.77 3.59
 13 3 -1 157.03 3.6
 13 3 0 38.96 1.51
 13 3 1 157.95 3.61
 13 3 2 154.16 3.56
 13 3 3 86.12 2.38
 13 3 4 8.99 0.91
 13 3 5 56.1 1.87
 13 3 6 24.26 1.28
 13 3 7 29.32 1.45
 13 3 8 42.02 1.75
 13 3 9 56.98 2.06
 13 3 10 7.62 1.04
 13 3 11 14.6 1.21
 13 3 12 19.56 1.31
 13 3 13 7.22 1.07
 13 3 14 5.61 0.99
 13 3 15 10.73 1.06
 13 3 16 4.16 0.85
 13 4 -16 1.01 0.81
 13 4 -15 1.9 0.83
 13 4 -14 8.78 1.04
 13 4 -13 2.39 0.91
 13 4 -12 5.68 0.98
 13 4 -11 19.4 1.3
 13 4 -10 4.08 0.96
 13 4 -9 25.84 1.44
 13 4 -8 42.73 1.77
 13 4 -7 2.31 0.87
 13 4 -6 65.53 2.14
 13 4 -5 5.46 0.88
 13 4 -4 144.99 3.45
 13 4 -3 51.31 1.77
 13 4 -2 71.54 2.14
 13 4 -1 5.09 0.85
 13 4 0 256.79 5.31
 13 4 1 5.87 0.87
 13 4 2 72.93 2.15
 13 4 3 52.08 1.79
 13 4 4 145.54 3.46
 13 4 5 6.44 0.9
 13 4 6 65.53 2.14
 13 4 7 1.57 0.86
 13 4 8 45.35 1.83
 13 4 9 23.83 1.4
 13 4 10 5.09 0.99
 13 4 11 18.59 1.29
 13 4 12 5.39 0.97
 13 4 13 2.48 0.91
 13 4 14 8.61 1.03
 13 4 15 1.43 0.84
 13 4 16 0.93 0.8
 13 5 -15 3.92 0.88
 13 5 -14 27.42 1.43
 13 5 -13 1.26 0.88
 13 5 -12 3.62 0.98
 13 5 -11 4.75 0.96
 13 5 -10 2.63 0.93
 13 5 -9 58.73 2.1
 13 5 -8 32.63 1.58
 13 5 -7 20.87 1.32
 13 5 -6 37.62 1.63
 13 5 -5 81.76 2.44
 13 5 -4 37.69 1.54
 13 5 -3 32.06 1.43
 13 5 -2 5.14 0.85
 13 5 -1 64.05 2.01
 13 5 0 0.63 0.75
 13 5 1 62.73 1.99
 13 5 2 5.19 0.85
 13 5 3 33.01 1.44
 13 5 4 37.65 1.54
 13 5 5 80.75 2.42
 13 5 6 36.94 1.61
 13 5 7 21.64 1.34
 13 5 8 32.44 1.58
 13 5 9 57.24 2.07
 13 5 10 3.88 0.95
 13 5 11 4.76 0.98
 13 5 12 4.06 0.98
 13 5 13 -0.23 0.85
 13 5 14 28.62 1.45
 13 5 15 3.58 0.88
 13 6 -15 9.99 1
 13 6 -14 31.21 1.5
 13 6 -13 4.98 0.98
 13 6 -12 1.93 0.93
 13 6 -11 20.04 1.3
 13 6 -10 3.24 0.94
 13 6 -9 19.73 1.33
 13 6 -8 6.27 1.01
 13 6 -7 20.29 1.31
 13 6 -6 0.66 0.84
 13 6 -5 1.77 0.86
 13 6 -4 76.61 2.35
 13 6 -3 0.11 0.75
 13 6 -2 18.98 1.16
 13 6 -1 29.23 1.38
 13 6 0 3.77 0.82
 13 6 1 28.87 1.36
 13 6 2 19.59 1.17
 13 6 3 0.21 0.76
 13 6 4 77.14 2.36
 13 6 5 2 0.84
 13 6 6 1.2 0.85
 13 6 7 19.53 1.31
 13 6 8 6.74 1
 13 6 9 18.8 1.3
 13 6 10 3.34 0.94
 13 6 11 20.25 1.32
 13 6 12 2.94 0.93
 13 6 13 6.79 1.01
 13 6 14 29.75 1.47
 13 6 15 9.99 1.01
 13 7 -15 5.07 0.91
 13 7 -14 9.52 1.02
 13 7 -13 7.68 1.02
 13 7 -12 0.93 0.89
 13 7 -11 6.34 1.06
 13 7 -10 10.19 1.11
 13 7 -9 7.6 1.06
 13 7 -8 11.01 1.12
 13 7 -7 -0.84 0.82
 13 7 -6 9.85 1.1
 13 7 -5 5.81 0.98
 13 7 -4 19.28 1.28
 13 7 -3 4.03 0.88
 13 7 -2 6.35 0.94
 13 7 -1 26.64 1.38
 13 7 0 9.84 1.02
 13 7 1 27.53 1.39
 13 7 2 6.65 0.94
 13 7 3 4.54 0.89
 13 7 4 18.36 1.26
 13 7 5 5.21 0.96
 13 7 6 9.36 1.08
 13 7 7 0.36 0.84
 13 7 8 9.84 1.11
 13 7 9 7.63 1.04
 13 7 10 9.46 1.09
 13 7 11 6.29 1.04
 13 7 12 0.46 0.88
 13 7 13 7.61 1.03
 13 7 14 9.36 1.03
 13 7 15 5.36 0.92
 13 8 -14 4.35 0.88
 13 8 -13 10.9 1.06
 13 8 -12 2.17 0.9
 13 8 -11 2.56 0.93
 13 8 -10 13.15 1.14
 13 8 -9 10.25 1.11
 13 8 -8 3.35 0.96
 13 8 -7 34.6 1.64
 13 8 -6 1.09 0.88
 13 8 -5 6.02 1
 13 8 -4 5.31 0.98
 13 8 -3 13.01 1.13
 13 8 -2 1.46 0.85
 13 8 -1 1.26 0.83
 13 8 0 3.47 0.89
 13 8 1 1.34 0.84
 13 8 2 1.21 0.85
 13 8 3 12.67 1.13
 13 8 4 5.34 0.97
 13 8 5 5.96 0.99
 13 8 6 -0.19 0.86
 13 8 7 34.11 1.63
 13 8 8 3.8 0.95
 13 8 9 10.91 1.12
 13 8 10 12.75 1.15
 13 8 11 3.73 0.96
 13 8 12 1.74 0.89
 13 8 13 10.34 1.07
 13 8 14 5.12 0.89
 13 9 -13 18.94 1.21
 13 9 -12 7.4 1.02
 13 9 -11 3.32 0.95
 13 9 -10 5.27 1.02
 13 9 -9 1.63 0.9
 13 9 -8 11.64 1.15
 13 9 -7 10.49 1.13
 13 9 -6 31.34 1.57
 13 9 -5 2.22 0.93
 13 9 -4 2.6 0.91
 13 9 -3 2.75 0.91
 13 9 -2 9.8 1.09
 13 9 -1 5.43 0.97
 13 9 0 13.57 1.15
 13 9 1 6.14 0.97
 13 9 2 11.17 1.11
 13 9 3 2.45 0.9
 13 9 4 1.38 0.89
 13 9 5 3.22 0.93
 13 9 6 30.39 1.56
 13 9 7 9.75 1.1
 13 9 8 12.43 1.15
 13 9 9 1.64 0.89
 13 9 10 5.13 0.99
 13 9 11 3.71 0.93
 13 9 12 7.57 1.01
 13 9 13 16.14 1.15
 13 10 -13 11.93 1.07
 13 10 -12 5.75 0.94
 13 10 -11 3.4 0.92
 13 10 -10 1.61 0.9
 13 10 -9 9.38 1.12
 13 10 -8 2.08 0.91
 13 10 -7 7.95 1.06
 13 10 -6 3.09 0.94
 13 10 -5 6.39 1.03
 13 10 -4 17.7 1.29
 13 10 -3 19.67 1.33
 13 10 -2 23.35 1.39
 13 10 -1 5.14 0.98
 13 10 0 12.45 1.13
 13 10 1 5.01 0.96
 13 10 2 23.66 1.4
 13 10 3 20.6 1.35
 13 10 4 18.7 1.29
 13 10 5 6.52 1.03
 13 10 6 3.67 0.94
 13 10 7 8.16 1.06
 13 10 8 1.63 0.89
 13 10 9 7.87 1.08
 13 10 10 0.41 0.88
 13 10 11 3.24 0.92
 13 10 12 6.14 0.93
 13 10 13 12.04 1.08
 13 11 -12 8.34 0.97
 13 11 -11 2.36 0.86
 13 11 -10 12.79 1.13
 13 11 -9 8.77 1.08
 13 11 -8 25.68 1.48
 13 11 -7 16.68 1.3
 13 11 -6 5.09 0.99
 13 11 -5 28.4 1.49
 13 11 -4 0.88 0.88
 13 11 -3 18.08 1.28
 13 11 -2 1.02 0.89
 13 11 -1 0.64 0.86
 13 11 0 5.19 0.98
 13 11 1 -0.25 0.84
 13 11 2 1.34 0.9
 13 11 3 17.4 1.27
 13 11 4 1.81 0.9
 13 11 5 26.74 1.47
 13 11 6 5.24 0.98
 13 11 7 16.41 1.3
 13 11 8 24.95 1.46
 13 11 9 9.6 1.1
 13 11 10 12.23 1.12
 13 11 11 1.39 0.84
 13 11 12 8.28 0.96
 13 12 -11 17.43 1.15
 13 12 -10 -0.07 0.83
 13 12 -9 2.17 0.89
 13 12 -8 13.15 1.16
 13 12 -7 16.4 1.26
 13 12 -6 11.38 1.17
 13 12 -5 1 0.92
 13 12 -4 12.58 1.14
 13 12 -3 8.84 1.07
 13 12 -2 22.93 1.39
 13 12 -1 37.7 1.69
 13 12 0 29.09 1.52
 13 12 1 38.99 1.71
 13 12 2 24.12 1.42
 13 12 3 7.5 1.05
 13 12 4 11.25 1.12
 13 12 5 1.24 0.91
 13 12 6 12.58 1.18
 13 12 7 16.53 1.27
 13 12 8 12.35 1.13
 13 12 9 2.66 0.87
 13 12 10 0.33 0.8
 13 12 11 17.53 1.13
 13 13 -10 5.76 0.94
 13 13 -9 1.21 0.8
 13 13 -8 9.91 1.07
 13 13 -7 13.84 1.17
 13 13 -6 26.96 1.48
 13 13 -5 2.73 0.95
 13 13 -4 18.41 1.32
 13 13 -3 7.53 1.1
 13 13 -2 46.71 1.91
 13 13 -1 17.1 1.3
 13 13 0 -0.27 0.89
 13 13 1 16.53 1.29
 13 13 2 45.92 1.9
 13 13 3 8.19 1.09
 13 13 4 18.5 1.31
 13 13 5 3.37 0.95
 13 13 6 27.07 1.47
 13 13 7 13.22 1.14
 13 13 8 9.85 1.04
 13 13 9 0.16 0.78
 13 13 10 5.06 0.92
 13 14 -8 2.74 0.85
 13 14 -7 11.8 1.07
 13 14 -6 0.77 0.84
 13 14 -5 2.74 0.88
 13 14 -4 4.57 0.96
 13 14 -3 9.52 1.08
 13 14 -2 4.34 0.98
 13 14 -1 66.67 2.25
 13 14 0 -0.29 0.89
 13 14 1 64.82 2.22
 13 14 2 3.17 0.95
 13 14 3 9.51 1.09
 13 14 4 4.64 0.95
 13 14 5 2.4 0.9
 13 14 6 0.13 0.83
 13 14 7 11.29 1.05
 13 14 8 2.46 0.82
 13 15 -7 0.45 0.77
 13 15 -6 18 1.17
 13 15 -5 15.52 1.15
 13 15 -4 15.81 1.18
 13 15 -3 1.21 0.84
 13 15 -2 3.99 0.93
 13 15 -1 1.57 0.87
 13 15 0 2.99 0.9
 13 15 1 1.75 0.88
 13 15 2 5.05 0.94
 13 15 3 0.22 0.82
 13 15 4 16.21 1.19
 13 15 5 14.53 1.12
 13 15 6 17.67 1.17
 13 15 7 -0.24 0.78
 13 16 -4 3.42 0.87
 13 16 -3 8.02 0.95
 13 16 -2 -0.55 0.76
 13 16 -1 6.13 1.14
 13 16 0 3.09 0.86
 13 16 1 5.99 0.92
 13 16 2 -0.07 0.77
 13 16 3 8.19 0.94
 13 16 4 3.5 0.87
 14 0 0 165.52 3.81
 14 0 1 2.63 0.8
 14 0 2 15.2 1.08
 14 0 3 63.06 2.03
 14 0 4 26.59 1.34
 14 0 5 85.11 2.52
 14 0 6 19.47 1.27
 14 0 7 46.08 1.84
 14 0 8 123.46 3.28
 14 0 9 14.07 1.19
 14 0 10 6.92 1.02
 14 0 11 0.37 0.83
 14 0 12 6.84 1.04
 14 0 13 0.26 0.86
 14 0 14 30.65 1.5
 14 0 15 5.01 0.91
 14 1 -15 4.34 0.88
 14 1 -14 38.86 1.65
 14 1 -13 44.82 1.83
 14 1 -12 27.48 1.51
 14 1 -11 12.4 1.11
 14 1 -10 14.26 1.19
 14 1 -9 58.95 2.11
 14 1 -8 41.71 1.77
 14 1 -7 24.39 1.4
 14 1 -6 31.07 1.52
 14 1 -5 65.7 2.16
 14 1 -4 80.33 2.38
 14 1 -3 3.48 0.84
 14 1 -2 116.03 2.96
 14 1 -1 13.12 1.05
 14 1 0 7.36 0.92
 14 1 1 12.44 1.02
 14 1 2 116.52 2.97
 14 1 3 3.1 0.82
 14 1 4 78.71 2.36
 14 1 5 63.7 2.12
 14 1 6 30.66 1.51
 14 1 7 25.55 1.42
 14 1 8 41.15 1.75
 14 1 9 57.68 2.08
 14 1 10 12.34 1.14
 14 1 11 12.33 1.13
 14 1 12 27.13 1.49
 14 1 13 46.2 1.84
 14 1 14 41.45 1.7
 14 1 15 5.06 0.91
 14 2 -15 32.49 1.45
 14 2 -14 1.71 0.88
 14 2 -13 6.67 0.99
 14 2 -12 45.5 1.87
 14 2 -11 29.03 1.48
 14 2 -10 7.75 1.03
 14 2 -9 49.32 1.91
 14 2 -8 2.95 0.92
 14 2 -7 80.05 2.49
 14 2 -6 29.3 1.49
 14 2 -5 17.85 1.21
 14 2 -4 41.55 1.68
 14 2 -3 10.72 0.99
 14 2 -2 47.72 1.73
 14 2 -1 41.1 1.61
 14 2 0 0.5 0.74
 14 2 1 40.25 1.59
 14 2 2 47.27 1.72
 14 2 3 9.53 0.97
 14 2 4 40.82 1.68
 14 2 5 18.14 1.23
 14 2 6 29.77 1.49
 14 2 7 80.46 2.49
 14 2 8 3.31 0.92
 14 2 9 48.37 1.9
 14 2 10 8.13 1.02
 14 2 11 26.9 1.44
 14 2 12 45.84 1.88
 14 2 13 6.47 1
 14 2 14 2.62 0.9
 14 2 15 33.17 1.46
 14 3 -15 2.02 0.83
 14 3 -14 17.05 1.19
 14 3 -13 2.87 0.91
 14 3 -12 26.99 1.48
 14 3 -11 2.71 0.91
 14 3 -10 29.89 1.52
 14 3 -9 4.49 0.96
 14 3 -8 4.26 0.95
 14 3 -7 37.46 1.67
 14 3 -6 14.79 1.16
 14 3 -5 4.94 0.94
 14 3 -4 15.99 1.18
 14 3 -3 16.37 1.17
 14 3 -2 6.4 0.91
 14 3 -1 83.82 2.39
 14 3 0 9.48 0.98
 14 3 1 82.51 2.38
 14 3 2 6.91 0.91
 14 3 3 14.3 1.14
 14 3 4 16.39 1.18
 14 3 5 5.94 0.96
 14 3 6 14.02 1.16
 14 3 7 36.87 1.66
 14 3 8 3.77 0.93
 14 3 9 4.88 0.96
 14 3 10 29.61 1.51
 14 3 11 3.04 0.93
 14 3 12 25.93 1.46
 14 3 13 2.62 0.89
 14 3 14 18 1.21
 14 3 15 1.69 0.81
 14 4 -15 1.53 0.84
 14 4 -14 3.1 0.88
 14 4 -13 1.3 0.85
 14 4 -12 6.95 1.03
 14 4 -11 5.84 0.99
 14 4 -10 2.97 0.92
 14 4 -9 46.26 1.86
 14 4 -8 6.84 1
 14 4 -7 16.22 1.22
 14 4 -6 72.99 2.35
 14 4 -5 35.64 1.62
 14 4 -4 65.61 2.18
 14 4 -3 8.53 1.01
 14 4 -2 18 1.21
 14 4 -1 28.23 1.4
 14 4 0 2.11 0.81
 14 4 1 28.74 1.41
 14 4 2 17.07 1.19
 14 4 3 10.05 1.03
 14 4 4 64.53 2.17
 14 4 5 36.29 1.63
 14 4 6 71.67 2.33
 14 4 7 15.87 1.22
 14 4 8 7.37 1.01
 14 4 9 45 1.83
 14 4 10 2.16 0.9
 14 4 11 4.89 0.99
 14 4 12 6.15 1.01
 14 4 13 1.46 0.85
 14 4 14 1.64 0.84
 14 4 15 2.08 0.86
 14 5 -14 0.75 0.81
 14 5 -13 3.14 0.9
 14 5 -12 3.54 0.94
 14 5 -11 46.58 1.89
 14 5 -10 40.47 1.73
 14 5 -9 14.48 1.19
 14 5 -8 0.31 0.84
 14 5 -7 8.08 1.03
 14 5 -6 1.63 0.87
 14 5 -5 6.85 0.99
 14 5 -4 2.89 0.89
 14 5 -3 3.32 0.9
 14 5 -2 22.2 1.31
 14 5 -1 89.87 2.6
 14 5 0 42.43 1.72
 14 5 1 89.82 2.6
 14 5 2 21.66 1.3
 14 5 3 4.17 0.92
 14 5 4 2.43 0.87
 14 5 5 7.3 1.01
 14 5 6 1.27 0.86
 14 5 7 8.15 1.04
 14 5 8 0.21 0.85
 14 5 9 13.51 1.18
 14 5 10 40.17 1.72
 14 5 11 42.45 1.81
 14 5 12 2.95 0.92
 14 5 13 2.52 0.89
 14 5 14 1.22 0.81
 14 6 -14 -0.05 0.77
 14 6 -13 3.61 0.89
 14 6 -12 0.21 0.83
 14 6 -11 4.01 0.96
 14 6 -10 6.65 1
 14 6 -9 6.05 1.01
 14 6 -8 9.35 1.09
 14 6 -7 13.74 1.17
 14 6 -6 29.3 1.51
 14 6 -5 20.41 1.32
 14 6 -4 12.64 1.14
 14 6 -3 24.47 1.4
 14 6 -2 12.23 1.11
 14 6 -1 1.75 0.88
 14 6 0 35.07 1.61
 14 6 1 1.36 0.86
 14 6 2 12.42 1.12
 14 6 3 23.41 1.38
 14 6 4 13.84 1.16
 14 6 5 19.93 1.31
 14 6 6 29.01 1.5
 14 6 7 13.74 1.17
 14 6 8 10.12 1.1
 14 6 9 6.01 0.99
 14 6 10 7.5 1.01
 14 6 11 4.09 0.95
 14 6 12 0.61 0.84
 14 6 13 2.12 0.86
 14 6 14 0.27 0.77
 14 7 -13 1.85 0.84
 14 7 -12 3.35 0.88
 14 7 -11 33.35 1.59
 14 7 -10 8.16 1.08
 14 7 -9 12.67 1.15
 14 7 -8 11.32 1.12
 14 7 -7 15.44 1.23
 14 7 -6 23.39 1.38
 14 7 -5 3.51 0.93
 14 7 -4 8.8 1.06
 14 7 -3 5.41 0.97
 14 7 -2 14.68 1.18
 14 7 -1 37.52 1.66
 14 7 0 8.37 1.05
 14 7 1 37.17 1.66
 14 7 2 14.65 1.18
 14 7 3 4.85 0.96
 14 7 4 9.29 1.07
 14 7 5 3.3 0.92
 14 7 6 22.41 1.37
 14 7 7 16.45 1.24
 14 7 8 10.68 1.11
 14 7 9 13.17 1.16
 14 7 10 9 1.09
 14 7 11 33.08 1.59
 14 7 12 2.59 0.87
 14 7 13 1.28 0.82
 14 8 -13 0.02 0.77
 14 8 -12 6.02 0.97
 14 8 -11 6.4 0.98
 14 8 -10 1.01 0.87
 14 8 -9 15.54 1.26
 14 8 -8 3.85 0.94
 14 8 -7 3.42 0.95
 14 8 -6 23.97 1.42
 14 8 -5 28.28 1.5
 14 8 -4 4.79 0.97
 14 8 -3 4.5 0.97
 14 8 -2 2.4 0.92
 14 8 -1 4.03 0.94
 14 8 0 11.33 1.12
 14 8 1 3.7 0.96
 14 8 2 2.31 0.92
 14 8 3 4.5 0.96
 14 8 4 5.44 0.98
 14 8 5 28.34 1.49
 14 8 6 25.8 1.44
 14 8 7 3.18 0.94
 14 8 8 3.85 0.93
 14 8 9 16.02 1.25
 14 8 10 2.46 0.89
 14 8 11 5.34 0.95
 14 8 12 6.85 0.98
 14 8 13 0.48 0.77
 14 9 -12 10.09 1.01
 14 9 -11 0.62 0.85
 14 9 -10 0.47 0.85
 14 9 -9 5.75 1.01
 14 9 -8 27.51 1.52
 14 9 -7 0.72 0.86
 14 9 -6 0.84 0.89
 14 9 -5 1.45 0.89
 14 9 -4 3.23 0.92
 14 9 -3 1.94 0.9
 14 9 -2 0.44 0.85
 14 9 -1 9.46 1.06
 14 9 0 0.53 0.87
 14 9 1 7.4 1.03
 14 9 2 -0.85 0.84
 14 9 3 2.02 0.91
 14 9 4 2.55 0.91
 14 9 5 0.91 0.87
 14 9 6 0.55 0.86
 14 9 7 0.14 0.84
 14 9 8 26.89 1.5
 14 9 9 9.01 1.07
 14 9 10 -0.31 0.83
 14 9 11 0.39 0.83
 14 9 12 9.96 1.01
 14 10 -11 5.14 0.92
 14 10 -10 5.18 0.95
 14 10 -9 7.01 1.02
 14 10 -8 2.04 0.94
 14 10 -7 14.92 1.22
 14 10 -6 3.39 0.93
 14 10 -5 12.09 1.15
 14 10 -4 2.63 0.94
 14 10 -3 20.46 1.32
 14 10 -2 11.36 1.14
 14 10 -1 1.64 0.9
 14 10 0 0.62 0.86
 14 10 1 3.27 0.93
 14 10 2 12.17 1.15
 14 10 3 20.29 1.33
 14 10 4 4.22 0.94
 14 10 5 13.07 1.16
 14 10 6 3.18 0.91
 14 10 7 14.54 1.21
 14 10 8 3.19 0.92
 14 10 9 6.81 0.99
 14 10 10 4.07 0.92
 14 10 11 3.55 0.89
 14 11 -11 1.6 0.85
 14 11 -10 5.04 0.92
 14 11 -9 2.33 0.88
 14 11 -8 9 1.06
 14 11 -7 3.35 0.94
 14 11 -6 1.26 0.91
 14 11 -5 5.57 1.01
 14 11 -4 9.34 1.11
 14 11 -3 3.04 0.91
 14 11 -2 7.9 1.05
 14 11 -1 14.4 1.2
 14 11 0 9.05 1.07
 14 11 1 14.49 1.21
 14 11 2 7.33 1.03
 14 11 3 3.84 0.94
 14 11 4 10.05 1.14
 14 11 5 5.32 0.98
 14 11 6 1.04 0.89
 14 11 7 3.2 0.93
 14 11 8 8.15 1.04
 14 11 9 2.81 0.87
 14 11 10 5.56 0.91
 14 11 11 1.41 0.83
 14 12 -9 8.77 0.99
 14 12 -8 1.87 0.88
 14 12 -7 2.87 0.91
 14 12 -6 -0.33 0.84
 14 12 -5 1.54 0.91
 14 12 -4 7.05 1.04
 14 12 -3 4.41 0.99
 14 12 -2 18.69 1.32
 14 12 -1 0.39 0.88
 14 12 0 10.47 1.16
 14 12 1 0.36 0.89
 14 12 2 17.53 1.3
 14 12 3 4 0.98
 14 12 4 5.93 1.02
 14 12 5 2.52 0.92
 14 12 6 1.71 0.86
 14 12 7 2.51 0.87
 14 12 8 2.66 0.85
 14 12 9 9.05 0.98
 14 13 -8 4.5 0.87
 14 13 -7 6.93 0.95
 14 13 -6 5.15 0.96
 14 13 -5 20.45 1.31
 14 13 -4 27.28 1.44
 14 13 -3 5.12 0.97
 14 13 -2 3.81 0.94
 14 13 -1 2.79 0.95
 14 13 0 4.19 0.95
 14 13 1 3.35 0.94
 14 13 2 3.87 0.96
 14 13 3 4.98 0.95
 14 13 4 26.32 1.42
 14 13 5 21.55 1.33
 14 13 6 6.3 0.96
 14 13 7 6.27 0.94
 14 13 8 4.41 0.87
 14 14 -6 10.6 1.04
 14 14 -5 -0.2 0.81
 14 14 -4 3.31 0.9
 14 14 -3 3.97 0.9
 14 14 -2 3.65 0.92
 14 14 -1 24.06 1.38
 14 14 0 18.65 1.26
 14 14 1 25.97 1.4
 14 14 2 4.05 0.93
 14 14 3 2.8 0.87
 14 14 4 3.14 0.88
 14 14 5 0.18 0.81
 14 14 6 7.43 0.94
 14 15 -4 8.32 0.99
 14 15 -3 2.68 0.83
 14 15 -2 1.1 0.81
 14 15 -1 0.7 0.81
 14 15 0 1.64 0.82
 14 15 1 1.1 0.8
 14 15 2 1.57 0.81
 14 15 3 3.1 0.84
 14 15 4 7.97 0.97
 15 0 1 2.12 0.88
 15 0 2 0.55 0.83
 15 0 3 7.59 1.01
 15 0 4 14.98 1.19
 15 0 5 0.72 0.84
 15 0 6 58.29 2.08
 15 0 7 6.5 1
 15 0 8 3.17 0.91
 15 0 9 5.58 0.96
 15 0 10 0.62 0.84
 15 0 11 0.07 0.84
 15 0 12 22.99 1.36
 15 0 13 0.04 0.81
 15 0 14 2.84 0.83
 15 1 -14 4.68 0.88
 15 1 -13 7.42 0.99
 15 1 -12 5.69 0.96
 15 1 -11 20.83 1.35
 15 1 -10 3.98 0.92
 15 1 -9 7.52 1
 15 1 -8 20.13 1.31
 15 1 -7 1.05 0.84
 15 1 -6 8.92 1.05
 15 1 -5 0.98 0.86
 15 1 -4 3.16 0.91
 15 1 -3 15.39 1.17
 15 1 -2 56.31 2.02
 15 1 -1 6.94 1
 15 1 0 2.13 0.86
 15 1 1 8.72 1.03
 15 1 2 59.88 2.08
 15 1 3 16.56 1.22
 15 1 4 3.44 0.92
 15 1 5 1.18 0.87
 15 1 6 8.81 1.05
 15 1 7 -0.03 0.83
 15 1 8 20.42 1.31
 15 1 9 7.36 1
 15 1 10 3.31 0.91
 15 1 11 21.15 1.35
 15 1 12 5.89 0.97
 15 1 13 7.85 1
 15 1 14 5.13 0.88
 15 2 -14 12.51 1.04
 15 2 -13 3.51 0.91
 15 2 -12 5.52 0.96
 15 2 -11 5.69 0.99
 15 2 -10 21.72 1.39
 15 2 -9 1.5 0.87
 15 2 -8 15.46 1.19
 15 2 -7 11.11 1.11
 15 2 -6 11.55 1.11
 15 2 -5 1.71 0.86
 15 2 -4 29.06 1.49
 15 2 -3 26.65 1.45
 15 2 -2 9.14 1.05
 15 2 -1 2.34 0.87
 15 2 0 7.55 1
 15 2 1 1.24 0.85
 15 2 2 10.16 1.08
 15 2 3 25.57 1.43
 15 2 4 28.68 1.48
 15 2 5 -0.37 0.82
 15 2 6 10.62 1.09
 15 2 7 9.89 1.08
 15 2 8 14.67 1.19
 15 2 9 1.81 0.88
 15 2 10 24.08 1.43
 15 2 11 5.37 0.98
 15 2 12 4.02 0.93
 15 2 13 4.84 0.92
 15 2 14 11.67 1.03
 15 3 -14 4.27 0.9
 15 3 -13 1.5 0.83
 15 3 -12 3.29 0.9
 15 3 -11 10.61 1.11
 15 3 -10 13.24 1.2
 15 3 -9 0.73 0.85
 15 3 -8 0.86 0.85
 15 3 -7 6.22 0.99
 15 3 -6 3.28 0.91
 15 3 -5 33.67 1.59
 15 3 -4 20.19 1.31
 15 3 -3 24.39 1.38
 15 3 -2 7.25 1.01
 15 3 -1 7.17 1.02
 15 3 0 6.49 0.99
 15 3 1 6.84 0.99
 15 3 2 8.02 1.03
 15 3 3 24.16 1.38
 15 3 4 20.25 1.31
 15 3 5 32.37 1.57
 15 3 6 2.29 0.91
 15 3 7 4.81 0.96
 15 3 8 -0.05 0.84
 15 3 9 0.05 0.84
 15 3 10 14.25 1.21
 15 3 11 8.86 1.07
 15 3 12 3.72 0.91
 15 3 13 1.51 0.83
 15 3 14 3.58 0.89
 15 4 -13 -0.01 0.8
 15 4 -12 4.92 0.94
 15 4 -11 17.67 1.25
 15 4 -10 1.23 0.89
 15 4 -9 9.65 1.06
 15 4 -8 16.2 1.23
 15 4 -7 32.54 1.58
 15 4 -6 2.14 0.89
 15 4 -5 5.23 0.99
 15 4 -4 16.13 1.23
 15 4 -3 13.04 1.16
 15 4 -2 14.19 1.19
 15 4 -1 35.95 1.64
 15 4 0 17.5 1.24
 15 4 1 35.73 1.64
 15 4 2 15.02 1.19
 15 4 3 13.37 1.15
 15 4 4 15.89 1.23
 15 4 5 6.59 1.01
 15 4 6 3.02 0.92
 15 4 7 33.8 1.6
 15 4 8 17.1 1.24
 15 4 9 8.87 1.05
 15 4 10 1.67 0.91
 15 4 11 17.47 1.26
 15 4 12 4.78 0.94
 15 4 13 0.01 0.8
 15 5 -13 11.13 1.03
 15 5 -12 12.07 1.09
 15 5 -11 6.97 1.01
 15 5 -10 13.64 1.18
 15 5 -9 32.11 1.62
 15 5 -8 9.29 1.08
 15 5 -7 2.87 0.91
 15 5 -6 6.45 1.01
 15 5 -5 4.38 0.97
 15 5 -4 28.56 1.51
 15 5 -3 28.17 1.49
 15 5 -2 16.91 1.26
 15 5 -1 24.23 1.41
 15 5 0 1.74 0.9
 15 5 1 22.24 1.37
 15 5 2 16.35 1.24
 15 5 3 28.72 1.5
 15 5 4 29.06 1.51
 15 5 5 4.47 0.95
 15 5 6 7.07 1.01
 15 5 7 3.05 0.92
 15 5 8 9.66 1.08
 15 5 9 35.33 1.67
 15 5 10 15.27 1.21
 15 5 11 6.19 0.98
 15 5 12 11.7 1.11
 15 5 13 11.33 1.04
 15 6 -13 2.83 0.87
 15 6 -12 2.06 0.86
 15 6 -11 13.24 1.12
 15 6 -10 2.71 0.91
 15 6 -9 18.49 1.31
 15 6 -8 5.69 0.97
 15 6 -7 18.13 1.27
 15 6 -6 0.36 0.84
 15 6 -5 6.31 0.99
 15 6 -4 38.21 1.7
 15 6 -3 62.75 2.18
 15 6 -2 2.38 0.94
 15 6 -1 85.78 2.6
 15 6 0 19.16 1.31
 15 6 1 88.15 2.64
 15 6 2 3.62 0.96
 15 6 3 60.09 2.13
 15 6 4 34.09 1.63
 15 6 5 5.2 0.99
 15 6 6 0.82 0.84
 15 6 7 16.98 1.26
 15 6 8 4.78 0.98
 15 6 9 19.51 1.33
 15 6 10 3.01 0.94
 15 6 11 12.62 1.11
 15 6 12 1.26 0.85
 15 6 13 2.29 0.86
 15 7 -12 0.42 0.78
 15 7 -11 4.69 0.94
 15 7 -10 11.36 1.1
 15 7 -9 2.47 0.93
 15 7 -8 16.43 1.27
 15 7 -7 11.71 1.13
 15 7 -6 66.78 2.24
 15 7 -5 9.39 1.09
 15 7 -4 66.52 2.25
 15 7 -3 12.16 1.18
 15 7 -2 74.94 2.4
 15 7 -1 6.36 1.01
 15 7 0 0.73 0.88
 15 7 1 4.87 0.99
 15 7 2 76.13 2.44
 15 7 3 12.42 1.17
 15 7 4 68.51 2.29
 15 7 5 9.73 1.09
 15 7 6 69.01 2.28
 15 7 7 12.66 1.14
 15 7 8 16.47 1.25
 15 7 9 4.18 0.93
 15 7 10 10.92 1.08
 15 7 11 4.71 0.94
 15 7 12 0.16 0.79
 15 8 -12 9.72 1.02
 15 8 -11 0.88 0.83
 15 8 -10 30.83 1.5
 15 8 -9 21.16 1.34
 15 8 -8 0.14 0.89
 15 8 -7 33.32 1.63
 15 8 -6 0.62 0.86
 15 8 -5 5.68 1.01
 15 8 -4 12.04 1.16
 15 8 -3 75.3 2.4
 15 8 -2 12.14 1.17
 15 8 -1 57.41 2.08
 15 8 0 3.51 0.96
 15 8 1 57.47 2.08
 15 8 2 12.3 1.17
 15 8 3 73.5 2.37
 15 8 4 12.5 1.18
 15 8 5 5.92 0.99
 15 8 6 0.75 0.87
 15 8 7 32.96 1.61
 15 8 8 1.54 0.89
 15 8 9 21.12 1.31
 15 8 10 29.33 1.47
 15 8 11 3.13 0.86
 15 8 12 10.67 1.04
 15 9 -11 2.01 0.86
 15 9 -10 8.28 1.01
 15 9 -9 5.08 0.97
 15 9 -8 10.25 1.1
 15 9 -7 23.88 1.41
 15 9 -6 39.78 1.76
 15 9 -5 19.44 1.35
 15 9 -4 68.65 2.27
 15 9 -3 18.3 1.28
 15 9 -2 10.92 1.12
 15 9 -1 8.29 1.07
 15 9 0 13.35 1.19
 15 9 1 8.01 1.05
 15 9 2 10.29 1.13
 15 9 3 18.45 1.29
 15 9 4 71.74 2.32
 15 9 5 18.4 1.31
 15 9 6 37.27 1.7
 15 9 7 21.84 1.37
 15 9 8 11.17 1.11
 15 9 9 3.91 0.95
 15 9 10 9.31 1.03
 15 9 11 2.01 0.82
 15 10 -10 14.59 1.1
 15 10 -9 4.03 0.91
 15 10 -8 1.44 0.87
 15 10 -7 15.39 1.19
 15 10 -6 6.36 1
 15 10 -5 7.68 1.06
 15 10 -4 16.48 1.28
 15 10 -3 34.83 1.67
 15 10 -2 30.43 1.59
 15 10 -1 19.41 1.31
 15 10 0 59.48 2.09
 15 10 1 19.2 1.3
 15 10 2 29.26 1.56
 15 10 3 35.76 1.66
 15 10 4 17.41 1.28
 15 10 5 8.36 1.06
 15 10 6 5.99 0.99
 15 10 7 15.67 1.19
 15 10 8 0.05 0.86
 15 10 9 3.01 0.88
 15 10 10 12.49 1.05
 15 11 -9 14.41 1.11
 15 11 -8 6.74 0.98
 15 11 -7 13.16 1.13
 15 11 -6 4.1 0.92
 15 11 -5 9.25 1.07
 15 11 -4 2.31 0.92
 15 11 -3 32.32 1.6
 15 11 -2 7.42 1.06
 15 11 -1 34.23 1.64
 15 11 0 7.55 1.05
 15 11 1 34.66 1.63
 15 11 2 7.37 1.05
 15 11 3 31.09 1.55
 15 11 4 2.22 0.9
 15 11 5 10.35 1.08
 15 11 6 3.11 0.88
 15 11 7 11.62 1.08
 15 11 8 5.38 0.92
 15 11 9 13.78 1.09
 15 12 -8 1.31 0.84
 15 12 -7 3.12 0.87
 15 12 -6 8.22 1.01
 15 12 -5 0.49 0.84
 15 12 -4 13.36 1.14
 15 12 -3 5.44 0.96
 15 12 -2 9.17 1.05
 15 12 -1 0.26 0.84
 15 12 0 11.17 1.1
 15 12 1 1 0.84
 15 12 2 7.93 1.03
 15 12 3 4.52 0.92
 15 12 4 12.14 1.13
 15 12 5 0.2 0.83
 15 12 6 8.43 0.99
 15 12 7 3.5 0.86
 15 12 8 0.63 0.83
 15 13 -6 7.04 0.98
 15 13 -5 2.43 0.86
 15 13 -4 5.57 0.94
 15 13 -3 -0.56 0.81
 15 13 -2 6.13 0.95
 15 13 -1 2.15 0.86
 15 13 0 1.36 0.85
 15 13 1 0.94 0.86
 15 13 2 5.58 0.94
 15 13 3 -1.53 0.78
 15 13 4 5.88 0.92
 15 13 5 2.96 0.85
 15 13 6 7.9 1
 15 14 -3 1.12 0.84
 15 14 -2 -0.44 0.78
 15 14 -1 2.58 0.83
 15 14 0 16.16 1.13
 15 14 1 0.82 0.82
 15 14 2 -0.17 0.77
 15 14 3 2.18 0.83
 16 0 0 -0.31 0.84
 16 0 1 0.18 0.86
 16 0 2 6.64 1
 16 0 3 3.22 0.93
 16 0 4 18.08 1.29
 16 0 5 16.28 1.24
 16 0 6 3.08 0.93
 16 0 7 21.12 1.33
 16 0 8 5.87 0.97
 16 0 9 7.9 1.04
 16 0 10 17.57 1.25
 16 0 11 -0.06 0.83
 16 0 12 1.58 0.85
 16 0 13 2.18 0.84
 16 1 -13 1.48 0.82
 16 1 -12 12.57 1.09
 16 1 -11 14.34 1.14
 16 1 -10 7.61 1.03
 16 1 -9 2.06 0.91
 16 1 -8 0.51 0.84
 16 1 -7 5.2 0.95
 16 1 -6 15.7 1.22
 16 1 -5 4.2 0.95
 16 1 -4 4.81 0.97
 16 1 -3 8.25 1.06
 16 1 -2 22.59 1.37
 16 1 -1 4.55 0.97
 16 1 0 0.49 0.85
 16 1 1 3.95 0.96
 16 1 2 23.32 1.38
 16 1 3 8.18 1.06
 16 1 4 4.18 0.95
 16 1 5 4.17 0.93
 16 1 6 15.43 1.22
 16 1 7 5.3 0.98
 16 1 8 1.54 0.86
 16 1 9 3.37 0.95
 16 1 10 7.53 1.02
 16 1 11 13.23 1.13
 16 1 12 12.73 1.1
 16 1 13 0.97 0.82
 16 2 -13 4.35 0.91
 16 2 -12 10.12 1.02
 16 2 -11 8.33 1.04
 16 2 -10 7.38 1.04
 16 2 -9 4.36 0.99
 16 2 -8 3.51 0.97
 16 2 -7 11.85 1.13
 16 2 -6 14.38 1.18
 16 2 -5 17.68 1.27
 16 2 -4 0.51 0.88
 16 2 -3 11.37 1.12
 16 2 -2 7.15 1.04
 16 2 -1 13.39 1.18
 16 2 0 16.74 1.26
 16 2 1 13.26 1.16
 16 2 2 5.71 1.01
 16 2 3 10.81 1.11
 16 2 4 1.56 0.89
 16 2 5 16.8 1.25
 16 2 6 13.28 1.16
 16 2 7 12.97 1.16
 16 2 8 4.43 0.96
 16 2 9 4.35 0.98
 16 2 10 6.83 1.01
 16 2 11 8.62 1.04
 16 2 12 8.94 1
 16 2 13 5.4 0.91
 16 3 -12 6.63 0.95
 16 3 -11 5.32 0.96
 16 3 -10 31.1 1.53
 16 3 -9 23.83 1.4
 16 3 -8 42.2 1.81
 16 3 -7 14.39 1.17
 16 3 -6 0.59 0.87
 16 3 -5 16.56 1.24
 16 3 -4 2.93 0.92
 16 3 -3 0.74 0.88
 16 3 -2 18.37 1.29
 16 3 -1 48.34 1.9
 16 3 0 2.15 0.92
 16 3 1 48.56 1.9
 16 3 2 17.17 1.27
 16 3 3 0.25 0.88
 16 3 4 3 0.93
 16 3 5 14.84 1.21
 16 3 6 0.93 0.89
 16 3 7 12.36 1.15
 16 3 8 41.31 1.8
 16 3 9 24.11 1.41
 16 3 10 30.57 1.52
 16 3 11 5.87 0.97
 16 3 12 7.65 0.96
 16 4 -12 2.81 0.84
 16 4 -11 0.31 0.83
 16 4 -10 0.77 0.84
 16 4 -9 9.23 1.07
 16 4 -8 0.16 0.89
 16 4 -7 21.77 1.35
 16 4 -6 5.68 0.97
 16 4 -5 16.81 1.25
 16 4 -4 37.63 1.69
 16 4 -3 43.37 1.8
 16 4 -2 4.09 0.97
 16 4 -1 6.77 1.02
 16 4 0 -0.06 0.85
 16 4 1 7.23 1.03
 16 4 2 4.43 0.97
 16 4 3 41.24 1.77
 16 4 4 37.56 1.69
 16 4 5 17.13 1.25
 16 4 6 6.64 1.01
 16 4 7 23.26 1.37
 16 4 8 1.05 0.89
 16 4 9 7.49 1.05
 16 4 10 -0.34 0.83
 16 4 11 -0.41 0.8
 16 4 12 2.04 0.83
 16 5 -12 23.13 1.31
 16 5 -11 1.23 0.84
 16 5 -10 13.66 1.14
 16 5 -9 3.39 0.93
 16 5 -8 48.85 1.92
 16 5 -7 8.11 1.08
 16 5 -6 4.52 0.95
 16 5 -5 2.05 0.9
 16 5 -4 2.11 0.88
 16 5 -3 1.34 0.89
 16 5 -2 1.97 0.91
 16 5 -1 5.05 0.98
 16 5 0 1.18 0.88
 16 5 1 4.14 0.97
 16 5 2 1 0.89
 16 5 3 0.84 0.88
 16 5 4 1.18 0.89
 16 5 5 3.12 0.93
 16 5 6 4.24 0.95
 16 5 7 8.84 1.09
 16 5 8 49.72 1.92
 16 5 9 3.44 0.93
 16 5 10 12.98 1.15
 16 5 11 1.05 0.85
 16 5 12 22.79 1.31
 16 6 -11 1.06 0.83
 16 6 -10 11.96 1.09
 16 6 -9 4.92 0.95
 16 6 -8 21.29 1.35
 16 6 -7 17.7 1.29
 16 6 -6 7.69 1.05
 16 6 -5 8.85 1.07
 16 6 -4 2.81 0.92
 16 6 -3 29.6 1.52
 16 6 -2 44.77 1.83
 16 6 -1 8.68 1.07
 16 6 0 20.02 1.34
 16 6 1 7.83 1.06
 16 6 2 46.23 1.86
 16 6 3 27.85 1.5
 16 6 4 3.69 0.92
 16 6 5 7.54 1.05
 16 6 6 6.22 1.02
 16 6 7 18.99 1.3
 16 6 8 21.84 1.35
 16 6 9 5.45 0.95
 16 6 10 11.04 1.08
 16 6 11 1.95 0.85
 16 7 -11 2.92 0.89
 16 7 -10 3.46 0.89
 16 7 -9 8.58 1.04
 16 7 -8 9.12 1.08
 16 7 -7 4.02 0.98
 16 7 -6 19.82 1.32
 16 7 -5 25.95 1.49
 16 7 -4 8.81 1.09
 16 7 -3 5.68 1.02
 16 7 -2 44.96 1.83
 16 7 -1 3.29 0.96
 16 7 0 8.95 1.07
 16 7 1 4.18 0.97
 16 7 2 43.57 1.81
 16 7 3 4.03 0.98
 16 7 4 9.11 1.08
 16 7 5 25.73 1.49
 16 7 6 19.86 1.34
 16 7 7 5.81 0.99
 16 7 8 9.85 1.08
 16 7 9 7.61 1.03
 16 7 10 4.2 0.9
 16 7 11 3.16 0.88
 16 8 -10 7.14 0.94
 16 8 -9 0.54 0.82
 16 8 -8 4.36 0.94
 16 8 -7 26.68 1.43
 16 8 -6 4.13 0.97
 16 8 -5 40.18 1.75
 16 8 -4 9.26 1.11
 16 8 -3 42.59 1.83
 16 8 -2 7.18 1.08
 16 8 -1 2.49 0.93
 16 8 0 -0.29 0.85
 16 8 1 1.89 0.89
 16 8 2 6.69 1.06
 16 8 3 42.16 1.8
 16 8 4 10.54 1.14
 16 8 5 36.32 1.67
 16 8 6 3.07 0.94
 16 8 7 25.08 1.4
 16 8 8 4.31 0.94
 16 8 9 0.36 0.81
 16 8 10 6.37 0.92
 16 9 -9 18.51 1.19
 16 9 -8 12.26 1.1
 16 9 -7 1.27 0.87
 16 9 -6 10.88 1.1
 16 9 -5 13.71 1.18
 16 9 -4 12.31 1.17
 16 9 -3 3.25 0.94
 16 9 -2 34.14 1.64
 16 9 -1 30.73 1.56
 16 9 0 3.86 0.96
 16 9 1 32.98 1.62
 16 9 2 33.26 1.61
 16 9 3 1.83 0.95
 16 9 4 13.54 1.2
 16 9 5 12.8 1.17
 16 9 6 11.2 1.09
 16 9 7 1.12 0.86
 16 9 8 12.39 1.09
 16 9 9 18.63 1.18
 16 10 -8 1.8 0.83
 16 10 -7 5.18 0.94
 16 10 -6 0.23 0.84
 16 10 -5 11.29 1.12
 16 10 -4 22.32 1.35
 16 10 -3 -0.34 0.85
 16 10 -2 6.56 1.01
 16 10 -1 2.88 0.94
 16 10 0 29.35 1.52
 16 10 1 2.17 0.9
 16 10 2 6.78 1
 16 10 3 0.18 0.85
 16 10 4 20.52 1.32
 16 10 5 10.91 1.11
 16 10 6 -0.67 0.83
 16 10 7 5.45 0.92
 16 10 8 2.98 0.83
 16 11 -7 7.72 0.99
 16 11 -6 4.07 0.91
 16 11 -5 17.64 1.21
 16 11 -4 5.52 0.96
 16 11 -3 9.37 1.05
 16 11 -2 5.93 0.98
 16 11 -1 7.51 1
 16 11 0 0.97 0.85
 16 11 1 6.71 0.98
 16 11 2 6.35 1
 16 11 3 10.11 1.06
 16 11 4 5.68 0.95
 16 11 5 17.87 1.21
 16 11 6 5.09 0.91
 16 11 7 7.63 0.98
 16 12 -5 3.74 0.9
 16 12 -4 1.51 0.82
 16 12 -3 0.94 0.82
 16 12 -2 5.39 0.93
 16 12 -1 4.03 0.91
 16 12 0 31.09 1.48
 16 12 1 2.22 0.89
 16 12 2 5.59 0.93
 16 12 3 0.74 0.81
 16 12 4 1.47 0.83
 16 12 5 4.17 0.9
 16 13 -2 4.79 0.89
 16 13 -1 3.58 0.87
 16 13 0 5.34 0.94
 16 13 1 2.84 0.87
 16 13 2 4.93 0.9
 17 0 1 183.71 4.31
 17 0 2 1.76 0.88
 17 0 3 65.35 2.22
 17 0 4 2.5 0.95
 17 0 5 26.35 1.46
 17 0 6 3.61 0.99
 17 0 7 79.6 2.5
 17 0 8 -0.17 0.86
 17 0 9 45.19 1.78
 17 0 10 -0.59 0.81
 17 0 11 1.05 0.8
 17 1 -11 5.18 0.9
 17 1 -10 22.02 1.29
 17 1 -9 1.51 0.87
 17 1 -8 11.64 1.14
 17 1 -7 7.91 1.08
 17 1 -6 70.97 2.36
 17 1 -5 8.37 1.08
 17 1 -4 129.63 3.37
 17 1 -3 23.68 1.41
 17 1 -2 26.41 1.47
 17 1 -1 29.29 1.54
 17 1 0 3.33 0.96
 17 1 1 29.49 1.55
 17 1 2 25.65 1.47
 17 1 3 23.18 1.4
 17 1 4 129.63 3.36
 17 1 5 8.53 1.08
 17 1 6 72.14 2.38
 17 1 7 8.58 1.08
 17 1 8 12.54 1.15
 17 1 9 1.31 0.86
 17 1 10 21.4 1.29
 17 1 11 4.25 0.89
 17 2 -11 1.28 0.8
 17 2 -10 3.91 0.9
 17 2 -9 17.28 1.22
 17 2 -8 20.41 1.32
 17 2 -7 0.89 0.89
 17 2 -6 11.26 1.15
 17 2 -5 22.05 1.41
 17 2 -4 1.29 0.89
 17 2 -3 21.88 1.38
 17 2 -2 13.9 1.21
 17 2 -1 39.42 1.72
 17 2 0 57.95 2.08
 17 2 1 38.3 1.71
 17 2 2 12.68 1.18
 17 2 3 21.78 1.36
 17 2 4 -0.04 0.87
 17 2 5 22.89 1.43
 17 2 6 12.72 1.18
 17 2 7 0.82 0.89
 17 2 8 21.06 1.33
 17 2 9 16.96 1.21
 17 2 10 3.97 0.92
 17 2 11 1.47 0.8
 17 3 -11 7.31 0.98
 17 3 -10 35.63 1.55
 17 3 -9 4.28 0.95
 17 3 -8 27.91 1.46
 17 3 -7 3.87 0.97
 17 3 -6 4.54 0.98
 17 3 -5 1.06 0.92
 17 3 -4 8.48 1.06
 17 3 -3 20.99 1.34
 17 3 -2 1.65 0.92
 17 3 -1 16.04 1.25
 17 3 0 3.23 0.96
 17 3 1 16.48 1.25
 17 3 2 1.34 0.91
 17 3 3 20.88 1.35
 17 3 4 9.8 1.08
 17 3 5 2.74 0.95
 17 3 6 3.73 0.97
 17 3 7 3.12 0.95
 17 3 8 26 1.43
 17 3 9 5.39 0.97
 17 3 10 35.57 1.55
 17 3 11 6.87 0.98
 17 4 -10 1.07 0.81
 17 4 -9 7.22 0.99
 17 4 -8 10.01 1.07
 17 4 -7 8.17 1.04
 17 4 -6 1.05 0.9
 17 4 -5 10.95 1.15
 17 4 -4 4.29 0.99
 17 4 -3 3.24 0.94
 17 4 -2 20.2 1.32
 17 4 -1 5.5 0.99
 17 4 0 20.28 1.33
 17 4 1 4.47 0.98
 17 4 2 19.77 1.32
 17 4 3 4.35 0.96
 17 4 4 3.79 0.96
 17 4 5 9.78 1.11
 17 4 6 0.59 0.89
 17 4 7 9.61 1.07
 17 4 8 8.1 1.03
 17 4 9 5.94 0.98
 17 4 10 -0.03 0.82
 17 5 -10 5.47 0.9
 17 5 -9 0.73 0.83
 17 5 -8 1.71 0.9
 17 5 -7 3.2 0.92
 17 5 -6 0.8 0.87
 17 5 -5 11.79 1.15
 17 5 -4 1.48 0.92
 17 5 -3 1.13 0.93
 17 5 -2 2.01 0.96
 17 5 -1 12.21 1.15
 17 5 0 5.71 1
 17 5 1 14.33 1.2
 17 5 2 1.05 0.93
 17 5 3 0.93 0.93
 17 5 4 1.37 0.92
 17 5 5 11.72 1.15
 17 5 6 0.53 0.88
 17 5 7 3.92 0.93
 17 5 8 2.14 0.89
 17 5 9 0.87 0.84
 17 5 10 6.11 0.92
 17 6 -9 4.6 0.9
 17 6 -8 1.77 0.86
 17 6 -7 2.79 0.9
 17 6 -6 25.29 1.4
 17 6 -5 4.27 0.96
 17 6 -4 7.19 1.06
 17 6 -3 13.21 1.2
 17 6 -2 3.78 0.99
 17 6 -1 0.99 0.92
 17 6 0 23.75 1.45
 17 6 1 1.1 0.92
 17 6 2 4.46 0.98
 17 6 3 14.26 1.22
 17 6 4 8.01 1.06
 17 6 5 3.73 0.94
 17 6 6 23.2 1.36
 17 6 7 2.4 0.89
 17 6 8 1.32 0.87
 17 6 9 4.26 0.91
 17 7 -9 11.15 1.09
 17 7 -8 9.64 1.02
 17 7 -7 0.04 0.83
 17 7 -6 2.21 0.89
 17 7 -5 2.8 0.92
 17 7 -4 3.56 0.95
 17 7 -3 3.06 0.96
 17 7 -2 11.35 1.16
 17 7 -1 10.34 1.14
 17 7 0 0.16 0.87
 17 7 1 10.29 1.13
 17 7 2 11.61 1.16
 17 7 3 4.77 0.97
 17 7 4 4.92 0.97
 17 7 5 4.87 0.93
 17 7 6 2.23 0.87
 17 7 7 0.69 0.84
 17 7 8 8.34 0.99
 17 7 9 11.22 1.07
 17 8 -8 1.4 0.86
 17 8 -7 2.6 0.87
 17 8 -6 13.85 1.14
 17 8 -5 0.72 0.85
 17 8 -4 1.79 0.88
 17 8 -3 2.49 0.91
 17 8 -2 5.47 0.99
 17 8 -1 11.89 1.15
 17 8 0 29.25 1.51
 17 8 1 12.15 1.14
 17 8 2 5.3 0.99
 17 8 3 2.55 0.89
 17 8 4 1.21 0.86
 17 8 5 0.1 0.86
 17 8 6 13.05 1.13
 17 8 7 1.75 0.85
 17 8 8 0.87 0.82
 17 9 -7 -0.04 0.83
 17 9 -6 1.52 0.86
 17 9 -5 29.8 1.45
 17 9 -4 0.46 0.86
 17 9 -3 4.05 0.95
 17 9 -2 21.16 1.31
 17 9 -1 1.23 0.89
 17 9 0 1.78 0.89
 17 9 1 2.14 0.88
 17 9 2 20.96 1.31
 17 9 3 5.7 0.99
 17 9 4 0.79 0.85
 17 9 5 27.35 1.42
 17 9 6 0.78 0.83
 17 9 7 1.59 0.85
 17 10 -5 2.15 0.86
 17 10 -4 5.28 0.93
 17 10 -3 3.76 0.91
 17 10 -2 2.04 0.86
 17 10 -1 0.61 0.84
 17 10 0 25.31 1.4
 17 10 1 -0.36 0.82
 17 10 2 1.47 0.84
 17 10 3 4.06 0.91
 17 10 4 4.45 0.91
 17 10 5 2.32 0.84
 17 11 -3 0.59 0.84
 17 11 -2 -0.38 0.79
 17 11 -1 8.7 1
 17 11 0 1.65 0.85
 17 11 1 9.79 1.02
 17 11 2 -0.19 0.78
 17 11 3 0.65 0.83
 18 0 0 -0.25 0.9
 18 0 1 15.32 1.26
 18 0 2 0.06 0.89
 18 0 3 0.58 0.89
 18 0 4 0.73 0.88
 18 0 5 0.47 0.86
 18 0 6 0.13 0.87
 18 0 7 7.23 1.01
 18 0 8 -0.05 0.83
 18 0 9 4.84 0.9
 18 1 -9 1.83 0.83
 18 1 -8 1.72 0.85
 18 1 -7 5.75 0.98
 18 1 -6 24.24 1.39
 18 1 -5 14.81 1.21
 18 1 -4 18.07 1.3
 18 1 -3 3.29 0.96
 18 1 -2 5.5 1.03
 18 1 -1 5.2 1.01
 18 1 0 4.83 1.02
 18 1 1 4.31 1
 18 1 2 6.57 1.05
 18 1 3 3.43 0.95
 18 1 4 19.66 1.33
 18 1 5 16.26 1.23
 18 1 6 24.72 1.4
 18 1 7 6.12 0.98
 18 1 8 1.38 0.86
 18 1 9 1.79 0.84
 18 2 -9 1.44 0.82
 18 2 -8 2.33 0.87
 18 2 -7 10.86 1.08
 18 2 -6 4.5 0.95
 18 2 -5 4.3 0.96
 18 2 -4 0.66 0.89
 18 2 -3 33.63 1.62
 18 2 -2 22.64 1.41
 18 2 -1 11.39 1.18
 18 2 0 34.28 1.65
 18 2 1 10.46 1.16
 18 2 2 21.98 1.41
 18 2 3 32.88 1.62
 18 2 4 0.2 0.87
 18 2 5 4.26 0.97
 18 2 6 4.51 0.93
 18 2 7 10.9 1.1
 18 2 8 3.56 0.9
 18 2 9 1.91 0.85
 18 3 -9 7.8 1
 18 3 -8 14.74 1.13
 18 3 -7 10.13 1.07
 18 3 -6 8.86 1.04
 18 3 -5 26.09 1.43
 18 3 -4 0.65 0.89
 18 3 -3 25.5 1.46
 18 3 -2 9.92 1.13
 18 3 -1 15.07 1.25
 18 3 0 9.16 1.12
 18 3 1 13.9 1.21
 18 3 2 7.95 1.11
 18 3 3 24.97 1.44
 18 3 4 1.17 0.88
 18 3 5 26.07 1.43
 18 3 6 7.94 1.06
 18 3 7 10.15 1.08
 18 3 8 14.35 1.13
 18 3 9 8.29 1
 18 4 -8 2.84 0.86
 18 4 -7 9.92 1.04
 18 4 -6 -0.4 0.84
 18 4 -5 31.42 1.52
 18 4 -4 21.31 1.34
 18 4 -3 13.36 1.17
 18 4 -2 13.77 1.2
 18 4 -1 7.47 1.07
 18 4 0 36.11 1.68
 18 4 1 8.02 1.07
 18 4 2 14.56 1.21
 18 4 3 13.33 1.18
 18 4 4 20.85 1.33
 18 4 5 30.19 1.49
 18 4 6 -0.88 0.84
 18 4 7 7.58 1
 18 4 8 3.52 0.88
 18 5 -8 21.95 1.3
 18 5 -7 7.7 0.99
 18 5 -6 1.37 0.86
 18 5 -5 0.78 0.87
 18 5 -4 7.57 1.02
 18 5 -3 1.36 0.91
 18 5 -2 3.29 0.93
 18 5 -1 2.07 0.92
 18 5 0 -0.04 0.86
 18 5 1 2.4 0.92
 18 5 2 3.22 0.92
 18 5 3 1.78 0.88
 18 5 4 8.69 1.03
 18 5 5 1.66 0.88
 18 5 6 2.16 0.86
 18 5 7 7.89 1
 18 5 8 22.67 1.3
 18 6 -7 6.14 0.92
 18 6 -6 7.11 0.97
 18 6 -5 2.89 0.9
 18 6 -4 7.1 1.01
 18 6 -3 5.74 1.01
 18 6 -2 3.21 0.93
 18 6 -1 8.62 1.04
 18 6 0 0.88 0.87
 18 6 1 7.95 1.04
 18 6 2 3 0.93
 18 6 3 6.47 1.02
 18 6 4 6.73 1.01
 18 6 5 1.48 0.88
 18 6 6 7.79 1
 18 6 7 5.61 0.93
 18 7 -6 1.87 0.83
 18 7 -5 10.9 1.07
 18 7 -4 1.84 0.9
 18 7 -3 0.7 0.87
 18 7 -2 14.27 1.19
 18 7 -1 0.03 0.86
 18 7 0 0.9 0.86
 18 7 1 -0.08 0.85
 18 7 2 16.21 1.2
 18 7 3 0.95 0.86
 18 7 4 1.66 0.88
 18 7 5 12.2 1.09
 18 7 6 2.29 0.85
 18 8 -5 7.08 1
 18 8 -4 7.91 0.99
 18 8 -3 6.06 0.99
 18 8 -2 2.05 0.9
 18 8 -1 0.99 0.87
 18 8 0 2.83 0.9
 18 8 1 -0.01 0.83
 18 8 2 2.56 0.9
 18 8 3 7.76 1
 18 8 4 7.58 0.99
 18 8 5 6.97 0.99
 18 9 -3 0.02 0.83
 18 9 -2 10.35 1.06
 18 9 -1 5.21 0.91
 18 9 0 -0.84 0.81
 18 9 1 3.33 0.89
 18 9 2 12.68 1.07
 18 9 3 0.29 0.85
 19 0 1 3.51 0.94
 19 0 2 5.12 0.99
 19 0 3 31.39 1.52
 19 0 4 8.82 1.06
 19 0 5 -0.48 0.85
 19 0 6 1.26 0.83
 19 0 7 0.52 0.82
 19 1 -7 0.61 0.83
 19 1 -6 -0.64 0.8
 19 1 -5 0.88 0.85
 19 1 -4 0.88 0.86
 19 1 -3 6.22 1
 19 1 -2 26.47 1.44
 19 1 -1 1.29 0.91
 19 1 0 3.88 0.93
 19 1 1 0.81 0.9
 19 1 2 27.06 1.45
 19 1 3 5.07 0.99
 19 1 4 0.16 0.86
 19 1 5 1.32 0.86
 19 1 6 -0.55 0.81
 19 1 7 0.91 0.85
 19 2 -6 2.14 0.83
 19 2 -5 1.66 0.84
 19 2 -4 1.95 0.88
 19 2 -3 15.42 1.19
 19 2 -2 9.66 1.09
 19 2 -1 1.58 0.91
 19 2 0 -0.13 0.85
 19 2 1 2.1 0.9
 19 2 2 10.76 1.11
 19 2 3 15.43 1.19
 19 2 4 3.03 0.92
 19 2 5 0.56 0.85
 19 2 6 1.08 0.81
 19 3 -6 2.1 0.87
 19 3 -5 3.31 0.88
 19 3 -4 6.44 0.98
 19 3 -3 5.18 0.97
 19 3 -2 4.62 0.98
 19 3 -1 4.32 0.95
 19 3 0 3.63 0.93
 19 3 1 3.35 0.93
 19 3 2 7.31 1.01
 19 3 3 5.65 0.97
 19 3 4 8.31 1.02
 19 3 5 4.96 0.91
 19 3 6 1.6 0.87
 19 4 -5 1.77 0.82
 19 4 -4 13.46 1.12
 19 4 -3 4.81 0.94
 19 4 -2 3.19 0.91
 19 4 -1 5.95 0.99
 19 4 0 3.26 0.94
 19 4 1 5.5 0.99
 19 4 2 2.75 0.91
 19 4 3 4.66 0.93
 19 4 4 12.52 1.1
 19 4 5 2.08 0.85
 19 5 -5 0.78 0.84
 19 5 -4 5.18 0.93
 19 5 -3 2.24 0.87
 19 5 -2 8.68 1.04
 19 5 -1 19.93 1.25
 19 5 0 5.25 0.97
 19 5 1 19.76 1.27
 19 5 2 11.08 1.06
 19 5 3 1.52 0.86
 19 5 4 4.58 0.93
 19 5 5 -0.03 0.83
 19 6 -3 9.77 1.09
 19 6 -2 1.58 0.86
 19 6 -1 15.99 1.16
 19 6 0 2.69 0.88
 19 6 1 15.84 1.15
 19 6 2 0.78 0.84
 19 6 3 11.53 1.09
 19 7 -1 -0.1 0.86
 19 7 0 7.17 0.99
 19 7 1 0.49 0.86
 20 0 0 22.51 1.31
 20 0 1 1.94 0.89
 20 0 2 10.56 1.08
 20 1 -2 3.37 0.9
 20 1 -1 2.59 0.9
 20 1 0 0.37 0.85
 20 1 1 2.47 0.89
 20 1 2 3.63 0.91
 20 2 -1 0.44 0.86
 20 2 0 -0.41 0.84
 20 2 1 1.46 0.86

_iucr_refine_fcf_details
;
data_tz
_computing_structure_refinement   ''
_computing_data_collection         'Enraf-Nonius Express'
_computing_structure_solution      'SHELXS-97 (Sheldrick, 1990)'
_shelx_refln_list_code            4
loop_
  _space_group_symop_id
  _space_group_symop_operation_xyz
  1  x,y,z
  2  x+1/2,-y+1/2,-z
  3  -x,y+1/2,-z+1/2
  4  -x+1/2,-y,z+1/2

_space_group_crystal_system       orthorhombic
_space_group_IT_number            19
_space_group_name_H-M_alt         'P 21 21 21'
_space_group_name_Hall            ' P 2ac 2ab'
_symmetry_space_group_name_H-M    'P 21 21 21'
_symmetry_space_group_name_Hall   ' P 2ac 2ab'
_symmetry_Int_Tables_number       19
_cell_length_a                    8.264(4)
_cell_length_b                    8.901(2)
_cell_length_c                    8.9223(14)
_cell_angle_alpha                 90
_cell_angle_beta                  90
_cell_angle_gamma                 90
_cell_volume                      656.3(4)
loop_
  _refln_index_h
  _refln_index_k
  _refln_index_l
  _refln_F_squared_calc
  _refln_F_squared_meas
  _refln_F_squared_sigma
  _refln_F_squared_weight
  _refln_observed_status
-20 -2 -1 0.573 0.307 0.600 147.212 o
-20 -1 -2 1.834 2.353 0.628 134.417 o
-20 -1 -1 1.775 1.808 0.628 134.417 o
-19 -7 -1 0.215 -0.070 0.600 147.212 o
-19 -6 -3 7.554 6.821 0.761 91.640 o
-19 -6 -2 1.039 1.103 0.600 147.212 o
-19 -6 -1 10.949 11.164 0.810 80.914 o
-19 -5 -5 0.272 0.545 0.586 154.305 o
-19 -5 -4 3.760 3.617 0.649 125.885 o
-19 -5 -3 1.941 1.564 0.607 143.847 o
-19 -5 -2 7.089 6.060 0.726 100.664 o
-19 -5 -1 14.325 13.915 0.873 69.682 o
-19 -4 -5 0.959 1.236 0.573 161.924 o
-19 -4 -4 9.454 9.397 0.782 86.797 o
-19 -4 -3 3.283 3.358 0.656 123.221 o
-19 -4 -2 1.818 2.227 0.635 131.479 o
-19 -4 -1 4.213 4.154 0.691 111.088 o
-19 -3 -6 1.433 1.466 0.607 143.847 o
-19 -3 -5 2.168 2.311 0.614 140.596 o
-19 -3 -4 4.976 4.496 0.684 113.367 o
-19 -3 -3 3.590 3.617 0.677 115.717 o
-19 -3 -2 4.301 3.226 0.684 113.367 o
-19 -3 -1 2.417 3.016 0.663 120.640 o
-19 -2 -6 0.750 1.494 0.579 158.046 o
-19 -2 -5 1.091 1.159 0.586 154.305 o
-19 -2 -4 2.068 1.361 0.614 140.596 o
-19 -2 -3 10.300 10.766 0.831 76.886 o
-19 -2 -2 7.262 6.744 0.761 91.640 o
-19 -2 -1 1.414 1.103 0.635 131.479 o
-19 -1 -7 0.477 0.426 0.579 158.046 o
-19 -1 -6 0.033 -0.447 0.559 170.121 o
-19 -1 -5 1.144 0.614 0.593 150.696 o
-19 -1 -4 0.686 0.614 0.600 147.212 o
-19 -1 -3 3.820 4.343 0.698 108.878 o
-19 -1 -2 18.506 18.481 1.005 52.507 o
-19 -1 -1 1.011 0.901 0.635 131.479 o
-18 -9 -3 0.340 0.014 0.579 158.046 o
-18 -9 -2 8.532 7.226 0.740 96.901 o
-18 -9 -1 3.096 3.637 0.635 131.479 o
-18 -8 -5 4.854 4.943 0.698 108.878 o
-18 -8 -4 5.978 5.523 0.691 111.088 o
-18 -8 -3 5.196 4.231 0.691 111.088 o
-18 -8 -2 1.735 1.431 0.628 134.417 o
-18 -8 -1 0.621 0.691 0.607 143.847 o
-18 -7 -6 1.318 1.306 0.579 158.046 o
-18 -7 -5 8.399 7.610 0.747 95.098 o
-18 -7 -4 1.970 1.285 0.628 134.417 o
-18 -7 -3 0.560 0.489 0.607 143.847 o
-18 -7 -2 10.841 9.963 0.831 76.886 o
-18 -7 -1 0.028 0.021 0.600 147.212 o
-18 -6 -7 4.544 4.287 0.642 128.636 o
-18 -6 -6 5.388 4.964 0.677 115.717 o
-18 -6 -5 1.619 2.018 0.628 134.417 o
-18 -6 -4 4.476 4.957 0.705 106.732 o
-18 -6 -3 4.435 4.008 0.705 106.732 o
-18 -6 -2 2.173 2.241 0.649 125.885 o
-18 -6 -1 5.113 6.018 0.726 100.664 o
-18 -5 -8 15.362 15.325 0.908 64.425 o
-18 -5 -7 5.763 5.376 0.691 111.088 o
-18 -5 -6 0.718 0.956 0.600 147.212 o
-18 -5 -5 0.332 0.545 0.607 143.847 o
-18 -5 -4 5.105 5.285 0.712 104.650 o
-18 -5 -3 1.562 0.950 0.635 131.479 o
-18 -5 -2 2.364 2.297 0.649 125.885 o
-18 -5 -1 1.797 1.445 0.642 128.636 o
-18 -4 -8 1.989 1.983 0.600 147.212 o
-18 -4 -7 6.113 6.926 0.726 100.664 o
-18 -4 -6 0.164 -0.279 0.586 154.305 o
-18 -4 -5 20.613 21.937 1.061 47.125 o
-18 -4 -4 14.403 14.878 0.936 60.636 o
-18 -4 -3 9.052 9.328 0.817 79.537 o
-18 -4 -2 9.711 9.614 0.838 75.609 o
-18 -4 -1 5.321 5.215 0.747 95.098 o
-18 -3 -9 5.727 5.446 0.698 108.878 o
-18 -3 -8 10.455 10.291 0.789 85.267 o
-18 -3 -7 7.774 7.072 0.747 95.098 o
-18 -3 -6 6.006 6.186 0.726 100.664 o
-18 -3 -5 18.529 18.215 0.998 53.243 o
-18 -3 -4 0.290 0.454 0.621 137.454 o
-18 -3 -3 17.474 17.803 1.019 51.078 o
-18 -3 -2 6.648 6.926 0.789 85.267 o
-18 -3 -1 10.772 10.521 0.873 69.682 o
-18 -2 -9 0.978 1.005 0.573 161.924 o
-18 -2 -8 2.043 1.627 0.607 143.847 o
-18 -2 -7 7.280 7.582 0.754 93.345 o
-18 -2 -6 3.199 3.142 0.663 120.640 o
-18 -2 -5 2.659 3.002 0.670 118.140 o
-18 -2 -4 0.345 0.461 0.621 137.454 o
-18 -2 -3 23.660 23.480 1.131 41.487 o
-18 -2 -2 16.348 15.807 0.984 54.765 o
-18 -2 -1 7.821 7.952 0.824 78.194 o
-18 -1 -9 1.551 1.278 0.579 158.046 o
-18 -1 -8 1.351 1.201 0.593 150.696 o
-18 -1 -7 4.314 4.014 0.684 113.367 o
-18 -1 -6 17.341 16.924 0.970 56.352 o
-18 -1 -5 11.182 10.340 0.845 74.365 o
-18 -1 -4 13.566 12.616 0.908 64.425 o
-18 -1 -3 1.953 2.297 0.670 118.140 o
-18 -1 -2 4.723 3.840 0.719 102.628 o
-18 -1 -1 3.205 3.631 0.705 106.732 o
-17 -11 -3 0.285 0.412 0.586 154.305 o
-17 -11 -2 0.013 -0.265 0.552 174.455 o
-17 -11 -1 7.042 6.074 0.698 108.878 o
-17 -10 -5 1.662 1.501 0.600 147.212 o
-17 -10 -4 3.664 3.686 0.649 125.885 o
-17 -10 -3 2.630 2.625 0.635 131.479 o
-17 -10 -2 0.795 1.424 0.600 147.212 o
-17 -10 -1 0.051 0.426 0.586 154.305 o
-17 -9 -7 0.354 -0.028 0.579 158.046 o
-17 -9 -6 0.986 1.061 0.600 147.212 o
-17 -9 -5 20.643 20.806 1.012 51.785 o
-17 -9 -4 0.500 0.321 0.600 147.212 o
-17 -9 -3 3.150 2.828 0.663 120.640 o
-17 -9 -2 14.133 14.773 0.915 63.445 o
-17 -9 -1 0.632 0.859 0.621 137.454 o
-17 -8 -8 0.805 0.977 0.600 147.212 o
-17 -8 -7 1.665 1.815 0.607 143.847 o
-17 -8 -6 9.357 9.670 0.796 83.778 o
-17 -8 -5 0.501 0.503 0.593 150.696 o
-17 -8 -4 0.932 1.250 0.614 140.596 o
-17 -8 -3 1.427 1.738 0.635 131.479 o
-17 -8 -2 3.500 3.819 0.691 111.088 o
-17 -8 -1 8.175 8.301 0.803 82.327 o
-17 -7 -9 7.807 7.785 0.761 91.640 o
-17 -7 -8 6.428 6.730 0.712 104.650 o
-17 -7 -7 0.048 0.028 0.579 158.046 o
-17 -7 -6 1.166 1.543 0.621 137.454 o
-17 -7 -5 2.464 1.955 0.642 128.636 o
-17 -7 -4 2.317 2.486 0.663 120.640 o
-17 -7 -3 2.864 2.136 0.670 118.140 o
-17 -7 -2 8.467 7.924 0.810 80.914 o
-17 -7 -1 7.313 7.219 0.796 83.778 o
-17 -6 -9 2.954 3.212 0.628 134.417 o
-17 -6 -8 1.218 1.236 0.600 147.212 o
-17 -6 -7 1.864 1.948 0.628 134.417 o
-17 -6 -6 16.456 17.657 0.977 55.550 o
-17 -6 -5 2.291 2.981 0.670 118.140 o
-17 -6 -4 5.941 5.020 0.740 96.901 o
-17 -6 -3 9.545 9.223 0.838 75.609 o
-17 -6 -2 2.937 2.639 0.691 111.088 o
-17 -6 -1 0.983 0.691 0.642 128.636 o
-17 -5 -10 3.901 3.819 0.628 134.417 o
-17 -5 -9 0.627 0.510 0.579 158.046 o
-17 -5 -8 1.277 1.194 0.628 134.417 o
-17 -5 -7 2.401 2.234 0.642 128.636 o
-17 -5 -6 0.278 0.559 0.607 143.847 o
-17 -5 -5 8.507 8.231 0.803 82.327 o
-17 -5 -4 1.351 1.033 0.642 128.636 o
-17 -5 -3 0.633 0.789 0.649 125.885 o
-17 -5 -2 1.441 1.403 0.670 118.140 o
-17 -5 -1 9.260 8.525 0.803 82.327 o
-17 -4 -10 0.479 0.747 0.566 165.947 o
-17 -4 -9 4.501 5.041 0.691 111.088 o
-17 -4 -8 6.162 6.989 0.747 95.098 o
-17 -4 -7 6.063 5.704 0.726 100.664 o
-17 -4 -6 0.791 0.733 0.628 134.417 o
-17 -4 -5 7.452 7.645 0.803 82.327 o
-17 -4 -4 2.994 2.995 0.691 111.088 o
-17 -4 -3 2.733 2.262 0.656 123.221 o
-17 -4 -2 14.818 14.103 0.922 62.487 o
-17 -4 -1 3.303 3.840 0.691 111.088 o
-17 -3 -11 5.387 5.104 0.684 113.367 o
-17 -3 -10 24.384 24.876 1.082 45.319 o
-17 -3 -9 3.341 2.988 0.663 120.640 o
-17 -3 -8 19.020 19.486 1.019 51.078 o
-17 -3 -7 2.701 2.702 0.677 115.717 o
-17 -3 -6 3.283 3.170 0.684 113.367 o
-17 -3 -5 1.256 0.740 0.642 128.636 o
-17 -3 -4 6.697 5.921 0.740 96.901 o
-17 -3 -3 14.862 14.655 0.936 60.636 o
-17 -3 -2 1.372 1.152 0.642 128.636 o
-17 -3 -1 10.809 11.199 0.873 69.682 o
-17 -2 -11 0.712 0.894 0.559 170.121 o
-17 -2 -10 2.536 2.730 0.628 134.417 o
-17 -2 -9 12.143 12.064 0.852 73.151 o
-17 -2 -8 14.004 14.250 0.922 62.487 o
-17 -2 -7 0.721 0.621 0.621 137.454 o
-17 -2 -6 7.945 7.861 0.803 82.327 o
-17 -2 -5 15.297 15.395 0.984 54.765 o
-17 -2 -4 0.390 0.901 0.621 137.454 o
-17 -2 -3 15.455 15.276 0.963 57.172 o
-17 -2 -2 9.548 9.705 0.845 74.365 o
-17 -2 -1 26.490 27.522 1.201 36.803 o
-17 -1 -11 3.317 3.617 0.628 134.417 o
-17 -1 -10 14.864 15.374 0.901 65.427 o
-17 -1 -9 0.888 1.054 0.607 143.847 o
-17 -1 -8 8.664 8.127 0.796 83.778 o
-17 -1 -7 5.911 5.523 0.754 93.345 o
-17 -1 -6 50.487 49.549 1.648 19.549 o
-17 -1 -5 6.151 5.844 0.754 93.345 o
-17 -1 -4 91.198 90.504 2.353 9.587 o
-17 -1 -3 16.003 16.533 0.984 54.765 o
-17 -1 -2 18.672 18.439 1.026 50.385 o
-17 -1 -1 20.724 20.450 1.075 45.909 o
-16 -13 -2 3.613 3.344 0.621 137.454 o
-16 -13 -1 2.029 2.499 0.607 143.847 o
-16 -12 -5 2.571 2.611 0.628 134.417 o
-16 -12 -4 1.331 1.054 0.573 161.924 o
-16 -12 -3 0.431 0.656 0.573 161.924 o
-16 -12 -2 3.543 3.763 0.649 125.885 o
-16 -12 -1 2.523 2.814 0.635 131.479 o
-16 -11 -7 5.212 5.390 0.691 111.088 o
-16 -11 -6 3.225 2.842 0.635 131.479 o
-16 -11 -5 12.128 12.316 0.845 74.365 o
-16 -11 -4 4.012 3.854 0.670 118.140 o
-16 -11 -3 6.771 6.542 0.733 98.755 o
-16 -11 -2 3.968 4.140 0.684 113.367 o
-16 -11 -1 5.320 5.243 0.698 108.878 o
-16 -10 -8 1.443 1.257 0.579 158.046 o
-16 -10 -7 4.009 3.617 0.656 123.221 o
-16 -10 -6 0.088 0.161 0.586 154.305 o
-16 -10 -5 7.680 7.882 0.782 86.797 o
-16 -10 -4 15.731 15.583 0.943 59.741 o
-16 -10 -3 0.367 -0.237 0.593 150.696 o
-16 -10 -2 4.423 4.580 0.705 106.732 o
-16 -10 -1 1.850 2.011 0.656 123.221 o
-16 -9 -9 12.224 12.923 0.831 76.886 o
-16 -9 -8 9.273 8.560 0.768 89.981 o
-16 -9 -7 0.475 0.887 0.607 143.847 o
-16 -9 -6 7.829 7.596 0.768 89.981 o
-16 -9 -5 9.533 9.572 0.824 78.194 o
-16 -9 -4 9.503 8.595 0.817 79.537 o
-16 -9 -3 1.891 2.269 0.656 123.221 o
-16 -9 -2 24.004 23.836 1.145 40.481 o
-16 -9 -1 23.145 21.455 1.089 44.739 o
-16 -8 -10 4.315 4.985 0.656 123.221 o
-16 -8 -9 0.166 0.377 0.573 161.924 o
-16 -8 -8 3.173 3.044 0.656 123.221 o
-16 -8 -7 17.836 18.627 0.998 53.243 o
-16 -8 -6 2.665 2.883 0.677 115.717 o
-16 -8 -5 26.899 28.053 1.222 35.552 o
-16 -8 -4 6.860 6.465 0.775 88.368 o
-16 -8 -3 29.222 29.735 1.278 32.511 o
-16 -8 -2 4.720 5.013 0.754 93.345 o
-16 -8 -1 1.116 1.738 0.649 125.885 o
-16 -7 -11 2.450 2.039 0.621 137.454 o
-16 -7 -10 2.695 2.416 0.621 137.454 o
-16 -7 -9 6.080 5.990 0.726 100.664 o
-16 -7 -8 7.191 6.367 0.754 93.345 o
-16 -7 -7 3.154 2.807 0.684 113.367 o
-16 -7 -6 13.994 13.838 0.922 62.487 o
-16 -7 -5 18.329 18.118 1.040 49.042 o
-16 -7 -4 6.895 6.151 0.761 91.640 o
-16 -7 -3 3.964 3.966 0.712 104.650 o
-16 -7 -2 32.104 31.390 1.278 32.511 o
-16 -7 -1 2.263 2.297 0.670 118.140 o
-16 -6 -11 1.382 0.740 0.579 158.046 o
-16 -6 -10 8.067 8.350 0.761 91.640 o
-16 -6 -9 3.850 3.435 0.663 120.640 o
-16 -6 -8 14.584 14.864 0.943 59.741 o
-16 -6 -7 12.663 12.358 0.901 65.427 o
-16 -6 -6 4.412 5.369 0.733 98.755 o
-16 -6 -5 6.542 6.179 0.747 95.098 o
-16 -6 -4 1.664 1.962 0.642 128.636 o
-16 -6 -3 20.608 20.666 1.061 47.125 o
-16 -6 -2 32.882 31.257 1.278 32.511 o
-16 -6 -1 5.496 6.060 0.747 95.098 o
-16 -5 -12 16.469 16.149 0.915 63.445 o
-16 -5 -11 0.928 0.859 0.586 154.305 o
-16 -5 -10 8.713 9.537 0.796 83.778 o
-16 -5 -9 2.482 2.367 0.649 125.885 o
-16 -5 -8 34.512 34.106 1.340 29.535 o
-16 -5 -7 5.725 5.662 0.754 93.345 o
-16 -5 -6 3.280 3.156 0.663 120.640 o
-16 -5 -5 1.948 1.431 0.628 134.417 o
-16 -5 -4 0.571 1.473 0.614 140.596 o
-16 -5 -3 0.642 0.936 0.621 137.454 o
-16 -5 -2 0.843 1.375 0.635 131.479 o
-16 -5 -1 3.533 3.526 0.684 113.367 o
-16 -4 -12 1.442 1.962 0.586 154.305 o
-16 -4 -11 0.164 0.216 0.579 158.046 o
-16 -4 -10 0.219 0.538 0.586 154.305 o
-16 -4 -9 5.873 6.444 0.747 95.098 o
-16 -4 -8 0.286 0.112 0.621 137.454 o
-16 -4 -7 15.949 15.199 0.943 59.741 o
-16 -4 -6 3.762 3.966 0.677 115.717 o
-16 -4 -5 11.977 11.736 0.873 69.682 o
-16 -4 -4 26.407 26.272 1.180 38.121 o
-16 -4 -3 30.050 30.280 1.257 33.604 o
-16 -4 -2 3.108 2.856 0.677 115.717 o
-16 -4 -1 4.642 4.727 0.712 104.650 o
-16 -3 -12 5.454 4.629 0.663 120.640 o
-16 -3 -11 4.108 3.714 0.670 118.140 o
-16 -3 -10 22.878 21.713 1.068 46.511 o
-16 -3 -9 16.766 16.637 0.977 55.550 o
-16 -3 -8 29.421 29.463 1.264 33.234 o
-16 -3 -7 8.876 10.047 0.817 79.537 o
-16 -3 -6 1.173 0.412 0.607 143.847 o
-16 -3 -5 10.792 11.562 0.866 70.810 o
-16 -3 -4 2.224 2.046 0.642 128.636 o
-16 -3 -3 0.771 0.517 0.614 140.596 o
-16 -3 -2 12.998 12.825 0.901 65.427 o
-16 -3 -1 34.244 33.750 1.327 30.160 o
-16 -2 -13 3.914 3.037 0.635 131.479 o
-16 -2 -12 6.355 7.066 0.712 104.650 o
-16 -2 -11 5.780 5.816 0.726 100.664 o
-16 -2 -10 4.784 5.153 0.726 100.664 o
-16 -2 -9 3.259 3.044 0.691 111.088 o
-16 -2 -8 2.463 2.451 0.677 115.717 o
-16 -2 -7 9.304 8.273 0.789 85.267 o
-16 -2 -6 9.279 10.040 0.824 78.194 o
-16 -2 -5 11.604 12.344 0.887 67.504 o
-16 -2 -4 0.686 0.356 0.614 140.596 o
-16 -2 -3 7.727 7.938 0.782 86.797 o
-16 -2 -2 5.059 4.992 0.726 100.664 o
-16 -2 -1 9.347 9.349 0.824 78.194 o
-16 -1 -13 0.360 1.033 0.573 161.924 o
-16 -1 -12 9.155 8.776 0.761 91.640 o
-16 -1 -11 9.613 10.012 0.796 83.778 o
-16 -1 -10 5.332 5.313 0.719 102.628 o
-16 -1 -9 2.121 1.438 0.635 131.479 o
-16 -1 -8 1.009 0.356 0.586 154.305 o
-16 -1 -7 3.296 3.631 0.663 120.640 o
-16 -1 -6 10.809 10.961 0.852 73.151 o
-16 -1 -5 2.553 2.932 0.663 120.640 o
-16 -1 -4 3.127 3.358 0.677 115.717 o
-16 -1 -3 5.922 5.760 0.740 96.901 o
-16 -1 -2 15.921 15.772 0.956 58.009 o
-16 -1 -1 3.412 3.177 0.677 115.717 o
-15 -14 -3 0.736 0.782 0.586 154.305 o
-15 -14 -2 0.086 -0.307 0.545 178.957 o
-15 -14 -1 1.070 1.801 0.579 158.046 o
-15 -13 -6 5.650 4.915 0.684 113.367 o
-15 -13 -5 1.992 1.697 0.600 147.212 o
-15 -13 -4 4.410 3.889 0.656 123.221 o
-15 -13 -3 0.005 -0.391 0.566 165.947 o
-15 -13 -2 3.690 4.280 0.663 120.640 o
-15 -13 -1 0.709 1.501 0.600 147.212 o
-15 -12 -8 0.792 0.915 0.586 154.305 o
-15 -12 -7 2.391 2.178 0.607 143.847 o
-15 -12 -6 6.046 5.739 0.705 106.732 o
-15 -12 -5 0.555 0.342 0.586 154.305 o
-15 -12 -4 8.875 9.328 0.796 83.778 o
-15 -12 -3 3.339 3.798 0.670 118.140 o
-15 -12 -2 6.117 6.402 0.733 98.755 o
-15 -12 -1 0.399 0.182 0.586 154.305 o
-15 -11 -9 9.475 10.061 0.775 88.368 o
-15 -11 -8 4.516 4.706 0.684 113.367 o
-15 -11 -7 9.140 9.188 0.789 85.267 o
-15 -11 -6 2.457 2.863 0.642 128.636 o
-15 -11 -5 6.702 6.458 0.747 95.098 o
-15 -11 -4 1.468 1.613 0.642 128.636 o
-15 -11 -3 22.619 22.565 1.117 42.530 o
-15 -11 -2 5.481 5.180 0.740 96.901 o
-15 -11 -1 23.946 23.898 1.145 40.481 o
-15 -10 -10 9.593 10.186 0.768 89.981 o
-15 -10 -9 2.859 2.814 0.635 131.479 o
-15 -10 -8 0.810 1.005 0.607 143.847 o
-15 -10 -7 10.209 10.745 0.831 76.886 o
-15 -10 -6 4.304 4.440 0.698 108.878 o
-15 -10 -5 5.577 5.362 0.740 96.901 o
-15 -10 -4 11.531 11.506 0.894 66.454 o
-15 -10 -3 25.382 24.317 1.166 39.040 o
-15 -10 -2 21.433 21.245 1.110 43.067 o
-15 -10 -1 13.976 13.552 0.915 63.445 o
-15 -9 -11 1.645 1.403 0.600 147.212 o
-15 -9 -10 6.136 5.781 0.705 106.732 o
-15 -9 -9 3.136 3.547 0.677 115.717 o
-15 -9 -8 7.606 7.156 0.768 89.981 o
-15 -9 -7 16.026 16.672 0.984 54.765 o
-15 -9 -6 27.349 27.773 1.229 35.149 o
-15 -9 -5 13.169 13.572 0.943 59.741 o
-15 -9 -4 49.116 47.930 1.585 21.129 o
-15 -9 -3 12.986 12.777 0.894 66.454 o
-15 -9 -2 8.184 7.624 0.782 86.797 o
-15 -9 -1 5.763 5.788 0.747 95.098 o
-15 -8 -12 7.266 6.786 0.712 104.650 o
-15 -8 -11 1.347 0.614 0.579 158.046 o
-15 -8 -10 20.574 21.525 1.047 48.390 o
-15 -8 -9 15.200 14.773 0.936 60.636 o
-15 -8 -8 0.881 0.098 0.621 137.454 o
-15 -8 -7 23.472 23.263 1.138 40.979 o
-15 -8 -6 0.486 0.433 0.600 147.212 o
-15 -8 -5 3.542 3.966 0.705 106.732 o
-15 -8 -4 8.705 8.406 0.810 80.914 o
-15 -8 -3 52.170 52.572 1.676 18.902 o
-15 -8 -2 9.029 8.476 0.817 79.537 o
-15 -8 -1 41.452 40.082 1.452 25.166 o
-15 -7 -12 0.082 0.293 0.545 178.957 o
-15 -7 -11 3.691 3.274 0.656 123.221 o
-15 -7 -10 7.766 7.931 0.768 89.981 o
-15 -7 -9 2.229 1.724 0.649 125.885 o
-15 -7 -8 11.649 11.471 0.887 67.504 o
-15 -7 -7 8.388 8.176 0.789 85.267 o
-15 -7 -6 47.061 46.624 1.564 21.699 o
-15 -7 -5 7.417 6.556 0.761 91.640 o
-15 -7 -4 49.505 46.443 1.571 21.507 o
-15 -7 -3 8.692 8.490 0.824 78.194 o
-15 -7 -2 54.455 52.321 1.676 18.902 o
-15 -7 -1 3.543 4.440 0.705 106.732 o
-15 -6 -13 1.903 1.976 0.607 143.847 o
-15 -6 -12 1.645 1.438 0.600 147.212 o
-15 -6 -11 9.427 9.244 0.782 86.797 o
-15 -6 -10 2.245 1.892 0.635 131.479 o
-15 -6 -9 13.177 12.909 0.915 63.445 o
-15 -6 -8 3.811 3.973 0.677 115.717 o
-15 -6 -7 12.377 12.658 0.887 67.504 o
-15 -6 -6 0.156 0.251 0.586 154.305 o
-15 -6 -5 3.906 4.405 0.691 111.088 o
-15 -6 -4 25.601 26.677 1.187 37.674 o
-15 -6 -3 44.424 43.810 1.522 22.910 o
-15 -6 -2 2.230 1.662 0.656 123.221 o
-15 -6 -1 62.676 59.889 1.815 16.106 o
-15 -5 -13 7.787 7.771 0.719 102.628 o
-15 -5 -12 8.429 8.427 0.761 91.640 o
-15 -5 -11 4.889 4.866 0.705 106.732 o
-15 -5 -10 9.380 9.523 0.824 78.194 o
-15 -5 -9 23.871 22.418 1.131 41.487 o
-15 -5 -8 7.044 6.486 0.754 93.345 o
-15 -5 -7 1.931 2.004 0.635 131.479 o
-15 -5 -6 4.877 4.503 0.705 106.732 o
-15 -5 -5 3.263 3.058 0.677 115.717 o
-15 -5 -4 21.207 19.940 1.054 47.751 o
-15 -5 -3 20.866 19.668 1.040 49.042 o
-15 -5 -2 12.136 11.806 0.880 68.580 o
-15 -5 -1 15.976 16.917 0.984 54.765 o
-15 -4 -13 0.252 -0.007 0.559 170.121 o
-15 -4 -12 3.732 3.435 0.656 123.221 o
-15 -4 -11 12.353 12.337 0.873 69.682 o
-15 -4 -10 0.944 0.859 0.621 137.454 o
-15 -4 -9 6.442 6.737 0.740 96.901 o
-15 -4 -8 11.736 11.310 0.859 71.966 o
-15 -4 -7 22.859 22.719 1.103 43.614 o
-15 -4 -6 1.902 1.494 0.621 137.454 o
-15 -4 -5 4.914 3.651 0.691 111.088 o
-15 -4 -4 11.458 11.261 0.859 71.966 o
-15 -4 -3 9.705 9.104 0.810 80.914 o
-15 -4 -2 10.503 9.907 0.831 76.886 o
-15 -4 -1 26.798 25.099 1.145 40.481 o
-15 -3 -14 2.795 2.981 0.628 134.417 o
-15 -3 -13 1.062 1.047 0.579 158.046 o
-15 -3 -12 2.300 2.297 0.628 134.417 o
-15 -3 -11 6.680 7.408 0.775 88.368 o
-15 -3 -10 8.912 9.244 0.838 75.609 o
-15 -3 -9 0.271 0.510 0.593 150.696 o
-15 -3 -8 0.577 0.600 0.593 150.696 o
-15 -3 -7 3.620 4.343 0.691 111.088 o
-15 -3 -6 1.980 2.290 0.635 131.479 o
-15 -3 -5 23.647 23.508 1.110 43.067 o
-15 -3 -4 14.471 14.096 0.915 63.445 o
-15 -3 -3 16.752 17.028 0.963 57.172 o
-15 -3 -2 5.687 5.062 0.705 106.732 o
-15 -3 -1 5.512 5.006 0.712 104.650 o
-15 -2 -14 8.457 8.734 0.726 100.664 o
-15 -2 -13 3.599 2.451 0.635 131.479 o
-15 -2 -12 3.587 3.854 0.670 118.140 o
-15 -2 -11 3.165 3.973 0.691 111.088 o
-15 -2 -10 15.879 15.164 0.970 56.352 o
-15 -2 -9 1.587 1.047 0.607 143.847 o
-15 -2 -8 10.558 10.794 0.831 76.886 o
-15 -2 -7 7.365 7.757 0.775 88.368 o
-15 -2 -6 7.880 8.064 0.775 88.368 o
-15 -2 -5 0.629 1.194 0.600 147.212 o
-15 -2 -4 19.776 20.289 1.040 49.042 o
-15 -2 -3 19.523 18.606 1.012 51.785 o
-15 -2 -2 6.417 6.381 0.733 98.755 o
-15 -2 -1 1.126 1.634 0.607 143.847 o
-15 -1 -14 3.422 3.267 0.614 140.596 o
-15 -1 -13 5.556 5.180 0.691 111.088 o
-15 -1 -12 3.750 3.973 0.670 118.140 o
-15 -1 -11 14.760 14.543 0.943 59.741 o
-15 -1 -10 2.519 2.779 0.642 128.636 o
-15 -1 -9 4.905 5.250 0.698 108.878 o
-15 -1 -8 14.569 14.054 0.915 63.445 o
-15 -1 -7 0.047 0.733 0.586 154.305 o
-15 -1 -6 5.923 6.228 0.733 98.755 o
-15 -1 -5 0.884 0.684 0.600 147.212 o
-15 -1 -4 2.422 2.206 0.635 131.479 o
-15 -1 -3 10.565 10.745 0.817 79.537 o
-15 -1 -2 42.560 39.314 1.410 26.683 o
-15 -1 -1 5.883 4.845 0.698 108.878 o
-14 -15 -4 5.766 5.809 0.691 111.088 o
-14 -15 -3 2.470 1.871 0.579 158.046 o
-14 -15 -2 1.134 0.768 0.566 165.947 o
-14 -15 -1 0.633 0.489 0.566 165.947 o
-14 -14 -6 5.334 7.401 0.726 100.664 o
-14 -14 -5 0.206 -0.140 0.566 165.947 o
-14 -14 -4 2.564 2.311 0.628 134.417 o
-14 -14 -3 1.953 2.772 0.628 134.417 o
-14 -14 -2 3.186 2.548 0.642 128.636 o
-14 -14 -1 17.846 16.798 0.963 57.172 o
-14 -13 -8 3.661 3.142 0.607 143.847 o
-14 -13 -7 4.757 4.838 0.663 120.640 o
-14 -13 -6 4.242 3.596 0.670 118.140 o
-14 -13 -5 15.196 14.278 0.915 63.445 o
-14 -13 -4 18.454 19.046 1.005 52.507 o
-14 -13 -3 3.478 3.575 0.677 115.717 o
-14 -13 -2 3.015 2.660 0.656 123.221 o
-14 -13 -1 2.548 1.948 0.663 120.640 o
-14 -12 -9 6.125 6.123 0.691 111.088 o
-14 -12 -8 1.782 1.306 0.614 140.596 o
-14 -12 -7 1.997 2.004 0.635 131.479 o
-14 -12 -6 0.500 -0.230 0.586 154.305 o
-14 -12 -5 1.236 1.075 0.635 131.479 o
-14 -12 -4 4.483 4.922 0.726 100.664 o
-14 -12 -3 2.647 3.079 0.691 111.088 o
-14 -12 -2 12.379 13.049 0.922 62.487 o
-14 -12 -1 0.014 0.272 0.614 140.596 o
-14 -11 -11 1.757 1.117 0.593 150.696 o
-14 -11 -10 4.015 3.519 0.642 128.636 o
-14 -11 -9 1.649 1.627 0.614 140.596 o
-14 -11 -8 6.250 6.284 0.740 96.901 o
-14 -11 -7 2.284 2.339 0.656 123.221 o
-14 -11 -6 1.459 0.880 0.635 131.479 o
-14 -11 -5 3.470 3.889 0.705 106.732 o
-14 -11 -4 6.897 6.521 0.775 88.368 o
-14 -11 -3 2.272 2.122 0.635 131.479 o
-14 -11 -2 5.580 5.516 0.733 98.755 o
-14 -11 -1 10.235 10.054 0.838 75.609 o
-14 -10 -11 3.365 3.589 0.642 128.636 o
-14 -10 -10 3.407 3.617 0.663 120.640 o
-14 -10 -9 4.907 4.894 0.712 104.650 o
-14 -10 -8 1.793 1.424 0.656 123.221 o
-14 -10 -7 10.345 10.417 0.852 73.151 o
-14 -10 -6 2.074 2.367 0.649 125.885 o
-14 -10 -5 8.813 8.441 0.803 82.327 o
-14 -10 -4 2.555 1.836 0.656 123.221 o
-14 -10 -3 14.383 14.285 0.922 62.487 o
-14 -10 -2 7.802 7.931 0.796 83.778 o
-14 -10 -1 1.804 1.145 0.628 134.417 o
-14 -9 -12 6.502 7.045 0.705 106.732 o
-14 -9 -11 0.605 0.433 0.593 150.696 o
-14 -9 -10 0.074 0.328 0.593 150.696 o
-14 -9 -9 6.197 4.014 0.705 106.732 o
-14 -9 -8 18.627 19.207 1.061 47.125 o
-14 -9 -7 0.251 0.503 0.600 147.212 o
-14 -9 -6 0.707 0.586 0.621 137.454 o
-14 -9 -5 0.524 1.012 0.621 137.454 o
-14 -9 -4 1.929 2.255 0.642 128.636 o
-14 -9 -3 1.277 1.354 0.628 134.417 o
-14 -9 -2 0.170 0.307 0.593 150.696 o
-14 -9 -1 4.942 6.605 0.740 96.901 o
-14 -8 -13 0.253 0.014 0.538 183.636 o
-14 -8 -12 4.702 4.203 0.677 115.717 o
-14 -8 -11 4.672 4.468 0.684 113.367 o
-14 -8 -10 0.917 0.705 0.607 143.847 o
-14 -8 -9 11.078 10.850 0.880 68.580 o
-14 -8 -8 2.792 2.688 0.656 123.221 o
-14 -8 -7 2.075 2.388 0.663 120.640 o
-14 -8 -6 16.987 16.735 0.991 53.996 o
-14 -8 -5 19.205 19.744 1.047 48.390 o
-14 -8 -4 3.382 3.344 0.677 115.717 o
-14 -8 -3 3.546 3.142 0.677 115.717 o
-14 -8 -2 2.207 1.676 0.642 128.636 o
-14 -8 -1 2.995 2.814 0.656 123.221 o
-14 -7 -13 1.278 1.292 0.586 154.305 o
-14 -7 -12 1.704 2.339 0.614 140.596 o
-14 -7 -11 23.196 23.284 1.110 43.067 o
-14 -7 -10 5.959 5.697 0.754 93.345 o
-14 -7 -9 8.943 8.846 0.803 82.327 o
-14 -7 -8 7.755 7.903 0.782 86.797 o
-14 -7 -7 11.761 10.780 0.859 71.966 o
-14 -7 -6 16.363 16.330 0.963 57.172 o
-14 -7 -5 2.130 2.451 0.649 125.885 o
-14 -7 -4 6.414 6.144 0.740 96.901 o
-14 -7 -3 3.896 3.777 0.677 115.717 o
-14 -7 -2 10.098 10.249 0.824 78.194 o
-14 -7 -1 25.954 26.195 1.159 39.511 o
-14 -6 -14 0.179 -0.035 0.538 183.636 o
-14 -6 -13 1.926 2.520 0.621 137.454 o
-14 -6 -12 0.057 0.147 0.579 158.046 o
-14 -6 -11 2.516 2.800 0.670 118.140 o
-14 -6 -10 4.964 4.643 0.698 108.878 o
-14 -6 -9 4.558 4.224 0.705 106.732 o
-14 -6 -8 7.245 6.528 0.761 91.640 o
-14 -6 -7 9.218 9.593 0.817 79.537 o
-14 -6 -6 19.385 20.456 1.054 47.751 o
-14 -6 -5 13.638 14.250 0.922 62.487 o
-14 -6 -4 9.712 8.825 0.796 83.778 o
-14 -6 -3 16.808 17.084 0.977 55.550 o
-14 -6 -2 8.434 8.539 0.775 88.368 o
-14 -6 -1 1.456 1.222 0.614 140.596 o
-14 -5 -14 0.841 0.524 0.566 165.947 o
-14 -5 -13 1.634 2.192 0.628 134.417 o
-14 -5 -12 2.629 2.472 0.656 123.221 o
-14 -5 -11 30.142 32.521 1.320 30.480 o
-14 -5 -10 27.517 28.255 1.208 36.379 o
-14 -5 -9 9.516 10.110 0.831 76.886 o
-14 -5 -8 0.566 0.216 0.586 154.305 o
-14 -5 -7 5.507 5.641 0.719 102.628 o
-14 -5 -6 1.428 1.138 0.607 143.847 o
-14 -5 -5 4.902 4.782 0.691 111.088 o
-14 -5 -4 1.962 2.018 0.621 137.454 o
-14 -5 -3 2.212 2.318 0.628 134.417 o
-14 -5 -2 15.241 15.499 0.915 63.445 o
-14 -5 -1 63.938 62.745 1.815 16.106 o
-14 -4 -15 1.765 1.068 0.586 154.305 o
-14 -4 -14 1.485 2.164 0.614 140.596 o
-14 -4 -13 1.321 0.908 0.593 150.696 o
-14 -4 -12 4.622 4.852 0.719 102.628 o
-14 -4 -11 3.739 4.077 0.691 111.088 o
-14 -4 -10 1.328 2.074 0.642 128.636 o
-14 -4 -9 31.918 32.297 1.299 31.471 o
-14 -4 -8 4.947 4.776 0.698 108.878 o
-14 -4 -7 10.958 11.324 0.852 73.151 o
-14 -4 -6 50.357 50.960 1.641 19.715 o
-14 -4 -5 25.915 24.883 1.131 41.487 o
-14 -4 -4 46.251 45.807 1.522 22.910 o
-14 -4 -3 6.553 5.955 0.705 106.732 o
-14 -4 -2 12.531 12.567 0.845 74.365 o
-14 -4 -1 19.939 19.709 0.977 55.550 o
-14 -3 -15 1.306 1.410 0.579 158.046 o
-14 -3 -14 12.171 11.904 0.831 76.886 o
-14 -3 -13 2.140 2.004 0.635 131.479 o
-14 -3 -12 17.533 18.844 1.033 49.707 o
-14 -3 -11 1.941 1.892 0.635 131.479 o
-14 -3 -10 21.406 20.868 1.061 47.125 o
-14 -3 -9 2.712 3.135 0.670 118.140 o
-14 -3 -8 2.618 2.974 0.663 120.640 o
-14 -3 -7 26.394 26.154 1.166 39.040 o
-14 -3 -6 9.753 10.326 0.810 80.914 o
-14 -3 -5 4.258 3.449 0.656 123.221 o
-14 -3 -4 11.313 11.164 0.824 78.194 o
-14 -3 -3 11.237 11.429 0.817 79.537 o
-14 -3 -2 4.329 4.468 0.635 131.479 o
-14 -3 -1 58.677 58.521 1.669 19.061 o
-14 -2 -15 23.127 22.684 1.012 51.785 o
-14 -2 -14 1.611 1.194 0.614 140.596 o
-14 -2 -13 4.679 4.657 0.691 111.088 o
-14 -2 -12 31.815 31.767 1.306 31.136 o
-14 -2 -11 18.831 20.268 1.033 49.707 o
-14 -2 -10 5.178 5.411 0.719 102.628 o
-14 -2 -9 33.865 34.434 1.334 29.845 o
-14 -2 -8 2.198 2.060 0.642 128.636 o
-14 -2 -7 56.813 55.889 1.738 17.561 o
-14 -2 -6 20.681 20.456 1.040 49.042 o
-14 -2 -5 12.968 12.462 0.845 74.365 o
-14 -2 -4 28.987 29.009 1.173 38.576 o
-14 -2 -3 7.074 7.484 0.691 111.088 o
-14 -2 -2 32.553 33.317 1.208 36.379 o
-14 -2 -1 28.860 28.695 1.124 42.004 o
-14 -1 -15 3.201 3.030 0.614 140.596 o
-14 -1 -14 27.046 27.131 1.152 39.992 o
-14 -1 -13 30.875 31.292 1.278 32.511 o
-14 -1 -12 18.035 19.186 1.054 47.751 o
-14 -1 -11 8.669 8.657 0.775 88.368 o
-14 -1 -10 9.143 9.956 0.831 76.886 o
-14 -1 -9 41.280 41.157 1.473 24.455 o
-14 -1 -8 28.635 29.121 1.236 34.753 o
-14 -1 -7 17.252 17.028 0.977 55.550 o
-14 -1 -6 21.159 21.692 1.061 47.125 o
-14 -1 -5 44.677 45.870 1.508 23.336 o
-14 -1 -4 55.862 56.084 1.662 19.221 o
-14 -1 -3 2.249 2.430 0.586 154.305 o
-14 -1 -2 81.425 81.009 2.067 12.427 o
-14 -1 -1 9.187 9.160 0.733 98.755 o
-13 -16 -4 1.825 2.388 0.607 143.847 o
-13 -16 -3 5.774 5.599 0.663 120.640 o
-13 -16 -2 0.132 -0.384 0.531 188.500 o
-13 -16 -1 4.148 4.280 0.796 83.778 o
-13 -15 -7 0.105 0.314 0.538 183.636 o
-13 -15 -6 12.622 12.567 0.817 79.537 o
-13 -15 -5 10.860 10.836 0.803 82.327 o
-13 -15 -4 10.616 11.038 0.824 78.194 o
-13 -15 -3 0.157 0.845 0.586 154.305 o
-13 -15 -2 3.153 2.786 0.649 125.885 o
-13 -15 -1 1.469 1.096 0.607 143.847 o
-13 -14 -8 1.861 1.913 0.593 150.696 o
-13 -14 -7 7.420 8.238 0.747 95.098 o
-13 -14 -6 0.333 0.538 0.586 154.305 o
-13 -14 -5 1.556 1.913 0.614 140.596 o
-13 -14 -4 3.433 3.191 0.670 118.140 o
-13 -14 -3 6.652 6.647 0.754 93.345 o
-13 -14 -2 2.817 3.030 0.684 113.367 o
-13 -14 -1 46.322 46.547 1.571 21.507 o
-13 -13 -10 3.750 4.021 0.656 123.221 o
-13 -13 -9 0.061 0.845 0.559 170.121 o
-13 -13 -8 6.874 6.919 0.747 95.098 o
-13 -13 -7 8.700 9.663 0.817 79.537 o
-13 -13 -6 18.923 18.823 1.033 49.707 o
-13 -13 -5 2.184 1.906 0.663 120.640 o
-13 -13 -4 13.438 12.853 0.922 62.487 o
-13 -13 -3 5.842 5.257 0.768 89.981 o
-13 -13 -2 32.351 32.612 1.334 29.845 o
-13 -13 -1 10.757 11.939 0.908 64.425 o
-13 -12 -11 12.864 12.169 0.803 82.327 o
-13 -12 -10 0.642 -0.049 0.579 158.046 o
-13 -12 -9 1.579 1.515 0.621 137.454 o
-13 -12 -8 8.179 9.181 0.810 80.914 o
-13 -12 -7 11.790 11.450 0.880 68.580 o
-13 -12 -6 7.757 7.945 0.817 79.537 o
-13 -12 -5 0.818 0.698 0.642 128.636 o
-13 -12 -4 7.859 8.783 0.796 83.778 o
-13 -12 -3 5.937 6.172 0.747 95.098 o
-13 -12 -2 16.231 16.009 0.970 56.352 o
-13 -12 -1 27.137 26.321 1.180 38.121 o
-13 -11 -12 5.891 5.823 0.677 115.717 o
-13 -11 -11 1.487 1.648 0.600 147.212 o
-13 -11 -10 8.361 8.930 0.789 85.267 o
-13 -11 -9 6.329 6.123 0.754 93.345 o
-13 -11 -8 18.226 17.929 1.033 49.707 o
-13 -11 -7 11.377 11.646 0.908 64.425 o
-13 -11 -6 3.555 3.554 0.691 111.088 o
-13 -11 -5 19.215 19.828 1.040 49.042 o
-13 -11 -4 0.988 0.614 0.614 140.596 o
-13 -11 -3 12.501 12.623 0.894 66.454 o
-13 -11 -2 1.105 0.712 0.621 137.454 o
-13 -11 -1 0.173 0.447 0.600 147.212 o
-13 -10 -13 8.172 8.329 0.747 95.098 o
-13 -10 -12 4.208 4.014 0.656 123.221 o
-13 -10 -11 2.622 2.374 0.642 128.636 o
-13 -10 -10 1.011 1.124 0.628 134.417 o
-13 -10 -9 6.067 6.549 0.782 86.797 o
-13 -10 -8 1.146 1.452 0.635 131.479 o
-13 -10 -7 5.744 5.550 0.740 96.901 o
-13 -10 -6 2.085 2.157 0.656 123.221 o
-13 -10 -5 4.905 4.461 0.719 102.628 o
-13 -10 -4 12.260 12.358 0.901 65.427 o
-13 -10 -3 14.001 13.733 0.929 61.551 o
-13 -10 -2 16.056 16.302 0.970 56.352 o
-13 -10 -1 3.603 3.589 0.684 113.367 o
-13 -9 -13 12.054 13.223 0.845 74.365 o
-13 -9 -12 5.437 5.166 0.712 104.650 o
-13 -9 -11 2.384 2.318 0.663 120.640 o
-13 -9 -10 3.513 3.679 0.712 104.650 o
-13 -9 -9 0.872 1.138 0.628 134.417 o
-13 -9 -8 8.205 8.127 0.803 82.327 o
-13 -9 -7 7.445 7.324 0.789 85.267 o
-13 -9 -6 22.064 21.881 1.096 44.171 o
-13 -9 -5 1.774 1.550 0.649 125.885 o
-13 -9 -4 1.169 1.815 0.635 131.479 o
-13 -9 -3 1.405 1.920 0.635 131.479 o
-13 -9 -2 7.126 6.842 0.761 91.640 o
-13 -9 -1 4.010 3.791 0.677 115.717 o
-13 -8 -14 3.346 3.037 0.614 140.596 o
-13 -8 -13 7.448 7.610 0.740 96.901 o
-13 -8 -12 1.215 1.515 0.628 134.417 o
-13 -8 -11 2.086 1.787 0.649 125.885 o
-13 -8 -10 8.521 9.181 0.796 83.778 o
-13 -8 -9 6.985 7.156 0.775 88.368 o
-13 -8 -8 2.665 2.339 0.670 118.140 o
-13 -8 -7 23.812 24.157 1.145 40.481 o
-13 -8 -6 0.614 0.761 0.614 140.596 o
-13 -8 -5 3.963 4.203 0.698 108.878 o
-13 -8 -4 4.007 3.707 0.684 113.367 o
-13 -8 -3 8.514 9.083 0.789 85.267 o
-13 -8 -2 0.640 1.019 0.593 150.696 o
-13 -8 -1 0.496 0.880 0.579 158.046 o
-13 -7 -15 3.339 3.540 0.635 131.479 o
-13 -7 -14 6.751 6.647 0.712 104.650 o
-13 -7 -13 5.505 5.362 0.712 104.650 o
-13 -7 -12 0.495 0.649 0.621 137.454 o
-13 -7 -11 4.539 4.426 0.740 96.901 o
-13 -7 -10 6.416 7.114 0.775 88.368 o
-13 -7 -9 5.277 5.306 0.740 96.901 o
-13 -7 -8 7.040 7.687 0.782 86.797 o
-13 -7 -7 0.105 -0.586 0.573 161.924 o
-13 -7 -6 6.716 6.877 0.768 89.981 o
-13 -7 -5 3.459 4.056 0.684 113.367 o
-13 -7 -4 13.153 13.461 0.894 66.454 o
-13 -7 -3 2.436 2.814 0.614 140.596 o
-13 -7 -2 4.708 4.433 0.656 123.221 o
-13 -7 -1 18.496 18.599 0.963 57.172 o
-13 -6 -15 6.745 6.975 0.698 108.878 o
-13 -6 -14 21.222 21.790 1.047 48.390 o
-13 -6 -13 4.166 3.477 0.684 113.367 o
-13 -6 -12 1.144 1.347 0.649 125.885 o
-13 -6 -11 13.509 13.991 0.908 64.425 o
-13 -6 -10 2.154 2.262 0.656 123.221 o
-13 -6 -9 13.592 13.775 0.929 61.551 o
-13 -6 -8 4.310 4.378 0.705 106.732 o
-13 -6 -7 14.060 14.166 0.915 63.445 o
-13 -6 -6 0.444 0.461 0.586 154.305 o
-13 -6 -5 1.133 1.236 0.600 147.212 o
-13 -6 -4 53.538 53.487 1.641 19.715 o
-13 -6 -3 0.145 0.077 0.524 193.560 o
-13 -6 -2 13.373 13.251 0.810 80.914 o
-13 -6 -1 20.320 20.408 0.963 57.172 o
-13 -5 -15 2.844 2.737 0.614 140.596 o
-13 -5 -14 18.721 19.144 0.998 53.243 o
-13 -5 -13 0.335 0.880 0.614 140.596 o
-13 -5 -12 3.016 2.527 0.684 113.367 o
-13 -5 -11 3.577 3.316 0.670 118.140 o
-13 -5 -10 2.361 1.836 0.649 125.885 o
-13 -5 -9 40.792 41.004 1.466 24.689 o
-13 -5 -8 22.582 22.781 1.103 43.614 o
-13 -5 -7 14.789 14.571 0.922 62.487 o
-13 -5 -6 25.228 26.265 1.138 40.979 o
-13 -5 -5 56.664 57.083 1.704 18.288 o
-13 -5 -4 25.686 26.314 1.075 45.909 o
-13 -5 -3 22.743 22.383 0.998 53.243 o
-13 -5 -2 3.611 3.589 0.593 150.696 o
-13 -5 -1 44.075 44.718 1.403 26.949 o
-13 -4 -16 0.636 0.705 0.566 165.947 o
-13 -4 -15 1.277 1.327 0.579 158.046 o
-13 -4 -14 5.557 6.130 0.726 100.664 o
-13 -4 -13 1.221 1.669 0.635 131.479 o
-13 -4 -12 3.515 3.966 0.684 113.367 o
-13 -4 -11 12.422 13.545 0.908 64.425 o
-13 -4 -10 3.185 2.849 0.670 118.140 o
-13 -4 -9 16.950 18.041 1.005 52.507 o
-13 -4 -8 30.356 29.833 1.236 34.753 o
-13 -4 -7 0.979 1.613 0.607 143.847 o
-13 -4 -6 45.111 45.751 1.494 23.774 o
-13 -4 -5 4.269 3.812 0.614 140.596 o
-13 -4 -4 100.820 101.228 2.409 9.147 o
-13 -4 -3 35.876 35.823 1.236 34.753 o
-13 -4 -2 50.693 49.947 1.494 23.774 o
-13 -4 -1 3.412 3.554 0.593 150.696 o
-13 -3 -16 2.868 3.128 0.600 147.212 o
-13 -3 -15 6.764 7.038 0.726 100.664 o
-13 -3 -14 3.683 3.631 0.684 113.367 o
-13 -3 -13 5.449 5.648 0.747 95.098 o
-13 -3 -12 13.028 12.979 0.901 65.427 o
-13 -3 -11 9.679 9.977 0.831 76.886 o
-13 -3 -10 5.169 5.201 0.719 102.628 o
-13 -3 -9 39.278 39.726 1.431 25.908 o
-13 -3 -8 28.750 28.465 1.208 36.379 o
-13 -3 -7 20.559 20.540 1.019 51.078 o
-13 -3 -6 16.477 17.015 0.894 66.454 o
-13 -3 -5 39.529 39.928 1.327 30.160 o
-13 -3 -4 5.581 5.669 0.628 134.417 o
-13 -3 -3 59.599 59.463 1.655 19.384 o
-13 -3 -2 108.982 108.754 2.506 8.448 o
-13 -3 -1 111.018 109.634 2.513 8.401 o
-13 -2 -16 2.097 2.472 0.586 154.305 o
-13 -2 -15 2.146 1.299 0.614 140.596 o
-13 -2 -14 3.436 3.540 0.684 113.367 o
-13 -2 -13 23.482 23.689 1.159 39.511 o
-13 -2 -12 4.664 4.887 0.719 102.628 o
-13 -2 -11 3.218 3.903 0.677 115.717 o
-13 -2 -10 37.242 35.649 1.361 28.633 o
-13 -2 -9 2.205 2.262 0.649 125.885 o
-13 -2 -8 6.947 7.093 0.747 95.098 o
-13 -2 -7 42.203 42.749 1.438 25.657 o
-13 -2 -6 56.178 56.594 1.634 19.884 o
-13 -2 -5 21.912 21.678 0.970 56.352 o
-13 -2 -4 27.870 27.375 1.068 46.511 o
-13 -2 -3 55.673 54.821 1.564 21.699 o
-13 -2 -2 29.918 30.203 1.110 43.067 o
-13 -2 -1 53.978 52.635 1.515 23.122 o
-13 -1 -16 2.784 2.688 0.600 147.212 o
-13 -1 -15 15.983 16.575 0.950 58.865 o
-13 -1 -14 1.840 2.018 0.649 125.885 o
-13 -1 -13 8.249 8.581 0.831 76.886 o
-13 -1 -12 5.714 5.760 0.740 96.901 o
-13 -1 -11 3.888 3.805 0.684 113.367 o
-13 -1 -10 0.245 0.098 0.593 150.696 o
-13 -1 -9 39.244 38.595 1.410 26.683 o
-13 -1 -8 27.504 28.604 1.201 36.803 o
-13 -1 -7 51.360 51.825 1.606 20.582 o
-13 -1 -6 17.774 17.817 0.901 65.427 o
-13 -1 -5 20.366 20.624 0.943 59.741 o
-13 -1 -4 16.468 15.751 0.838 75.609 o
-13 -1 -3 11.803 12.127 0.754 93.345 o
-13 -1 -2 6.359 6.395 0.628 134.417 o
-13 -1 -1 28.573 28.437 1.061 47.125 o
-12 -17 -3 3.645 2.667 0.628 134.417 o
-12 -17 -2 6.080 5.460 0.656 123.221 o
-12 -17 -1 0.173 0.209 0.538 183.636 o
-12 -16 -6 0.372 -0.049 0.538 183.636 o
-12 -16 -5 4.680 5.027 0.663 120.640 o
-12 -16 -4 1.984 2.388 0.614 140.596 o
-12 -16 -3 7.957 7.903 0.754 93.345 o
-12 -16 -2 2.576 2.332 0.628 134.417 o
-12 -16 -1 4.844 5.125 0.691 111.088 o
-12 -15 -8 6.651 6.570 0.691 111.088 o
-12 -15 -7 8.121 7.827 0.740 96.901 o
-12 -15 -6 3.842 3.910 0.670 118.140 o
-12 -15 -5 2.565 2.604 0.635 131.479 o
-12 -15 -4 5.397 5.739 0.719 102.628 o
-12 -15 -3 4.063 3.854 0.691 111.088 o
-12 -15 -2 4.900 4.971 0.719 102.628 o
-12 -15 -1 7.308 8.197 0.796 83.778 o
-12 -14 -10 0.980 1.243 0.573 161.924 o
-12 -14 -9 3.057 2.548 0.614 140.596 o
-12 -14 -8 1.359 0.887 0.600 147.212 o
-12 -14 -7 3.977 3.477 0.677 115.717 o
-12 -14 -6 0.314 0.356 0.593 150.696 o
-12 -14 -5 0.022 -0.363 0.600 147.212 o
-12 -14 -4 4.156 3.693 0.705 106.732 o
-12 -14 -3 2.905 2.437 0.677 115.717 o
-12 -14 -2 0.557 0.642 0.628 134.417 o
-12 -14 -1 11.735 12.016 0.915 63.445 o
-12 -13 -11 0.412 0.244 0.545 178.957 o
-12 -13 -10 0.540 0.496 0.579 158.046 o
-12 -13 -9 0.406 0.677 0.600 147.212 o
-12 -13 -8 0.164 0.042 0.600 147.212 o
-12 -13 -7 2.301 2.653 0.663 120.640 o
-12 -13 -6 0.741 1.208 0.635 131.479 o
-12 -13 -5 6.415 6.207 0.747 95.098 o
-12 -13 -4 7.202 7.003 0.768 89.981 o
-12 -13 -3 13.718 13.656 0.915 63.445 o
-12 -13 -2 0.323 0.740 0.621 137.454 o
-12 -13 -1 6.656 6.500 0.768 89.981 o
-12 -12 -12 1.251 0.761 0.573 161.924 o
-12 -12 -11 2.192 1.829 0.614 140.596 o
-12 -12 -10 11.544 10.877 0.852 73.151 o
-12 -12 -9 21.611 22.097 1.103 43.614 o
-12 -12 -8 19.472 19.074 1.068 46.511 o
-12 -12 -7 3.723 3.693 0.684 113.367 o
-12 -12 -6 7.263 6.940 0.768 89.981 o
-12 -12 -5 1.813 1.724 0.642 128.636 o
-12 -12 -4 1.432 0.901 0.614 140.596 o
-12 -12 -3 19.073 19.144 1.040 49.042 o
-12 -12 -2 18.871 18.069 1.026 50.385 o
-12 -12 -1 11.289 11.066 0.873 69.682 o
-12 -11 -13 1.058 1.061 0.566 165.947 o
-12 -11 -12 5.021 4.231 0.670 118.140 o
-12 -11 -11 7.186 6.863 0.768 89.981 o
-12 -11 -10 20.179 20.896 1.082 45.319 o
-12 -11 -9 5.385 4.950 0.761 91.640 o
-12 -11 -8 4.430 4.545 0.719 102.628 o
-12 -11 -7 16.804 17.392 0.998 53.243 o
-12 -11 -6 1.428 0.977 0.621 137.454 o
-12 -11 -5 23.683 22.851 1.110 43.067 o
-12 -11 -4 0.256 0.209 0.607 143.847 o
-12 -11 -3 32.844 32.758 1.313 30.805 o
-12 -11 -2 28.026 28.444 1.229 35.149 o
-12 -11 -1 1.935 1.920 0.635 131.479 o
-12 -10 -14 5.904 6.074 0.691 111.088 o
-12 -10 -13 5.276 5.439 0.691 111.088 o
-12 -10 -12 4.372 4.245 0.691 111.088 o
-12 -10 -11 0.666 0.328 0.635 131.479 o
-12 -10 -10 6.872 6.828 0.803 82.327 o
-12 -10 -9 12.259 13.412 0.915 63.445 o
-12 -10 -8 2.580 2.053 0.663 120.640 o
-12 -10 -7 22.832 23.410 1.131 41.487 o
-12 -10 -6 0.350 0.740 0.614 140.596 o
-12 -10 -5 35.256 36.207 1.368 28.342 o
-12 -10 -4 57.821 58.800 1.794 16.484 o
-12 -10 -3 11.492 11.820 0.873 69.682 o
-12 -10 -2 29.164 28.814 1.215 35.962 o
-12 -10 -1 0.732 0.517 0.586 154.305 o
-12 -9 -14 15.696 15.723 0.901 65.427 o
-12 -9 -13 9.245 9.516 0.810 80.914 o
-12 -9 -12 16.379 17.161 1.005 52.507 o
-12 -9 -11 40.982 40.962 1.501 23.554 o
-12 -9 -10 49.797 50.080 1.641 19.715 o
-12 -9 -9 43.881 43.405 1.515 23.122 o
-12 -9 -8 5.421 5.299 0.733 98.755 o
-12 -9 -7 24.700 25.253 1.159 39.511 o
-12 -9 -6 2.113 2.004 0.649 125.885 o
-12 -9 -5 2.199 2.060 0.649 125.885 o
-12 -9 -4 30.155 30.378 1.243 34.364 o
-12 -9 -3 5.321 5.034 0.670 118.140 o
-12 -9 -2 13.875 14.145 0.866 70.810 o
-12 -9 -1 2.235 1.585 0.579 158.046 o
-12 -8 -15 4.547 4.782 0.656 123.221 o
-12 -8 -14 19.424 18.907 0.984 54.765 o
-12 -8 -13 2.750 2.751 0.670 118.140 o
-12 -8 -12 24.399 24.115 1.152 39.992 o
-12 -8 -11 36.909 37.722 1.396 27.219 o
-12 -8 -10 8.165 8.266 0.817 79.537 o
-12 -8 -9 5.803 5.900 0.754 93.345 o
-12 -8 -8 27.616 28.157 1.215 35.962 o
-12 -8 -7 1.987 3.156 0.663 120.640 o
-12 -8 -6 34.132 34.448 1.327 30.160 o
-12 -8 -5 6.737 7.436 0.733 98.755 o
-12 -8 -4 34.647 35.886 1.306 31.136 o
-12 -8 -3 34.880 35.495 1.243 34.364 o
-12 -8 -2 2.627 2.695 0.579 158.046 o
-12 -8 -1 25.070 25.497 1.047 48.390 o
-12 -7 -15 1.681 1.683 0.600 147.212 o
-12 -7 -14 19.421 20.575 1.040 49.042 o
-12 -7 -13 15.884 15.583 0.970 56.352 o
-12 -7 -12 2.306 2.513 0.649 125.885 o
-12 -7 -11 34.718 34.895 1.347 29.230 o
-12 -7 -10 3.932 3.980 0.705 106.732 o
-12 -7 -9 45.245 46.875 1.578 21.317 o
-12 -7 -8 2.725 2.304 0.642 128.636 o
-12 -7 -7 28.883 29.351 1.222 35.552 o
-12 -7 -6 30.301 31.201 1.222 35.552 o
-12 -7 -5 21.659 22.328 1.005 52.507 o
-12 -7 -4 107.277 107.959 2.527 8.308 o
-12 -7 -3 40.121 40.166 1.320 30.480 o
-12 -7 -2 6.894 6.668 0.649 125.885 o
-12 -7 -1 10.867 12.078 0.761 91.640 o
-12 -6 -16 17.675 17.622 0.908 64.425 o
-12 -6 -15 0.933 1.131 0.586 154.305 o
-12 -6 -14 4.404 4.008 0.698 108.878 o
-12 -6 -13 0.022 0.265 0.607 143.847 o
-12 -6 -12 9.332 10.305 0.838 75.609 o
-12 -6 -11 5.769 5.215 0.726 100.664 o
-12 -6 -10 40.330 41.883 1.480 24.225 o
-12 -6 -9 50.860 50.080 1.634 19.884 o
-12 -6 -8 0.909 0.859 0.600 147.212 o
-12 -6 -7 10.113 10.591 0.789 85.267 o
-12 -6 -6 58.699 60.476 1.711 18.139 o
-12 -6 -5 3.694 3.931 0.614 140.596 o
-12 -6 -4 71.835 74.551 1.927 14.293 o
-12 -6 -3 14.400 14.508 0.810 80.914 o
-12 -6 -2 60.765 60.434 1.655 19.384 o
-12 -6 -1 90.426 89.604 2.157 11.403 o
-12 -5 -16 1.368 0.559 0.552 174.455 o
-12 -5 -15 4.795 4.692 0.691 111.088 o
-12 -5 -14 6.314 6.165 0.754 93.345 o
-12 -5 -13 1.598 2.032 0.628 134.417 o
-12 -5 -12 7.667 7.296 0.782 86.797 o
-12 -5 -11 14.319 14.906 0.943 59.741 o
-12 -5 -10 32.177 33.861 1.327 30.160 o
-12 -5 -9 4.740 5.795 0.726 100.664 o
-12 -5 -8 1.937 2.122 0.600 147.212 o
-12 -5 -7 49.490 50.303 1.529 22.701 o
-12 -5 -6 20.875 20.680 0.956 58.009 o
-12 -5 -5 24.236 24.415 1.012 51.785 o
-12 -5 -4 50.168 49.933 1.473 24.455 o
-12 -5 -3 43.609 43.294 1.340 29.535 o
-12 -5 -2 9.508 9.991 0.698 108.878 o
-12 -5 -1 24.403 25.421 0.998 53.243 o
-12 -4 -16 1.738 2.374 0.607 143.847 o
-12 -4 -15 0.515 1.361 0.600 147.212 o
-12 -4 -14 0.798 1.054 0.628 134.417 o
-12 -4 -13 13.823 14.208 0.922 62.487 o
-12 -4 -12 12.556 12.553 0.894 66.454 o
-12 -4 -11 2.427 1.368 0.642 128.636 o
-12 -4 -10 9.484 10.047 0.817 79.537 o
-12 -4 -9 6.506 6.360 0.719 102.628 o
-12 -4 -8 3.766 4.140 0.642 128.636 o
-12 -4 -7 1.092 1.201 0.524 193.560 o
-12 -4 -6 48.174 47.839 1.452 25.166 o
-12 -4 -5 8.510 8.748 0.677 115.717 o
-12 -4 -4 9.278 9.202 0.677 115.717 o
-12 -4 -3 20.823 21.078 0.908 64.425 o
-12 -4 -2 27.783 27.529 1.026 50.385 o
-12 -4 -1 2.659 2.143 0.517 198.827 o
-12 -3 -17 11.898 11.478 0.810 80.914 o
-12 -3 -16 2.032 2.499 0.607 143.847 o
-12 -3 -15 7.062 7.247 0.754 93.345 o
-12 -3 -14 2.813 2.053 0.663 120.640 o
-12 -3 -13 0.696 0.866 0.607 143.847 o
-12 -3 -12 6.552 6.835 0.768 89.981 o
-12 -3 -11 22.753 22.733 1.103 43.614 o
-12 -3 -10 5.326 5.530 0.712 104.650 o
-12 -3 -9 3.656 3.240 0.621 137.454 o
-12 -3 -8 4.106 4.329 0.607 143.847 o
-12 -3 -7 21.099 20.680 0.950 58.865 o
-12 -3 -6 31.641 31.090 1.131 41.487 o
-12 -3 -5 0.791 0.991 0.489 222.199 o
-12 -3 -4 8.889 9.244 0.670 118.140 o
-12 -3 -3 9.980 10.710 0.691 111.088 o
-12 -3 -2 27.036 26.698 0.998 53.243 o
-12 -3 -1 31.925 31.474 1.082 45.319 o
-12 -2 -17 1.134 1.543 0.559 170.121 o
-12 -2 -16 0.304 0.482 0.573 161.924 o
-12 -2 -15 0.019 0.342 0.586 154.305 o
-12 -2 -14 6.806 6.842 0.782 86.797 o
-12 -2 -13 3.460 3.288 0.670 118.140 o
-12 -2 -12 8.013 7.233 0.775 88.368 o
-12 -2 -11 15.995 15.751 0.956 58.009 o
-12 -2 -10 4.056 4.063 0.670 118.140 o
-12 -2 -9 9.232 9.628 0.768 89.981 o
-12 -2 -8 12.545 12.316 0.789 85.267 o
-12 -2 -7 1.464 1.278 0.524 193.560 o
-12 -2 -6 17.354 17.412 0.852 73.151 o
-12 -2 -5 44.903 45.304 1.361 28.633 o
-12 -2 -4 12.662 12.916 0.740 96.901 o
-12 -2 -3 8.870 9.272 0.649 125.885 o
-12 -2 -2 17.392 17.412 0.810 80.914 o
-12 -2 -1 12.328 12.141 0.698 108.878 o
-12 -1 -17 0.860 0.775 0.552 174.455 o
-12 -1 -16 0.584 1.145 0.593 150.696 o
-12 -1 -15 9.837 10.389 0.838 75.609 o
-12 -1 -14 1.162 1.061 0.600 147.212 o
-12 -1 -13 4.831 5.034 0.712 104.650 o
-12 -1 -12 7.954 8.057 0.782 86.797 o
-12 -1 -11 27.137 27.278 1.187 37.674 o
-12 -1 -10 12.271 12.756 0.873 69.682 o
-12 -1 -9 38.848 38.448 1.361 28.633 o
-12 -1 -8 8.112 8.588 0.691 111.088 o
-12 -1 -7 12.292 12.274 0.761 91.640 o
-12 -1 -6 3.514 4.049 0.566 165.947 o
-12 -1 -5 33.256 34.099 1.152 39.992 o
-12 -1 -4 14.168 14.180 0.761 91.640 o
-12 -1 -3 0.337 0.342 0.454 257.699 o
-12 -1 -2 1.513 1.871 0.475 235.462 o
-12 -1 -1 19.514 19.088 0.838 75.609 o
-11 -18 -2 2.598 1.599 0.593 150.696 o
-11 -18 -1 1.483 0.796 0.579 158.046 o
-11 -17 -6 1.359 1.417 0.586 154.305 o
-11 -17 -5 1.439 1.361 0.566 165.947 o
-11 -17 -4 2.553 2.472 0.607 143.847 o
-11 -17 -3 1.465 2.143 0.600 147.212 o
-11 -17 -2 8.568 7.924 0.747 95.098 o
-11 -17 -1 2.449 2.227 0.614 140.596 o
-11 -16 -8 2.417 2.569 0.593 150.696 o
-11 -16 -7 1.315 1.145 0.579 158.046 o
-11 -16 -6 1.027 1.117 0.579 158.046 o
-11 -16 -5 2.607 1.173 0.614 140.596 o
-11 -16 -4 0.516 0.538 0.593 150.696 o
-11 -16 -3 0.041 0.000 0.586 154.305 o
-11 -16 -2 3.104 3.295 0.663 120.640 o
-11 -16 -1 11.108 10.305 0.845 74.365 o
-11 -15 -10 1.819 1.606 0.593 150.696 o
-11 -15 -9 2.667 2.227 0.607 143.847 o
-11 -15 -8 5.140 5.564 0.705 106.732 o
-11 -15 -7 0.293 0.105 0.586 154.305 o
-11 -15 -6 4.764 4.496 0.705 106.732 o
-11 -15 -5 14.927 15.437 0.956 58.009 o
-11 -15 -4 7.138 6.961 0.775 88.368 o
-11 -15 -3 1.004 1.313 0.635 131.479 o
-11 -15 -2 13.110 12.448 0.915 63.445 o
-11 -15 -1 3.833 3.847 0.719 102.628 o
-11 -14 -11 0.255 0.656 0.538 183.636 o
-11 -14 -10 1.629 1.892 0.600 147.212 o
-11 -14 -9 3.030 3.644 0.656 123.221 o
-11 -14 -8 16.971 16.721 0.977 55.550 o
-11 -14 -7 1.592 1.955 0.656 123.221 o
-11 -14 -6 11.733 11.199 0.887 67.504 o
-11 -14 -5 7.021 6.891 0.768 89.981 o
-11 -14 -4 18.799 17.790 1.005 52.507 o
-11 -14 -3 24.670 24.401 1.145 40.481 o
-11 -14 -2 7.013 7.540 0.775 88.368 o
-11 -14 -1 7.264 7.854 0.782 86.797 o
-11 -13 -12 11.648 12.127 0.810 80.914 o
-11 -13 -11 8.352 8.797 0.775 88.368 o
-11 -13 -10 0.633 0.314 0.593 150.696 o
-11 -13 -9 11.110 10.382 0.859 71.966 o
-11 -13 -8 6.711 7.952 0.810 80.914 o
-11 -13 -7 3.029 2.499 0.663 120.640 o
-11 -13 -6 7.201 7.827 0.782 86.797 o
-11 -13 -5 26.825 26.628 1.187 37.674 o
-11 -13 -4 9.799 9.663 0.838 75.609 o
-11 -13 -3 17.478 18.432 1.019 51.078 o
-11 -13 -2 3.246 3.610 0.684 113.367 o
-11 -13 -1 44.114 44.495 1.529 22.701 o
-11 -12 -13 8.307 8.064 0.719 102.628 o
-11 -12 -12 4.901 5.062 0.684 113.367 o
-11 -12 -11 6.224 6.877 0.768 89.981 o
-11 -12 -10 8.031 8.392 0.817 79.537 o
-11 -12 -9 8.077 7.987 0.831 76.886 o
-11 -12 -8 0.965 0.677 0.621 137.454 o
-11 -12 -7 0.381 1.047 0.607 143.847 o
-11 -12 -6 23.181 23.738 1.131 41.487 o
-11 -12 -5 24.136 25.009 1.159 39.511 o
-11 -12 -4 11.506 11.471 0.873 69.682 o
-11 -12 -3 19.662 20.038 1.047 48.390 o
-11 -12 -2 11.576 12.023 0.873 69.682 o
-11 -12 -1 0.928 0.607 0.600 147.212 o
-11 -11 -14 2.291 2.904 0.586 154.305 o
-11 -11 -13 3.126 1.997 0.621 137.454 o
-11 -11 -12 8.514 9.013 0.810 80.914 o
-11 -11 -11 13.263 13.566 0.929 61.551 o
-11 -11 -10 10.933 11.883 0.866 70.810 o
-11 -11 -9 16.470 16.651 0.984 54.765 o
-11 -11 -8 10.312 11.429 0.866 70.810 o
-11 -11 -7 7.985 7.833 0.789 85.267 o
-11 -11 -6 21.303 21.301 1.082 45.319 o
-11 -11 -5 1.347 2.562 0.635 131.479 o
-11 -11 -4 2.363 2.409 0.642 128.636 o
-11 -11 -3 3.828 4.070 0.677 115.717 o
-11 -11 -2 3.557 3.100 0.649 125.885 o
-11 -11 -1 2.391 2.562 0.635 131.479 o
-11 -10 -15 0.856 1.375 0.579 158.046 o
-11 -10 -14 0.522 0.545 0.559 170.121 o
-11 -10 -13 0.669 0.454 0.593 150.696 o
-11 -10 -12 9.288 9.062 0.824 78.194 o
-11 -10 -11 1.023 0.936 0.614 140.596 o
-11 -10 -10 2.720 3.484 0.670 118.140 o
-11 -10 -9 0.925 1.466 0.621 137.454 o
-11 -10 -8 1.825 2.304 0.656 123.221 o
-11 -10 -7 0.655 1.368 0.607 143.847 o
-11 -10 -6 36.907 37.366 1.382 27.772 o
-11 -10 -5 8.414 9.474 0.803 82.327 o
-11 -10 -4 0.657 0.817 0.559 170.121 o
-11 -10 -3 2.115 2.388 0.600 147.212 o
-11 -10 -2 26.657 27.187 1.110 43.067 o
-11 -10 -1 6.170 5.620 0.649 125.885 o
-11 -9 -15 9.960 9.760 0.768 89.981 o
-11 -9 -14 0.844 1.089 0.600 147.212 o
-11 -9 -13 5.191 5.146 0.733 98.755 o
-11 -9 -12 5.656 5.411 0.754 93.345 o
-11 -9 -11 18.465 18.118 1.012 51.785 o
-11 -9 -10 0.972 1.278 0.628 134.417 o
-11 -9 -9 1.490 1.885 0.642 128.636 o
-11 -9 -8 7.596 7.973 0.789 85.267 o
-11 -9 -7 9.244 8.951 0.789 85.267 o
-11 -9 -6 12.347 12.232 0.838 75.609 o
-11 -9 -5 1.025 1.138 0.573 161.924 o
-11 -9 -4 9.924 10.591 0.740 96.901 o
-11 -9 -3 1.425 2.122 0.545 178.957 o
-11 -9 -2 2.562 3.240 0.559 170.121 o
-11 -9 -1 3.071 2.953 0.552 174.455 o
-11 -8 -16 1.807 2.122 0.579 158.046 o
-11 -8 -15 0.236 0.412 0.566 165.947 o
-11 -8 -14 1.137 0.719 0.607 143.847 o
-11 -8 -13 2.470 2.730 0.670 118.140 o
-11 -8 -12 12.994 13.628 0.908 64.425 o
-11 -8 -11 1.992 2.353 0.656 123.221 o
-11 -8 -10 0.407 -0.126 0.593 150.696 o
-11 -8 -9 23.747 24.282 1.131 41.487 o
-11 -8 -8 1.964 2.011 0.628 134.417 o
-11 -8 -7 19.596 19.221 0.977 55.550 o
-11 -8 -6 11.567 11.213 0.775 88.368 o
-11 -8 -5 19.821 19.598 0.929 61.551 o
-11 -8 -4 8.246 8.713 0.691 111.088 o
-11 -8 -3 12.799 13.579 0.782 86.797 o
-11 -8 -2 2.989 3.184 0.545 178.957 o
-11 -8 -1 7.430 7.889 0.649 125.885 o
-11 -7 -16 0.276 0.552 0.559 170.121 o
-11 -7 -15 7.715 8.134 0.761 91.640 o
-11 -7 -14 9.607 10.689 0.852 73.151 o
-11 -7 -13 3.954 4.161 0.684 113.367 o
-11 -7 -12 10.409 11.171 0.866 70.810 o
-11 -7 -11 8.048 8.574 0.803 82.327 o
-11 -7 -10 3.833 4.545 0.691 111.088 o
-11 -7 -9 6.783 7.722 0.754 93.345 o
-11 -7 -8 3.869 4.315 0.649 125.885 o
-11 -7 -7 26.117 27.138 1.089 44.739 o
-11 -7 -6 19.330 19.968 0.936 60.636 o
-11 -7 -5 13.340 13.175 0.789 85.267 o
-11 -7 -4 12.556 12.434 0.754 93.345 o
-11 -7 -3 1.084 1.327 0.496 215.984 o
-11 -7 -2 2.487 2.534 0.517 198.827 o
-11 -7 -1 74.310 74.349 1.864 15.273 o
-11 -6 -17 0.610 0.154 0.545 178.957 o
-11 -6 -16 11.068 11.562 0.824 78.194 o
-11 -6 -15 0.667 0.824 0.600 147.212 o
-11 -6 -14 1.297 1.152 0.635 131.479 o
-11 -6 -13 6.569 6.493 0.747 95.098 o
-11 -6 -12 31.187 30.782 1.264 33.234 o
-11 -6 -11 7.288 7.910 0.775 88.368 o
-11 -6 -10 20.633 20.799 1.054 47.751 o
-11 -6 -9 5.069 5.432 0.684 113.367 o
-11 -6 -8 24.196 24.792 1.047 48.390 o
-11 -6 -7 3.497 3.749 0.586 154.305 o
-11 -6 -6 2.416 2.492 0.545 178.957 o
-11 -6 -5 12.715 12.071 0.740 96.901 o
-11 -6 -4 9.243 10.054 0.684 113.367 o
-11 -6 -3 74.747 76.234 1.885 14.935 o
-11 -6 -2 16.541 17.440 0.817 79.537 o
-11 -6 -1 28.658 28.904 1.033 49.707 o
-11 -5 -17 0.854 1.180 0.552 174.455 o
-11 -5 -16 7.200 7.840 0.747 95.098 o
-11 -5 -15 10.470 10.103 0.845 74.365 o
-11 -5 -14 1.589 2.088 0.628 134.417 o
-11 -5 -13 25.884 26.070 1.166 39.040 o
-11 -5 -12 1.729 2.213 0.649 125.885 o
-11 -5 -11 3.843 3.414 0.677 115.717 o
-11 -5 -10 1.892 1.375 0.607 143.847 o
-11 -5 -9 51.504 52.796 1.620 20.229 o
-11 -5 -8 128.619 132.381 2.939 6.143 o
-11 -5 -7 52.344 54.066 1.557 21.894 o
-11 -5 -6 49.438 50.310 1.466 24.689 o
-11 -5 -5 13.100 12.728 0.740 96.901 o
-11 -5 -4 24.908 25.553 0.977 55.550 o
-11 -5 -3 45.757 45.898 1.340 29.535 o
-11 -5 -2 90.717 90.658 2.102 12.017 o
-11 -5 -1 17.380 16.910 0.789 85.267 o
-11 -4 -17 10.857 10.884 0.789 85.267 o
-11 -4 -16 0.488 0.691 0.579 158.046 o
-11 -4 -15 6.906 7.505 0.775 88.368 o
-11 -4 -14 15.916 15.562 0.950 58.865 o
-11 -4 -13 20.815 20.757 1.061 47.125 o
-11 -4 -12 8.873 9.551 0.817 79.537 o
-11 -4 -11 87.401 89.869 2.339 9.702 o
-11 -4 -10 18.408 19.186 0.977 55.550 o
-11 -4 -9 1.359 0.991 0.538 183.636 o
-11 -4 -8 18.655 19.186 0.908 64.425 o
-11 -4 -7 0.822 1.334 0.503 210.026 o
-11 -4 -6 11.698 11.869 0.719 102.628 o
-11 -4 -5 7.344 7.694 0.621 137.454 o
-11 -4 -4 53.431 54.171 1.480 24.225 o
-11 -4 -3 87.692 88.054 2.053 12.596 o
-11 -4 -2 223.001 218.801 4.252 2.936 o
-11 -4 -1 101.926 100.006 2.234 10.633 o
-11 -3 -17 3.683 3.358 0.635 131.479 o
-11 -3 -16 0.740 0.293 0.593 150.696 o
-11 -3 -15 1.453 1.313 0.635 131.479 o
-11 -3 -14 0.765 0.789 0.600 147.212 o
-11 -3 -13 11.453 11.248 0.866 70.810 o
-11 -3 -12 2.825 3.086 0.663 120.640 o
-11 -3 -11 2.457 2.458 0.635 131.479 o
-11 -3 -10 0.986 1.082 0.552 174.455 o
-11 -3 -9 51.964 52.461 1.543 22.292 o
-11 -3 -8 25.078 24.652 1.012 51.785 o
-11 -3 -7 140.803 141.548 3.037 5.754 o
-11 -3 -6 54.423 54.227 1.508 23.336 o
-11 -3 -5 102.348 102.324 2.318 9.878 o
-11 -3 -4 19.228 19.681 0.838 75.609 o
-11 -3 -3 96.096 95.796 2.171 11.257 o
-11 -3 -2 105.550 104.314 2.304 9.998 o
-11 -3 -1 91.085 88.598 2.025 12.946 o
-11 -2 -18 0.557 0.314 0.559 170.121 o
-11 -2 -17 10.383 10.689 0.803 82.327 o
-11 -2 -16 2.763 2.869 0.656 123.221 o
-11 -2 -15 2.002 2.060 0.656 123.221 o
-11 -2 -14 5.039 5.537 0.733 98.755 o
-11 -2 -13 6.641 6.877 0.761 91.640 o
-11 -2 -12 33.549 34.776 1.340 29.535 o
-11 -2 -11 22.230 22.628 1.075 45.909 o
-11 -2 -10 3.390 3.526 0.593 150.696 o
-11 -2 -9 23.510 23.808 0.998 53.243 o
-11 -2 -8 50.719 50.687 1.480 24.225 o
-11 -2 -7 8.558 9.041 0.663 120.640 o
-11 -2 -6 33.698 34.553 1.138 40.979 o
-11 -2 -5 35.620 35.572 1.138 40.979 o
-11 -2 -4 177.693 178.139 3.575 4.153 o
-11 -2 -3 17.912 16.875 0.768 89.981 o
-11 -2 -2 134.890 134.566 2.800 6.771 o
-11 -2 -1 1.945 2.318 0.461 249.949 o
-11 -1 -18 0.281 0.014 0.538 183.636 o
-11 -1 -17 1.119 1.110 0.586 154.305 o
-11 -1 -16 31.842 31.809 1.278 32.511 o
-11 -1 -15 15.056 16.323 0.998 53.243 o
-11 -1 -14 8.249 7.882 0.789 85.267 o
-11 -1 -13 16.794 16.812 0.991 53.996 o
-11 -1 -12 22.713 22.132 1.082 45.319 o
-11 -1 -11 8.536 9.153 0.782 86.797 o
-11 -1 -10 13.726 14.012 0.817 79.537 o
-11 -1 -9 9.064 8.629 0.691 111.088 o
-11 -1 -8 19.119 19.249 0.887 67.504 o
-11 -1 -7 35.252 35.006 1.166 39.040 o
-11 -1 -6 9.814 10.061 0.663 120.640 o
-11 -1 -5 77.834 78.174 1.885 14.935 o
-11 -1 -4 13.775 14.515 0.719 102.628 o
-11 -1 -3 37.875 38.162 1.152 39.992 o
-11 -1 -2 15.207 15.486 0.719 102.628 o
-11 -1 -1 18.818 18.118 0.768 89.981 o
-10 -18 -5 2.148 2.409 0.614 140.596 o
-10 -18 -4 9.763 8.874 0.733 98.755 o
-10 -18 -3 1.666 1.445 0.579 158.046 o
-10 -18 -2 3.561 3.295 0.621 137.454 o
-10 -18 -1 3.840 3.274 0.621 137.454 o
-10 -17 -8 6.748 6.284 0.705 106.732 o
-10 -17 -7 13.397 13.300 0.831 76.886 o
-10 -17 -6 5.276 5.523 0.684 113.367 o
-10 -17 -5 2.580 3.051 0.635 131.479 o
-10 -17 -4 2.938 2.758 0.628 134.417 o
-10 -17 -3 1.973 1.997 0.621 137.454 o
-10 -17 -2 2.131 2.611 0.635 131.479 o
-10 -17 -1 7.476 7.889 0.768 89.981 o
-10 -16 -9 0.071 -0.265 0.531 188.500 o
-10 -16 -8 3.424 2.527 0.635 131.479 o
-10 -16 -7 0.609 0.510 0.586 154.305 o
-10 -16 -6 2.596 2.262 0.635 131.479 o
-10 -16 -5 7.297 7.568 0.775 88.368 o
-10 -16 -4 5.161 4.587 0.719 102.628 o
-10 -16 -3 24.095 23.675 1.138 40.979 o
-10 -16 -2 3.002 3.540 0.705 106.732 o
-10 -16 -1 16.933 16.281 0.991 53.996 o
-10 -15 -11 2.302 1.822 0.579 158.046 o
-10 -15 -10 3.545 3.400 0.635 131.479 o
-10 -15 -9 3.761 3.847 0.663 120.640 o
-10 -15 -8 11.035 11.729 0.859 71.966 o
-10 -15 -7 25.707 25.923 1.180 38.121 o
-10 -15 -6 3.163 3.079 0.684 113.367 o
-10 -15 -5 2.670 2.597 0.677 115.717 o
-10 -15 -4 2.263 2.869 0.649 125.885 o
-10 -15 -3 3.415 3.540 0.684 113.367 o
-10 -15 -2 3.369 3.484 0.670 118.140 o
-10 -15 -1 1.237 1.396 0.628 134.417 o
-10 -14 -12 0.704 0.586 0.545 178.957 o
-10 -14 -11 1.576 1.857 0.607 143.847 o
-10 -14 -10 22.840 22.286 1.075 45.909 o
-10 -14 -9 0.988 0.579 0.628 134.417 o
-10 -14 -8 5.823 5.732 0.754 93.345 o
-10 -14 -7 1.697 1.438 0.621 137.454 o
-10 -14 -6 26.213 26.077 1.166 39.040 o
-10 -14 -5 1.147 1.054 0.628 134.417 o
-10 -14 -4 6.069 6.242 0.733 98.755 o
-10 -14 -3 5.431 5.648 0.733 98.755 o
-10 -14 -2 6.046 6.451 0.747 95.098 o
-10 -14 -1 4.594 4.503 0.705 106.732 o
-10 -13 -13 1.823 2.046 0.579 158.046 o
-10 -13 -12 6.112 5.571 0.698 108.878 o
-10 -13 -11 4.077 4.350 0.684 113.367 o
-10 -13 -10 8.263 8.455 0.810 80.914 o
-10 -13 -9 14.520 14.801 0.963 57.172 o
-10 -13 -8 0.049 -0.140 0.586 154.305 o
-10 -13 -7 5.128 4.622 0.719 102.628 o
-10 -13 -6 3.827 3.260 0.684 113.367 o
-10 -13 -5 12.230 12.623 0.894 66.454 o
-10 -13 -4 4.029 3.882 0.691 111.088 o
-10 -13 -3 12.871 12.881 0.887 67.504 o
-10 -13 -2 3.986 4.119 0.677 115.717 o
-10 -13 -1 0.193 -0.189 0.573 161.924 o
-10 -12 -14 1.534 1.627 0.573 161.924 o
-10 -12 -13 1.107 0.573 0.586 154.305 o
-10 -12 -12 2.204 2.213 0.642 128.636 o
-10 -12 -11 1.826 1.962 0.656 123.221 o
-10 -12 -10 8.431 8.455 0.796 83.778 o
-10 -12 -9 4.255 4.720 0.712 104.650 o
-10 -12 -8 9.449 8.574 0.810 80.914 o
-10 -12 -7 14.356 13.461 0.908 64.425 o
-10 -12 -6 5.291 4.538 0.712 104.650 o
-10 -12 -5 5.770 6.109 0.733 98.755 o
-10 -12 -4 3.124 3.205 0.663 120.640 o
-10 -12 -3 10.417 10.843 0.824 78.194 o
-10 -12 -2 3.931 3.540 0.663 120.640 o
-10 -12 -1 2.282 2.018 0.621 137.454 o
-10 -11 -15 3.089 3.309 0.600 147.212 o
-10 -11 -14 1.168 1.327 0.593 150.696 o
-10 -11 -13 3.594 3.784 0.677 115.717 o
-10 -11 -12 7.851 8.546 0.803 82.327 o
-10 -11 -11 5.893 6.207 0.733 98.755 o
-10 -11 -10 31.860 32.514 1.292 31.812 o
-10 -11 -9 4.133 5.083 0.705 106.732 o
-10 -11 -8 8.400 7.861 0.782 86.797 o
-10 -11 -7 4.274 4.720 0.698 108.878 o
-10 -11 -6 10.456 11.394 0.845 74.365 o
-10 -11 -5 16.926 16.302 0.950 58.865 o
-10 -11 -4 10.903 10.431 0.796 83.778 o
-10 -11 -3 5.025 5.411 0.663 120.640 o
-10 -11 -2 13.248 13.754 0.810 80.914 o
-10 -11 -1 5.092 5.746 0.635 131.479 o
-10 -10 -15 2.529 2.492 0.614 140.596 o
-10 -10 -14 0.391 0.712 0.586 154.305 o
-10 -10 -13 5.932 6.074 0.747 95.098 o
-10 -10 -12 4.429 4.119 0.684 113.367 o
-10 -10 -11 1.570 1.557 0.635 131.479 o
-10 -10 -10 1.339 1.075 0.621 137.454 o
-10 -10 -9 0.066 -0.077 0.579 158.046 o
-10 -10 -8 12.673 13.258 0.894 66.454 o
-10 -10 -7 1.879 2.367 0.628 134.417 o
-10 -10 -6 5.011 5.641 0.677 115.717 o
-10 -10 -5 34.790 35.349 1.250 33.981 o
-10 -10 -4 21.799 22.530 0.984 54.765 o
-10 -10 -3 7.082 7.533 0.670 118.140 o
-10 -10 -2 82.877 83.641 2.081 12.260 o
-10 -10 -1 32.851 33.443 1.180 38.121 o
-10 -9 -16 2.289 2.108 0.579 158.046 o
-10 -9 -15 8.823 8.252 0.768 89.981 o
-10 -9 -14 0.112 -0.126 0.586 154.305 o
-10 -9 -13 0.715 0.936 0.621 137.454 o
-10 -9 -12 1.496 2.262 0.642 128.636 o
-10 -9 -11 5.661 5.662 0.726 100.664 o
-10 -9 -10 6.241 6.514 0.747 95.098 o
-10 -9 -9 9.651 9.467 0.810 80.914 o
-10 -9 -8 10.038 9.740 0.803 82.327 o
-10 -9 -7 15.495 15.129 0.887 67.504 o
-10 -9 -6 23.279 23.619 1.012 51.785 o
-10 -9 -5 1.542 1.843 0.538 183.636 o
-10 -9 -4 20.296 20.575 0.922 62.487 o
-10 -9 -3 7.368 7.785 0.649 125.885 o
-10 -9 -2 7.253 6.940 0.628 134.417 o
-10 -9 -1 5.635 5.320 0.586 154.305 o
-10 -8 -17 1.140 1.145 0.566 165.947 o
-10 -8 -16 1.372 1.815 0.593 150.696 o
-10 -8 -15 4.607 4.392 0.691 111.088 o
-10 -8 -14 5.313 5.537 0.740 96.901 o
-10 -8 -13 1.177 1.599 0.628 134.417 o
-10 -8 -12 0.429 0.265 0.586 154.305 o
-10 -8 -11 10.030 10.277 0.831 76.886 o
-10 -8 -10 2.281 2.653 0.635 131.479 o
-10 -8 -9 31.898 31.669 1.264 33.234 o
-10 -8 -8 24.036 24.171 1.040 49.042 o
-10 -8 -7 3.416 3.247 0.579 158.046 o
-10 -8 -6 0.790 0.880 0.503 210.026 o
-10 -8 -5 104.504 106.234 2.444 8.888 o
-10 -8 -4 5.603 5.858 0.600 147.212 o
-10 -8 -3 7.404 7.931 0.628 134.417 o
-10 -8 -2 22.486 23.291 0.936 60.636 o
-10 -8 -1 21.302 21.853 0.901 65.427 o
-10 -7 -17 4.582 4.692 0.635 131.479 o
-10 -7 -16 0.700 0.936 0.586 154.305 o
-10 -7 -15 16.894 17.461 0.991 53.996 o
-10 -7 -14 1.969 2.171 0.642 128.636 o
-10 -7 -13 20.126 20.149 1.054 47.751 o
-10 -7 -12 4.231 4.035 0.684 113.367 o
-10 -7 -11 5.087 4.943 0.705 106.732 o
-10 -7 -10 9.318 9.356 0.796 83.778 o
-10 -7 -9 2.637 3.051 0.607 143.847 o
-10 -7 -8 25.020 25.407 1.040 49.042 o
-10 -7 -7 4.491 4.182 0.579 158.046 o
-10 -7 -6 1.719 1.173 0.503 210.026 o
-10 -7 -5 1.849 2.136 0.503 210.026 o
-10 -7 -4 2.240 2.025 0.496 215.984 o
-10 -7 -3 160.067 162.716 3.337 4.765 o
-10 -7 -2 0.747 0.817 0.440 274.320 o
-10 -7 -1 36.540 36.117 1.138 40.979 o
-10 -6 -17 0.883 0.831 0.559 170.121 o
-10 -6 -16 8.793 8.413 0.782 86.797 o
-10 -6 -15 3.905 3.833 0.698 108.878 o
-10 -6 -14 2.161 2.897 0.649 125.885 o
-10 -6 -13 1.234 1.361 0.621 137.454 o
-10 -6 -12 5.024 5.013 0.712 104.650 o
-10 -6 -11 1.674 1.480 0.607 143.847 o
-10 -6 -10 7.473 7.317 0.719 102.628 o
-10 -6 -9 11.333 10.640 0.740 96.901 o
-10 -6 -8 59.904 59.694 1.655 19.384 o
-10 -6 -7 11.638 11.527 0.726 100.664 o
-10 -6 -6 9.427 9.516 0.663 120.640 o
-10 -6 -5 1.777 2.039 0.489 222.199 o
-10 -6 -4 1.468 1.340 0.468 242.543 o
-10 -6 -3 7.119 7.289 0.586 154.305 o
-10 -6 -2 3.550 3.554 0.489 222.199 o
-10 -6 -1 31.076 30.224 1.005 52.507 o
-10 -5 -18 1.482 2.025 0.586 154.305 o
-10 -5 -17 0.801 0.991 0.573 161.924 o
-10 -5 -16 1.801 2.108 0.635 131.479 o
-10 -5 -15 1.643 1.515 0.649 125.885 o
-10 -5 -14 5.894 5.955 0.747 95.098 o
-10 -5 -13 28.234 28.060 1.215 35.962 o
-10 -5 -12 13.183 13.307 0.894 66.454 o
-10 -5 -11 3.966 4.419 0.670 118.140 o
-10 -5 -10 22.336 22.446 0.998 53.243 o
-10 -5 -9 5.029 5.166 0.614 140.596 o
-10 -5 -8 1.254 1.278 0.510 204.312 o
-10 -5 -7 82.350 82.803 2.011 13.127 o
-10 -5 -6 21.925 22.300 0.908 64.425 o
-10 -5 -5 41.024 41.660 1.243 34.364 o
-10 -5 -4 28.256 28.849 0.991 53.996 o
-10 -5 -3 129.216 129.867 2.723 7.158 o
-10 -5 -2 6.044 5.886 0.531 188.500 o
-10 -5 -1 15.219 14.885 0.705 106.732 o
-10 -4 -18 1.312 1.459 0.566 165.947 o
-10 -4 -17 6.902 6.647 0.733 98.755 o
-10 -4 -16 6.576 5.997 0.754 93.345 o
-10 -4 -15 8.367 8.790 0.796 83.778 o
-10 -4 -14 3.561 4.231 0.698 108.878 o
-10 -4 -13 65.945 67.541 1.955 13.887 o
-10 -4 -12 7.200 7.114 0.747 95.098 o
-10 -4 -11 7.089 7.289 0.712 104.650 o
-10 -4 -10 30.863 32.032 1.166 39.040 o
-10 -4 -9 19.771 20.324 0.915 63.445 o
-10 -4 -8 14.378 14.941 0.789 85.267 o
-10 -4 -7 54.924 54.569 1.501 23.554 o
-10 -4 -6 9.643 9.684 0.635 131.479 o
-10 -4 -5 2.753 3.149 0.482 228.687 o
-10 -4 -4 25.351 24.974 0.901 65.427 o
-10 -4 -3 43.097 42.365 1.201 36.803 o
-10 -4 -2 115.951 113.739 2.416 9.095 o
-10 -4 -1 27.453 26.307 0.901 65.427 o
-10 -3 -18 8.807 9.118 0.754 93.345 o
-10 -3 -17 14.814 14.745 0.915 63.445 o
-10 -3 -16 3.938 3.826 0.698 108.878 o
-10 -3 -15 4.992 5.599 0.719 102.628 o
-10 -3 -14 16.322 16.170 0.970 56.352 o
-10 -3 -13 5.748 5.292 0.726 100.664 o
-10 -3 -12 10.640 10.214 0.817 79.537 o
-10 -3 -11 11.873 11.576 0.803 82.327 o
-10 -3 -10 10.412 10.514 0.733 98.755 o
-10 -3 -9 87.813 86.525 2.108 11.938 o
-10 -3 -8 75.377 76.115 1.892 14.825 o
-10 -3 -7 37.390 37.687 1.187 37.674 o
-10 -3 -6 3.607 3.833 0.503 210.026 o
-10 -3 -5 28.766 29.477 0.984 54.765 o
-10 -3 -4 12.340 12.400 0.649 125.885 o
-10 -3 -3 17.572 18.355 0.747 95.098 o
-10 -3 -2 24.711 25.009 0.866 70.810 o
-10 -3 -1 13.820 13.600 0.649 125.885 o
-10 -2 -18 4.455 4.789 0.656 123.221 o
-10 -2 -17 7.589 7.673 0.768 89.981 o
-10 -2 -16 16.617 16.700 0.991 53.996 o
-10 -2 -15 10.929 10.696 0.859 71.966 o
-10 -2 -14 58.537 59.798 1.815 16.106 o
-10 -2 -13 42.949 43.238 1.494 23.774 o
-10 -2 -12 26.584 26.328 1.159 39.511 o
-10 -2 -11 2.194 2.576 0.559 170.121 o
-10 -2 -10 55.602 55.637 1.592 20.945 o
-10 -2 -9 2.896 3.631 0.552 174.455 o
-10 -2 -8 77.602 78.859 1.934 14.190 o
-10 -2 -7 47.246 47.832 1.361 28.633 o
-10 -2 -6 192.896 194.441 3.833 3.612 o
-10 -2 -5 8.258 8.860 0.586 154.305 o
-10 -2 -4 141.834 142.441 2.904 6.291 o
-10 -2 -3 3.146 3.163 0.440 274.320 o
-10 -2 -2 67.629 66.885 1.585 21.129 o
-10 -2 -1 7.236 7.505 0.524 193.560 o
-10 -1 -18 8.622 8.999 0.747 95.098 o
-10 -1 -17 5.339 5.767 0.719 102.628 o
-10 -1 -16 4.899 5.034 0.733 98.755 o
-10 -1 -15 14.100 14.012 0.922 62.487 o
-10 -1 -14 60.409 61.006 1.843 15.622 o
-10 -1 -13 7.085 7.610 0.768 89.981 o
-10 -1 -12 47.754 46.882 1.550 22.092 o
-10 -1 -11 54.864 55.561 1.606 20.582 o
-10 -1 -10 60.861 60.755 1.676 18.902 o
-10 -1 -9 66.881 68.547 1.773 16.876 o
-10 -1 -8 0.249 -0.168 0.447 265.815 o
-10 -1 -7 214.505 218.500 4.266 2.916 o
-10 -1 -6 32.091 33.093 1.061 47.125 o
-10 -1 -5 129.408 130.056 2.716 7.195 o
-10 -1 -4 3.374 4.210 0.468 242.543 o
-10 -1 -3 32.475 32.584 0.998 53.243 o
-10 -1 -2 109.405 110.968 2.332 9.760 o
-10 -1 -1 62.650 62.514 1.501 23.554 o
-9 -19 -3 0.053 0.335 0.545 178.957 o
-9 -19 -2 1.574 1.634 0.566 165.947 o
-9 -19 -1 0.049 0.468 0.538 183.636 o
-9 -18 -7 0.536 0.517 0.559 170.121 o
-9 -18 -6 2.767 2.849 0.600 147.212 o
-9 -18 -5 1.255 1.976 0.579 158.046 o
-9 -18 -4 2.291 2.918 0.614 140.596 o
-9 -18 -3 1.372 1.655 0.593 150.696 o
-9 -18 -2 1.798 1.997 0.614 140.596 o
-9 -18 -1 4.102 4.091 0.663 120.640 o
-9 -17 -9 2.029 1.683 0.593 150.696 o
-9 -17 -8 2.157 2.074 0.586 154.305 o
-9 -17 -7 2.296 2.541 0.607 143.847 o
-9 -17 -6 0.079 0.279 0.573 161.924 o
-9 -17 -5 3.123 3.233 0.649 125.885 o
-9 -17 -4 2.571 2.597 0.649 125.885 o
-9 -17 -3 2.997 2.576 0.649 125.885 o
-9 -17 -2 9.118 8.601 0.810 80.914 o
-9 -17 -1 1.027 1.271 0.628 134.417 o
-9 -16 -10 4.233 4.531 0.642 128.636 o
-9 -16 -9 0.834 1.103 0.579 158.046 o
-9 -16 -8 0.534 1.145 0.593 150.696 o
-9 -16 -7 3.844 4.412 0.684 113.367 o
-9 -16 -6 6.524 7.017 0.768 89.981 o
-9 -16 -5 2.366 1.543 0.656 123.221 o
-9 -16 -4 2.930 2.939 0.677 115.717 o
-9 -16 -3 4.041 3.707 0.670 118.140 o
-9 -16 -2 0.113 0.077 0.573 161.924 o
-9 -16 -1 2.620 2.569 0.642 128.636 o
-9 -15 -12 7.231 7.268 0.698 108.878 o
-9 -15 -11 8.028 8.092 0.740 96.901 o
-9 -15 -10 2.220 1.110 0.621 137.454 o
-9 -15 -9 0.681 0.796 0.600 147.212 o
-9 -15 -8 0.491 -0.014 0.593 150.696 o
-9 -15 -7 0.436 0.321 0.607 143.847 o
-9 -15 -6 1.269 1.222 0.621 137.454 o
-9 -15 -5 10.418 10.794 0.845 74.365 o
-9 -15 -4 0.744 0.740 0.607 143.847 o
-9 -15 -3 7.565 6.863 0.761 91.640 o
-9 -15 -2 0.952 1.019 0.593 150.696 o
-9 -15 -1 2.296 2.339 0.642 128.636 o
-9 -14 -13 2.254 2.004 0.579 158.046 o
-9 -14 -12 0.915 0.977 0.573 161.924 o
-9 -14 -11 0.571 -0.091 0.586 154.305 o
-9 -14 -10 8.825 8.273 0.803 82.327 o
-9 -14 -9 2.113 2.164 0.663 120.640 o
-9 -14 -8 31.710 32.032 1.278 32.511 o
-9 -14 -7 6.621 6.968 0.761 91.640 o
-9 -14 -6 1.418 0.901 0.621 137.454 o
-9 -14 -5 13.007 13.586 0.908 64.425 o
-9 -14 -4 5.393 4.810 0.705 106.732 o
-9 -14 -3 0.466 -0.028 0.579 158.046 o
-9 -14 -2 0.529 0.796 0.593 150.696 o
-9 -14 -1 4.188 4.405 0.698 108.878 o
-9 -13 -14 0.511 0.168 0.531 188.500 o
-9 -13 -13 7.893 7.945 0.747 95.098 o
-9 -13 -12 0.473 0.335 0.586 154.305 o
-9 -13 -11 5.546 5.334 0.740 96.901 o
-9 -13 -10 15.065 15.842 0.950 58.865 o
-9 -13 -9 3.151 3.330 0.663 120.640 o
-9 -13 -8 21.066 21.210 1.075 45.909 o
-9 -13 -7 5.149 5.187 0.712 104.650 o
-9 -13 -6 1.817 2.444 0.642 128.636 o
-9 -13 -5 12.304 12.337 0.873 69.682 o
-9 -13 -4 0.416 0.433 0.593 150.696 o
-9 -13 -3 18.190 17.538 0.977 55.550 o
-9 -13 -2 11.645 11.255 0.831 76.886 o
-9 -13 -1 10.253 10.137 0.803 82.327 o
-9 -12 -15 1.565 1.389 0.566 165.947 o
-9 -12 -14 0.401 -0.070 0.559 170.121 o
-9 -12 -13 15.745 16.016 0.956 58.009 o
-9 -12 -12 11.024 11.394 0.880 68.580 o
-9 -12 -11 5.179 5.118 0.712 104.650 o
-9 -12 -10 23.695 23.570 1.124 42.004 o
-9 -12 -9 8.770 8.713 0.810 80.914 o
-9 -12 -8 29.387 30.392 1.257 33.604 o
-9 -12 -7 1.646 2.185 0.628 134.417 o
-9 -12 -6 6.048 6.437 0.726 100.664 o
-9 -12 -5 9.379 8.650 0.782 86.797 o
-9 -12 -4 18.276 18.781 0.970 56.352 o
-9 -12 -3 4.680 4.678 0.649 125.885 o
-9 -12 -2 28.939 28.171 1.103 43.614 o
-9 -12 -1 40.433 40.718 1.340 29.535 o
-9 -11 -16 1.020 0.600 0.552 174.455 o
-9 -11 -15 4.741 4.601 0.656 123.221 o
-9 -11 -14 1.045 0.419 0.593 150.696 o
-9 -11 -13 19.539 20.261 1.054 47.751 o
-9 -11 -12 9.131 9.034 0.803 82.327 o
-9 -11 -11 5.549 6.039 0.740 96.901 o
-9 -11 -10 14.212 14.068 0.922 62.487 o
-9 -11 -9 0.774 1.019 0.607 143.847 o
-9 -11 -8 15.479 14.990 0.929 61.551 o
-9 -11 -7 46.330 48.390 1.578 21.317 o
-9 -11 -6 0.309 0.063 0.538 183.636 o
-9 -11 -5 32.152 33.086 1.201 36.803 o
-9 -11 -4 40.141 40.075 1.320 30.480 o
-9 -11 -3 27.298 28.353 1.089 44.739 o
-9 -11 -2 24.913 25.232 1.026 50.385 o
-9 -11 -1 27.766 27.215 1.054 47.751 o
-9 -10 -16 3.354 4.049 0.621 137.454 o
-9 -10 -15 1.583 0.984 0.593 150.696 o
-9 -10 -14 1.639 1.606 0.628 134.417 o
-9 -10 -13 1.433 0.894 0.607 143.847 o
-9 -10 -12 0.571 0.593 0.600 147.212 o
-9 -10 -11 4.237 4.042 0.691 111.088 o
-9 -10 -10 11.135 11.108 0.852 73.151 o
-9 -10 -9 3.115 3.274 0.656 123.221 o
-9 -10 -8 42.050 42.037 1.424 26.163 o
-9 -10 -7 4.956 5.599 0.642 128.636 o
-9 -10 -6 72.221 73.231 1.913 14.502 o
-9 -10 -5 19.393 20.073 0.922 62.487 o
-9 -10 -4 43.849 44.592 1.375 28.055 o
-9 -10 -3 28.531 28.423 1.068 46.511 o
-9 -10 -2 167.162 166.298 3.456 4.444 o
-9 -10 -1 7.689 8.029 0.649 125.885 o
-9 -9 -17 2.099 1.871 0.593 150.696 o
-9 -9 -16 1.477 1.285 0.586 154.305 o
-9 -9 -15 9.360 9.830 0.824 78.194 o
-9 -9 -14 1.538 1.885 0.649 125.885 o
-9 -9 -13 17.794 18.606 1.012 51.785 o
-9 -9 -12 10.033 10.179 0.838 75.609 o
-9 -9 -11 19.812 19.926 1.040 49.042 o
-9 -9 -10 22.477 22.439 1.082 45.319 o
-9 -9 -9 17.142 17.538 0.950 58.865 o
-9 -9 -8 17.683 17.475 0.901 65.427 o
-9 -9 -7 45.851 45.409 1.410 26.683 o
-9 -9 -6 6.180 5.851 0.621 137.454 o
-9 -9 -5 28.890 28.835 1.061 47.125 o
-9 -9 -4 55.469 56.636 1.557 21.894 o
-9 -9 -3 182.823 185.672 3.749 3.776 o
-9 -9 -2 37.411 37.394 1.194 37.235 o
-9 -9 -1 33.928 34.455 1.124 42.004 o
-9 -8 -17 2.261 2.548 0.593 150.696 o
-9 -8 -16 6.822 7.149 0.740 96.901 o
-9 -8 -15 4.358 4.552 0.698 108.878 o
-9 -8 -14 2.995 3.107 0.656 123.221 o
-9 -8 -13 3.884 3.365 0.670 118.140 o
-9 -8 -12 3.579 3.233 0.670 118.140 o
-9 -8 -11 20.486 20.240 1.047 48.390 o
-9 -8 -10 0.958 1.026 0.552 174.455 o
-9 -8 -9 70.089 72.128 1.913 14.502 o
-9 -8 -8 56.503 58.172 1.641 19.715 o
-9 -8 -7 1.518 1.878 0.517 198.827 o
-9 -8 -6 24.477 23.689 0.963 57.172 o
-9 -8 -5 80.350 80.779 1.962 13.789 o
-9 -8 -4 91.797 91.949 2.136 11.628 o
-9 -8 -3 10.657 10.989 0.670 118.140 o
-9 -8 -2 37.895 37.848 1.166 39.040 o
-9 -8 -1 230.003 232.303 4.468 2.658 o
-9 -7 -18 1.399 1.431 0.573 161.924 o
-9 -7 -17 1.261 1.089 0.586 154.305 o
-9 -7 -16 9.928 10.145 0.831 76.886 o
-9 -7 -15 6.035 5.467 0.747 95.098 o
-9 -7 -14 0.763 0.517 0.593 150.696 o
-9 -7 -13 6.837 7.484 0.768 89.981 o
-9 -7 -12 14.307 14.550 0.922 62.487 o
-9 -7 -11 21.627 22.607 1.075 45.909 o
-9 -7 -10 8.390 8.224 0.705 106.732 o
-9 -7 -9 21.323 21.790 0.963 57.172 o
-9 -7 -8 17.704 18.495 0.873 69.682 o
-9 -7 -7 35.446 35.307 1.173 38.576 o
-9 -7 -6 39.720 40.634 1.250 33.981 o
-9 -7 -5 131.012 132.541 2.814 6.704 o
-9 -7 -4 94.896 96.397 2.178 11.185 o
-9 -7 -3 145.090 147.182 3.016 5.834 o
-9 -7 -2 40.145 40.431 1.180 38.121 o
-9 -7 -1 93.806 95.538 2.122 11.781 o
-9 -6 -18 6.586 6.730 0.691 111.088 o
-9 -6 -17 6.489 6.591 0.726 100.664 o
-9 -6 -16 5.400 5.606 0.733 98.755 o
-9 -6 -15 12.044 12.197 0.873 69.682 o
-9 -6 -14 5.427 5.934 0.726 100.664 o
-9 -6 -13 18.766 18.166 1.005 52.507 o
-9 -6 -12 9.169 9.258 0.796 83.778 o
-9 -6 -11 52.710 52.789 1.627 20.055 o
-9 -6 -10 10.478 10.633 0.740 96.901 o
-9 -6 -9 1.014 0.901 0.503 210.026 o
-9 -6 -8 85.544 87.132 2.095 12.098 o
-9 -6 -7 4.602 4.608 0.552 174.455 o
-9 -6 -6 86.232 88.871 2.067 12.427 o
-9 -6 -5 131.771 132.793 2.786 6.839 o
-9 -6 -4 19.311 20.024 0.810 80.914 o
-9 -6 -3 17.424 18.125 0.761 91.640 o
-9 -6 -2 182.294 184.492 3.603 4.089 o
-9 -6 -1 49.305 49.305 1.299 31.471 o
-9 -5 -18 15.498 15.520 0.880 68.580 o
-9 -5 -17 8.439 8.958 0.789 85.267 o
-9 -5 -16 8.039 8.155 0.803 82.327 o
-9 -5 -15 3.446 3.072 0.663 120.640 o
-9 -5 -14 17.887 18.278 1.005 52.507 o
-9 -5 -13 0.913 0.929 0.600 147.212 o
-9 -5 -12 42.678 42.819 1.473 24.455 o
-9 -5 -11 46.171 48.118 1.480 24.225 o
-9 -5 -10 83.078 83.404 2.074 12.343 o
-9 -5 -9 0.499 0.161 0.461 249.949 o
-9 -5 -8 31.636 32.856 1.110 43.067 o
-9 -5 -7 19.657 20.345 0.845 74.365 o
-9 -5 -6 88.990 89.995 2.060 12.511 o
-9 -5 -5 121.166 121.866 2.576 7.996 o
-9 -5 -4 2.662 2.744 0.440 274.320 o
-9 -5 -3 4.847 5.222 0.482 228.687 o
-9 -5 -2 72.035 71.828 1.669 19.061 o
-9 -5 -1 49.310 49.263 1.271 32.870 o
-9 -4 -19 2.177 1.997 0.593 150.696 o
-9 -4 -18 2.327 1.941 0.607 143.847 o
-9 -4 -17 2.166 2.793 0.642 128.636 o
-9 -4 -16 22.940 22.949 1.138 40.979 o
-9 -4 -15 37.929 37.897 1.403 26.949 o
-9 -4 -14 7.844 8.245 0.789 85.267 o
-9 -4 -13 46.602 47.413 1.571 21.507 o
-9 -4 -12 13.264 13.670 0.859 71.966 o
-9 -4 -11 40.626 40.731 1.334 29.845 o
-9 -4 -10 3.005 2.702 0.545 178.957 o
-9 -4 -9 20.091 20.666 0.894 66.454 o
-9 -4 -8 18.200 19.179 0.838 75.609 o
-9 -4 -7 1.410 1.599 0.454 257.699 o
-9 -4 -6 65.489 66.648 1.634 19.884 o
-9 -4 -5 47.245 47.853 1.285 32.159 o
-9 -4 -4 26.210 26.405 0.880 68.580 o
-9 -4 -3 7.700 8.085 0.517 198.827 o
-9 -4 -2 8.914 8.357 0.524 193.560 o
-9 -4 -1 100.792 98.219 2.088 12.179 o
-9 -3 -19 7.103 6.996 0.705 106.732 o
-9 -3 -18 4.653 4.091 0.670 118.140 o
-9 -3 -17 3.492 3.854 0.677 115.717 o
-9 -3 -16 5.297 5.153 0.705 106.732 o
-9 -3 -15 12.769 12.497 0.887 67.504 o
-9 -3 -14 2.257 1.976 0.635 131.479 o
-9 -3 -13 2.736 2.458 0.635 131.479 o
-9 -3 -12 3.412 3.170 0.614 140.596 o
-9 -3 -11 55.764 57.104 1.620 20.229 o
-9 -3 -10 17.701 17.412 0.845 74.365 o
-9 -3 -9 57.859 58.660 1.578 21.317 o
-9 -3 -8 21.622 22.307 0.880 68.580 o
-9 -3 -7 63.948 64.651 1.613 20.404 o
-9 -3 -6 55.484 55.135 1.417 26.421 o
-9 -3 -5 31.773 32.318 0.991 53.996 o
-9 -3 -4 128.552 129.574 2.646 7.580 o
-9 -3 -3 2.387 2.297 0.384 359.926 o
-9 -3 -2 30.002 29.435 0.894 66.454 o
-9 -3 -1 8.037 7.945 0.496 215.984 o
-9 -2 -19 0.652 0.642 0.545 178.957 o
-9 -2 -18 13.641 13.098 0.866 70.810 o
-9 -2 -17 11.772 11.939 0.880 68.580 o
-9 -2 -16 27.585 27.745 1.194 37.235 o
-9 -2 -15 2.720 2.283 0.642 128.636 o
-9 -2 -14 3.046 2.199 0.635 131.479 o
-9 -2 -13 1.311 0.859 0.579 158.046 o
-9 -2 -12 18.859 19.961 0.943 59.741 o
-9 -2 -11 17.331 16.994 0.859 71.966 o
-9 -2 -10 27.303 27.264 1.026 50.385 o
-9 -2 -9 63.019 64.385 1.669 19.061 o
-9 -2 -8 17.789 18.069 0.796 83.778 o
-9 -2 -7 11.361 11.268 0.635 131.479 o
-9 -2 -6 30.927 30.496 0.970 56.352 o
-9 -2 -5 19.534 20.275 0.761 91.640 o
-9 -2 -4 27.120 26.873 0.866 70.810 o
-9 -2 -3 5.312 5.774 0.447 265.815 o
-9 -2 -2 51.950 50.939 1.257 33.604 o
-9 -2 -1 31.164 30.224 0.894 66.454 o
-9 -1 -19 0.645 0.517 0.545 178.957 o
-9 -1 -18 9.928 9.774 0.803 82.327 o
-9 -1 -17 11.591 10.919 0.866 70.810 o
-9 -1 -16 3.317 2.681 0.656 123.221 o
-9 -1 -15 8.866 9.628 0.810 80.914 o
-9 -1 -14 28.186 28.576 1.208 36.379 o
-9 -1 -13 1.676 2.081 0.607 143.847 o
-9 -1 -12 48.268 49.731 1.501 23.554 o
-9 -1 -11 27.360 26.873 1.047 48.390 o
-9 -1 -10 16.749 16.917 0.817 79.537 o
-9 -1 -9 32.790 33.310 1.103 43.614 o
-9 -1 -8 1.748 1.634 0.447 265.815 o
-9 -1 -7 1.329 1.389 0.426 292.603 o
-9 -1 -6 12.779 12.909 0.635 131.479 o
-9 -1 -5 3.555 3.833 0.433 283.241 o
-9 -1 -4 3.620 3.589 0.412 312.777 o
-9 -1 -3 69.572 69.727 1.585 21.129 o
-9 -1 -2 8.875 9.474 0.510 204.312 o
-9 -1 -1 7.038 6.828 0.454 257.699 o
-8 -19 -5 0.921 0.489 0.545 178.957 o
-8 -19 -4 0.515 0.719 0.552 174.455 o
-8 -19 -3 5.243 4.671 0.649 125.885 o
-8 -19 -2 2.553 2.060 0.607 143.847 o
-8 -19 -1 2.571 2.835 0.607 143.847 o
-8 -18 -8 5.126 5.432 0.656 123.221 o
-8 -18 -7 1.011 0.810 0.566 165.947 o
-8 -18 -6 3.346 3.037 0.621 137.454 o
-8 -18 -5 1.142 0.426 0.579 158.046 o
-8 -18 -4 3.420 2.890 0.642 128.636 o
-8 -18 -3 3.145 3.233 0.656 123.221 o
-8 -18 -2 11.781 11.953 0.859 71.966 o
-8 -18 -1 0.088 -0.531 0.559 170.121 o
-8 -17 -10 3.267 3.414 0.621 137.454 o
-8 -17 -9 0.742 0.852 0.566 165.947 o
-8 -17 -8 0.601 1.054 0.579 158.046 o
-8 -17 -7 4.701 4.496 0.684 113.367 o
-8 -17 -6 1.856 1.543 0.628 134.417 o
-8 -17 -5 3.653 4.098 0.698 108.878 o
-8 -17 -4 4.907 5.076 0.733 98.755 o
-8 -17 -3 3.115 3.358 0.684 113.367 o
-8 -17 -2 0.347 0.970 0.614 140.596 o
-8 -17 -1 2.327 2.402 0.670 118.140 o
-8 -16 -11 0.111 0.237 0.531 188.500 o
-8 -16 -10 0.807 0.691 0.579 158.046 o
-8 -16 -9 2.075 1.892 0.628 134.417 o
-8 -16 -8 2.796 2.946 0.656 123.221 o
-8 -16 -7 1.136 0.545 0.621 137.454 o
-8 -16 -6 2.122 1.711 0.656 123.221 o
-8 -16 -5 8.684 8.588 0.796 83.778 o
-8 -16 -4 3.825 3.896 0.684 113.367 o
-8 -16 -3 5.613 4.992 0.712 104.650 o
-8 -16 -2 2.713 2.283 0.649 125.885 o
-8 -16 -1 4.970 5.229 0.719 102.628 o
-8 -15 -13 1.411 0.775 0.573 161.924 o
-8 -15 -12 2.403 2.402 0.593 150.696 o
-8 -15 -11 3.703 3.791 0.656 123.221 o
-8 -15 -10 18.058 17.768 1.005 52.507 o
-8 -15 -9 0.698 0.789 0.607 143.847 o
-8 -15 -8 0.308 -0.279 0.573 161.924 o
-8 -15 -7 20.114 20.338 1.040 49.042 o
-8 -15 -6 2.150 1.173 0.628 134.417 o
-8 -15 -5 1.520 2.074 0.635 131.479 o
-8 -15 -4 2.994 3.226 0.663 120.640 o
-8 -15 -3 22.222 22.719 1.096 44.171 o
-8 -15 -2 1.687 2.353 0.635 131.479 o
-8 -15 -1 0.244 0.852 0.586 154.305 o
-8 -14 -14 0.312 -0.028 0.552 174.455 o
-8 -14 -13 3.962 3.596 0.642 128.636 o
-8 -14 -12 1.013 1.054 0.607 143.847 o
-8 -14 -11 6.354 7.045 0.761 91.640 o
-8 -14 -10 13.501 12.777 0.929 61.551 o
-8 -14 -9 4.878 4.873 0.705 106.732 o
-8 -14 -8 1.227 0.663 0.607 143.847 o
-8 -14 -7 2.294 2.199 0.635 131.479 o
-8 -14 -6 13.470 13.970 0.908 64.425 o
-8 -14 -5 7.659 7.561 0.761 91.640 o
-8 -14 -4 12.745 13.845 0.908 64.425 o
-8 -14 -3 8.812 7.652 0.761 91.640 o
-8 -14 -2 7.838 8.008 0.768 89.981 o
-8 -14 -1 11.002 10.312 0.817 79.537 o
-8 -13 -15 2.393 2.499 0.607 143.847 o
-8 -13 -14 15.809 15.472 0.894 66.454 o
-8 -13 -13 1.447 1.529 0.614 140.596 o
-8 -13 -12 11.778 11.680 0.880 68.580 o
-8 -13 -11 12.636 12.441 0.894 66.454 o
-8 -13 -10 2.208 2.039 0.642 128.636 o
-8 -13 -9 0.779 0.586 0.607 143.847 o
-8 -13 -8 4.415 4.315 0.698 108.878 o
-8 -13 -7 0.851 0.349 0.593 150.696 o
-8 -13 -6 14.775 14.717 0.929 61.551 o
-8 -13 -5 1.510 1.389 0.614 140.596 o
-8 -13 -4 30.608 29.260 1.208 36.379 o
-8 -13 -3 17.247 17.636 0.936 60.636 o
-8 -13 -2 1.609 1.578 0.566 165.947 o
-8 -13 -1 4.320 4.266 0.621 137.454 o
-8 -12 -15 2.090 2.779 0.593 150.696 o
-8 -12 -14 3.133 3.554 0.649 125.885 o
-8 -12 -13 17.508 18.111 1.019 51.078 o
-8 -12 -12 6.907 7.045 0.754 93.345 o
-8 -12 -11 25.436 25.902 1.173 38.576 o
-8 -12 -10 2.290 2.311 0.642 128.636 o
-8 -12 -9 23.126 24.513 1.138 40.979 o
-8 -12 -8 9.914 9.767 0.817 79.537 o
-8 -12 -7 10.386 10.354 0.824 78.194 o
-8 -12 -6 13.017 12.846 0.831 76.886 o
-8 -12 -5 49.492 49.389 1.508 23.336 o
-8 -12 -4 27.414 27.648 1.089 44.739 o
-8 -12 -3 8.135 8.071 0.684 113.367 o
-8 -12 -2 17.740 17.294 0.859 71.966 o
-8 -12 -1 15.280 15.088 0.810 80.914 o
-8 -11 -16 3.880 3.253 0.614 140.596 o
-8 -11 -15 0.499 1.208 0.579 158.046 o
-8 -11 -14 2.815 2.506 0.649 125.885 o
-8 -11 -13 0.577 0.901 0.607 143.847 o
-8 -11 -12 9.040 8.888 0.803 82.327 o
-8 -11 -11 21.207 20.505 1.068 46.511 o
-8 -11 -10 5.674 5.201 0.719 102.628 o
-8 -11 -9 18.549 18.467 1.005 52.507 o
-8 -11 -8 38.091 37.827 1.361 28.633 o
-8 -11 -7 43.495 43.315 1.403 26.949 o
-8 -11 -6 6.933 6.926 0.649 125.885 o
-8 -11 -5 2.108 2.255 0.531 188.500 o
-8 -11 -4 5.448 5.921 0.614 140.596 o
-8 -11 -3 45.453 44.481 1.361 28.633 o
-8 -11 -2 48.661 48.467 1.417 26.421 o
-8 -11 -1 20.469 21.294 0.908 64.425 o
-8 -10 -17 1.540 2.150 0.573 161.924 o
-8 -10 -16 2.559 2.241 0.607 143.847 o
-8 -10 -15 3.372 3.135 0.656 123.221 o
-8 -10 -14 4.758 5.397 0.726 100.664 o
-8 -10 -13 0.344 0.028 0.579 158.046 o
-8 -10 -12 6.687 6.451 0.747 95.098 o
-8 -10 -11 9.906 10.186 0.838 75.609 o
-8 -10 -10 1.459 1.585 0.614 140.596 o
-8 -10 -9 9.635 8.972 0.754 93.345 o
-8 -10 -8 0.012 0.154 0.496 215.984 o
-8 -10 -7 34.202 34.971 1.208 36.379 o
-8 -10 -6 23.994 23.403 0.977 55.550 o
-8 -10 -5 101.520 101.507 2.353 9.587 o
-8 -10 -4 67.663 68.624 1.766 17.010 o
-8 -10 -3 112.851 113.390 2.527 8.308 o
-8 -10 -2 0.803 1.606 0.482 228.687 o
-8 -10 -1 52.463 53.019 1.459 24.926 o
-8 -9 -17 3.857 4.070 0.628 134.417 o
-8 -9 -16 0.654 0.754 0.586 154.305 o
-8 -9 -15 12.643 13.126 0.915 63.445 o
-8 -9 -14 3.269 3.170 0.663 120.640 o
-8 -9 -13 5.009 5.041 0.712 104.650 o
-8 -9 -12 17.524 17.084 0.977 55.550 o
-8 -9 -11 3.213 2.835 0.649 125.885 o
-8 -9 -10 77.833 77.406 2.074 12.343 o
-8 -9 -9 15.078 15.730 0.859 71.966 o
-8 -9 -8 47.782 47.259 1.431 25.908 o
-8 -9 -7 20.644 21.944 0.936 60.636 o
-8 -9 -6 5.412 5.886 0.586 154.305 o
-8 -9 -5 86.092 85.966 2.046 12.682 o
-8 -9 -4 32.210 32.863 1.089 44.739 o
-8 -9 -3 73.138 72.757 1.780 16.744 o
-8 -9 -2 126.287 124.743 2.660 7.500 o
-8 -9 -1 19.471 20.142 0.824 78.194 o
-8 -8 -18 2.459 3.519 0.593 150.696 o
-8 -8 -17 2.942 2.590 0.621 137.454 o
-8 -8 -16 6.961 7.415 0.761 91.640 o
-8 -8 -15 4.326 4.119 0.677 115.717 o
-8 -8 -14 10.436 10.996 0.845 74.365 o
-8 -8 -13 4.341 4.957 0.698 108.878 o
-8 -8 -12 6.149 6.521 0.733 98.755 o
-8 -8 -11 4.577 4.685 0.663 120.640 o
-8 -8 -10 54.735 54.939 1.599 20.762 o
-8 -8 -9 32.157 32.542 1.166 39.040 o
-8 -8 -8 45.606 46.051 1.382 27.772 o
-8 -8 -7 51.634 52.586 1.473 24.455 o
-8 -8 -6 3.156 3.156 0.503 210.026 o
-8 -8 -5 36.315 36.466 1.138 40.979 o
-8 -8 -4 12.363 12.790 0.684 113.367 o
-8 -8 -3 111.102 112.566 2.423 9.042 o
-8 -8 -2 185.096 185.944 3.651 3.980 o
-8 -8 -1 18.182 18.879 0.775 88.368 o
-8 -7 -18 5.724 5.634 0.663 120.640 o
-8 -7 -17 2.238 2.506 0.635 131.479 o
-8 -7 -16 0.657 1.061 0.607 143.847 o
-8 -7 -15 6.285 6.437 0.726 100.664 o
-8 -7 -14 4.138 4.545 0.684 113.367 o
-8 -7 -13 2.535 2.772 0.649 125.885 o
-8 -7 -12 31.585 32.318 1.278 32.511 o
-8 -7 -11 6.137 5.683 0.649 125.885 o
-8 -7 -10 49.427 50.471 1.501 23.554 o
-8 -7 -9 13.670 13.768 0.775 88.368 o
-8 -7 -8 6.519 6.709 0.593 150.696 o
-8 -7 -7 19.869 20.184 0.852 73.151 o
-8 -7 -6 3.100 2.890 0.475 235.462 o
-8 -7 -5 146.622 144.997 2.981 5.971 o
-8 -7 -4 162.833 160.761 3.219 5.123 o
-8 -7 -3 49.252 50.206 1.320 30.480 o
-8 -7 -2 64.545 66.138 1.585 21.129 o
-8 -7 -1 23.572 24.185 0.838 75.609 o
-8 -6 -19 2.631 2.702 0.593 150.696 o
-8 -6 -18 6.600 6.744 0.712 104.650 o
-8 -6 -17 2.415 2.060 0.642 128.636 o
-8 -6 -16 38.926 39.544 1.459 24.926 o
-8 -6 -15 1.099 1.711 0.628 134.417 o
-8 -6 -14 12.445 13.237 0.894 66.454 o
-8 -6 -13 6.410 6.695 0.740 96.901 o
-8 -6 -12 19.968 20.526 0.998 53.243 o
-8 -6 -11 5.429 5.132 0.621 137.454 o
-8 -6 -10 77.798 78.531 1.976 13.595 o
-8 -6 -9 69.277 69.007 1.773 16.876 o
-8 -6 -8 41.717 42.679 1.271 32.870 o
-8 -6 -7 32.940 34.008 1.082 45.319 o
-8 -6 -6 86.115 87.942 2.004 13.218 o
-8 -6 -5 59.787 60.776 1.508 23.336 o
-8 -6 -4 35.536 35.551 1.047 48.390 o
-8 -6 -3 31.966 32.654 0.977 55.550 o
-8 -6 -2 61.177 61.935 1.473 24.455 o
-8 -6 -1 186.671 187.236 3.582 4.137 o
-8 -5 -19 20.919 20.450 0.956 58.009 o
-8 -5 -18 2.060 1.347 0.600 147.212 o
-8 -5 -17 5.714 5.655 0.733 98.755 o
-8 -5 -16 6.119 6.709 0.740 96.901 o
-8 -5 -15 46.928 47.574 1.585 21.129 o
-8 -5 -14 0.292 0.677 0.586 154.305 o
-8 -5 -13 20.149 21.022 1.040 49.042 o
-8 -5 -12 3.732 3.833 0.600 147.212 o
-8 -5 -11 107.053 107.554 2.499 8.495 o
-8 -5 -10 49.593 48.600 1.431 25.908 o
-8 -5 -9 62.163 63.946 1.662 19.221 o
-8 -5 -8 17.418 17.734 0.782 86.797 o
-8 -5 -7 35.061 36.452 1.110 43.067 o
-8 -5 -6 78.163 78.056 1.808 16.231 o
-8 -5 -5 39.237 40.131 1.124 42.004 o
-8 -5 -4 46.065 45.961 1.201 36.803 o
-8 -5 -3 20.196 20.638 0.740 96.901 o
-8 -5 -2 19.778 19.626 0.712 104.650 o
-8 -5 -1 3.587 3.819 0.398 335.111 o
-8 -4 -19 0.046 0.286 0.538 183.636 o
-8 -4 -18 6.955 7.038 0.747 95.098 o
-8 -4 -17 19.707 18.467 1.033 49.707 o
-8 -4 -16 9.685 9.195 0.810 80.914 o
-8 -4 -15 11.887 11.904 0.873 69.682 o
-8 -4 -14 22.410 21.455 1.075 45.909 o
-8 -4 -13 25.044 26.161 1.124 42.004 o
-8 -4 -12 8.982 8.860 0.705 106.732 o
-8 -4 -11 2.706 2.939 0.545 178.957 o
-8 -4 -10 81.334 82.231 2.004 13.218 o
-8 -4 -9 22.982 22.328 0.894 66.454 o
-8 -4 -8 53.034 53.508 1.417 26.421 o
-8 -4 -7 14.001 14.515 0.684 113.367 o
-8 -4 -6 95.424 97.263 2.115 11.859 o
-8 -4 -5 166.157 166.354 3.253 5.014 o
-8 -4 -4 6.320 6.144 0.461 249.949 o
-8 -4 -3 25.628 25.916 0.810 80.914 o
-8 -4 -2 4.765 4.992 0.398 335.111 o
-8 -4 -1 29.475 29.721 0.845 74.365 o
-8 -3 -19 7.473 7.959 0.719 102.628 o
-8 -3 -18 1.390 0.566 0.593 150.696 o
-8 -3 -17 4.174 5.243 0.726 100.664 o
-8 -3 -16 3.663 4.042 0.677 115.717 o
-8 -3 -15 30.562 30.028 1.250 33.981 o
-8 -3 -14 32.560 32.507 1.292 31.812 o
-8 -3 -13 28.120 28.597 1.159 39.511 o
-8 -3 -12 54.576 53.278 1.557 21.894 o
-8 -3 -11 14.805 15.618 0.810 80.914 o
-8 -3 -10 86.419 85.128 2.039 12.770 o
-8 -3 -9 41.405 41.339 1.229 35.149 o
-8 -3 -8 8.550 8.427 0.573 161.924 o
-8 -3 -7 10.583 10.298 0.579 158.046 o
-8 -3 -6 31.249 31.418 0.956 58.009 o
-8 -3 -5 62.671 62.877 1.480 24.225 o
-8 -3 -4 33.049 32.919 0.936 60.636 o
-8 -3 -3 228.145 226.397 4.182 3.034 o
-8 -3 -2 50.667 49.787 1.180 38.121 o
-8 -3 -1 60.165 59.687 1.340 29.535 o
-8 -2 -19 13.705 13.559 0.852 73.151 o
-8 -2 -18 5.871 4.950 0.712 104.650 o
-8 -2 -17 0.396 0.342 0.607 143.847 o
-8 -2 -16 2.595 2.290 0.642 128.636 o
-8 -2 -15 14.223 14.822 0.922 62.487 o
-8 -2 -14 21.083 21.448 1.054 47.751 o
-8 -2 -13 1.486 1.571 0.573 161.924 o
-8 -2 -12 14.018 14.019 0.796 83.778 o
-8 -2 -11 9.932 10.354 0.691 111.088 o
-8 -2 -10 32.472 32.961 1.096 44.171 o
-8 -2 -9 19.736 19.877 0.817 79.537 o
-8 -2 -8 61.974 62.375 1.550 22.092 o
-8 -2 -7 15.465 15.479 0.677 115.717 o
-8 -2 -6 50.591 51.365 1.292 31.812 o
-8 -2 -5 169.172 170.229 3.288 4.908 o
-8 -2 -4 39.756 40.306 1.033 49.707 o
-8 -2 -3 85.896 86.657 1.808 16.231 o
-8 -2 -2 23.689 23.584 0.719 102.628 o
-8 -2 -1 21.298 20.903 0.663 120.640 o
-8 -1 -19 8.819 9.230 0.761 91.640 o
-8 -1 -18 9.115 9.872 0.810 80.914 o
-8 -1 -17 5.013 6.032 0.712 104.650 o
-8 -1 -16 1.012 1.166 0.600 147.212 o
-8 -1 -15 2.586 2.262 0.628 134.417 o
-8 -1 -14 6.794 6.528 0.719 102.628 o
-8 -1 -13 50.735 51.602 1.543 22.292 o
-8 -1 -12 6.356 5.592 0.621 137.454 o
-8 -1 -11 8.371 8.567 0.642 128.636 o
-8 -1 -10 5.954 6.521 0.566 165.947 o
-8 -1 -9 2.313 2.122 0.447 265.815 o
-8 -1 -8 10.198 10.919 0.607 143.847 o
-8 -1 -7 81.133 80.702 1.829 15.861 o
-8 -1 -6 14.372 14.669 0.628 134.417 o
-8 -1 -5 74.601 75.507 1.676 18.902 o
-8 -1 -4 123.941 123.933 2.451 8.837 o
-8 -1 -3 35.558 35.474 0.929 61.551 o
-8 -1 -2 24.520 24.827 0.726 100.664 o
-8 -1 -1 20.320 20.380 0.642 128.636 o
-7 -20 -3 0.707 0.475 0.552 174.455 o
-7 -20 -2 0.475 0.084 0.531 188.500 o
-7 -20 -1 1.581 1.389 0.559 170.121 o
-7 -19 -7 8.237 8.504 0.740 96.901 o
-7 -19 -6 0.781 1.117 0.559 170.121 o
-7 -19 -5 4.474 4.252 0.642 128.636 o
-7 -19 -4 0.894 1.417 0.579 158.046 o
-7 -19 -3 0.638 1.131 0.573 161.924 o
-7 -19 -2 0.858 1.124 0.579 158.046 o
-7 -19 -1 0.994 1.159 0.593 150.696 o
-7 -18 -9 1.727 1.501 0.566 165.947 o
-7 -18 -8 2.138 2.248 0.600 147.212 o
-7 -18 -7 1.877 2.325 0.600 147.212 o
-7 -18 -6 0.916 0.908 0.600 147.212 o
-7 -18 -5 21.684 21.092 1.047 48.390 o
-7 -18 -4 11.357 10.940 0.852 73.151 o
-7 -18 -3 7.524 8.308 0.789 85.267 o
-7 -18 -2 11.303 10.982 0.866 70.810 o
-7 -18 -1 6.777 6.521 0.761 91.640 o
-7 -17 -11 1.298 1.773 0.579 158.046 o
-7 -17 -10 5.123 4.845 0.656 123.221 o
-7 -17 -9 7.100 7.687 0.740 96.901 o
-7 -17 -8 14.878 14.899 0.929 61.551 o
-7 -17 -7 25.933 26.328 1.173 38.576 o
-7 -17 -6 0.591 -0.237 0.600 147.212 o
-7 -17 -5 8.905 9.439 0.838 75.609 o
-7 -17 -4 2.295 2.353 0.635 131.479 o
-7 -17 -3 4.720 5.111 0.712 104.650 o
-7 -17 -2 9.367 8.811 0.810 80.914 o
-7 -17 -1 14.133 13.684 0.922 62.487 o
-7 -16 -12 6.339 5.865 0.663 120.640 o
-7 -16 -11 4.275 4.699 0.656 123.221 o
-7 -16 -10 3.185 2.981 0.649 125.885 o
-7 -16 -9 1.241 0.789 0.614 140.596 o
-7 -16 -8 6.378 6.535 0.761 91.640 o
-7 -16 -7 1.241 1.012 0.614 140.596 o
-7 -16 -6 40.495 40.571 1.445 25.410 o
-7 -16 -5 13.152 13.426 0.915 63.445 o
-7 -16 -4 36.962 37.799 1.403 26.949 o
-7 -16 -3 2.758 2.911 0.663 120.640 o
-7 -16 -2 12.776 12.986 0.894 66.454 o
-7 -16 -1 28.847 28.332 1.229 35.149 o
-7 -15 -13 1.099 0.845 0.559 170.121 o
-7 -15 -12 2.906 2.283 0.628 134.417 o
-7 -15 -11 3.629 3.889 0.670 118.140 o
-7 -15 -10 5.984 6.088 0.754 93.345 o
-7 -15 -9 31.692 31.662 1.264 33.234 o
-7 -15 -8 15.053 15.269 0.950 58.865 o
-7 -15 -7 9.115 8.581 0.810 80.914 o
-7 -15 -6 19.347 19.668 1.040 49.042 o
-7 -15 -5 3.337 3.267 0.663 120.640 o
-7 -15 -4 2.635 2.437 0.642 128.636 o
-7 -15 -3 2.696 3.442 0.663 120.640 o
-7 -15 -2 6.831 6.961 0.754 93.345 o
-7 -15 -1 29.348 29.623 1.229 35.149 o
-7 -14 -14 0.129 -0.293 0.538 183.636 o
-7 -14 -13 13.321 13.768 0.880 68.580 o
-7 -14 -12 1.531 2.492 0.649 125.885 o
-7 -14 -11 20.934 21.218 1.096 44.171 o
-7 -14 -10 2.743 1.829 0.642 128.636 o
-7 -14 -9 1.955 2.060 0.628 134.417 o
-7 -14 -8 3.314 3.358 0.670 118.140 o
-7 -14 -7 5.623 5.327 0.719 102.628 o
-7 -14 -6 5.415 5.362 0.712 104.650 o
-7 -14 -5 8.283 7.477 0.761 91.640 o
-7 -14 -4 9.455 9.488 0.789 85.267 o
-7 -14 -3 34.428 34.839 1.320 30.480 o
-7 -14 -2 4.773 4.664 0.656 123.221 o
-7 -14 -1 43.486 43.350 1.452 25.166 o
-7 -13 -15 0.619 1.375 0.559 170.121 o
-7 -13 -14 1.663 1.180 0.586 154.305 o
-7 -13 -13 1.715 1.047 0.614 140.596 o
-7 -13 -12 7.282 6.961 0.775 88.368 o
-7 -13 -11 1.883 2.458 0.628 134.417 o
-7 -13 -10 8.644 8.413 0.796 83.778 o
-7 -13 -9 1.640 2.248 0.635 131.479 o
-7 -13 -8 3.027 3.603 0.670 118.140 o
-7 -13 -7 46.370 45.409 1.529 22.701 o
-7 -13 -6 26.899 27.326 1.173 38.576 o
-7 -13 -5 2.177 1.906 0.579 158.046 o
-7 -13 -4 1.998 1.627 0.552 174.455 o
-7 -13 -3 17.963 17.503 0.887 67.504 o
-7 -13 -2 23.462 23.096 0.991 53.996 o
-7 -13 -1 2.127 2.206 0.531 188.500 o
-7 -12 -16 1.300 0.789 0.552 174.455 o
-7 -12 -15 11.375 11.436 0.831 76.886 o
-7 -12 -14 0.459 0.642 0.600 147.212 o
-7 -12 -13 14.834 14.508 0.950 58.865 o
-7 -12 -12 1.432 1.215 0.614 140.596 o
-7 -12 -11 10.158 11.136 0.852 73.151 o
-7 -12 -10 1.254 1.061 0.614 140.596 o
-7 -12 -9 0.250 0.586 0.579 158.046 o
-7 -12 -8 8.236 8.176 0.761 91.640 o
-7 -12 -7 9.573 9.223 0.747 95.098 o
-7 -12 -6 6.130 5.718 0.635 131.479 o
-7 -12 -5 12.340 13.063 0.775 88.368 o
-7 -12 -4 11.921 11.953 0.747 95.098 o
-7 -12 -3 33.955 32.982 1.159 39.511 o
-7 -12 -2 1.914 1.690 0.482 228.687 o
-7 -12 -1 0.788 0.956 0.468 242.543 o
-7 -11 -17 7.228 7.889 0.719 102.628 o
-7 -11 -16 0.446 0.154 0.559 170.121 o
-7 -11 -15 12.374 12.616 0.880 68.580 o
-7 -11 -14 0.270 0.698 0.621 137.454 o
-7 -11 -13 2.935 2.360 0.642 128.636 o
-7 -11 -12 2.517 2.416 0.642 128.636 o
-7 -11 -11 9.152 9.202 0.810 80.914 o
-7 -11 -10 4.770 4.741 0.691 111.088 o
-7 -11 -9 26.684 25.770 1.117 42.530 o
-7 -11 -8 3.484 3.505 0.586 154.305 o
-7 -11 -7 3.069 3.351 0.566 165.947 o
-7 -11 -6 19.097 19.249 0.894 66.454 o
-7 -11 -5 4.208 4.056 0.559 170.121 o
-7 -11 -4 13.933 13.740 0.754 93.345 o
-7 -11 -3 37.790 38.246 1.215 35.962 o
-7 -11 -2 4.740 4.789 0.545 178.957 o
-7 -11 -1 12.501 12.337 0.705 106.732 o
-7 -10 -17 1.730 1.920 0.573 161.924 o
-7 -10 -16 3.192 3.414 0.649 125.885 o
-7 -10 -15 0.112 0.175 0.593 150.696 o
-7 -10 -14 0.219 -0.670 0.566 165.947 o
-7 -10 -13 2.314 2.758 0.642 128.636 o
-7 -10 -12 3.612 3.086 0.656 123.221 o
-7 -10 -11 0.706 0.286 0.579 158.046 o
-7 -10 -10 7.664 7.470 0.719 102.628 o
-7 -10 -9 40.861 40.131 1.327 30.160 o
-7 -10 -8 18.914 18.788 0.894 66.454 o
-7 -10 -7 19.362 20.177 0.901 65.427 o
-7 -10 -6 27.402 27.138 1.019 51.078 o
-7 -10 -5 12.639 12.358 0.712 104.650 o
-7 -10 -4 0.141 0.656 0.433 283.241 o
-7 -10 -3 5.002 4.894 0.524 193.560 o
-7 -10 -2 17.285 17.224 0.768 89.981 o
-7 -10 -1 30.576 30.217 1.005 52.507 o
-7 -9 -18 5.830 5.620 0.649 125.885 o
-7 -9 -17 1.728 1.843 0.593 150.696 o
-7 -9 -16 0.472 0.824 0.593 150.696 o
-7 -9 -15 4.146 4.566 0.691 111.088 o
-7 -9 -14 24.893 25.071 1.145 40.481 o
-7 -9 -13 2.349 2.255 0.642 128.636 o
-7 -9 -12 34.115 33.959 1.313 30.805 o
-7 -9 -11 5.154 4.824 0.656 123.221 o
-7 -9 -10 1.425 1.606 0.524 193.560 o
-7 -9 -9 34.738 34.078 1.194 37.235 o
-7 -9 -8 1.832 1.752 0.503 210.026 o
-7 -9 -7 22.912 22.369 0.915 63.445 o
-7 -9 -6 38.711 38.253 1.187 37.674 o
-7 -9 -5 8.115 7.813 0.586 154.305 o
-7 -9 -4 13.290 13.328 0.684 113.367 o
-7 -9 -3 25.933 25.525 0.901 65.427 o
-7 -9 -2 29.814 29.770 0.970 56.352 o
-7 -9 -1 21.990 21.664 0.817 79.537 o
-7 -8 -18 0.769 1.403 0.559 170.121 o
-7 -8 -17 2.470 2.939 0.642 128.636 o
-7 -8 -16 41.703 42.651 1.508 23.336 o
-7 -8 -15 7.530 7.477 0.761 91.640 o
-7 -8 -14 10.155 10.780 0.831 76.886 o
-7 -8 -13 19.821 19.612 1.033 49.707 o
-7 -8 -12 28.270 27.683 1.180 38.121 o
-7 -8 -11 11.304 10.738 0.747 95.098 o
-7 -8 -10 5.283 5.690 0.614 140.596 o
-7 -8 -9 3.827 3.861 0.552 174.455 o
-7 -8 -8 13.435 13.175 0.733 98.755 o
-7 -8 -7 32.404 32.807 1.082 45.319 o
-7 -8 -6 1.602 1.564 0.433 283.241 o
-7 -8 -5 8.012 7.980 0.559 170.121 o
-7 -8 -4 29.520 30.112 0.970 56.352 o
-7 -8 -3 32.999 33.010 1.005 52.507 o
-7 -8 -2 97.183 95.873 2.088 12.179 o
-7 -8 -1 2.850 2.730 0.405 323.655 o
-7 -7 -19 0.653 0.342 0.545 178.957 o
-7 -7 -18 13.060 12.602 0.838 75.609 o
-7 -7 -17 1.488 1.103 0.607 143.847 o
-7 -7 -16 1.466 1.334 0.607 143.847 o
-7 -7 -15 0.213 0.147 0.573 161.924 o
-7 -7 -14 13.330 13.572 0.901 65.427 o
-7 -7 -13 6.196 5.788 0.712 104.650 o
-7 -7 -12 38.621 38.986 1.361 28.633 o
-7 -7 -11 17.790 17.887 0.887 67.504 o
-7 -7 -10 54.297 53.885 1.529 22.701 o
-7 -7 -9 6.160 5.732 0.579 158.046 o
-7 -7 -8 78.461 77.972 1.885 14.935 o
-7 -7 -7 10.102 9.146 0.600 147.212 o
-7 -7 -6 20.063 20.149 0.796 83.778 o
-7 -7 -5 13.762 13.600 0.649 125.885 o
-7 -7 -4 14.784 14.697 0.649 125.885 o
-7 -7 -3 16.848 17.308 0.684 113.367 o
-7 -7 -2 73.295 73.832 1.669 19.061 o
-7 -7 -1 11.127 11.632 0.559 170.121 o
-7 -6 -19 1.732 2.262 0.566 165.947 o
-7 -6 -18 5.384 4.838 0.691 111.088 o
-7 -6 -17 9.922 9.760 0.838 75.609 o
-7 -6 -16 0.211 0.161 0.573 161.924 o
-7 -6 -15 10.326 10.319 0.824 78.194 o
-7 -6 -14 13.836 14.990 0.922 62.487 o
-7 -6 -13 21.798 21.804 1.054 47.751 o
-7 -6 -12 0.025 0.272 0.496 215.984 o
-7 -6 -11 2.564 2.499 0.538 183.636 o
-7 -6 -10 5.738 5.306 0.573 161.924 o
-7 -6 -9 31.279 31.620 1.068 46.511 o
-7 -6 -8 29.293 29.602 0.998 53.243 o
-7 -6 -7 70.842 70.187 1.690 18.591 o
-7 -6 -6 66.363 67.094 1.606 20.582 o
-7 -6 -5 18.107 17.957 0.705 106.732 o
-7 -6 -4 91.953 91.139 1.962 13.789 o
-7 -6 -3 1.205 0.984 0.342 453.468 o
-7 -6 -2 69.239 70.634 1.578 21.317 o
-7 -6 -1 0.349 0.579 0.307 562.385 o
-7 -5 -19 0.203 0.244 0.545 178.957 o
-7 -5 -18 8.401 7.638 0.761 91.640 o
-7 -5 -17 24.778 24.562 1.159 39.511 o
-7 -5 -16 14.248 12.965 0.894 66.454 o
-7 -5 -15 6.823 7.045 0.747 95.098 o
-7 -5 -14 25.557 25.902 1.152 39.992 o
-7 -5 -13 4.086 4.447 0.635 131.479 o
-7 -5 -12 49.075 49.898 1.494 23.774 o
-7 -5 -11 34.538 35.781 1.194 37.235 o
-7 -5 -10 21.120 20.966 0.880 68.580 o
-7 -5 -9 24.594 25.644 0.936 60.636 o
-7 -5 -8 10.612 11.024 0.614 140.596 o
-7 -5 -7 13.737 13.866 0.656 123.221 o
-7 -5 -6 22.521 22.607 0.796 83.778 o
-7 -5 -5 17.776 17.796 0.677 115.717 o
-7 -5 -4 27.302 27.620 0.838 75.609 o
-7 -5 -3 19.374 19.214 0.656 123.221 o
-7 -5 -2 21.285 20.882 0.670 118.140 o
-7 -5 -1 19.815 19.891 0.649 125.885 o
-7 -4 -19 3.208 3.121 0.621 137.454 o
-7 -4 -18 5.157 4.929 0.712 104.650 o
-7 -4 -17 4.451 4.657 0.684 113.367 o
-7 -4 -16 3.186 4.070 0.670 118.140 o
-7 -4 -15 12.210 12.665 0.880 68.580 o
-7 -4 -14 9.034 8.972 0.782 86.797 o
-7 -4 -13 17.843 18.215 0.901 65.427 o
-7 -4 -12 5.388 5.236 0.607 143.847 o
-7 -4 -11 16.237 16.610 0.810 80.914 o
-7 -4 -10 9.171 9.258 0.628 134.417 o
-7 -4 -9 30.277 30.678 1.005 52.507 o
-7 -4 -8 132.396 133.135 2.758 6.978 o
-7 -4 -7 54.557 54.967 1.375 28.055 o
-7 -4 -6 30.642 31.278 0.929 61.551 o
-7 -4 -5 73.395 73.497 1.634 19.884 o
-7 -4 -4 79.560 79.138 1.683 18.746 o
-7 -4 -3 68.045 68.540 1.487 23.998 o
-7 -4 -2 84.821 84.451 1.745 17.420 o
-7 -4 -1 71.828 72.024 1.522 22.910 o
-7 -3 -20 0.800 0.817 0.566 165.947 o
-7 -3 -19 6.651 5.976 0.705 106.732 o
-7 -3 -18 16.098 15.828 0.956 58.009 o
-7 -3 -17 7.693 7.561 0.761 91.640 o
-7 -3 -16 20.044 20.820 1.054 47.751 o
-7 -3 -15 24.892 25.490 1.152 39.992 o
-7 -3 -14 1.949 1.452 0.593 150.696 o
-7 -3 -13 44.594 45.681 1.424 26.163 o
-7 -3 -12 54.704 53.752 1.536 22.495 o
-7 -3 -11 18.586 18.376 0.838 75.609 o
-7 -3 -10 32.306 31.739 1.054 47.751 o
-7 -3 -9 15.969 15.758 0.719 102.628 o
-7 -3 -8 46.820 46.722 1.250 33.981 o
-7 -3 -7 81.744 80.590 1.801 16.357 o
-7 -3 -6 111.498 114.075 2.339 9.702 o
-7 -3 -5 50.208 49.731 1.187 37.674 o
-7 -3 -4 35.238 35.635 0.922 62.487 o
-7 -3 -3 211.313 210.695 3.868 3.547 o
-7 -3 -2 14.599 14.124 0.517 198.827 o
-7 -3 -1 101.677 101.815 2.011 13.127 o
-7 -2 -20 9.494 8.999 0.719 102.628 o
-7 -2 -19 4.134 3.498 0.649 125.885 o
-7 -2 -18 0.407 0.398 0.600 147.212 o
-7 -2 -17 25.888 26.140 1.159 39.511 o
-7 -2 -16 17.555 16.749 0.984 54.765 o
-7 -2 -15 22.265 22.377 1.082 45.319 o
-7 -2 -14 3.661 3.337 0.621 137.454 o
-7 -2 -13 182.004 180.631 3.770 3.734 o
-7 -2 -12 2.514 2.856 0.524 193.560 o
-7 -2 -11 82.562 82.894 1.997 13.311 o
-7 -2 -10 0.895 1.320 0.433 283.241 o
-7 -2 -9 12.841 13.007 0.649 125.885 o
-7 -2 -8 238.577 239.515 4.524 2.593 o
-7 -2 -7 17.954 17.678 0.684 113.367 o
-7 -2 -6 6.956 6.863 0.454 257.699 o
-7 -2 -5 89.180 88.556 1.843 15.622 o
-7 -2 -4 21.736 21.909 0.670 118.140 o
-7 -2 -3 218.333 217.509 3.980 3.351 o
-7 -2 -2 123.201 121.999 2.353 9.587 o
-7 -2 -1 502.021 485.014 8.504 0.734 o
-7 -1 -20 2.961 2.486 0.586 154.305 o
-7 -1 -19 7.279 6.975 0.733 98.755 o
-7 -1 -18 6.769 6.723 0.754 93.345 o
-7 -1 -17 0.353 -0.168 0.573 161.924 o
-7 -1 -16 6.948 6.933 0.740 96.901 o
-7 -1 -15 5.129 4.657 0.691 111.088 o
-7 -1 -14 57.236 58.102 1.718 17.992 o
-7 -1 -13 19.887 20.017 0.922 62.487 o
-7 -1 -12 13.860 13.887 0.768 89.981 o
-7 -1 -11 28.279 28.660 1.019 51.078 o
-7 -1 -10 68.499 67.059 1.669 19.061 o
-7 -1 -9 13.089 13.614 0.656 123.221 o
-7 -1 -8 281.528 278.578 5.180 1.978 o
-7 -1 -7 403.510 403.551 7.233 1.014 o
-7 -1 -6 190.066 191.586 3.603 4.089 o
-7 -1 -5 56.312 56.531 1.285 32.159 o
-7 -1 -4 142.828 142.804 2.723 7.158 o
-7 -1 -3 646.661 636.224 11.171 0.425 o
-7 -1 -2 88.983 89.324 1.787 16.613 o
-7 -1 -1 182.887 177.950 3.274 4.950 o
-6 -20 -5 6.169 5.753 0.677 115.717 o
-6 -20 -4 7.086 6.779 0.684 113.367 o
-6 -20 -3 0.579 0.209 0.545 178.957 o
-6 -20 -2 5.429 5.495 0.670 118.140 o
-6 -20 -1 0.171 0.684 0.552 174.455 o
-6 -19 -8 4.274 4.803 0.656 123.221 o
-6 -19 -7 5.243 4.936 0.649 125.885 o
-6 -19 -6 1.553 1.361 0.579 158.046 o
-6 -19 -5 4.323 4.957 0.670 118.140 o
-6 -19 -4 1.233 1.340 0.593 150.696 o
-6 -19 -3 7.064 6.884 0.740 96.901 o
-6 -19 -2 13.457 13.614 0.894 66.454 o
-6 -19 -1 0.682 0.747 0.600 147.212 o
-6 -18 -10 0.131 -0.293 0.538 183.636 o
-6 -18 -9 0.639 0.649 0.552 174.455 o
-6 -18 -8 1.594 2.122 0.593 150.696 o
-6 -18 -7 6.069 5.907 0.705 106.732 o
-6 -18 -6 4.344 4.447 0.691 111.088 o
-6 -18 -5 3.232 2.876 0.670 118.140 o
-6 -18 -4 0.356 1.159 0.614 140.596 o
-6 -18 -3 5.170 5.215 0.726 100.664 o
-6 -18 -2 0.770 0.950 0.621 137.454 o
-6 -18 -1 7.046 7.394 0.796 83.778 o
-6 -17 -11 0.311 0.901 0.545 178.957 o
-6 -17 -10 4.750 4.398 0.656 123.221 o
-6 -17 -9 3.833 3.260 0.656 123.221 o
-6 -17 -8 1.943 2.339 0.628 134.417 o
-6 -17 -7 4.092 3.819 0.698 108.878 o
-6 -17 -6 1.332 1.306 0.635 131.479 o
-6 -17 -5 7.900 8.371 0.768 89.981 o
-6 -17 -4 1.420 1.669 0.614 140.596 o
-6 -17 -3 6.010 6.025 0.733 98.755 o
-6 -17 -2 12.821 12.937 0.894 66.454 o
-6 -17 -1 5.043 4.992 0.712 104.650 o
-6 -16 -13 0.118 -0.119 0.545 178.957 o
-6 -16 -12 6.524 6.577 0.691 111.088 o
-6 -16 -11 1.056 1.278 0.600 147.212 o
-6 -16 -10 0.317 0.244 0.593 150.696 o
-6 -16 -9 12.634 12.532 0.901 65.427 o
-6 -16 -8 8.114 8.706 0.789 85.267 o
-6 -16 -7 1.979 1.913 0.642 128.636 o
-6 -16 -6 4.775 4.796 0.705 106.732 o
-6 -16 -5 2.713 2.681 0.656 123.221 o
-6 -16 -4 17.152 17.008 0.984 54.765 o
-6 -16 -3 19.174 18.537 1.012 51.785 o
-6 -16 -2 19.963 19.060 1.019 51.078 o
-6 -16 -1 4.353 4.119 0.691 111.088 o
-6 -15 -14 2.980 2.486 0.600 147.212 o
-6 -15 -13 0.712 0.593 0.552 174.455 o
-6 -15 -12 6.232 5.418 0.719 102.628 o
-6 -15 -11 2.173 2.074 0.642 128.636 o
-6 -15 -10 6.280 5.907 0.754 93.345 o
-6 -15 -9 4.375 5.229 0.705 106.732 o
-6 -15 -8 2.883 3.442 0.677 115.717 o
-6 -15 -7 25.306 24.799 1.145 40.481 o
-6 -15 -6 5.560 5.411 0.719 102.628 o
-6 -15 -5 11.029 11.003 0.845 74.365 o
-6 -15 -4 1.796 1.850 0.621 137.454 o
-6 -15 -3 14.192 13.824 0.894 66.454 o
-6 -15 -2 7.396 7.289 0.754 93.345 o
-6 -15 -1 11.247 11.701 0.845 74.365 o
-6 -14 -15 0.304 0.440 0.517 198.827 o
-6 -14 -14 4.568 4.077 0.649 125.885 o
-6 -14 -13 7.265 7.840 0.768 89.981 o
-6 -14 -12 3.957 3.994 0.691 111.088 o
-6 -14 -11 5.363 4.894 0.691 111.088 o
-6 -14 -10 7.748 7.135 0.768 89.981 o
-6 -14 -9 11.812 10.815 0.852 73.151 o
-6 -14 -8 5.277 4.782 0.719 102.628 o
-6 -14 -7 8.289 7.875 0.775 88.368 o
-6 -14 -6 1.528 1.592 0.607 143.847 o
-6 -14 -5 23.574 23.898 1.096 44.171 o
-6 -14 -4 6.204 6.926 0.698 108.878 o
-6 -14 -3 26.125 26.049 1.110 43.067 o
-6 -14 -2 83.519 81.805 2.095 12.098 o
-6 -14 -1 56.247 56.419 1.634 19.884 o
-6 -13 -16 1.024 1.815 0.566 165.947 o
-6 -13 -15 3.791 3.945 0.635 131.479 o
-6 -13 -14 1.309 1.285 0.614 140.596 o
-6 -13 -13 4.483 4.601 0.712 104.650 o
-6 -13 -12 1.843 1.466 0.614 140.596 o
-6 -13 -11 0.762 0.775 0.586 154.305 o
-6 -13 -10 0.943 -0.363 0.586 154.305 o
-6 -13 -9 53.051 53.585 1.690 18.591 o
-6 -13 -8 45.796 45.591 1.536 22.495 o
-6 -13 -7 27.089 27.131 1.166 39.040 o
-6 -13 -6 26.019 26.007 1.103 43.614 o
-6 -13 -5 0.422 0.628 0.503 210.026 o
-6 -13 -4 89.537 89.087 2.192 11.043 o
-6 -13 -3 34.170 33.694 1.187 37.674 o
-6 -13 -2 22.709 22.991 0.970 56.352 o
-6 -13 -1 18.942 18.872 0.887 67.504 o
-6 -12 -16 18.257 17.238 0.922 62.487 o
-6 -12 -15 5.423 5.760 0.719 102.628 o
-6 -12 -14 7.666 6.507 0.775 88.368 o
-6 -12 -13 0.032 0.126 0.579 158.046 o
-6 -12 -12 21.041 21.357 1.075 45.909 o
-6 -12 -11 4.582 4.699 0.698 108.878 o
-6 -12 -10 3.020 3.568 0.670 118.140 o
-6 -12 -9 20.982 21.587 1.061 47.125 o
-6 -12 -8 11.259 11.066 0.796 83.778 o
-6 -12 -7 5.821 5.893 0.635 131.479 o
-6 -12 -6 30.288 30.112 1.117 42.530 o
-6 -12 -5 8.087 8.643 0.670 118.140 o
-6 -12 -4 41.237 41.213 1.299 31.471 o
-6 -12 -3 18.767 19.270 0.873 69.682 o
-6 -12 -2 22.925 23.612 0.943 59.741 o
-6 -12 -1 31.572 31.125 1.082 45.319 o
-6 -11 -17 1.764 1.745 0.573 161.924 o
-6 -11 -16 5.887 6.235 0.726 100.664 o
-6 -11 -15 9.883 9.530 0.838 75.609 o
-6 -11 -14 35.432 37.450 1.375 28.055 o
-6 -11 -13 3.949 4.112 0.677 115.717 o
-6 -11 -12 9.643 9.677 0.817 79.537 o
-6 -11 -11 44.088 44.550 1.515 23.122 o
-6 -11 -10 16.018 16.966 0.963 57.172 o
-6 -11 -9 50.794 50.624 1.529 22.701 o
-6 -11 -8 2.427 2.143 0.538 183.636 o
-6 -11 -7 11.570 11.611 0.726 100.664 o
-6 -11 -6 9.025 8.999 0.656 123.221 o
-6 -11 -5 2.768 2.479 0.503 210.026 o
-6 -11 -4 45.383 44.557 1.313 30.805 o
-6 -11 -3 5.508 4.985 0.538 183.636 o
-6 -11 -2 23.186 22.551 0.887 67.504 o
-6 -11 -1 69.121 68.987 1.718 17.992 o
-6 -10 -18 0.053 -0.063 0.545 178.957 o
-6 -10 -17 2.872 2.423 0.614 140.596 o
-6 -10 -16 6.496 6.039 0.726 100.664 o
-6 -10 -15 16.557 16.896 0.991 53.996 o
-6 -10 -14 18.098 18.320 1.005 52.507 o
-6 -10 -13 4.314 4.664 0.691 111.088 o
-6 -10 -12 13.416 13.524 0.894 66.454 o
-6 -10 -11 25.274 24.492 1.117 42.530 o
-6 -10 -10 6.277 6.612 0.663 120.640 o
-6 -10 -9 54.477 54.513 1.571 21.507 o
-6 -10 -8 14.590 14.885 0.796 83.778 o
-6 -10 -7 1.245 1.250 0.475 235.462 o
-6 -10 -6 24.185 23.933 0.929 61.551 o
-6 -10 -5 101.045 101.822 2.290 10.120 o
-6 -10 -4 41.623 41.723 1.222 35.552 o
-6 -10 -3 1.991 2.115 0.440 274.320 o
-6 -10 -2 5.334 5.229 0.503 210.026 o
-6 -10 -1 0.390 0.419 0.391 347.186 o
-6 -9 -18 3.401 3.526 0.614 140.596 o
-6 -9 -17 1.212 0.880 0.600 147.212 o
-6 -9 -16 15.645 14.794 0.956 58.009 o
-6 -9 -15 12.769 12.532 0.880 68.580 o
-6 -9 -14 2.541 2.311 0.635 131.479 o
-6 -9 -13 0.935 0.998 0.593 150.696 o
-6 -9 -12 13.721 12.860 0.880 68.580 o
-6 -9 -11 2.368 2.562 0.559 170.121 o
-6 -9 -10 50.085 48.537 1.466 24.689 o
-6 -9 -9 5.889 6.430 0.607 143.847 o
-6 -9 -8 11.751 11.708 0.698 108.878 o
-6 -9 -7 12.041 11.876 0.677 115.717 o
-6 -9 -6 4.264 4.182 0.503 210.026 o
-6 -9 -5 31.823 31.544 1.019 51.078 o
-6 -9 -4 10.311 9.942 0.593 150.696 o
-6 -9 -3 30.871 30.287 0.963 57.172 o
-6 -9 -2 24.516 24.471 0.845 74.365 o
-6 -9 -1 15.938 15.967 0.677 115.717 o
-6 -8 -19 6.587 6.402 0.691 111.088 o
-6 -8 -18 11.052 10.668 0.796 83.778 o
-6 -8 -17 3.874 3.582 0.684 113.367 o
-6 -8 -16 13.996 13.963 0.908 64.425 o
-6 -8 -15 8.826 9.349 0.810 80.914 o
-6 -8 -14 18.815 18.900 1.019 51.078 o
-6 -8 -13 22.576 21.811 1.068 46.511 o
-6 -8 -12 12.987 12.085 0.824 78.194 o
-6 -8 -11 21.557 21.553 0.956 58.009 o
-6 -8 -10 17.924 17.008 0.838 75.609 o
-6 -8 -9 29.426 29.219 1.047 48.390 o
-6 -8 -8 64.030 64.022 1.648 19.549 o
-6 -8 -7 7.807 7.596 0.566 165.947 o
-6 -8 -6 22.586 22.558 0.838 75.609 o
-6 -8 -5 2.924 2.569 0.426 292.603 o
-6 -8 -4 4.385 4.273 0.440 274.320 o
-6 -8 -3 28.246 28.485 0.894 66.454 o
-6 -8 -2 64.683 64.958 1.515 23.122 o
-6 -8 -1 63.821 64.106 1.494 23.774 o
-6 -7 -19 1.492 1.466 0.566 165.947 o
-6 -7 -18 4.020 4.838 0.677 115.717 o
-6 -7 -17 2.790 2.716 0.670 118.140 o
-6 -7 -16 12.345 12.860 0.887 67.504 o
-6 -7 -15 5.853 6.451 0.740 96.901 o
-6 -7 -14 13.582 13.300 0.894 66.454 o
-6 -7 -13 18.236 18.760 0.984 54.765 o
-6 -7 -12 61.852 61.565 1.718 17.992 o
-6 -7 -11 25.079 24.827 0.998 53.243 o
-6 -7 -10 6.068 6.291 0.579 158.046 o
-6 -7 -9 4.208 4.636 0.531 188.500 o
-6 -7 -8 1.715 1.410 0.440 274.320 o
-6 -7 -7 113.160 112.923 2.423 9.042 o
-6 -7 -6 129.351 129.714 2.674 7.422 o
-6 -7 -5 48.908 47.986 1.243 34.364 o
-6 -7 -4 39.361 40.012 1.082 45.319 o
-6 -7 -3 25.617 26.216 0.817 79.537 o
-6 -7 -2 2.833 3.184 0.356 418.599 o
-6 -7 -1 12.510 12.393 0.531 188.500 o
-6 -6 -19 11.990 11.932 0.803 82.327 o
-6 -6 -18 4.622 4.552 0.691 111.088 o
-6 -6 -17 36.195 36.137 1.396 27.219 o
-6 -6 -16 4.186 4.301 0.698 108.878 o
-6 -6 -15 11.702 11.890 0.866 70.810 o
-6 -6 -14 0.226 0.230 0.579 158.046 o
-6 -6 -13 32.078 31.830 1.222 35.552 o
-6 -6 -12 0.677 0.670 0.496 215.984 o
-6 -6 -11 32.511 32.151 1.117 42.530 o
-6 -6 -10 5.647 6.151 0.566 165.947 o
-6 -6 -9 114.198 113.027 2.465 8.738 o
-6 -6 -8 13.495 13.510 0.663 120.640 o
-6 -6 -7 2.670 2.890 0.419 302.438 o
-6 -6 -6 16.195 16.219 0.663 120.640 o
-6 -6 -5 39.981 40.236 1.075 45.909 o
-6 -6 -4 3.498 3.700 0.363 402.654 o
-6 -6 -3 92.945 95.273 1.955 13.887 o
-6 -6 -2 127.334 129.092 2.513 8.401 o
-6 -6 -1 70.961 72.533 1.550 22.092 o
-6 -5 -20 0.585 0.384 0.545 178.957 o
-6 -5 -19 13.048 12.693 0.852 73.151 o
-6 -5 -18 1.536 1.815 0.628 134.417 o
-6 -5 -17 2.283 2.088 0.635 131.479 o
-6 -5 -16 18.320 18.439 1.005 52.507 o
-6 -5 -15 50.386 50.813 1.634 19.884 o
-6 -5 -14 94.731 94.547 2.395 9.254 o
-6 -5 -13 32.811 33.121 1.194 37.235 o
-6 -5 -12 87.555 88.326 2.150 11.477 o
-6 -5 -11 64.653 65.035 1.697 18.439 o
-6 -5 -10 3.809 3.665 0.496 215.984 o
-6 -5 -9 8.256 8.692 0.573 161.924 o
-6 -5 -8 71.448 71.088 1.683 18.746 o
-6 -5 -7 57.452 57.948 1.417 26.421 o
-6 -5 -6 132.334 131.117 2.639 7.620 o
-6 -5 -5 61.922 61.572 1.396 27.219 o
-6 -5 -4 71.078 72.338 1.557 21.894 o
-6 -5 -3 114.454 115.150 2.269 10.308 o
-6 -5 -2 6.304 6.884 0.384 359.926 o
-6 -5 -1 122.277 122.718 2.374 9.418 o
-6 -4 -20 13.901 14.466 0.831 76.886 o
-6 -4 -19 18.283 18.676 0.984 54.765 o
-6 -4 -18 5.236 5.557 0.726 100.664 o
-6 -4 -17 15.316 15.625 0.943 59.741 o
-6 -4 -16 1.701 1.403 0.600 147.212 o
-6 -4 -15 11.442 11.750 0.859 71.966 o
-6 -4 -14 4.158 4.189 0.635 131.479 o
-6 -4 -13 2.510 2.709 0.545 178.957 o
-6 -4 -12 21.686 22.272 0.929 61.551 o
-6 -4 -11 43.242 43.385 1.292 31.812 o
-6 -4 -10 59.501 60.336 1.550 22.092 o
-6 -4 -9 23.666 24.017 0.859 71.966 o
-6 -4 -8 60.147 61.013 1.487 23.998 o
-6 -4 -7 55.249 55.302 1.347 29.230 o
-6 -4 -6 282.417 283.612 5.160 1.994 o
-6 -4 -5 268.363 266.220 4.838 2.267 o
-6 -4 -4 192.518 196.948 3.637 4.011 o
-6 -4 -3 307.956 308.984 5.502 1.753 o
-6 -4 -2 225.960 227.172 4.112 3.138 o
-6 -4 -1 360.516 363.462 6.402 1.295 o
-6 -3 -20 0.202 0.021 0.524 193.560 o
-6 -3 -19 2.050 2.479 0.621 137.454 o
-6 -3 -18 3.541 3.093 0.670 118.140 o
-6 -3 -17 6.233 6.870 0.740 96.901 o
-6 -3 -16 0.134 0.461 0.573 161.924 o
-6 -3 -15 10.353 10.082 0.810 80.914 o
-6 -3 -14 3.386 3.184 0.600 147.212 o
-6 -3 -13 4.071 3.777 0.559 170.121 o
-6 -3 -12 12.152 11.611 0.705 106.732 o
-6 -3 -11 2.356 2.332 0.468 242.543 o
-6 -3 -10 29.718 30.887 1.005 52.507 o
-6 -3 -9 9.218 9.558 0.566 165.947 o
-6 -3 -8 295.858 297.534 5.495 1.758 o
-6 -3 -7 123.794 121.880 2.472 8.688 o
-6 -3 -6 145.683 145.066 2.807 6.737 o
-6 -3 -5 5.010 5.327 0.370 387.603 o
-6 -3 -4 201.851 202.959 3.735 3.804 o
-6 -3 -3 34.126 34.923 0.859 71.966 o
-6 -3 -2 320.760 322.689 5.704 1.631 o
-6 -3 -1 223.006 221.984 4.014 3.293 o
-6 -2 -20 4.391 4.838 0.642 128.636 o
-6 -2 -19 0.053 0.335 0.579 158.046 o
-6 -2 -18 0.843 1.173 0.621 137.454 o
-6 -2 -17 18.381 18.411 0.998 53.243 o
-6 -2 -16 21.091 21.169 1.068 46.511 o
-6 -2 -15 9.255 8.811 0.768 89.981 o
-6 -2 -14 4.974 4.943 0.607 143.847 o
-6 -2 -13 17.894 17.294 0.852 73.151 o
-6 -2 -12 64.667 63.736 1.676 18.902 o
-6 -2 -11 101.402 102.506 2.304 9.998 o
-6 -2 -10 33.087 33.289 1.040 49.042 o
-6 -2 -9 9.897 9.851 0.566 165.947 o
-6 -2 -8 10.103 10.417 0.545 178.957 o
-6 -2 -7 36.844 36.940 0.977 55.550 o
-6 -2 -6 28.698 29.365 0.810 80.914 o
-6 -2 -5 486.441 486.061 8.546 0.727 o
-6 -2 -4 101.432 103.302 2.025 12.946 o
-6 -2 -3 135.243 133.218 2.513 8.401 o
-6 -2 -2 223.515 226.536 4.077 3.192 o
-6 -2 -1 677.465 663.809 11.674 0.389 o
-6 -1 -20 1.854 1.201 0.566 165.947 o
-6 -1 -19 3.051 3.253 0.649 125.885 o
-6 -1 -18 7.116 6.793 0.768 89.981 o
-6 -1 -17 0.609 0.405 0.593 150.696 o
-6 -1 -16 4.827 4.978 0.698 108.878 o
-6 -1 -15 10.528 11.157 0.817 79.537 o
-6 -1 -14 2.390 2.534 0.545 178.957 o
-6 -1 -13 10.892 10.773 0.712 104.650 o
-6 -1 -12 12.698 13.286 0.726 100.664 o
-6 -1 -11 19.269 19.654 0.817 79.537 o
-6 -1 -10 136.519 135.941 2.828 6.638 o
-6 -1 -9 31.789 31.299 0.963 57.172 o
-6 -1 -8 7.243 7.568 0.482 228.687 o
-6 -1 -7 45.028 44.892 1.110 43.067 o
-6 -1 -6 150.825 152.076 2.904 6.291 o
-6 -1 -5 301.696 300.005 5.390 1.827 o
-6 -1 -4 64.389 65.363 1.375 28.055 o
-6 -1 -3 19.594 20.450 0.586 154.305 o
-6 -1 -2 229.332 229.573 4.133 3.107 o
-6 -1 -1 295.326 294.168 5.208 1.956 o
-5 -20 -6 1.425 1.683 0.586 154.305 o
-5 -20 -5 5.554 5.753 0.656 123.221 o
-5 -20 -4 0.164 -0.349 0.531 188.500 o
-5 -20 -3 2.258 1.683 0.593 150.696 o
-5 -20 -2 2.670 2.737 0.607 143.847 o
-5 -20 -1 3.290 2.660 0.621 137.454 o
-5 -19 -8 0.210 0.440 0.538 183.636 o
-5 -19 -7 4.862 4.789 0.663 120.640 o
-5 -19 -6 7.485 6.675 0.719 102.628 o
-5 -19 -5 0.406 0.482 0.573 161.924 o
-5 -19 -4 0.458 0.545 0.579 158.046 o
-5 -19 -3 1.824 1.382 0.607 143.847 o
-5 -19 -2 0.495 0.991 0.586 154.305 o
-5 -19 -1 6.528 5.704 0.740 96.901 o
-5 -18 -10 0.546 0.963 0.545 178.957 o
-5 -18 -9 5.391 5.453 0.677 115.717 o
-5 -18 -8 1.670 1.285 0.600 147.212 o
-5 -18 -7 0.419 0.349 0.586 154.305 o
-5 -18 -6 1.309 1.857 0.635 131.479 o
-5 -18 -5 3.171 3.665 0.684 113.367 o
-5 -18 -4 7.407 7.142 0.775 88.368 o
-5 -18 -3 0.011 0.126 0.566 165.947 o
-5 -18 -2 3.972 3.980 0.663 120.640 o
-5 -18 -1 7.142 6.723 0.740 96.901 o
-5 -17 -12 1.510 2.185 0.559 170.121 o
-5 -17 -11 6.789 6.339 0.691 111.088 o
-5 -17 -10 0.282 0.189 0.566 165.947 o
-5 -17 -9 11.738 12.469 0.887 67.504 o
-5 -17 -8 5.504 5.194 0.733 98.755 o
-5 -17 -7 11.532 11.227 0.880 68.580 o
-5 -17 -6 1.040 1.578 0.607 143.847 o
-5 -17 -5 4.771 4.929 0.705 106.732 o
-5 -17 -4 12.938 13.517 0.901 65.427 o
-5 -17 -3 0.261 0.796 0.586 154.305 o
-5 -17 -2 1.743 2.067 0.635 131.479 o
-5 -17 -1 9.251 9.139 0.810 80.914 o
-5 -16 -13 0.230 0.112 0.531 188.500 o
-5 -16 -12 1.410 1.068 0.573 161.924 o
-5 -16 -11 2.804 3.260 0.649 125.885 o
-5 -16 -10 0.954 0.447 0.607 143.847 o
-5 -16 -9 14.338 14.494 0.950 58.865 o
-5 -16 -8 2.803 3.735 0.670 118.140 o
-5 -16 -7 1.097 1.138 0.607 143.847 o
-5 -16 -6 3.049 2.660 0.656 123.221 o
-5 -16 -5 7.135 7.931 0.768 89.981 o
-5 -16 -4 12.679 12.281 0.873 69.682 o
-5 -16 -3 1.397 1.766 0.621 137.454 o
-5 -16 -2 29.637 28.863 1.215 35.962 o
-5 -16 -1 16.789 16.505 0.963 57.172 o
-5 -15 -14 11.106 10.717 0.782 86.797 o
-5 -15 -13 9.438 9.153 0.775 88.368 o
-5 -15 -12 6.047 5.725 0.733 98.755 o
-5 -15 -11 3.021 2.779 0.670 118.140 o
-5 -15 -10 1.151 1.585 0.600 147.212 o
-5 -15 -9 2.688 3.344 0.656 123.221 o
-5 -15 -8 4.509 5.327 0.712 104.650 o
-5 -15 -7 8.805 9.069 0.796 83.778 o
-5 -15 -6 4.136 3.526 0.656 123.221 o
-5 -15 -5 3.131 3.596 0.656 123.221 o
-5 -15 -4 9.737 9.586 0.796 83.778 o
-5 -15 -3 14.582 13.747 0.887 67.504 o
-5 -15 -2 5.189 4.915 0.656 123.221 o
-5 -15 -1 1.593 1.194 0.566 165.947 o
-5 -14 -15 0.305 0.768 0.545 178.957 o
-5 -14 -14 1.209 0.531 0.586 154.305 o
-5 -14 -13 4.723 4.538 0.691 111.088 o
-5 -14 -12 1.521 1.459 0.635 131.479 o
-5 -14 -11 10.096 9.712 0.810 80.914 o
-5 -14 -10 2.093 2.430 0.628 134.417 o
-5 -14 -9 0.183 0.300 0.586 154.305 o
-5 -14 -8 4.038 4.245 0.677 115.717 o
-5 -14 -7 5.491 5.048 0.691 111.088 o
-5 -14 -6 23.765 23.968 1.096 44.171 o
-5 -14 -5 9.822 10.933 0.782 86.797 o
-5 -14 -4 14.649 14.683 0.838 75.609 o
-5 -14 -3 4.487 4.294 0.600 147.212 o
-5 -14 -2 15.127 15.157 0.831 76.886 o
-5 -14 -1 11.506 10.905 0.740 96.901 o
-5 -13 -16 11.183 10.270 0.761 91.640 o
-5 -13 -15 0.570 0.719 0.579 158.046 o
-5 -13 -14 7.391 7.638 0.761 91.640 o
-5 -13 -13 1.484 1.864 0.642 128.636 o
-5 -13 -12 2.066 1.815 0.628 134.417 o
-5 -13 -11 2.327 2.346 0.628 134.417 o
-5 -13 -10 3.805 3.540 0.670 118.140 o
-5 -13 -9 1.799 1.773 0.607 143.847 o
-5 -13 -8 5.211 5.048 0.691 111.088 o
-5 -13 -7 14.193 13.859 0.852 73.151 o
-5 -13 -6 47.313 47.462 1.459 24.926 o
-5 -13 -5 4.010 3.763 0.579 158.046 o
-5 -13 -4 9.802 9.321 0.691 111.088 o
-5 -13 -3 14.929 15.095 0.803 82.327 o
-5 -13 -2 7.491 7.366 0.635 131.479 o
-5 -13 -1 15.707 14.808 0.789 85.267 o
-5 -12 -17 0.877 1.159 0.531 188.500 o
-5 -12 -16 6.346 5.990 0.698 108.878 o
-5 -12 -15 3.366 3.093 0.663 120.640 o
-5 -12 -14 5.105 5.243 0.740 96.901 o
-5 -12 -13 12.891 13.209 0.894 66.454 o
-5 -12 -12 12.029 11.597 0.859 71.966 o
-5 -12 -11 11.940 10.864 0.852 73.151 o
-5 -12 -10 16.601 16.386 0.950 58.865 o
-5 -12 -9 28.628 28.095 1.159 39.511 o
-5 -12 -8 3.541 3.302 0.579 158.046 o
-5 -12 -7 4.584 4.755 0.593 150.696 o
-5 -12 -6 37.736 38.253 1.250 33.981 o
-5 -12 -5 4.651 4.426 0.559 170.121 o
-5 -12 -4 46.602 46.910 1.382 27.772 o
-5 -12 -3 25.878 25.337 0.963 57.172 o
-5 -12 -2 21.367 21.071 0.880 68.580 o
-5 -12 -1 34.990 34.790 1.131 41.487 o
-5 -11 -17 1.452 1.026 0.566 165.947 o
-5 -11 -16 16.763 16.973 0.963 57.172 o
-5 -11 -15 2.719 2.486 0.670 118.140 o
-5 -11 -14 4.048 3.840 0.677 115.717 o
-5 -11 -13 4.163 4.405 0.698 108.878 o
-5 -11 -12 0.844 0.859 0.593 150.696 o
-5 -11 -11 27.803 27.822 1.187 37.674 o
-5 -11 -10 31.600 31.858 1.229 35.149 o
-5 -11 -9 21.769 20.945 0.956 58.009 o
-5 -11 -8 30.701 31.145 1.131 41.487 o
-5 -11 -7 0.018 0.021 0.447 265.815 o
-5 -11 -6 58.988 59.819 1.606 20.582 o
-5 -11 -5 33.967 34.287 1.124 42.004 o
-5 -11 -4 186.681 185.707 3.756 3.762 o
-5 -11 -3 8.832 8.797 0.600 147.212 o
-5 -11 -2 3.302 3.603 0.482 228.687 o
-5 -11 -1 38.386 37.031 1.131 41.487 o
-5 -10 -18 0.067 -0.293 0.517 198.827 o
-5 -10 -17 10.557 10.633 0.810 80.914 o
-5 -10 -16 28.737 28.995 1.236 34.753 o
-5 -10 -15 2.159 1.480 0.635 131.479 o
-5 -10 -14 37.081 38.064 1.396 27.219 o
-5 -10 -13 24.987 25.232 1.145 40.481 o
-5 -10 -12 5.130 5.132 0.705 106.732 o
-5 -10 -11 60.285 61.097 1.780 16.744 o
-5 -10 -10 32.731 33.512 1.201 36.803 o
-5 -10 -9 15.763 16.889 0.838 75.609 o
-5 -10 -8 1.454 1.131 0.475 235.462 o
-5 -10 -7 5.292 5.481 0.552 174.455 o
-5 -10 -6 58.981 59.233 1.557 21.894 o
-5 -10 -5 24.150 24.988 0.915 63.445 o
-5 -10 -4 79.400 79.068 1.857 15.388 o
-5 -10 -3 140.814 141.206 2.918 6.231 o
-5 -10 -2 20.170 19.744 0.775 88.368 o
-5 -10 -1 125.219 124.310 2.611 7.784 o
-5 -9 -19 12.339 10.877 0.782 86.797 o
-5 -9 -18 12.410 11.911 0.817 79.537 o
-5 -9 -17 18.456 17.929 1.005 52.507 o
-5 -9 -16 8.920 8.846 0.831 76.886 o
-5 -9 -15 9.571 8.727 0.796 83.778 o
-5 -9 -14 9.439 9.188 0.810 80.914 o
-5 -9 -13 1.602 1.759 0.614 140.596 o
-5 -9 -12 43.531 44.236 1.473 24.455 o
-5 -9 -11 121.878 120.400 2.765 6.943 o
-5 -9 -10 111.487 110.730 2.555 8.128 o
-5 -9 -9 57.055 56.713 1.564 21.699 o
-5 -9 -8 61.189 61.439 1.613 20.404 o
-5 -9 -7 86.636 86.971 2.032 12.857 o
-5 -9 -6 66.936 66.871 1.648 19.549 o
-5 -9 -5 28.065 27.215 0.915 63.445 o
-5 -9 -4 41.610 41.520 1.159 39.511 o
-5 -9 -3 111.013 111.100 2.346 9.644 o
-5 -9 -2 25.050 24.813 0.824 78.194 o
-5 -9 -1 4.514 4.398 0.419 302.438 o
-5 -8 -19 1.805 1.815 0.573 161.924 o
-5 -8 -18 12.370 12.511 0.859 71.966 o
-5 -8 -17 77.417 77.504 2.143 11.552 o
-5 -8 -16 7.745 7.645 0.768 89.981 o
-5 -8 -15 19.097 19.039 1.019 51.078 o
-5 -8 -14 38.007 38.246 1.396 27.219 o
-5 -8 -13 46.737 46.743 1.543 22.292 o
-5 -8 -12 16.169 16.205 0.866 70.810 o
-5 -8 -11 69.086 70.725 1.857 15.388 o
-5 -8 -10 77.876 78.789 1.962 13.789 o
-5 -8 -9 70.005 71.311 1.787 16.613 o
-5 -8 -8 8.102 7.938 0.579 158.046 o
-5 -8 -7 111.166 110.521 2.402 9.201 o
-5 -8 -6 42.528 43.147 1.194 37.235 o
-5 -8 -5 162.143 163.603 3.253 5.014 o
-5 -8 -4 147.448 150.163 2.995 5.916 o
-5 -8 -3 8.634 8.916 0.503 210.026 o
-5 -8 -2 59.105 60.441 1.417 26.421 o
-5 -8 -1 73.321 72.589 1.599 20.762 o
-5 -7 -19 3.879 4.021 0.635 131.479 o
-5 -7 -18 5.987 5.809 0.733 98.755 o
-5 -7 -17 16.209 15.367 0.970 56.352 o
-5 -7 -16 6.674 6.933 0.747 95.098 o
-5 -7 -15 5.889 5.802 0.719 102.628 o
-5 -7 -14 13.683 13.621 0.880 68.580 o
-5 -7 -13 22.449 22.034 1.019 51.078 o
-5 -7 -12 61.021 61.027 1.690 18.591 o
-5 -7 -11 26.680 27.473 1.033 49.707 o
-5 -7 -10 113.284 114.151 2.541 8.217 o
-5 -7 -9 80.414 78.782 1.885 14.935 o
-5 -7 -8 136.420 135.138 2.828 6.638 o
-5 -7 -7 97.203 98.177 2.150 11.477 o
-5 -7 -6 69.153 69.203 1.613 20.404 o
-5 -7 -5 79.116 78.991 1.752 17.282 o
-5 -7 -4 4.540 4.971 0.391 347.186 o
-5 -7 -3 463.365 462.952 8.238 0.782 o
-5 -7 -2 152.295 150.659 2.904 6.291 o
-5 -7 -1 8.070 8.029 0.426 292.603 o
-5 -6 -20 1.938 1.815 0.579 158.046 o
-5 -6 -19 8.744 8.315 0.761 91.640 o
-5 -6 -18 3.831 3.631 0.677 115.717 o
-5 -6 -17 7.811 7.736 0.761 91.640 o
-5 -6 -16 5.843 5.516 0.719 102.628 o
-5 -6 -15 8.697 8.294 0.775 88.368 o
-5 -6 -14 1.970 1.871 0.593 150.696 o
-5 -6 -13 37.805 38.386 1.285 32.159 o
-5 -6 -12 3.851 4.105 0.566 165.947 o
-5 -6 -11 84.408 86.099 2.074 12.343 o
-5 -6 -10 69.401 69.531 1.738 17.561 o
-5 -6 -9 42.021 42.198 1.208 36.379 o
-5 -6 -8 91.913 90.846 2.025 12.946 o
-5 -6 -7 49.216 49.905 1.278 32.511 o
-5 -6 -6 14.459 14.222 0.600 147.212 o
-5 -6 -5 9.247 9.719 0.475 235.462 o
-5 -6 -4 38.074 37.673 0.963 57.172 o
-5 -6 -3 614.074 614.434 10.892 0.447 o
-5 -6 -2 171.127 169.426 3.184 5.236 o
-5 -6 -1 320.792 322.870 5.795 1.580 o
-5 -5 -20 0.388 0.049 0.517 198.827 o
-5 -5 -19 9.687 9.844 0.796 83.778 o
-5 -5 -18 6.597 5.711 0.740 96.901 o
-5 -5 -17 20.772 20.373 1.047 48.390 o
-5 -5 -16 16.315 17.008 0.970 56.352 o
-5 -5 -15 3.953 3.959 0.663 120.640 o
-5 -5 -14 5.335 5.292 0.656 123.221 o
-5 -5 -13 80.772 80.004 2.032 12.857 o
-5 -5 -12 12.482 11.813 0.719 102.628 o
-5 -5 -11 16.588 16.826 0.789 85.267 o
-5 -5 -10 21.668 20.924 0.831 76.886 o
-5 -5 -9 58.349 59.331 1.487 23.998 o
-5 -5 -8 119.779 121.482 2.520 8.355 o
-5 -5 -7 16.514 16.616 0.649 125.885 o
-5 -5 -6 124.434 123.325 2.458 8.787 o
-5 -5 -5 12.289 12.372 0.503 210.026 o
-5 -5 -4 255.433 258.792 4.706 2.397 o
-5 -5 -3 84.308 84.311 1.718 17.992 o
-5 -5 -2 110.752 111.861 2.171 11.257 o
-5 -5 -1 78.813 80.004 1.620 20.229 o
-5 -4 -20 3.404 2.856 0.607 143.847 o
-5 -4 -19 2.780 2.988 0.642 128.636 o
-5 -4 -18 8.523 8.371 0.803 82.327 o
-5 -4 -17 0.252 0.314 0.579 158.046 o
-5 -4 -16 5.110 5.488 0.705 106.732 o
-5 -4 -15 2.126 1.969 0.607 143.847 o
-5 -4 -14 15.434 16.484 0.866 70.810 o
-5 -4 -13 21.279 22.181 0.950 58.865 o
-5 -4 -12 15.887 16.665 0.796 83.778 o
-5 -4 -11 9.575 9.879 0.628 134.417 o
-5 -4 -10 16.431 16.610 0.733 98.755 o
-5 -4 -9 1.262 1.110 0.377 373.380 o
-5 -4 -8 53.292 53.738 1.334 29.845 o
-5 -4 -7 150.175 150.058 2.925 6.202 o
-5 -4 -6 28.363 29.128 0.810 80.914 o
-5 -4 -5 0.592 0.740 0.272 715.830 o
-5 -4 -4 168.665 170.180 3.191 5.213 o
-5 -4 -3 305.915 304.829 5.453 1.785 o
-5 -4 -2 212.208 215.861 3.931 3.435 o
-5 -4 -1 167.490 172.484 3.177 5.259 o
-5 -3 -20 1.471 1.480 0.573 161.924 o
-5 -3 -19 11.735 11.052 0.838 75.609 o
-5 -3 -18 11.103 10.724 0.824 78.194 o
-5 -3 -17 12.261 12.323 0.859 71.966 o
-5 -3 -16 9.515 9.516 0.803 82.327 o
-5 -3 -15 2.363 3.009 0.614 140.596 o
-5 -3 -14 11.823 12.525 0.768 89.981 o
-5 -3 -13 10.796 11.394 0.719 102.628 o
-5 -3 -12 0.238 0.126 0.426 292.603 o
-5 -3 -11 20.523 20.107 0.817 79.537 o
-5 -3 -10 29.928 30.503 0.977 55.550 o
-5 -3 -9 3.872 3.414 0.419 302.438 o
-5 -3 -8 13.018 13.433 0.586 154.305 o
-5 -3 -7 102.267 104.405 2.122 11.781 o
-5 -3 -6 84.439 84.626 1.752 17.282 o
-5 -3 -5 95.615 98.010 1.955 13.887 o
-5 -3 -4 438.948 441.602 7.813 0.870 o
-5 -3 -3 23.038 23.829 0.635 131.479 o
-5 -3 -2 65.243 65.817 1.340 29.535 o
-5 -3 -1 20.538 20.987 0.566 165.947 o
-5 -2 -20 1.523 1.711 0.593 150.696 o
-5 -2 -19 15.326 15.870 0.950 58.865 o
-5 -2 -18 7.937 7.491 0.754 93.345 o
-5 -2 -17 0.679 0.147 0.573 161.924 o
-5 -2 -16 19.788 19.598 1.019 51.078 o
-5 -2 -15 5.475 5.090 0.649 125.885 o
-5 -2 -14 23.015 22.733 0.984 54.765 o
-5 -2 -13 22.800 23.165 0.950 58.865 o
-5 -2 -12 60.644 60.231 1.599 20.762 o
-5 -2 -11 8.384 8.120 0.573 161.924 o
-5 -2 -10 17.952 18.550 0.747 95.098 o
-5 -2 -9 44.984 45.884 1.201 36.803 o
-5 -2 -8 68.495 66.885 1.529 22.701 o
-5 -2 -7 86.490 86.755 1.808 16.231 o
-5 -2 -6 60.141 59.666 1.313 30.805 o
-5 -2 -5 22.654 23.605 0.656 123.221 o
-5 -2 -4 1.072 1.459 0.237 941.848 o
-5 -2 -3 23.023 22.984 0.607 143.847 o
-5 -2 -2 141.950 143.237 2.653 7.540 o
-5 -2 -1 369.193 366.429 6.507 1.253 o
-5 -1 -21 0.941 1.271 0.559 170.121 o
-5 -1 -20 4.517 4.126 0.656 123.221 o
-5 -1 -19 0.944 0.880 0.607 143.847 o
-5 -1 -18 0.552 0.447 0.586 154.305 o
-5 -1 -17 9.380 9.600 0.810 80.914 o
-5 -1 -16 4.489 4.859 0.684 113.367 o
-5 -1 -15 5.400 5.983 0.670 118.140 o
-5 -1 -14 14.857 14.697 0.810 80.914 o
-5 -1 -13 8.069 8.301 0.635 131.479 o
-5 -1 -12 81.320 81.582 1.969 13.691 o
-5 -1 -11 62.761 62.856 1.585 21.129 o
-5 -1 -10 87.108 86.811 1.955 13.887 o
-5 -1 -9 40.538 39.635 1.082 45.319 o
-5 -1 -8 22.077 21.860 0.705 106.732 o
-5 -1 -7 3.939 3.819 0.342 453.468 o
-5 -1 -6 182.285 184.122 3.428 4.516 o
-5 -1 -5 44.759 46.044 1.040 49.042 o
-5 -1 -4 170.840 172.477 3.177 5.259 o
-5 -1 -3 359.579 362.540 6.423 1.286 o
-5 -1 -2 498.901 498.063 8.832 0.680 o
-5 -1 -1 111.395 112.559 2.102 12.017 o
-4 -21 -3 3.898 3.672 0.635 131.479 o
-4 -21 -2 9.145 9.502 0.768 89.981 o
-4 -21 -1 5.148 4.796 0.635 131.479 o
-4 -20 -7 13.485 13.538 0.845 74.365 o
-4 -20 -6 3.984 4.762 0.635 131.479 o
-4 -20 -5 6.294 5.948 0.677 115.717 o
-4 -20 -4 0.586 0.950 0.566 165.947 o
-4 -20 -3 3.965 4.231 0.649 125.885 o
-4 -20 -2 0.715 0.726 0.579 158.046 o
-4 -20 -1 6.128 6.682 0.719 102.628 o
-4 -19 -9 5.156 4.308 0.635 131.479 o
-4 -19 -8 3.562 2.688 0.607 143.847 o
-4 -19 -7 1.168 1.264 0.586 154.305 o
-4 -19 -6 4.002 3.973 0.656 123.221 o
-4 -19 -5 3.036 3.547 0.656 123.221 o
-4 -19 -4 8.671 8.427 0.789 85.267 o
-4 -19 -3 2.400 2.527 0.656 123.221 o
-4 -19 -2 3.064 2.981 0.663 120.640 o
-4 -19 -1 1.707 1.955 0.635 131.479 o
-4 -18 -11 4.214 3.910 0.635 131.479 o
-4 -18 -10 2.081 2.730 0.593 150.696 o
-4 -18 -9 2.176 2.150 0.621 137.454 o
-4 -18 -8 4.427 3.658 0.677 115.717 o
-4 -18 -7 5.191 5.264 0.712 104.650 o
-4 -18 -6 1.059 1.012 0.621 137.454 o
-4 -18 -5 2.949 3.498 0.677 115.717 o
-4 -18 -4 2.516 2.458 0.621 137.454 o
-4 -18 -3 8.310 7.966 0.775 88.368 o
-4 -18 -2 9.673 10.626 0.824 78.194 o
-4 -18 -1 6.366 6.598 0.740 96.901 o
-4 -17 -12 1.729 2.290 0.579 158.046 o
-4 -17 -11 0.859 0.566 0.573 161.924 o
-4 -17 -10 5.526 5.236 0.698 108.878 o
-4 -17 -9 7.259 7.631 0.775 88.368 o
-4 -17 -8 11.251 11.680 0.887 67.504 o
-4 -17 -7 8.371 8.965 0.789 85.267 o
-4 -17 -6 2.126 2.185 0.628 134.417 o
-4 -17 -5 2.437 1.759 0.621 137.454 o
-4 -17 -4 0.900 0.894 0.600 147.212 o
-4 -17 -3 4.336 4.161 0.677 115.717 o
-4 -17 -2 4.053 4.014 0.684 113.367 o
-4 -17 -1 3.865 4.210 0.670 118.140 o
-4 -16 -14 1.196 1.082 0.559 170.121 o
-4 -16 -13 8.750 8.853 0.747 95.098 o
-4 -16 -12 2.574 2.506 0.628 134.417 o
-4 -16 -11 0.902 0.154 0.586 154.305 o
-4 -16 -10 1.479 1.759 0.635 131.479 o
-4 -16 -9 14.030 14.613 0.922 62.487 o
-4 -16 -8 5.949 4.936 0.705 106.732 o
-4 -16 -7 0.261 0.126 0.579 158.046 o
-4 -16 -6 18.473 18.599 1.012 51.785 o
-4 -16 -5 17.091 16.030 0.963 57.172 o
-4 -16 -4 3.232 3.756 0.656 123.221 o
-4 -16 -3 1.073 1.334 0.600 147.212 o
-4 -16 -2 3.664 3.987 0.656 123.221 o
-4 -16 -1 4.417 4.573 0.670 118.140 o
-4 -15 -15 7.252 7.603 0.712 104.650 o
-4 -15 -14 0.846 1.012 0.573 161.924 o
-4 -15 -13 0.098 0.168 0.573 161.924 o
-4 -15 -12 17.505 18.739 1.019 51.078 o
-4 -15 -11 24.788 24.262 1.159 39.511 o
-4 -15 -10 0.600 0.593 0.586 154.305 o
-4 -15 -9 14.691 14.473 0.922 62.487 o
-4 -15 -8 14.273 14.613 0.922 62.487 o
-4 -15 -7 12.063 12.037 0.859 71.966 o
-4 -15 -6 5.207 4.776 0.684 113.367 o
-4 -15 -5 2.866 2.534 0.628 134.417 o
-4 -15 -4 1.994 1.585 0.586 154.305 o
-4 -15 -3 9.259 8.951 0.747 95.098 o
-4 -15 -2 34.571 34.371 1.278 32.511 o
-4 -15 -1 32.005 32.018 1.229 35.149 o
-4 -14 -16 0.763 1.131 0.559 170.121 o
-4 -14 -15 1.512 1.885 0.586 154.305 o
-4 -14 -14 3.387 3.156 0.649 125.885 o
-4 -14 -13 1.729 1.578 0.635 131.479 o
-4 -14 -12 3.720 3.644 0.663 120.640 o
-4 -14 -11 7.990 7.910 0.775 88.368 o
-4 -14 -10 4.769 4.419 0.691 111.088 o
-4 -14 -9 4.666 5.467 0.705 106.732 o
-4 -14 -8 25.511 25.155 1.138 40.979 o
-4 -14 -7 3.785 4.224 0.670 118.140 o
-4 -14 -6 27.825 27.480 1.145 40.481 o
-4 -14 -5 4.433 5.390 0.621 137.454 o
-4 -14 -4 35.392 36.075 1.250 33.981 o
-4 -14 -3 12.939 12.358 0.768 89.981 o
-4 -14 -2 99.255 99.301 2.381 9.363 o
-4 -14 -1 10.637 10.682 0.726 100.664 o
-4 -13 -16 0.138 0.000 0.538 183.636 o
-4 -13 -15 3.229 2.765 0.628 134.417 o
-4 -13 -14 1.640 1.585 0.628 134.417 o
-4 -13 -13 0.056 0.887 0.579 158.046 o
-4 -13 -12 8.129 8.001 0.768 89.981 o
-4 -13 -11 12.372 11.736 0.859 71.966 o
-4 -13 -10 2.297 3.554 0.649 125.885 o
-4 -13 -9 7.646 7.868 0.754 93.345 o
-4 -13 -8 8.168 8.420 0.733 98.755 o
-4 -13 -7 26.531 26.726 1.075 45.909 o
-4 -13 -6 23.831 24.715 1.019 51.078 o
-4 -13 -5 112.506 112.287 2.597 7.868 o
-4 -13 -4 13.273 13.230 0.761 91.640 o
-4 -13 -3 84.260 82.608 2.039 12.770 o
-4 -13 -2 1.199 1.299 0.489 222.199 o
-4 -13 -1 23.627 23.968 0.956 58.009 o
-4 -12 -17 2.081 1.941 0.573 161.924 o
-4 -12 -16 10.706 10.389 0.810 80.914 o
-4 -12 -15 15.630 16.121 0.963 57.172 o
-4 -12 -14 25.352 26.649 1.166 39.040 o
-4 -12 -13 3.231 3.889 0.663 120.640 o
-4 -12 -12 1.929 1.794 0.614 140.596 o
-4 -12 -11 10.752 10.577 0.831 76.886 o
-4 -12 -10 17.076 16.491 0.943 59.741 o
-4 -12 -9 10.703 10.047 0.740 96.901 o
-4 -12 -8 41.228 40.599 1.327 30.160 o
-4 -12 -7 11.847 12.351 0.747 95.098 o
-4 -12 -6 3.221 3.023 0.524 193.560 o
-4 -12 -5 41.077 40.306 1.264 33.234 o
-4 -12 -4 83.983 84.723 2.039 12.770 o
-4 -12 -3 20.155 20.066 0.852 73.151 o
-4 -12 -2 60.104 60.483 1.592 20.945 o
-4 -12 -1 96.457 96.173 2.213 10.835 o
-4 -11 -18 1.742 2.157 0.566 165.947 o
-4 -11 -17 3.171 3.512 0.642 128.636 o
-4 -11 -16 10.428 9.593 0.824 78.194 o
-4 -11 -15 0.267 0.831 0.614 140.596 o
-4 -11 -14 3.555 2.793 0.649 125.885 o
-4 -11 -13 3.956 4.545 0.684 113.367 o
-4 -11 -12 6.243 6.081 0.719 102.628 o
-4 -11 -11 12.219 12.658 0.880 68.580 o
-4 -11 -10 31.999 32.102 1.187 37.674 o
-4 -11 -9 48.735 49.151 1.480 24.225 o
-4 -11 -8 27.349 26.656 1.033 49.707 o
-4 -11 -7 19.550 20.303 0.880 68.580 o
-4 -11 -6 5.970 6.556 0.573 161.924 o
-4 -11 -5 2.101 2.108 0.468 242.543 o
-4 -11 -4 21.200 21.916 0.859 71.966 o
-4 -11 -3 33.491 33.561 1.061 47.125 o
-4 -11 -2 117.853 118.166 2.548 8.172 o
-4 -11 -1 10.921 11.129 0.614 140.596 o
-4 -10 -18 0.437 0.286 0.545 178.957 o
-4 -10 -17 4.502 4.489 0.677 115.717 o
-4 -10 -16 6.621 6.612 0.768 89.981 o
-4 -10 -15 3.688 4.447 0.670 118.140 o
-4 -10 -14 19.828 19.409 1.026 50.385 o
-4 -10 -13 0.107 0.391 0.566 165.947 o
-4 -10 -12 7.146 7.687 0.733 98.755 o
-4 -10 -11 8.414 8.895 0.705 106.732 o
-4 -10 -10 3.599 3.386 0.559 170.121 o
-4 -10 -9 0.216 -0.007 0.454 257.699 o
-4 -10 -8 11.082 11.499 0.684 113.367 o
-4 -10 -7 19.012 19.109 0.817 79.537 o
-4 -10 -6 29.964 29.575 0.998 53.243 o
-4 -10 -5 11.931 11.869 0.635 131.479 o
-4 -10 -4 79.562 79.766 1.857 15.388 o
-4 -10 -3 8.259 8.706 0.545 178.957 o
-4 -10 -2 13.960 13.628 0.635 131.479 o
-4 -10 -1 36.342 35.893 1.040 49.042 o
-4 -9 -19 8.271 8.141 0.705 106.732 o
-4 -9 -18 0.504 -0.230 0.552 174.455 o
-4 -9 -17 4.293 4.866 0.705 106.732 o
-4 -9 -16 4.169 3.631 0.670 118.140 o
-4 -9 -15 7.245 7.778 0.761 91.640 o
-4 -9 -14 7.377 7.827 0.768 89.981 o
-4 -9 -13 10.473 10.521 0.810 80.914 o
-4 -9 -12 8.088 8.525 0.698 108.878 o
-4 -9 -11 1.327 1.124 0.503 210.026 o
-4 -9 -10 17.114 17.098 0.831 76.886 o
-4 -9 -9 71.076 70.271 1.787 16.613 o
-4 -9 -8 33.931 35.020 1.117 42.530 o
-4 -9 -7 52.743 52.719 1.410 26.683 o
-4 -9 -6 16.603 16.316 0.712 104.650 o
-4 -9 -5 39.526 40.285 1.138 40.979 o
-4 -9 -4 19.231 18.697 0.719 102.628 o
-4 -9 -3 17.222 17.650 0.684 113.367 o
-4 -9 -2 44.066 43.845 1.145 40.481 o
-4 -9 -1 79.094 79.738 1.766 17.010 o
-4 -8 -19 4.494 4.859 0.635 131.479 o
-4 -8 -18 2.309 2.513 0.635 131.479 o
-4 -8 -17 1.228 0.600 0.628 134.417 o
-4 -8 -16 1.105 1.990 0.614 140.596 o
-4 -8 -15 6.631 7.205 0.747 95.098 o
-4 -8 -14 6.150 5.809 0.712 104.650 o
-4 -8 -13 23.937 24.331 1.075 45.909 o
-4 -8 -12 3.190 3.100 0.559 170.121 o
-4 -8 -11 22.203 22.349 0.943 59.741 o
-4 -8 -10 29.929 30.622 1.068 46.511 o
-4 -8 -9 6.030 5.606 0.538 183.636 o
-4 -8 -8 11.330 10.724 0.614 140.596 o
-4 -8 -7 16.601 16.198 0.698 108.878 o
-4 -8 -6 27.577 27.382 0.880 68.580 o
-4 -8 -5 16.648 17.203 0.670 118.140 o
-4 -8 -4 49.170 48.607 1.222 35.552 o
-4 -8 -3 24.616 23.989 0.740 96.901 o
-4 -8 -2 41.187 41.897 1.047 48.390 o
-4 -8 -1 42.944 42.498 1.054 47.751 o
-4 -7 -20 1.575 1.913 0.573 161.924 o
-4 -7 -19 4.198 4.280 0.649 125.885 o
-4 -7 -18 3.817 3.770 0.670 118.140 o
-4 -7 -17 6.993 7.484 0.747 95.098 o
-4 -7 -16 2.465 2.569 0.635 131.479 o
-4 -7 -15 3.574 3.337 0.649 125.885 o
-4 -7 -14 1.051 1.557 0.579 158.046 o
-4 -7 -13 8.698 8.329 0.691 111.088 o
-4 -7 -12 3.550 3.512 0.552 174.455 o
-4 -7 -11 3.328 2.821 0.510 204.312 o
-4 -7 -10 28.408 28.653 1.005 52.507 o
-4 -7 -9 2.640 3.051 0.447 265.815 o
-4 -7 -8 27.284 26.810 0.901 65.427 o
-4 -7 -7 14.800 14.089 0.628 134.417 o
-4 -7 -6 13.894 13.684 0.600 147.212 o
-4 -7 -5 199.882 198.896 3.784 3.706 o
-4 -7 -4 12.534 12.462 0.517 198.827 o
-4 -7 -3 47.353 46.205 1.103 43.614 o
-4 -7 -2 7.201 7.631 0.398 335.111 o
-4 -7 -1 97.629 98.715 1.990 13.405 o
-4 -6 -20 4.025 3.840 0.614 140.596 o
-4 -6 -19 7.042 6.933 0.726 100.664 o
-4 -6 -18 5.141 5.104 0.705 106.732 o
-4 -6 -17 10.533 10.291 0.817 79.537 o
-4 -6 -16 1.428 1.529 0.600 147.212 o
-4 -6 -15 9.854 9.572 0.796 83.778 o
-4 -6 -14 7.972 8.245 0.719 102.628 o
-4 -6 -13 0.242 0.328 0.482 228.687 o
-4 -6 -12 28.373 27.585 1.033 49.707 o
-4 -6 -11 70.833 70.481 1.780 16.744 o
-4 -6 -10 30.482 30.482 1.012 51.785 o
-4 -6 -9 43.374 43.398 1.208 36.379 o
-4 -6 -8 61.265 61.921 1.501 23.554 o
-4 -6 -7 126.740 125.043 2.562 8.084 o
-4 -6 -6 112.099 112.971 2.290 10.120 o
-4 -6 -5 70.959 71.046 1.543 22.292 o
-4 -6 -4 54.075 55.239 1.243 34.364 o
-4 -6 -3 131.411 130.614 2.527 8.308 o
-4 -6 -2 161.286 160.859 3.030 5.780 o
-4 -6 -1 395.238 400.256 7.128 1.044 o
-4 -5 -20 2.211 1.941 0.579 158.046 o
-4 -5 -19 6.211 6.137 0.719 102.628 o
-4 -5 -18 8.173 7.847 0.782 86.797 o
-4 -5 -17 12.440 12.504 0.873 69.682 o
-4 -5 -16 2.484 2.409 0.628 134.417 o
-4 -5 -15 39.133 39.426 1.396 27.219 o
-4 -5 -14 66.764 66.340 1.815 16.106 o
-4 -5 -13 11.554 10.989 0.719 102.628 o
-4 -5 -12 4.777 5.362 0.559 170.121 o
-4 -5 -11 5.373 5.795 0.538 183.636 o
-4 -5 -10 71.048 70.892 1.718 17.992 o
-4 -5 -9 45.509 45.325 1.222 35.552 o
-4 -5 -8 100.379 102.254 2.178 11.185 o
-4 -5 -7 52.348 52.831 1.257 33.604 o
-4 -5 -6 191.021 193.645 3.651 3.980 o
-4 -5 -5 9.225 9.684 0.433 283.241 o
-4 -5 -4 281.170 282.320 5.125 2.021 o
-4 -5 -3 167.327 170.522 3.184 5.236 o
-4 -5 -2 303.909 312.258 5.599 1.693 o
-4 -5 -1 251.874 255.078 4.608 2.499 o
-4 -4 -20 3.872 3.491 0.635 131.479 o
-4 -4 -19 11.076 12.134 0.852 73.151 o
-4 -4 -18 5.533 5.341 0.698 108.878 o
-4 -4 -17 5.241 4.147 0.684 113.367 o
-4 -4 -16 8.605 8.294 0.775 88.368 o
-4 -4 -15 7.231 7.477 0.712 104.650 o
-4 -4 -14 0.235 0.559 0.489 222.199 o
-4 -4 -13 36.922 36.682 1.215 35.962 o
-4 -4 -12 4.183 4.776 0.531 188.500 o
-4 -4 -11 37.635 38.225 1.159 39.511 o
-4 -4 -10 1.107 1.208 0.391 347.186 o
-4 -4 -9 69.782 67.772 1.599 20.762 o
-4 -4 -8 55.654 56.154 1.347 29.230 o
-4 -4 -7 43.036 45.081 1.096 44.171 o
-4 -4 -6 71.935 73.155 1.557 21.894 o
-4 -4 -5 549.573 557.289 9.921 0.539 o
-4 -4 -4 475.081 473.236 8.434 0.746 o
-4 -4 -3 203.232 206.429 3.763 3.748 o
-4 -4 -2 102.391 105.599 2.018 13.036 o
-4 -4 -1 1410.300 1415.780 25.190 0.084 o
-4 -3 -21 1.987 1.271 0.573 161.924 o
-4 -3 -20 3.506 3.379 0.628 134.417 o
-4 -3 -19 19.579 20.038 1.047 48.390 o
-4 -3 -18 13.596 14.236 0.908 64.425 o
-4 -3 -17 1.054 0.342 0.579 158.046 o
-4 -3 -16 8.823 8.085 0.768 89.981 o
-4 -3 -15 7.020 7.247 0.691 111.088 o
-4 -3 -14 25.959 25.511 1.026 50.385 o
-4 -3 -13 1.094 1.438 0.475 235.462 o
-4 -3 -12 68.448 69.385 1.752 17.282 o
-4 -3 -11 46.116 46.380 1.292 31.812 o
-4 -3 -10 2.121 2.604 0.412 312.777 o
-4 -3 -9 221.015 220.239 4.217 2.984 o
-4 -3 -8 275.385 273.419 5.062 2.071 o
-4 -3 -7 34.444 34.462 0.894 66.454 o
-4 -3 -6 383.402 385.580 6.919 1.109 o
-4 -3 -5 331.210 326.996 5.886 1.532 o
-4 -3 -4 707.813 712.975 12.784 0.325 o
-4 -3 -3 40.806 40.606 0.901 65.427 o
-4 -3 -2 10.288 10.822 0.370 387.603 o
-4 -3 -1 764.135 769.890 13.754 0.281 o
-4 -2 -21 1.439 0.796 0.531 188.500 o
-4 -2 -20 5.527 5.488 0.691 111.088 o
-4 -2 -19 33.714 34.923 1.347 29.230 o
-4 -2 -18 3.718 4.231 0.677 115.717 o
-4 -2 -17 6.686 7.031 0.740 96.901 o
-4 -2 -16 9.257 9.006 0.789 85.267 o
-4 -2 -15 40.410 40.878 1.396 27.219 o
-4 -2 -14 56.030 56.203 1.606 20.582 o
-4 -2 -13 71.959 72.135 1.843 15.622 o
-4 -2 -12 44.301 44.208 1.292 31.812 o
-4 -2 -11 98.975 98.708 2.206 10.903 o
-4 -2 -10 29.963 29.302 0.929 61.551 o
-4 -2 -9 96.009 95.664 2.053 12.596 o
-4 -2 -8 12.893 12.693 0.524 193.560 o
-4 -2 -7 23.554 23.137 0.684 113.367 o
-4 -2 -6 272.573 273.928 4.964 2.154 o
-4 -2 -5 452.870 449.721 8.043 0.820 o
-4 -2 -4 149.833 150.477 2.793 6.805 o
-4 -2 -3 236.441 240.137 4.308 2.860 o
-4 -2 -2 514.532 522.576 9.307 0.613 o
-4 -2 -1 5.812 6.088 0.265 754.001 o
-4 -1 -21 1.920 2.164 0.559 170.121 o
-4 -1 -20 4.705 4.608 0.670 118.140 o
-4 -1 -19 3.603 3.714 0.684 113.367 o
-4 -1 -18 2.043 2.081 0.628 134.417 o
-4 -1 -17 1.301 1.871 0.614 140.596 o
-4 -1 -16 38.982 37.883 1.375 28.055 o
-4 -1 -15 24.371 24.345 1.033 49.707 o
-4 -1 -14 175.444 172.470 3.658 3.965 o
-4 -1 -13 18.871 19.500 0.866 70.810 o
-4 -1 -12 81.747 80.890 1.941 14.088 o
-4 -1 -11 36.553 36.542 1.096 44.171 o
-4 -1 -10 34.513 34.448 1.012 51.785 o
-4 -1 -9 10.615 11.045 0.538 183.636 o
-4 -1 -8 2.257 2.374 0.314 537.668 o
-4 -1 -7 117.613 117.307 2.311 9.938 o
-4 -1 -6 380.279 371.910 6.675 1.191 o
-4 -1 -5 89.286 90.707 1.794 16.484 o
-4 -1 -4 11.302 11.087 0.384 359.926 o
-4 -1 -3 97.825 99.155 1.892 14.825 o
-4 -1 -2 585.980 585.132 10.514 0.480 o
-4 -1 -1 958.071 939.022 16.875 0.186 o
-3 -21 -4 4.549 4.196 0.635 131.479 o
-3 -21 -3 3.393 3.938 0.607 143.847 o
-3 -21 -2 1.537 1.871 0.566 165.947 o
-3 -21 -1 4.381 4.203 0.628 134.417 o
-3 -20 -7 6.214 5.530 0.649 125.885 o
-3 -20 -6 3.598 3.316 0.621 137.454 o
-3 -20 -5 0.098 -0.649 0.545 178.957 o
-3 -20 -4 5.213 5.488 0.684 113.367 o
-3 -20 -3 2.256 1.801 0.614 140.596 o
-3 -20 -2 1.658 1.857 0.600 147.212 o
-3 -20 -1 5.520 4.866 0.684 113.367 o
-3 -19 -9 3.314 2.793 0.600 147.212 o
-3 -19 -8 5.468 4.908 0.677 115.717 o
-3 -19 -7 1.952 2.081 0.607 143.847 o
-3 -19 -6 8.387 8.867 0.782 86.797 o
-3 -19 -5 1.324 1.613 0.628 134.417 o
-3 -19 -4 9.384 8.099 0.789 85.267 o
-3 -19 -3 1.094 1.466 0.621 137.454 o
-3 -19 -2 0.722 0.775 0.600 147.212 o
-3 -19 -1 2.460 1.962 0.649 125.885 o
-3 -18 -11 0.652 0.182 0.538 183.636 o
-3 -18 -10 4.640 4.755 0.656 123.221 o
-3 -18 -9 1.763 1.431 0.607 143.847 o
-3 -18 -8 7.455 7.673 0.768 89.981 o
-3 -18 -7 1.756 2.185 0.635 131.479 o
-3 -18 -6 9.987 9.516 0.831 76.886 o
-3 -18 -5 8.881 8.238 0.775 88.368 o
-3 -18 -4 3.404 2.974 0.649 125.885 o
-3 -18 -3 2.034 2.828 0.635 131.479 o
-3 -18 -2 0.625 0.754 0.586 154.305 o
-3 -18 -1 1.855 1.641 0.614 140.596 o
-3 -17 -13 2.990 3.079 0.607 143.847 o
-3 -17 -12 2.079 2.800 0.600 147.212 o
-3 -17 -11 11.832 11.450 0.824 78.194 o
-3 -17 -10 5.828 6.025 0.733 98.755 o
-3 -17 -9 19.529 19.549 1.047 48.390 o
-3 -17 -8 10.241 9.788 0.817 79.537 o
-3 -17 -7 1.547 1.648 0.614 140.596 o
-3 -17 -6 10.147 10.410 0.831 76.886 o
-3 -17 -5 1.495 1.340 0.607 143.847 o
-3 -17 -4 4.424 4.196 0.677 115.717 o
-3 -17 -3 2.514 2.660 0.635 131.479 o
-3 -17 -2 9.910 10.570 0.831 76.886 o
-3 -17 -1 13.833 13.663 0.908 64.425 o
-3 -16 -14 2.922 2.325 0.586 154.305 o
-3 -16 -13 3.331 3.302 0.621 137.454 o
-3 -16 -12 3.882 3.491 0.663 120.640 o
-3 -16 -11 0.610 0.496 0.593 150.696 o
-3 -16 -10 1.504 1.487 0.642 128.636 o
-3 -16 -9 11.411 10.926 0.852 73.151 o
-3 -16 -8 4.969 4.622 0.712 104.650 o
-3 -16 -7 45.482 45.235 1.536 22.495 o
-3 -16 -6 4.009 4.231 0.677 115.717 o
-3 -16 -5 3.414 2.751 0.642 128.636 o
-3 -16 -4 9.197 9.551 0.796 83.778 o
-3 -16 -3 3.622 3.393 0.649 125.885 o
-3 -16 -2 14.184 14.669 0.908 64.425 o
-3 -16 -1 4.081 4.084 0.656 123.221 o
-3 -15 -15 3.378 3.617 0.607 143.847 o
-3 -15 -14 3.679 3.267 0.621 137.454 o
-3 -15 -13 26.107 26.370 1.159 39.511 o
-3 -15 -12 7.157 6.626 0.761 91.640 o
-3 -15 -11 1.264 1.857 0.614 140.596 o
-3 -15 -10 37.973 39.014 1.410 26.683 o
-3 -15 -9 2.213 2.206 0.642 128.636 o
-3 -15 -8 13.801 13.244 0.887 67.504 o
-3 -15 -7 2.370 1.871 0.621 137.454 o
-3 -15 -6 13.090 12.539 0.866 70.810 o
-3 -15 -5 19.641 19.661 0.998 53.243 o
-3 -15 -4 2.260 2.143 0.586 154.305 o
-3 -15 -3 13.726 14.236 0.859 71.966 o
-3 -15 -2 0.489 0.950 0.517 198.827 o
-3 -15 -1 21.196 21.608 0.977 55.550 o
-3 -14 -16 3.077 3.212 0.593 150.696 o
-3 -14 -15 4.686 4.398 0.663 120.640 o
-3 -14 -14 0.133 0.084 0.573 161.924 o
-3 -14 -13 8.875 8.692 0.810 80.914 o
-3 -14 -12 3.322 2.793 0.635 131.479 o
-3 -14 -11 1.850 1.508 0.614 140.596 o
-3 -14 -10 9.497 9.111 0.803 82.327 o
-3 -14 -9 25.841 26.314 1.166 39.040 o
-3 -14 -8 36.272 37.073 1.361 28.633 o
-3 -14 -7 8.860 7.938 0.726 100.664 o
-3 -14 -6 5.290 5.753 0.635 131.479 o
-3 -14 -5 43.552 44.920 1.417 26.421 o
-3 -14 -4 2.856 2.716 0.545 178.957 o
-3 -14 -3 11.235 10.773 0.719 102.628 o
-3 -14 -2 16.803 16.358 0.831 76.886 o
-3 -14 -1 22.369 22.083 0.950 58.865 o
-3 -13 -17 2.931 3.414 0.614 140.596 o
-3 -13 -16 1.252 0.635 0.566 165.947 o
-3 -13 -15 9.296 8.671 0.789 85.267 o
-3 -13 -14 1.642 1.306 0.628 134.417 o
-3 -13 -13 16.823 17.713 0.984 54.765 o
-3 -13 -12 0.899 0.838 0.593 150.696 o
-3 -13 -11 18.001 17.461 0.984 54.765 o
-3 -13 -10 15.373 14.780 0.922 62.487 o
-3 -13 -9 8.440 8.217 0.747 95.098 o
-3 -13 -8 12.574 12.106 0.782 86.797 o
-3 -13 -7 5.201 4.943 0.600 147.212 o
-3 -13 -6 52.014 52.314 1.529 22.701 o
-3 -13 -5 9.417 9.684 0.684 113.367 o
-3 -13 -4 19.213 19.172 0.873 69.682 o
-3 -13 -3 44.285 44.962 1.347 29.230 o
-3 -13 -2 31.658 32.800 1.117 42.530 o
-3 -13 -1 60.411 60.804 1.627 20.055 o
-3 -12 -17 3.667 3.644 0.621 137.454 o
-3 -12 -16 4.604 4.440 0.677 115.717 o
-3 -12 -15 8.324 8.392 0.803 82.327 o
-3 -12 -14 8.294 8.134 0.775 88.368 o
-3 -12 -13 14.399 14.620 0.922 62.487 o
-3 -12 -12 19.270 19.626 1.026 50.385 o
-3 -12 -11 0.934 1.361 0.593 150.696 o
-3 -12 -10 8.617 8.622 0.740 96.901 o
-3 -12 -9 23.997 23.961 1.019 51.078 o
-3 -12 -8 13.198 13.230 0.775 88.368 o
-3 -12 -7 13.887 14.382 0.782 86.797 o
-3 -12 -6 2.002 2.185 0.489 222.199 o
-3 -12 -5 49.793 50.080 1.431 25.908 o
-3 -12 -4 18.560 18.969 0.831 76.886 o
-3 -12 -3 126.315 126.551 2.751 7.014 o
-3 -12 -2 8.134 7.973 0.586 154.305 o
-3 -12 -1 21.335 21.608 0.852 73.151 o
-3 -11 -18 2.563 2.744 0.593 150.696 o
-3 -11 -17 2.984 3.819 0.649 125.885 o
-3 -11 -16 5.679 5.823 0.726 100.664 o
-3 -11 -15 1.624 1.634 0.614 140.596 o
-3 -11 -14 0.968 1.068 0.593 150.696 o
-3 -11 -13 8.319 8.650 0.782 86.797 o
-3 -11 -12 3.085 2.988 0.628 134.417 o
-3 -11 -11 3.287 3.156 0.607 143.847 o
-3 -11 -10 1.117 1.047 0.517 198.827 o
-3 -11 -9 15.657 14.934 0.810 80.914 o
-3 -11 -8 94.669 94.616 2.255 10.436 o
-3 -11 -7 100.065 100.334 2.325 9.819 o
-3 -11 -6 14.038 13.922 0.719 102.628 o
-3 -11 -5 5.110 5.208 0.510 204.312 o
-3 -11 -4 54.784 54.283 1.438 25.657 o
-3 -11 -3 9.238 10.137 0.600 147.212 o
-3 -11 -2 16.965 17.224 0.726 100.664 o
-3 -11 -1 30.207 30.573 0.977 55.550 o
-3 -10 -18 5.029 5.962 0.677 115.717 o
-3 -10 -17 1.460 1.061 0.600 147.212 o
-3 -10 -16 1.519 1.962 0.642 128.636 o
-3 -10 -15 8.679 7.952 0.768 89.981 o
-3 -10 -14 7.024 7.631 0.761 91.640 o
-3 -10 -13 10.603 10.829 0.824 78.194 o
-3 -10 -12 26.947 26.866 1.131 41.487 o
-3 -10 -11 1.149 1.124 0.510 204.312 o
-3 -10 -10 16.095 16.351 0.831 76.886 o
-3 -10 -9 16.053 16.051 0.803 82.327 o
-3 -10 -8 30.759 31.201 1.068 46.511 o
-3 -10 -7 7.292 6.737 0.559 170.121 o
-3 -10 -6 0.573 0.475 0.391 347.186 o
-3 -10 -5 17.184 17.573 0.733 98.755 o
-3 -10 -4 8.966 9.181 0.552 174.455 o
-3 -10 -3 54.118 54.932 1.389 27.494 o
-3 -10 -2 166.729 166.863 3.323 4.805 o
-3 -10 -1 59.140 58.500 1.431 25.908 o
-3 -9 -19 0.497 0.209 0.531 188.500 o
-3 -9 -18 5.222 4.992 0.670 118.140 o
-3 -9 -17 0.223 -0.223 0.579 158.046 o
-3 -9 -16 1.582 1.662 0.614 140.596 o
-3 -9 -15 2.100 2.737 0.621 137.454 o
-3 -9 -14 6.262 6.172 0.712 104.650 o
-3 -9 -13 21.102 20.275 1.019 51.078 o
-3 -9 -12 22.432 23.235 0.998 53.243 o
-3 -9 -11 7.225 7.687 0.642 128.636 o
-3 -9 -10 2.241 2.339 0.496 215.984 o
-3 -9 -9 66.843 66.389 1.704 18.288 o
-3 -9 -8 1.753 1.920 0.440 274.320 o
-3 -9 -7 46.753 44.145 1.243 34.364 o
-3 -9 -6 6.021 6.102 0.482 228.687 o
-3 -9 -5 45.740 46.882 1.229 35.149 o
-3 -9 -4 16.327 16.239 0.649 125.885 o
-3 -9 -3 32.764 32.912 0.943 59.741 o
-3 -9 -2 147.860 147.231 2.918 6.231 o
-3 -9 -1 13.028 13.733 0.559 170.121 o
-3 -8 -19 4.982 5.048 0.663 120.640 o
-3 -8 -18 1.899 2.046 0.614 140.596 o
-3 -8 -17 4.453 4.852 0.677 115.717 o
-3 -8 -16 1.553 1.368 0.600 147.212 o
-3 -8 -15 9.328 9.872 0.810 80.914 o
-3 -8 -14 1.144 1.557 0.586 154.305 o
-3 -8 -13 1.731 1.955 0.545 178.957 o
-3 -8 -12 24.835 24.785 1.012 51.785 o
-3 -8 -11 12.414 12.183 0.719 102.628 o
-3 -8 -10 17.263 17.489 0.803 82.327 o
-3 -8 -9 15.261 15.311 0.726 100.664 o
-3 -8 -8 35.821 35.188 1.068 46.511 o
-3 -8 -7 109.569 108.489 2.325 9.819 o
-3 -8 -6 87.154 86.783 1.920 14.397 o
-3 -8 -5 3.381 3.316 0.377 373.380 o
-3 -8 -4 106.409 104.482 2.150 11.477 o
-3 -8 -3 14.511 14.808 0.559 170.121 o
-3 -8 -2 58.705 59.184 1.334 29.845 o
-3 -8 -1 8.244 8.113 0.412 312.777 o
-3 -7 -20 2.072 1.711 0.559 170.121 o
-3 -7 -19 0.556 0.789 0.566 165.947 o
-3 -7 -18 1.643 1.110 0.593 150.696 o
-3 -7 -17 0.207 0.733 0.573 161.924 o
-3 -7 -16 6.966 7.128 0.747 95.098 o
-3 -7 -15 9.978 8.972 0.789 85.267 o
-3 -7 -14 61.740 59.617 1.759 17.145 o
-3 -7 -13 2.177 2.053 0.531 188.500 o
-3 -7 -12 16.064 16.372 0.817 79.537 o
-3 -7 -11 14.433 14.480 0.747 95.098 o
-3 -7 -10 23.088 24.073 0.901 65.427 o
-3 -7 -9 11.278 11.422 0.621 137.454 o
-3 -7 -8 1.681 1.585 0.384 359.926 o
-3 -7 -7 22.678 22.279 0.768 89.981 o
-3 -7 -6 2.304 2.646 0.349 435.511 o
-3 -7 -5 10.743 10.843 0.489 222.199 o
-3 -7 -4 155.325 157.208 3.016 5.834 o
-3 -7 -3 10.720 10.975 0.454 257.699 o
-3 -7 -2 169.342 167.967 3.170 5.282 o
-3 -7 -1 282.115 281.280 5.111 2.032 o
-3 -6 -20 0.906 1.194 0.552 174.455 o
-3 -6 -19 0.279 0.286 0.559 170.121 o
-3 -6 -18 0.515 0.314 0.586 154.305 o
-3 -6 -17 7.377 7.100 0.747 95.098 o
-3 -6 -16 1.055 1.327 0.600 147.212 o
-3 -6 -15 4.167 4.371 0.663 120.640 o
-3 -6 -14 5.177 5.320 0.621 137.454 o
-3 -6 -13 16.006 16.428 0.831 76.886 o
-3 -6 -12 9.112 8.979 0.642 128.636 o
-3 -6 -11 20.441 19.786 0.831 76.886 o
-3 -6 -10 81.184 81.204 1.913 14.502 o
-3 -6 -9 19.340 18.816 0.747 95.098 o
-3 -6 -8 10.267 10.319 0.545 178.957 o
-3 -6 -7 42.161 42.414 1.103 43.614 o
-3 -6 -6 201.185 203.182 3.826 3.626 o
-3 -6 -5 194.741 195.831 3.672 3.935 o
-3 -6 -4 176.504 177.238 3.323 4.805 o
-3 -6 -3 113.865 114.947 2.234 10.633 o
-3 -6 -2 109.619 109.041 2.122 11.781 o
-3 -6 -1 75.665 76.199 1.550 22.092 o
-3 -5 -20 1.676 1.152 0.573 161.924 o
-3 -5 -19 0.653 0.545 0.586 154.305 o
-3 -5 -18 2.369 1.578 0.600 147.212 o
-3 -5 -17 0.513 0.251 0.573 161.924 o
-3 -5 -16 66.398 67.918 1.941 14.088 o
-3 -5 -15 3.170 2.828 0.607 143.847 o
-3 -5 -14 9.718 9.432 0.705 106.732 o
-3 -5 -13 6.531 6.737 0.614 140.596 o
-3 -5 -12 4.018 4.252 0.517 198.827 o
-3 -5 -11 40.662 39.740 1.187 37.674 o
-3 -5 -10 78.709 77.930 1.822 15.983 o
-3 -5 -9 11.388 11.220 0.573 161.924 o
-3 -5 -8 139.253 136.814 2.751 7.014 o
-3 -5 -7 192.483 190.832 3.617 4.058 o
-3 -5 -6 61.077 61.188 1.347 29.230 o
-3 -5 -5 187.684 188.793 3.512 4.303 o
-3 -5 -4 260.931 258.219 4.685 2.418 o
-3 -5 -3 260.755 262.171 4.720 2.383 o
-3 -5 -2 314.544 319.791 5.697 1.635 o
-3 -5 -1 141.522 145.737 2.709 7.232 o
-3 -4 -21 2.272 2.095 0.573 161.924 o
-3 -4 -20 2.589 2.353 0.607 143.847 o
-3 -4 -19 4.122 4.573 0.684 113.367 o
-3 -4 -18 5.454 4.664 0.684 113.367 o
-3 -4 -17 1.959 2.227 0.621 137.454 o
-3 -4 -16 37.981 38.770 1.396 27.219 o
-3 -4 -15 15.668 16.114 0.901 65.427 o
-3 -4 -14 6.719 6.982 0.635 131.479 o
-3 -4 -13 21.565 21.999 0.922 62.487 o
-3 -4 -12 54.714 53.836 1.473 24.455 o
-3 -4 -11 80.787 81.219 1.913 14.502 o
-3 -4 -10 1.618 2.074 0.398 335.111 o
-3 -4 -9 10.272 10.724 0.545 178.957 o
-3 -4 -8 0.983 1.382 0.314 537.668 o
-3 -4 -7 202.437 201.884 3.784 3.706 o
-3 -4 -6 319.344 320.706 5.788 1.584 o
-3 -4 -5 220.729 222.256 4.077 3.192 o
-3 -4 -4 122.112 125.001 2.381 9.363 o
-3 -4 -3 820.629 826.637 14.773 0.243 o
-3 -4 -2 99.048 101.179 1.927 14.293 o
-3 -4 -1 598.812 602.489 10.766 0.458 o
-3 -3 -21 2.503 2.032 0.559 170.121 o
-3 -3 -20 13.974 14.334 0.887 67.504 o
-3 -3 -19 0.919 0.426 0.600 147.212 o
-3 -3 -18 3.354 3.435 0.656 123.221 o
-3 -3 -17 6.522 6.765 0.740 96.901 o
-3 -3 -16 15.810 15.597 0.929 61.551 o
-3 -3 -15 53.236 53.208 1.592 20.945 o
-3 -3 -14 4.622 4.426 0.573 161.924 o
-3 -3 -13 102.810 102.708 2.381 9.363 o
-3 -3 -12 8.020 8.008 0.586 154.305 o
-3 -3 -11 155.999 154.708 3.177 5.259 o
-3 -3 -10 44.889 44.606 1.201 36.803 o
-3 -3 -9 3.633 3.980 0.384 359.926 o
-3 -3 -8 6.021 5.823 0.391 347.186 o
-3 -3 -7 37.804 37.694 0.936 60.636 o
-3 -3 -6 812.436 807.898 14.445 0.254 o
-3 -3 -5 140.890 139.153 2.625 7.701 o
-3 -3 -4 0.996 1.068 0.202 1294.620 o
-3 -3 -3 689.347 708.332 12.637 0.332 o
-3 -3 -2 1033.000 1049.490 18.725 0.151 o
-3 -3 -1 318.875 323.324 5.781 1.588 o
-3 -2 -21 2.822 3.163 0.586 154.305 o
-3 -2 -20 10.941 11.562 0.831 76.886 o
-3 -2 -19 9.987 9.900 0.838 75.609 o
-3 -2 -18 25.199 24.687 1.124 42.004 o
-3 -2 -17 58.263 57.655 1.759 17.145 o
-3 -2 -16 46.211 47.078 1.543 22.292 o
-3 -2 -15 8.334 8.378 0.691 111.088 o
-3 -2 -14 86.112 85.896 2.129 11.704 o
-3 -2 -13 11.850 11.883 0.698 108.878 o
-3 -2 -12 67.806 67.590 1.697 18.439 o
-3 -2 -11 142.393 141.820 2.946 6.114 o
-3 -2 -10 58.416 57.118 1.410 26.683 o
-3 -2 -9 202.412 197.143 3.791 3.693 o
-3 -2 -8 305.785 301.855 5.523 1.740 o
-3 -2 -7 20.771 20.582 0.621 137.454 o
-3 -2 -6 301.920 301.401 5.439 1.794 o
-3 -2 -5 199.439 199.475 3.651 3.980 o
-3 -2 -4 1.439 1.368 0.195 1388.750 o
-3 -2 -3 368.286 371.868 6.654 1.199 o
-3 -2 -2 17.708 18.027 0.454 257.699 o
-3 -2 -1 1030.220 1025.010 18.076 0.162 o
-3 -1 -21 7.216 7.589 0.698 108.878 o
-3 -1 -20 7.421 6.891 0.733 98.755 o
-3 -1 -19 4.741 4.685 0.719 102.628 o
-3 -1 -18 4.406 3.707 0.677 115.717 o
-3 -1 -17 30.288 29.882 1.236 34.753 o
-3 -1 -16 39.251 39.021 1.396 27.219 o
-3 -1 -15 1.607 1.752 0.531 188.500 o
-3 -1 -14 63.748 63.345 1.718 17.992 o
-3 -1 -13 138.134 135.138 2.932 6.172 o
-3 -1 -12 210.307 210.269 4.175 3.045 o
-3 -1 -11 159.645 159.044 3.226 5.101 o
-3 -1 -10 25.383 25.113 0.824 78.194 o
-3 -1 -9 59.933 59.470 1.368 28.342 o
-3 -1 -8 325.315 320.448 5.823 1.565 o
-3 -1 -7 62.112 62.249 1.340 29.535 o
-3 -1 -6 98.710 98.533 1.934 14.190 o
-3 -1 -5 52.655 53.724 1.124 42.004 o
-3 -1 -4 138.429 138.985 2.562 8.084 o
-3 -1 -3 129.844 132.855 2.430 8.990 o
-3 -1 -2 3.428 3.966 0.216 1132.960 o
-3 -1 -1 3723.340 3421.470 60.301 0.015 o
-2 -21 -4 0.071 -0.468 0.510 204.312 o
-2 -21 -3 0.147 -0.370 0.524 193.560 o
-2 -21 -2 2.884 3.128 0.593 150.696 o
-2 -21 -1 0.274 -0.056 0.531 188.500 o
-2 -20 -8 0.294 0.433 0.552 174.455 o
-2 -20 -7 1.714 1.969 0.566 165.947 o
-2 -20 -6 0.324 1.159 0.559 170.121 o
-2 -20 -5 1.534 1.655 0.586 154.305 o
-2 -20 -4 10.338 10.333 0.796 83.778 o
-2 -20 -3 0.240 0.663 0.579 158.046 o
-2 -20 -2 6.463 6.695 0.733 98.755 o
-2 -20 -1 3.983 4.398 0.677 115.717 o
-2 -19 -10 2.694 2.360 0.600 147.212 o
-2 -19 -9 3.742 3.672 0.621 137.454 o
-2 -19 -8 5.447 5.969 0.691 111.088 o
-2 -19 -7 2.789 2.486 0.621 137.454 o
-2 -19 -6 2.053 1.375 0.607 143.847 o
-2 -19 -5 0.405 0.977 0.600 147.212 o
-2 -19 -4 1.915 1.969 0.635 131.479 o
-2 -19 -3 2.012 1.648 0.628 134.417 o
-2 -19 -2 7.714 8.476 0.796 83.778 o
-2 -19 -1 3.986 4.252 0.698 108.878 o
-2 -18 -11 0.042 -0.007 0.531 188.500 o
-2 -18 -10 6.490 6.500 0.712 104.650 o
-2 -18 -9 1.308 0.789 0.586 154.305 o
-2 -18 -8 0.566 0.475 0.593 150.696 o
-2 -18 -7 6.519 6.444 0.754 93.345 o
-2 -18 -6 3.489 3.337 0.684 113.367 o
-2 -18 -5 0.397 1.096 0.586 154.305 o
-2 -18 -4 0.434 0.195 0.579 158.046 o
-2 -18 -3 1.728 1.794 0.614 140.596 o
-2 -18 -2 1.821 3.030 0.635 131.479 o
-2 -18 -1 7.365 7.086 0.747 95.098 o
-2 -17 -13 3.644 3.554 0.600 147.212 o
-2 -17 -12 0.001 0.007 0.545 178.957 o
-2 -17 -11 1.021 1.005 0.573 161.924 o
-2 -17 -10 10.287 10.263 0.824 78.194 o
-2 -17 -9 3.810 4.433 0.705 106.732 o
-2 -17 -8 7.468 7.296 0.761 91.640 o
-2 -17 -7 4.292 4.880 0.698 108.878 o
-2 -17 -6 1.110 1.759 0.614 140.596 o
-2 -17 -5 7.088 7.072 0.747 95.098 o
-2 -17 -4 6.259 6.025 0.726 100.664 o
-2 -17 -3 1.984 1.522 0.614 140.596 o
-2 -17 -2 12.409 13.419 0.894 66.454 o
-2 -17 -1 16.522 16.205 0.956 58.009 o
-2 -16 -14 1.849 2.171 0.566 165.947 o
-2 -16 -13 3.124 2.548 0.621 137.454 o
-2 -16 -12 10.980 11.373 0.838 75.609 o
-2 -16 -11 6.213 7.038 0.761 91.640 o
-2 -16 -10 4.356 4.245 0.670 118.140 o
-2 -16 -9 1.863 1.836 0.614 140.596 o
-2 -16 -8 1.550 1.501 0.614 140.596 o
-2 -16 -7 8.234 8.050 0.775 88.368 o
-2 -16 -6 1.247 1.990 0.600 147.212 o
-2 -16 -5 12.091 12.351 0.866 70.810 o
-2 -16 -4 15.091 15.116 0.915 63.445 o
-2 -16 -3 22.804 23.829 1.096 44.171 o
-2 -16 -2 4.772 4.405 0.670 118.140 o
-2 -16 -1 4.301 4.573 0.656 123.221 o
-2 -15 -15 5.611 5.180 0.649 125.885 o
-2 -15 -14 0.443 0.265 0.566 165.947 o
-2 -15 -13 0.352 0.279 0.579 158.046 o
-2 -15 -12 4.939 4.608 0.712 104.650 o
-2 -15 -11 2.120 2.129 0.628 134.417 o
-2 -15 -10 8.339 8.134 0.782 86.797 o
-2 -15 -9 10.246 10.186 0.831 76.886 o
-2 -15 -8 1.678 1.759 0.621 137.454 o
-2 -15 -7 1.733 0.998 0.593 150.696 o
-2 -15 -6 17.046 17.140 0.950 58.865 o
-2 -15 -5 1.504 1.829 0.579 158.046 o
-2 -15 -4 5.819 5.858 0.670 118.140 o
-2 -15 -3 2.213 2.486 0.552 174.455 o
-2 -15 -2 4.630 4.482 0.600 147.212 o
-2 -15 -1 7.528 7.554 0.670 118.140 o
-2 -14 -16 0.905 0.963 0.545 178.957 o
-2 -14 -15 6.453 6.228 0.712 104.650 o
-2 -14 -14 3.470 2.765 0.656 123.221 o
-2 -14 -13 3.332 3.624 0.670 118.140 o
-2 -14 -12 1.621 1.487 0.614 140.596 o
-2 -14 -11 21.265 21.825 1.075 45.909 o
-2 -14 -10 6.097 6.263 0.733 98.755 o
-2 -14 -9 4.215 4.866 0.684 113.367 o
-2 -14 -8 2.348 2.499 0.607 143.847 o
-2 -14 -7 24.077 23.919 1.075 45.909 o
-2 -14 -6 0.823 0.754 0.517 198.827 o
-2 -14 -5 14.296 15.136 0.831 76.886 o
-2 -14 -4 16.700 17.790 0.880 68.580 o
-2 -14 -3 10.156 10.284 0.705 106.732 o
-2 -14 -2 8.337 8.085 0.649 125.885 o
-2 -14 -1 12.720 12.944 0.754 93.345 o
-2 -13 -17 8.691 8.797 0.705 106.732 o
-2 -13 -16 2.954 3.142 0.621 137.454 o
-2 -13 -15 17.997 18.292 0.998 53.243 o
-2 -13 -14 6.095 6.479 0.754 93.345 o
-2 -13 -13 11.624 11.199 0.852 73.151 o
-2 -13 -12 17.241 16.309 0.956 58.009 o
-2 -13 -11 1.502 2.869 0.628 134.417 o
-2 -13 -10 0.140 0.230 0.559 170.121 o
-2 -13 -9 11.660 13.028 0.845 74.365 o
-2 -13 -8 4.432 4.273 0.593 150.696 o
-2 -13 -7 1.233 0.977 0.510 204.312 o
-2 -13 -6 6.898 6.486 0.614 140.596 o
-2 -13 -5 42.331 42.519 1.327 30.160 o
-2 -13 -4 34.569 34.504 1.166 39.040 o
-2 -13 -3 21.910 21.650 0.908 64.425 o
-2 -13 -2 24.293 24.925 0.963 57.172 o
-2 -13 -1 42.517 43.866 1.313 30.805 o
-2 -12 -17 2.278 2.758 0.607 143.847 o
-2 -12 -16 4.901 4.789 0.691 111.088 o
-2 -12 -15 6.495 6.591 0.768 89.981 o
-2 -12 -14 3.312 2.974 0.642 128.636 o
-2 -12 -13 2.030 2.088 0.628 134.417 o
-2 -12 -12 6.798 6.933 0.733 98.755 o
-2 -12 -11 6.399 6.975 0.726 100.664 o
-2 -12 -10 29.085 30.035 1.201 36.803 o
-2 -12 -9 12.875 12.246 0.782 86.797 o
-2 -12 -8 5.972 5.676 0.607 143.847 o
-2 -12 -7 53.439 53.187 1.522 22.910 o
-2 -12 -6 1.438 1.976 0.489 222.199 o
-2 -12 -5 53.929 52.859 1.473 24.455 o
-2 -12 -4 9.742 9.795 0.635 131.479 o
-2 -12 -3 82.711 81.770 1.962 13.789 o
-2 -12 -2 10.539 10.661 0.628 134.417 o
-2 -12 -1 16.091 16.665 0.747 95.098 o
-2 -11 -18 3.085 3.763 0.607 143.847 o
-2 -11 -17 14.282 13.314 0.866 70.810 o
-2 -11 -16 5.413 5.139 0.712 104.650 o
-2 -11 -15 1.328 1.389 0.600 147.212 o
-2 -11 -14 8.340 8.434 0.782 86.797 o
-2 -11 -13 1.652 1.445 0.593 150.696 o
-2 -11 -12 5.422 5.383 0.691 111.088 o
-2 -11 -11 19.463 18.809 0.970 56.352 o
-2 -11 -10 42.398 42.721 1.375 28.055 o
-2 -11 -9 24.971 26.007 1.026 50.385 o
-2 -11 -8 43.849 43.392 1.334 29.845 o
-2 -11 -7 13.626 13.670 0.733 98.755 o
-2 -11 -6 93.007 92.641 2.164 11.330 o
-2 -11 -5 72.115 70.753 1.745 17.420 o
-2 -11 -4 53.474 54.192 1.438 25.657 o
-2 -11 -3 22.370 23.116 0.852 73.151 o
-2 -11 -2 192.871 192.577 3.840 3.599 o
-2 -11 -1 20.283 20.512 0.782 86.797 o
-2 -10 -19 2.522 2.618 0.600 147.212 o
-2 -10 -18 10.354 10.145 0.796 83.778 o
-2 -10 -17 3.349 3.582 0.670 118.140 o
-2 -10 -16 6.021 6.214 0.712 104.650 o
-2 -10 -15 2.131 2.157 0.628 134.417 o
-2 -10 -14 7.947 7.875 0.761 91.640 o
-2 -10 -13 5.203 5.418 0.691 111.088 o
-2 -10 -12 60.319 60.958 1.787 16.613 o
-2 -10 -11 0.806 1.047 0.496 215.984 o
-2 -10 -10 45.694 45.451 1.389 27.494 o
-2 -10 -9 33.459 33.980 1.145 40.481 o
-2 -10 -8 0.533 0.391 0.433 283.241 o
-2 -10 -7 65.072 64.344 1.641 19.715 o
-2 -10 -6 15.982 15.842 0.719 102.628 o
-2 -10 -5 44.668 43.196 1.208 36.379 o
-2 -10 -4 172.168 172.093 3.449 4.462 o
-2 -10 -3 412.317 409.067 7.554 0.930 o
-2 -10 -2 29.445 29.840 0.922 62.487 o
-2 -10 -1 21.919 22.069 0.768 89.981 o
-2 -9 -19 1.046 0.950 0.559 170.121 o
-2 -9 -18 6.603 6.842 0.740 96.901 o
-2 -9 -17 24.500 25.211 1.159 39.511 o
-2 -9 -16 26.588 27.557 1.187 37.674 o
-2 -9 -15 5.224 5.557 0.712 104.650 o
-2 -9 -14 21.253 20.128 1.026 50.385 o
-2 -9 -13 18.206 18.976 0.970 56.352 o
-2 -9 -12 18.837 18.739 0.915 63.445 o
-2 -9 -11 9.576 9.746 0.691 111.088 o
-2 -9 -10 7.341 8.259 0.628 134.417 o
-2 -9 -9 121.805 122.062 2.688 7.345 o
-2 -9 -8 64.418 63.785 1.620 20.229 o
-2 -9 -7 70.675 71.116 1.718 17.992 o
-2 -9 -6 79.616 80.625 1.850 15.504 o
-2 -9 -5 138.346 140.396 2.876 6.414 o
-2 -9 -4 102.293 102.324 2.185 11.114 o
-2 -9 -3 181.159 179.514 3.484 4.373 o
-2 -9 -2 64.027 63.380 1.445 25.410 o
-2 -9 -1 55.483 54.737 1.285 32.159 o
-2 -8 -20 1.129 0.887 0.559 170.121 o
-2 -8 -19 26.649 25.469 1.110 43.067 o
-2 -8 -18 8.030 8.197 0.775 88.368 o
-2 -8 -17 13.285 13.098 0.880 68.580 o
-2 -8 -16 9.293 8.867 0.796 83.778 o
-2 -8 -15 10.534 10.319 0.810 80.914 o
-2 -8 -14 1.661 1.704 0.579 158.046 o
-2 -8 -13 5.692 5.788 0.628 134.417 o
-2 -8 -12 11.840 11.694 0.733 98.755 o
-2 -8 -11 153.443 153.591 3.302 4.867 o
-2 -8 -10 198.750 194.204 3.959 3.387 o
-2 -8 -9 74.021 74.474 1.808 16.231 o
-2 -8 -8 45.360 45.235 1.243 34.364 o
-2 -8 -7 15.178 15.039 0.649 125.885 o
-2 -8 -6 38.881 40.201 1.089 44.739 o
-2 -8 -5 27.659 27.997 0.824 78.194 o
-2 -8 -4 24.757 24.848 0.747 95.098 o
-2 -8 -3 185.073 183.340 3.498 4.338 o
-2 -8 -2 334.217 334.537 6.123 1.416 o
-2 -8 -1 11.340 11.674 0.482 228.687 o
-2 -7 -20 4.192 3.833 0.614 140.596 o
-2 -7 -19 4.046 3.079 0.649 125.885 o
-2 -7 -18 10.293 10.354 0.845 74.365 o
-2 -7 -17 1.560 2.129 0.621 137.454 o
-2 -7 -16 29.697 29.330 1.222 35.552 o
-2 -7 -15 8.760 8.294 0.768 89.981 o
-2 -7 -14 32.240 32.263 1.236 34.753 o
-2 -7 -13 5.094 5.404 0.607 143.847 o
-2 -7 -12 8.024 8.078 0.635 131.479 o
-2 -7 -11 43.013 43.343 1.299 31.471 o
-2 -7 -10 48.764 47.965 1.347 29.230 o
-2 -7 -9 132.560 134.084 2.821 6.671 o
-2 -7 -8 67.370 65.810 1.578 21.317 o
-2 -7 -7 93.212 94.086 2.039 12.770 o
-2 -7 -6 101.936 101.724 2.115 11.859 o
-2 -7 -5 342.799 340.436 6.235 1.365 o
-2 -7 -4 208.771 207.853 3.910 3.472 o
-2 -7 -3 506.983 505.212 9.118 0.638 o
-2 -7 -2 351.929 348.249 6.318 1.329 o
-2 -7 -1 361.567 360.627 6.521 1.248 o
-2 -6 -20 3.638 3.288 0.614 140.596 o
-2 -6 -19 1.193 1.159 0.600 147.212 o
-2 -6 -18 7.474 7.387 0.740 96.901 o
-2 -6 -17 16.040 15.067 0.936 60.636 o
-2 -6 -16 16.106 15.877 0.943 59.741 o
-2 -6 -15 3.750 4.070 0.649 125.885 o
-2 -6 -14 9.408 9.635 0.719 102.628 o
-2 -6 -13 5.778 5.446 0.593 150.696 o
-2 -6 -12 34.612 33.687 1.131 41.487 o
-2 -6 -11 7.398 7.268 0.573 161.924 o
-2 -6 -10 37.398 37.687 1.131 41.487 o
-2 -6 -9 65.255 65.328 1.578 21.317 o
-2 -6 -8 125.620 124.512 2.576 7.996 o
-2 -6 -7 18.743 18.222 0.635 131.479 o
-2 -6 -6 145.635 143.852 2.814 6.704 o
-2 -6 -5 107.515 109.285 2.178 11.185 o
-2 -6 -4 431.869 432.162 7.785 0.876 o
-2 -6 -3 227.198 226.690 4.175 3.045 o
-2 -6 -2 449.903 445.078 8.022 0.825 o
-2 -6 -1 85.147 85.638 1.711 18.139 o
-2 -5 -21 0.534 0.189 0.538 183.636 o
-2 -5 -20 18.866 19.444 0.977 55.550 o
-2 -5 -19 2.832 2.667 0.635 131.479 o
-2 -5 -18 7.414 7.617 0.747 95.098 o
-2 -5 -17 12.529 11.674 0.859 71.966 o
-2 -5 -16 13.223 12.693 0.866 70.810 o
-2 -5 -15 3.899 4.468 0.635 131.479 o
-2 -5 -14 5.429 5.404 0.607 143.847 o
-2 -5 -13 6.862 7.436 0.614 140.596 o
-2 -5 -12 25.987 25.846 0.970 56.352 o
-2 -5 -11 162.691 161.411 3.344 4.745 o
-2 -5 -10 72.666 73.699 1.752 17.282 o
-2 -5 -9 2.168 2.576 0.384 359.926 o
-2 -5 -8 200.827 198.777 3.812 3.652 o
-2 -5 -7 23.999 24.059 0.719 102.628 o
-2 -5 -6 271.273 272.350 5.013 2.112 o
-2 -5 -5 300.198 299.677 5.460 1.780 o
-2 -5 -4 138.348 138.134 2.632 7.660 o
-2 -5 -3 91.999 94.204 1.843 15.622 o
-2 -5 -2 424.708 428.511 7.743 0.885 o
-2 -5 -1 266.641 272.316 4.922 2.191 o
-2 -4 -21 5.130 5.020 0.628 134.417 o
-2 -4 -20 4.438 4.001 0.649 125.885 o
-2 -4 -19 0.244 -0.028 0.573 161.924 o
-2 -4 -18 17.021 16.428 0.963 57.172 o
-2 -4 -17 9.163 8.720 0.782 86.797 o
-2 -4 -16 9.026 8.636 0.768 89.981 o
-2 -4 -15 11.003 11.122 0.782 86.797 o
-2 -4 -14 97.564 96.676 2.346 9.644 o
-2 -4 -13 31.681 30.866 1.089 44.739 o
-2 -4 -12 36.935 35.809 1.138 40.979 o
-2 -4 -11 18.737 18.753 0.768 89.981 o
-2 -4 -10 73.250 72.764 1.711 18.139 o
-2 -4 -9 5.606 5.760 0.433 283.241 o
-2 -4 -8 55.040 55.121 1.285 32.159 o
-2 -4 -7 6.008 6.165 0.363 402.654 o
-2 -4 -6 168.538 165.041 3.128 5.425 o
-2 -4 -5 327.614 326.738 5.893 1.528 o
-2 -4 -4 430.973 432.623 7.785 0.876 o
-2 -4 -3 199.963 197.199 3.610 4.073 o
-2 -4 -2 46.579 46.987 0.977 55.550 o
-2 -4 -1 613.113 621.200 11.206 0.423 o
-2 -3 -21 1.993 2.157 0.559 170.121 o
-2 -3 -20 1.068 0.712 0.573 161.924 o
-2 -3 -19 9.218 8.804 0.803 82.327 o
-2 -3 -18 8.795 9.621 0.796 83.778 o
-2 -3 -17 15.793 15.332 0.936 60.636 o
-2 -3 -16 13.786 12.986 0.866 70.810 o
-2 -3 -15 8.444 8.720 0.698 108.878 o
-2 -3 -14 3.806 4.196 0.559 170.121 o
-2 -3 -13 13.360 13.943 0.740 96.901 o
-2 -3 -12 6.405 7.003 0.559 170.121 o
-2 -3 -11 6.826 7.226 0.524 193.560 o
-2 -3 -10 19.314 19.116 0.719 102.628 o
-2 -3 -9 53.525 52.084 1.257 33.604 o
-2 -3 -8 19.870 20.066 0.642 128.636 o
-2 -3 -7 33.097 32.793 0.838 75.609 o
-2 -3 -6 79.492 80.828 1.641 19.715 o
-2 -3 -5 68.387 69.280 1.410 26.683 o
-2 -3 -4 6.274 6.486 0.286 647.696 o
-2 -3 -3 69.337 70.069 1.382 27.772 o
-2 -3 -2 751.015 752.338 13.684 0.283 o
-2 -3 -1 1043.500 1044.820 18.516 0.155 o
-2 -2 -21 2.648 3.184 0.586 154.305 o
-2 -2 -20 1.010 1.410 0.586 154.305 o
-2 -2 -19 21.819 21.385 1.089 44.739 o
-2 -2 -18 18.376 18.418 1.005 52.507 o
-2 -2 -17 10.773 10.640 0.831 76.886 o
-2 -2 -16 4.104 4.322 0.649 125.885 o
-2 -2 -15 1.854 1.592 0.524 193.560 o
-2 -2 -14 56.287 57.250 1.606 20.582 o
-2 -2 -13 33.036 32.388 1.103 43.614 o
-2 -2 -12 31.922 32.039 1.040 49.042 o
-2 -2 -11 56.447 56.650 1.445 25.410 o
-2 -2 -10 20.499 20.170 0.733 98.755 o
-2 -2 -9 27.838 28.311 0.817 79.537 o
-2 -2 -8 51.032 50.834 1.180 38.121 o
-2 -2 -7 413.506 409.157 7.387 0.973 o
-2 -2 -6 13.679 13.943 0.454 257.699 o
-2 -2 -5 54.255 54.248 1.138 40.979 o
-2 -2 -4 387.288 396.227 7.135 1.042 o
-2 -2 -3 779.784 785.822 14.166 0.264 o
-2 -2 -2 68.374 69.224 1.320 30.480 o
-2 -2 -1 1196.860 1203.770 21.574 0.114 o
-2 -1 -21 0.053 0.216 0.524 193.560 o
-2 -1 -20 4.663 4.419 0.670 118.140 o
-2 -1 -19 39.647 40.040 1.459 24.926 o
-2 -1 -18 3.547 3.477 0.663 120.640 o
-2 -1 -17 1.808 1.780 0.600 147.212 o
-2 -1 -16 4.430 4.133 0.635 131.479 o
-2 -1 -15 2.155 2.108 0.524 193.560 o
-2 -1 -14 5.345 5.362 0.579 158.046 o
-2 -1 -13 160.701 159.595 3.372 4.667 o
-2 -1 -12 38.786 39.035 1.173 38.576 o
-2 -1 -11 5.356 5.453 0.468 242.543 o
-2 -1 -10 18.346 18.097 0.684 113.367 o
-2 -1 -9 98.444 98.003 2.046 12.682 o
-2 -1 -8 80.453 78.544 1.662 19.221 o
-2 -1 -7 100.337 101.319 2.018 13.036 o
-2 -1 -6 183.727 185.170 3.449 4.462 o
-2 -1 -5 601.825 605.002 10.975 0.441 o
-2 -1 -4 619.409 626.387 11.345 0.412 o
-2 -1 -3 416.423 423.924 7.673 0.901 o
-2 -1 -2 193.111 198.700 3.589 4.121 o
-2 -1 -1 373.985 372.210 6.723 1.174 o
-1 -21 -5 7.408 7.345 0.705 106.732 o
-1 -21 -4 1.431 1.606 0.552 174.455 o
-1 -21 -3 1.588 1.787 0.559 170.121 o
-1 -21 -2 0.437 0.517 0.545 178.957 o
-1 -21 -1 2.048 2.046 0.579 158.046 o
-1 -20 -8 3.251 2.925 0.607 143.847 o
-1 -20 -7 0.818 0.300 0.538 183.636 o
-1 -20 -6 1.305 1.075 0.579 158.046 o
-1 -20 -5 6.670 7.100 0.719 102.628 o
-1 -20 -4 2.747 2.625 0.621 137.454 o
-1 -20 -3 5.593 5.571 0.712 104.650 o
-1 -20 -2 8.094 9.027 0.782 86.797 o
-1 -20 -1 8.575 8.078 0.782 86.797 o
-1 -19 -10 1.752 1.522 0.552 174.455 o
-1 -19 -9 6.436 6.891 0.691 111.088 o
-1 -19 -8 7.479 7.373 0.733 98.755 o
-1 -19 -7 0.597 0.873 0.586 154.305 o
-1 -19 -6 10.581 11.261 0.852 73.151 o
-1 -19 -5 3.998 3.875 0.677 115.717 o
-1 -19 -4 9.713 9.439 0.831 76.886 o
-1 -19 -3 1.902 2.241 0.642 128.636 o
-1 -19 -2 5.872 6.444 0.754 93.345 o
-1 -19 -1 1.197 0.740 0.586 154.305 o
-1 -18 -12 1.717 1.508 0.566 165.947 o
-1 -18 -11 1.615 1.759 0.573 161.924 o
-1 -18 -10 2.495 2.178 0.607 143.847 o
-1 -18 -9 8.944 9.788 0.803 82.327 o
-1 -18 -8 1.629 1.773 0.628 134.417 o
-1 -18 -7 1.266 0.747 0.621 137.454 o
-1 -18 -6 0.763 1.026 0.593 150.696 o
-1 -18 -5 13.125 13.579 0.887 67.504 o
-1 -18 -4 8.769 8.992 0.796 83.778 o
-1 -18 -3 4.469 4.301 0.691 111.088 o
-1 -18 -2 2.377 2.088 0.628 134.417 o
-1 -18 -1 10.285 10.033 0.831 76.886 o
-1 -17 -13 0.409 0.559 0.524 193.560 o
-1 -17 -12 0.069 -0.112 0.538 183.636 o
-1 -17 -11 9.425 8.762 0.782 86.797 o
-1 -17 -10 0.251 -0.216 0.579 158.046 o
-1 -17 -9 3.502 3.379 0.684 113.367 o
-1 -17 -8 4.861 4.608 0.691 111.088 o
-1 -17 -7 1.101 1.787 0.614 140.596 o
-1 -17 -6 0.504 0.098 0.579 158.046 o
-1 -17 -5 4.628 4.985 0.698 108.878 o
-1 -17 -4 2.481 2.835 0.649 125.885 o
-1 -17 -3 8.779 9.872 0.817 79.537 o
-1 -17 -2 2.561 2.988 0.642 128.636 o
-1 -17 -1 31.209 31.418 1.271 32.870 o
-1 -16 -14 5.982 6.612 0.670 118.140 o
-1 -16 -13 0.784 0.991 0.566 165.947 o
-1 -16 -12 4.534 3.707 0.670 118.140 o
-1 -16 -11 2.117 2.241 0.635 131.479 o
-1 -16 -10 12.825 13.035 0.880 68.580 o
-1 -16 -9 1.408 1.375 0.614 140.596 o
-1 -16 -8 2.973 3.051 0.649 125.885 o
-1 -16 -7 6.651 7.177 0.747 95.098 o
-1 -16 -6 8.003 7.750 0.761 91.640 o
-1 -16 -5 1.139 1.089 0.586 154.305 o
-1 -16 -4 5.826 5.830 0.705 106.732 o
-1 -16 -3 5.672 6.437 0.719 102.628 o
-1 -16 -2 20.284 19.458 0.998 53.243 o
-1 -16 -1 4.475 4.322 0.663 120.640 o
-1 -15 -15 0.162 1.019 0.538 183.636 o
-1 -15 -14 1.506 1.459 0.593 150.696 o
-1 -15 -13 4.782 4.126 0.691 111.088 o
-1 -15 -12 11.222 11.296 0.873 69.682 o
-1 -15 -11 7.365 7.079 0.747 95.098 o
-1 -15 -10 14.711 14.655 0.929 61.551 o
-1 -15 -9 18.925 19.353 1.019 51.078 o
-1 -15 -8 10.460 10.703 0.831 76.886 o
-1 -15 -7 0.096 -0.168 0.559 170.121 o
-1 -15 -6 8.641 8.909 0.761 91.640 o
-1 -15 -5 20.037 20.073 0.998 53.243 o
-1 -15 -4 33.565 33.966 1.236 34.753 o
-1 -15 -3 3.115 2.939 0.573 161.924 o
-1 -15 -2 1.545 1.990 0.545 178.957 o
-1 -15 -1 34.241 34.811 1.236 34.753 o
-1 -14 -16 3.813 3.721 0.614 140.596 o
-1 -14 -15 15.780 15.269 0.908 64.425 o
-1 -14 -14 1.118 0.517 0.593 150.696 o
-1 -14 -13 9.468 8.930 0.817 79.537 o
-1 -14 -12 0.294 0.538 0.579 158.046 o
-1 -14 -11 1.235 1.089 0.607 143.847 o
-1 -14 -10 4.796 4.671 0.691 111.088 o
-1 -14 -9 11.950 11.478 0.845 74.365 o
-1 -14 -8 9.076 8.385 0.754 93.345 o
-1 -14 -7 30.975 32.277 1.243 34.364 o
-1 -14 -6 9.242 8.867 0.705 106.732 o
-1 -14 -5 20.102 21.203 0.956 58.009 o
-1 -14 -4 83.054 84.060 2.129 11.704 o
-1 -14 -3 21.668 22.048 0.956 58.009 o
-1 -14 -2 0.913 0.740 0.482 228.687 o
-1 -14 -1 4.186 4.210 0.552 174.455 o
-1 -13 -17 0.504 -0.684 0.517 198.827 o
-1 -13 -16 4.221 3.596 0.642 128.636 o
-1 -13 -15 10.542 10.333 0.838 75.609 o
-1 -13 -14 6.938 6.786 0.768 89.981 o
-1 -13 -13 10.384 10.389 0.824 78.194 o
-1 -13 -12 11.997 12.176 0.873 69.682 o
-1 -13 -11 8.599 8.622 0.782 86.797 o
-1 -13 -10 45.164 44.083 1.487 23.998 o
-1 -13 -9 16.451 16.309 0.929 61.551 o
-1 -13 -8 47.343 48.083 1.501 23.554 o
-1 -13 -7 2.720 3.421 0.559 170.121 o
-1 -13 -6 32.921 33.477 1.180 38.121 o
-1 -13 -5 1.167 1.236 0.489 222.199 o
-1 -13 -4 10.124 11.115 0.698 108.878 o
-1 -13 -3 52.854 51.944 1.480 24.225 o
-1 -13 -2 57.614 56.266 1.550 22.092 o
-1 -13 -1 20.081 19.926 0.852 73.151 o
-1 -12 -18 6.809 7.226 0.698 108.878 o
-1 -12 -17 3.820 3.247 0.621 137.454 o
-1 -12 -16 11.044 11.059 0.838 75.609 o
-1 -12 -15 10.557 11.366 0.873 69.682 o
-1 -12 -14 22.465 22.879 1.096 44.171 o
-1 -12 -13 12.471 12.497 0.880 68.580 o
-1 -12 -12 28.471 27.766 1.187 37.674 o
-1 -12 -11 37.455 38.372 1.375 28.055 o
-1 -12 -10 10.508 11.345 0.796 83.778 o
-1 -12 -9 4.741 3.924 0.586 154.305 o
-1 -12 -8 29.127 29.107 1.096 44.171 o
-1 -12 -7 7.134 6.912 0.614 140.596 o
-1 -12 -6 114.868 111.805 2.569 8.040 o
-1 -12 -5 29.797 30.224 1.047 48.390 o
-1 -12 -4 3.742 4.056 0.503 210.026 o
-1 -12 -3 59.449 59.498 1.564 21.699 o
-1 -12 -2 15.699 16.805 0.754 93.345 o
-1 -12 -1 6.350 6.200 0.524 193.560 o
-1 -11 -18 8.454 8.762 0.740 96.901 o
-1 -11 -17 16.430 16.693 0.950 58.865 o
-1 -11 -16 10.201 11.261 0.859 71.966 o
-1 -11 -15 19.902 19.807 1.033 49.707 o
-1 -11 -14 15.602 15.723 0.943 59.741 o
-1 -11 -13 37.676 37.876 1.389 27.494 o
-1 -11 -12 7.068 6.730 0.712 104.650 o
-1 -11 -11 52.136 53.005 1.599 20.762 o
-1 -11 -10 11.188 11.422 0.754 93.345 o
-1 -11 -9 45.631 44.446 1.382 27.772 o
-1 -11 -8 39.457 39.670 1.257 33.604 o
-1 -11 -7 1.082 0.950 0.447 265.815 o
-1 -11 -6 8.975 8.999 0.600 147.212 o
-1 -11 -5 79.201 79.250 1.906 14.609 o
-1 -11 -4 12.796 13.433 0.663 120.640 o
-1 -11 -3 17.408 17.077 0.726 100.664 o
-1 -11 -2 69.689 70.257 1.697 18.439 o
-1 -11 -1 12.490 12.790 0.621 137.454 o
-1 -10 -19 1.282 1.557 0.545 178.957 o
-1 -10 -18 9.964 10.710 0.796 83.778 o
-1 -10 -17 2.342 1.899 0.628 134.417 o
-1 -10 -16 8.841 8.811 0.782 86.797 o
-1 -10 -15 12.208 12.281 0.866 70.810 o
-1 -10 -14 5.758 5.948 0.712 104.650 o
-1 -10 -13 0.826 0.321 0.552 174.455 o
-1 -10 -12 4.720 4.552 0.635 131.479 o
-1 -10 -11 11.580 11.275 0.740 96.901 o
-1 -10 -10 37.780 37.038 1.236 34.753 o
-1 -10 -9 10.598 10.487 0.677 115.717 o
-1 -10 -8 29.363 29.177 1.019 51.078 o
-1 -10 -7 59.003 58.060 1.529 22.701 o
-1 -10 -6 51.074 52.272 1.396 27.219 o
-1 -10 -5 167.248 169.600 3.463 4.426 o
-1 -10 -4 25.831 26.747 0.880 68.580 o
-1 -10 -3 107.290 107.393 2.318 9.878 o
-1 -10 -2 17.892 18.090 0.691 111.088 o
-1 -10 -1 144.223 145.576 2.974 6.000 o
-1 -9 -19 1.771 1.906 0.573 161.924 o
-1 -9 -18 7.655 7.966 0.761 91.640 o
-1 -9 -17 4.807 4.943 0.719 102.628 o
-1 -9 -16 5.423 5.348 0.719 102.628 o
-1 -9 -15 13.738 14.473 0.915 63.445 o
-1 -9 -14 18.068 17.287 0.963 57.172 o
-1 -9 -13 2.424 2.409 0.586 154.305 o
-1 -9 -12 40.416 39.698 1.320 30.480 o
-1 -9 -11 73.052 72.952 1.906 14.609 o
-1 -9 -10 22.637 21.413 0.901 65.427 o
-1 -9 -9 59.546 60.615 1.606 20.582 o
-1 -9 -8 75.123 73.825 1.801 16.357 o
-1 -9 -7 21.424 21.560 0.810 80.914 o
-1 -9 -6 4.536 4.762 0.447 265.815 o
-1 -9 -5 21.192 21.574 0.761 91.640 o
-1 -9 -4 30.157 29.735 0.894 66.454 o
-1 -9 -3 42.053 42.218 1.082 45.319 o
-1 -9 -2 84.040 85.826 1.850 15.504 o
-1 -9 -1 191.002 189.889 3.672 3.935 o
-1 -8 -20 4.970 4.615 0.649 125.885 o
-1 -8 -19 7.404 6.709 0.712 104.650 o
-1 -8 -18 4.646 4.671 0.691 111.088 o
-1 -8 -17 16.780 16.721 0.956 58.009 o
-1 -8 -16 4.706 5.620 0.698 108.878 o
-1 -8 -15 4.784 4.838 0.684 113.367 o
-1 -8 -14 11.722 11.422 0.817 79.537 o
-1 -8 -13 13.764 13.552 0.803 82.327 o
-1 -8 -12 38.900 38.407 1.271 32.870 o
-1 -8 -11 17.125 17.398 0.824 78.194 o
-1 -8 -10 15.232 14.389 0.733 98.755 o
-1 -8 -9 33.059 33.645 1.068 46.511 o
-1 -8 -8 204.251 203.992 4.063 3.214 o
-1 -8 -7 15.611 16.198 0.670 118.140 o
-1 -8 -6 4.500 4.573 0.412 312.777 o
-1 -8 -5 36.913 37.471 0.998 53.243 o
-1 -8 -4 190.184 190.853 3.686 3.905 o
-1 -8 -3 9.217 9.446 0.447 265.815 o
-1 -8 -2 297.110 296.277 5.516 1.745 o
-1 -8 -1 11.473 11.283 0.461 249.949 o
-1 -7 -20 0.314 0.195 0.524 193.560 o
-1 -7 -19 2.844 2.164 0.621 137.454 o
-1 -7 -18 1.958 1.648 0.628 134.417 o
-1 -7 -17 5.405 5.425 0.712 104.650 o
-1 -7 -16 29.204 29.966 1.229 35.149 o
-1 -7 -15 2.197 2.486 0.621 137.454 o
-1 -7 -14 14.327 13.950 0.859 71.966 o
-1 -7 -13 13.668 13.335 0.782 86.797 o
-1 -7 -12 56.577 57.376 1.606 20.582 o
-1 -7 -11 86.893 88.528 2.122 11.781 o
-1 -7 -10 20.537 20.582 0.831 76.886 o
-1 -7 -9 34.089 34.218 1.047 48.390 o
-1 -7 -8 25.352 25.574 0.852 73.151 o
-1 -7 -7 44.567 44.229 1.159 39.511 o
-1 -7 -6 201.433 201.995 3.889 3.509 o
-1 -7 -5 97.094 96.041 1.997 13.311 o
-1 -7 -4 21.711 21.657 0.656 123.221 o
-1 -7 -3 58.598 59.373 1.313 30.805 o
-1 -7 -2 243.115 241.659 4.517 2.601 o
-1 -7 -1 194.435 195.663 3.686 3.905 o
-1 -6 -20 0.310 0.607 0.538 183.636 o
-1 -6 -19 33.183 32.849 1.285 32.159 o
-1 -6 -18 34.395 33.191 1.285 32.159 o
-1 -6 -17 11.058 10.912 0.845 74.365 o
-1 -6 -16 21.725 20.868 1.047 48.390 o
-1 -6 -15 49.804 48.418 1.564 21.699 o
-1 -6 -14 0.379 -0.021 0.482 228.687 o
-1 -6 -13 33.144 33.771 1.180 38.121 o
-1 -6 -12 42.866 42.561 1.306 31.136 o
-1 -6 -11 68.618 67.297 1.711 18.139 o
-1 -6 -10 22.397 22.474 0.838 75.609 o
-1 -6 -9 123.818 122.355 2.604 7.826 o
-1 -6 -8 42.659 42.121 1.124 42.004 o
-1 -6 -7 125.552 123.640 2.506 8.448 o
-1 -6 -6 135.126 134.852 2.674 7.422 o
-1 -6 -5 67.146 68.393 1.473 24.455 o
-1 -6 -4 141.971 145.660 2.814 6.704 o
-1 -6 -3 136.438 136.179 2.625 7.701 o
-1 -6 -2 142.287 144.906 2.765 6.943 o
-1 -6 -1 85.867 87.474 1.745 17.420 o
-1 -5 -21 4.764 4.824 0.649 125.885 o
-1 -5 -20 6.034 5.746 0.684 113.367 o
-1 -5 -19 3.355 3.135 0.649 125.885 o
-1 -5 -18 3.014 3.302 0.649 125.885 o
-1 -5 -17 31.210 30.671 1.250 33.981 o
-1 -5 -16 8.426 8.385 0.768 89.981 o
-1 -5 -15 12.136 12.113 0.817 79.537 o
-1 -5 -14 17.993 17.831 0.880 68.580 o
-1 -5 -13 210.762 210.702 4.350 2.805 o
-1 -5 -12 39.661 39.419 1.229 35.149 o
-1 -5 -11 119.406 119.485 2.625 7.701 o
-1 -5 -10 56.449 56.769 1.445 25.410 o
-1 -5 -9 191.940 190.860 3.770 3.734 o
-1 -5 -8 138.552 139.858 2.807 6.737 o
-1 -5 -7 133.309 132.255 2.632 7.660 o
-1 -5 -6 80.577 80.276 1.683 18.746 o
-1 -5 -5 148.327 148.494 2.849 6.541 o
-1 -5 -4 78.512 77.211 1.578 21.317 o
-1 -5 -3 264.073 263.393 4.838 2.267 o
-1 -5 -2 78.984 81.260 1.613 20.404 o
-1 -5 -1 345.680 355.817 6.493 1.259 o
-1 -4 -21 0.645 0.258 0.524 193.560 o
-1 -4 -20 0.980 1.068 0.566 165.947 o
-1 -4 -19 0.292 0.824 0.593 150.696 o
-1 -4 -18 41.035 39.838 1.424 26.163 o
-1 -4 -17 6.606 6.235 0.719 102.628 o
-1 -4 -16 80.718 81.477 2.171 11.257 o
-1 -4 -15 6.357 5.697 0.635 131.479 o
-1 -4 -14 53.850 53.850 1.571 21.507 o
-1 -4 -13 14.912 15.451 0.789 85.267 o
-1 -4 -12 110.122 108.384 2.458 8.787 o
-1 -4 -11 35.687 35.530 1.089 44.739 o
-1 -4 -10 18.695 18.027 0.712 104.650 o
-1 -4 -9 21.850 22.698 0.761 91.640 o
-1 -4 -8 307.975 304.264 5.669 1.651 o
-1 -4 -7 61.570 61.684 1.368 28.342 o
-1 -4 -6 365.137 364.942 6.647 1.201 o
-1 -4 -5 246.222 251.999 4.643 2.462 o
-1 -4 -4 95.530 94.658 1.857 15.388 o
-1 -4 -3 1487.300 1507.750 27.655 0.069 o
-1 -4 -2 328.413 334.809 6.102 1.425 o
-1 -4 -1 211.178 217.900 3.973 3.363 o
-1 -3 -21 3.616 3.770 0.607 143.847 o
-1 -3 -20 2.966 2.953 0.621 137.454 o
-1 -3 -19 2.877 2.918 0.656 123.221 o
-1 -3 -18 10.371 10.305 0.824 78.194 o
-1 -3 -17 4.602 4.776 0.684 113.367 o
-1 -3 -16 5.327 5.495 0.677 115.717 o
-1 -3 -15 3.732 3.400 0.573 161.924 o
-1 -3 -14 26.110 26.258 1.033 49.707 o
-1 -3 -13 88.748 88.047 2.129 11.704 o
-1 -3 -12 47.591 46.589 1.327 30.160 o
-1 -3 -11 93.936 93.367 2.115 11.859 o
-1 -3 -10 11.964 11.785 0.573 161.924 o
-1 -3 -9 93.071 90.790 1.941 14.088 o
-1 -3 -8 185.979 186.308 3.589 4.121 o
-1 -3 -7 156.097 153.263 2.953 6.085 o
-1 -3 -6 347.114 347.830 6.325 1.326 o
-1 -3 -5 371.083 371.596 6.758 1.162 o
-1 -3 -4 250.605 250.784 4.566 2.546 o
-1 -3 -3 1611.840 1605.740 29.177 0.062 o
-1 -3 -2 2157.060 2119.250 38.044 0.037 o
-1 -3 -1 306.777 313.466 5.732 1.615 o
-1 -2 -21 4.102 4.196 0.621 137.454 o
-1 -2 -20 1.761 2.129 0.607 143.847 o
-1 -2 -19 4.662 3.749 0.684 113.367 o
-1 -2 -18 14.426 13.970 0.894 66.454 o
-1 -2 -17 7.697 7.631 0.747 95.098 o
-1 -2 -16 27.696 27.529 1.152 39.992 o
-1 -2 -15 4.595 4.817 0.600 147.212 o
-1 -2 -14 3.336 3.393 0.531 188.500 o
-1 -2 -13 12.376 13.181 0.712 104.650 o
-1 -2 -12 38.337 39.028 1.173 38.576 o
-1 -2 -11 41.905 41.611 1.173 38.576 o
-1 -2 -10 104.406 103.476 2.234 10.633 o
-1 -2 -9 57.016 56.650 1.327 30.160 o
-1 -2 -8 150.423 149.744 2.925 6.202 o
-1 -2 -7 426.064 423.100 7.722 0.890 o
-1 -2 -6 5.033 5.257 0.293 617.220 o
-1 -2 -5 752.739 757.323 13.810 0.278 o
-1 -2 -4 110.315 112.678 2.129 11.704 o
-1 -2 -3 991.363 1001.610 18.418 0.156 o
-1 -2 -2 948.887 953.837 17.503 0.173 o
-1 -2 -1 560.068 560.221 10.249 0.505 o
-1 -1 -21 6.372 5.969 0.677 115.717 o
-1 -1 -20 10.317 10.298 0.803 82.327 o
-1 -1 -19 6.612 6.542 0.726 100.664 o
-1 -1 -18 10.466 10.521 0.831 76.886 o
-1 -1 -17 9.143 9.090 0.782 86.797 o
-1 -1 -16 4.163 4.524 0.635 131.479 o
-1 -1 -15 27.839 28.674 1.103 43.614 o
-1 -1 -14 4.605 4.943 0.566 165.947 o
-1 -1 -13 2.943 3.170 0.489 222.199 o
-1 -1 -12 43.975 46.331 1.299 31.471 o
-1 -1 -11 138.327 136.172 2.863 6.477 o
-1 -1 -10 46.540 46.086 1.201 36.803 o
-1 -1 -9 5.911 5.802 0.384 359.926 o
-1 -1 -8 205.865 199.936 3.805 3.666 o
-1 -1 -7 89.473 88.843 1.801 16.357 o
-1 -1 -6 2.513 2.625 0.230 999.795 o
-1 -1 -5 356.877 355.999 6.493 1.259 o
-1 -1 -4 820.137 841.885 15.409 0.224 o
-1 -1 -3 258.380 261.752 4.769 2.334 o
-1 -1 -2 1632.280 1604.120 28.835 0.064 o
-1 -1 -1 603.250 607.934 11.087 0.432 o
0 0 2 3650.360 3290.820 56.008 0.017 o
0 0 4 0.646 0.552 0.161 2058.180 o
0 0 6 169.534 170.738 3.219 5.123 o
0 0 8 585.933 583.694 10.689 0.465 o
0 0 10 525.022 523.756 9.628 0.573 o
0 0 12 138.726 139.265 2.974 6.000 o
0 0 14 39.247 39.056 1.271 32.870 o
0 0 16 4.069 4.238 0.628 134.417 o
0 0 18 7.437 7.833 0.754 93.345 o
0 0 20 4.686 5.222 0.705 106.732 o
0 1 1 349.140 357.241 6.535 1.243 o
0 1 2 621.972 617.304 11.366 0.411 o
0 1 3 3643.390 3385.590 61.132 0.014 o
0 1 4 296.709 293.009 5.369 1.841 o
0 1 5 3858.080 3600.610 65.824 0.012 o
0 1 6 1283.800 1280.060 23.089 0.100 o
0 1 7 326.442 323.764 5.948 1.500 o
0 1 8 155.805 153.424 2.988 5.944 o
0 1 9 134.594 132.772 2.674 7.422 o
0 1 10 60.987 60.182 1.452 25.166 o
0 1 11 44.390 43.755 1.208 36.379 o
0 1 12 15.245 15.304 0.712 104.650 o
0 1 13 60.652 59.938 1.606 20.582 o
0 1 14 12.541 12.428 0.733 98.755 o
0 1 15 0.587 0.838 0.482 228.687 o
0 1 16 0.774 0.656 0.538 183.636 o
0 1 17 0.064 0.440 0.545 178.957 o
0 1 18 4.218 4.601 0.677 115.717 o
0 1 19 4.620 4.622 0.670 118.140 o
0 1 20 38.669 38.337 1.382 27.772 o
0 1 21 0.635 0.440 0.545 178.957 o
0 2 0 6243.400 5215.100 93.059 0.006 o
0 2 1 1657.880 1618.300 29.016 0.063 o
0 2 2 1468.120 1440.570 25.574 0.081 o
0 2 3 540.261 543.968 9.963 0.535 o
0 2 4 16.960 16.826 0.447 265.815 o
0 2 5 36.981 37.464 0.838 75.609 o
0 2 6 556.146 552.053 10.110 0.519 o
0 2 7 915.127 903.248 16.184 0.203 o
0 2 8 2.494 2.842 0.293 617.220 o
0 2 9 21.938 22.314 0.705 106.732 o
0 2 10 246.153 242.685 4.706 2.397 o
0 2 11 9.162 8.985 0.545 178.957 o
0 2 12 7.006 6.835 0.538 183.636 o
0 2 13 5.139 5.097 0.531 188.500 o
0 2 14 116.260 115.206 2.674 7.422 o
0 2 15 54.841 54.185 1.606 20.582 o
0 2 16 20.987 20.812 1.019 51.078 o
0 2 17 4.753 4.734 0.677 115.717 o
0 2 18 8.642 8.888 0.782 86.797 o
0 2 19 4.356 4.357 0.670 118.140 o
0 2 20 3.689 3.924 0.656 123.221 o
0 2 21 13.240 13.531 0.838 75.609 o
0 3 1 4729.310 4350.800 74.328 0.010 o
0 3 2 170.970 175.053 3.212 5.145 o
0 3 3 0.567 0.496 0.161 2058.180 o
0 3 4 249.727 251.028 4.601 2.507 o
0 3 5 602.583 596.079 10.933 0.444 o
0 3 6 208.009 205.186 3.847 3.586 o
0 3 7 2.081 2.388 0.272 715.830 o
0 3 8 1.700 1.864 0.286 647.696 o
0 3 9 125.576 123.772 2.534 8.263 o
0 3 10 89.447 87.467 1.969 13.691 o
0 3 11 130.632 128.513 2.751 7.014 o
0 3 12 18.081 17.412 0.768 89.981 o
0 3 13 103.365 101.144 2.374 9.418 o
0 3 14 1.172 1.194 0.489 222.199 o
0 3 15 21.472 21.273 0.970 56.352 o
0 3 16 23.233 22.753 1.061 47.125 o
0 3 17 16.646 16.107 0.943 59.741 o
0 3 18 18.069 17.713 0.984 54.765 o
0 3 19 21.144 20.792 1.068 46.511 o
0 3 20 17.072 16.463 0.936 60.636 o
0 3 21 8.396 8.553 0.719 102.628 o
0 4 0 16.842 17.091 0.440 274.320 o
0 4 1 422.517 435.737 7.966 0.836 o
0 4 2 20.808 20.952 0.517 198.827 o
0 4 3 80.004 81.037 1.592 20.945 o
0 4 4 90.269 90.385 1.780 16.744 o
0 4 5 236.786 238.203 4.412 2.726 o
0 4 6 66.941 67.646 1.438 25.657 o
0 4 7 231.060 229.762 4.336 2.823 o
0 4 8 26.302 26.007 0.761 91.640 o
0 4 9 0.240 0.747 0.314 537.668 o
0 4 10 0.598 0.936 0.356 418.599 o
0 4 11 5.207 5.383 0.489 222.199 o
0 4 12 0.367 0.754 0.412 312.777 o
0 4 13 0.858 0.747 0.454 257.699 o
0 4 14 118.351 117.230 2.737 7.085 o
0 4 15 0.292 -0.119 0.496 215.984 o
0 4 16 18.301 17.412 0.956 58.009 o
0 4 17 0.249 0.028 0.566 165.947 o
0 4 18 0.155 0.566 0.579 158.046 o
0 4 19 9.773 9.349 0.817 79.537 o
0 4 20 2.544 2.625 0.607 143.847 o
0 4 21 7.690 7.861 0.698 108.878 o
0 5 1 70.112 71.598 1.431 25.908 o
0 5 2 1.880 2.053 0.202 1294.620 o
0 5 3 28.236 28.479 0.691 111.088 o
0 5 4 98.237 98.526 1.955 13.887 o
0 5 5 623.041 614.902 11.255 0.419 o
0 5 6 66.582 66.173 1.438 25.657 o
0 5 7 8.303 8.008 0.412 312.777 o
0 5 8 11.480 11.394 0.510 204.312 o
0 5 9 62.622 61.369 1.487 23.998 o
0 5 10 29.328 28.527 0.929 61.551 o
0 5 11 46.630 46.638 1.313 30.805 o
0 5 12 20.518 20.610 0.866 70.810 o
0 5 13 21.676 21.937 0.936 60.636 o
0 5 14 19.777 18.718 0.901 65.427 o
0 5 15 0.096 0.265 0.517 198.827 o
0 5 16 4.461 4.615 0.670 118.140 o
0 5 17 8.790 8.539 0.775 88.368 o
0 5 18 7.761 7.666 0.754 93.345 o
0 5 19 3.765 3.589 0.663 120.640 o
0 5 20 0.019 0.112 0.552 174.455 o
0 5 21 0.003 -0.279 0.531 188.500 o
0 6 0 499.917 513.032 9.376 0.604 o
0 6 1 27.623 27.759 0.691 111.088 o
0 6 2 142.541 144.452 2.758 6.978 o
0 6 3 252.285 257.500 4.769 2.334 o
0 6 4 1.455 1.473 0.244 888.797 o
0 6 5 75.790 77.434 1.634 19.884 o
0 6 6 1.652 1.641 0.286 647.696 o
0 6 7 24.096 24.031 0.740 96.901 o
0 6 8 113.056 110.563 2.353 9.587 o
0 6 9 33.012 32.716 0.991 53.996 o
0 6 10 0.670 0.915 0.384 359.926 o
0 6 11 56.984 55.700 1.501 23.554 o
0 6 12 5.915 5.662 0.566 165.947 o
0 6 13 43.520 43.063 1.361 28.633 o
0 6 14 0.051 0.161 0.482 228.687 o
0 6 15 86.639 84.046 2.206 10.903 o
0 6 16 0.036 0.126 0.559 170.121 o
0 6 17 31.694 31.467 1.264 33.234 o
0 6 18 12.022 12.518 0.859 71.966 o
0 6 19 1.419 1.019 0.600 147.212 o
0 6 20 0.428 0.970 0.559 170.121 o
0 7 1 8.316 8.525 0.377 373.380 o
0 7 2 247.623 252.885 4.699 2.404 o
0 7 3 0.372 0.405 0.237 941.848 o
0 7 4 218.738 215.386 4.077 3.192 o
0 7 5 40.278 39.698 0.998 53.243 o
0 7 6 13.541 13.810 0.545 178.957 o
0 7 7 33.067 33.645 0.963 57.172 o
0 7 8 56.465 55.407 1.396 27.219 o
0 7 9 27.584 27.738 0.929 61.551 o
0 7 10 49.008 47.720 1.340 29.535 o
0 7 11 2.971 3.428 0.496 215.984 o
0 7 12 10.509 10.480 0.691 111.088 o
0 7 13 56.410 57.132 1.648 19.549 o
0 7 14 0.074 -0.112 0.489 222.199 o
0 7 15 4.778 4.845 0.670 118.140 o
0 7 16 3.473 3.184 0.642 128.636 o
0 7 17 2.427 2.520 0.635 131.479 o
0 7 18 0.411 0.419 0.586 154.305 o
0 7 19 15.154 15.381 0.908 64.425 o
0 7 20 12.702 12.330 0.803 82.327 o
0 8 0 131.904 130.928 2.576 7.996 o
0 8 1 54.185 53.312 1.222 35.552 o
0 8 2 38.213 38.281 0.956 58.009 o
0 8 3 63.545 62.989 1.410 26.683 o
0 8 4 123.812 123.814 2.499 8.495 o
0 8 5 40.600 40.585 1.047 48.390 o
0 8 6 56.206 55.128 1.361 28.633 o
0 8 7 0.109 0.370 0.342 453.468 o
0 8 8 12.262 11.974 0.614 140.596 o
0 8 9 24.096 23.410 0.873 69.682 o
0 8 10 48.186 47.511 1.361 28.633 o
0 8 11 20.112 19.975 0.873 69.682 o
0 8 12 2.608 2.918 0.531 188.500 o
0 8 13 14.703 15.108 0.838 75.609 o
0 8 14 22.447 22.139 1.054 47.751 o
0 8 15 43.946 42.575 1.473 24.455 o
0 8 16 2.415 2.122 0.621 137.454 o
0 8 17 2.668 2.737 0.635 131.479 o
0 8 18 4.381 4.189 0.684 113.367 o
0 8 19 2.342 2.723 0.614 140.596 o
0 8 20 5.453 4.664 0.656 123.221 o
0 9 1 1.962 1.808 0.307 562.385 o
0 9 2 100.395 99.490 2.088 12.179 o
0 9 3 15.546 15.988 0.600 147.212 o
0 9 4 46.954 46.519 1.194 37.235 o
0 9 5 138.746 138.099 2.849 6.541 o
0 9 6 27.979 27.731 0.901 65.427 o
0 9 7 15.635 15.716 0.691 111.088 o
0 9 8 0.719 0.538 0.398 335.111 o
0 9 9 71.457 71.067 1.794 16.484 o
0 9 10 83.099 83.104 2.053 12.596 o
0 9 11 18.643 17.866 0.859 71.966 o
0 9 12 7.345 7.505 0.656 123.221 o
0 9 13 22.072 21.992 1.040 49.042 o
0 9 14 0.627 0.363 0.559 170.121 o
0 9 15 1.799 1.906 0.614 140.596 o
0 9 16 56.465 54.723 1.704 18.288 o
0 9 17 0.003 0.258 0.579 158.046 o
0 9 18 2.136 2.004 0.614 140.596 o
0 9 19 15.535 15.451 0.873 69.682 o
0 10 0 2.077 2.513 0.377 373.380 o
0 10 1 243.808 245.848 4.720 2.383 o
0 10 2 8.075 8.015 0.489 222.199 o
0 10 3 52.610 52.852 1.340 29.535 o
0 10 4 1.138 1.508 0.370 387.603 o
0 10 5 65.450 66.152 1.620 20.229 o
0 10 6 3.237 3.442 0.447 265.815 o
0 10 7 0.374 0.740 0.398 335.111 o
0 10 8 24.560 24.729 0.936 60.636 o
0 10 9 2.098 1.990 0.475 235.462 o
0 10 10 1.482 1.396 0.489 222.199 o
0 10 11 1.013 1.187 0.503 210.026 o
0 10 12 0.000 0.370 0.496 215.984 o
0 10 13 0.771 0.775 0.559 170.121 o
0 10 14 0.191 0.216 0.566 165.947 o
0 10 15 0.191 0.230 0.573 161.924 o
0 10 16 0.025 0.433 0.579 158.046 o
0 10 17 9.819 10.424 0.824 78.194 o
0 10 18 2.902 2.904 0.614 140.596 o
0 10 19 1.871 1.794 0.559 170.121 o
0 11 1 44.937 46.226 1.250 33.981 o
0 11 2 5.845 6.074 0.482 228.687 o
0 11 3 1.753 1.766 0.405 323.655 o
0 11 4 8.968 9.356 0.579 158.046 o
0 11 5 3.318 4.008 0.475 235.462 o
0 11 6 3.935 4.287 0.496 215.984 o
0 11 7 0.557 0.747 0.440 274.320 o
0 11 8 8.343 8.224 0.628 134.417 o
0 11 9 1.990 2.150 0.510 204.312 o
0 11 10 52.695 53.061 1.571 21.507 o
0 11 11 5.288 5.543 0.628 134.417 o
0 11 12 1.111 1.292 0.579 158.046 o
0 11 13 11.622 11.471 0.845 74.365 o
0 11 14 0.847 1.012 0.586 154.305 o
0 11 15 8.105 8.197 0.775 88.368 o
0 11 16 22.306 21.636 1.082 45.319 o
0 11 17 0.108 0.237 0.559 170.121 o
0 11 18 1.063 1.299 0.559 170.121 o
0 12 0 31.681 32.095 1.033 49.707 o
0 12 1 10.213 10.193 0.607 143.847 o
0 12 2 0.001 0.265 0.391 347.186 o
0 12 3 2.392 2.067 0.447 265.815 o
0 12 4 87.344 88.459 2.102 12.017 o
0 12 5 0.000 0.070 0.419 302.438 o
0 12 6 3.538 3.512 0.517 198.827 o
0 12 7 52.851 53.480 1.529 22.701 o
0 12 8 7.335 7.010 0.628 134.417 o
0 12 9 20.328 20.652 0.950 58.865 o
0 12 10 40.881 41.541 1.389 27.494 o
0 12 11 2.474 2.751 0.621 137.454 o
0 12 12 0.122 0.482 0.559 170.121 o
0 12 13 0.496 0.454 0.586 154.305 o
0 12 14 19.093 19.297 1.012 51.785 o
0 12 15 8.489 8.259 0.803 82.327 o
0 12 16 5.816 5.893 0.712 104.650 o
0 12 17 1.586 1.606 0.573 161.924 o
0 12 18 0.812 1.215 0.552 174.455 o
0 13 1 13.206 13.412 0.719 102.628 o
0 13 2 27.436 28.374 1.019 51.078 o
0 13 3 0.006 0.028 0.433 283.241 o
0 13 4 75.628 75.005 1.913 14.502 o
0 13 5 0.032 0.496 0.454 257.699 o
0 13 6 0.062 0.098 0.454 257.699 o
0 13 7 2.904 2.856 0.552 174.455 o
0 13 8 1.968 2.178 0.552 174.455 o
0 13 9 17.771 17.852 0.956 58.009 o
0 13 10 4.403 3.826 0.656 123.221 o
0 13 11 7.292 6.947 0.740 96.901 o
0 13 12 0.608 1.005 0.586 154.305 o
0 13 13 21.956 21.643 1.068 46.511 o
0 13 14 0.589 0.803 0.607 143.847 o
0 13 15 0.293 0.628 0.586 154.305 o
0 13 16 0.305 0.503 0.566 165.947 o
0 13 17 0.398 -0.175 0.524 193.560 o
0 14 0 11.867 12.281 0.740 96.901 o
0 14 1 13.584 12.937 0.754 93.345 o
0 14 2 64.528 66.864 1.787 16.613 o
0 14 3 1.736 2.367 0.531 188.500 o
0 14 4 18.605 19.102 0.908 64.425 o
0 14 5 0.920 0.412 0.489 222.199 o
0 14 6 0.836 1.236 0.517 198.827 o
0 14 7 43.808 45.025 1.494 23.774 o
0 14 8 0.004 -0.251 0.552 174.455 o
0 14 9 24.240 23.787 1.103 43.614 o
0 14 10 0.311 0.216 0.579 158.046 o
0 14 11 4.313 4.126 0.677 115.717 o
0 14 12 0.163 -0.077 0.566 165.947 o
0 14 13 4.762 4.538 0.712 104.650 o
0 14 14 21.135 21.664 1.068 46.511 o
0 14 15 4.613 4.915 0.677 115.717 o
0 14 16 0.004 0.035 0.517 198.827 o
0 15 1 22.906 23.668 1.012 51.785 o
0 15 2 9.546 9.726 0.726 100.664 o
0 15 3 69.196 71.221 1.927 14.293 o
0 15 4 11.554 12.078 0.789 85.267 o
0 15 5 16.659 17.084 0.936 60.636 o
0 15 6 30.233 30.189 1.215 35.962 o
0 15 7 22.211 22.265 1.075 45.909 o
0 15 8 87.323 86.567 2.276 10.245 o
0 15 9 7.400 7.177 0.768 89.981 o
0 15 10 13.439 13.935 0.908 64.425 o
0 15 11 5.024 5.369 0.705 106.732 o
0 15 12 4.855 5.292 0.719 102.628 o
0 15 13 2.353 2.416 0.642 128.636 o
0 15 14 9.154 9.558 0.782 86.797 o
0 15 15 0.024 -0.314 0.524 193.560 o
0 16 0 171.270 175.598 3.889 3.509 o
0 16 1 8.603 8.755 0.775 88.368 o
0 16 2 33.887 35.635 1.327 30.160 o
0 16 3 42.423 41.283 1.438 25.657 o
0 16 4 1.953 2.513 0.621 137.454 o
0 16 5 0.034 0.007 0.552 174.455 o
0 16 6 13.064 13.935 0.901 65.427 o
0 16 7 1.061 0.950 0.607 143.847 o
0 16 8 19.855 20.058 1.047 48.390 o
0 16 9 0.263 0.293 0.579 158.046 o
0 16 10 12.011 11.708 0.852 73.151 o
0 16 11 1.575 1.417 0.621 137.454 o
0 16 12 11.195 11.722 0.852 73.151 o
0 16 13 1.667 1.927 0.600 147.212 o
0 16 14 13.136 13.237 0.824 78.194 o
0 17 1 48.212 49.172 1.606 20.582 o
0 17 2 49.429 48.544 1.599 20.762 o
0 17 3 19.315 19.179 1.026 50.385 o
0 17 4 18.086 17.573 0.984 54.765 o
0 17 5 6.987 6.416 0.747 95.098 o
0 17 6 39.755 41.067 1.452 25.166 o
0 17 7 17.843 18.502 1.012 51.785 o
0 17 8 9.365 9.705 0.803 82.327 o
0 17 9 0.967 1.082 0.614 140.596 o
0 17 10 0.135 0.182 0.573 161.924 o
0 17 11 1.786 1.522 0.600 147.212 o
0 17 12 0.891 1.124 0.573 161.924 o
0 17 13 10.671 10.877 0.761 91.640 o
0 18 0 1.811 2.283 0.628 134.417 o
0 18 1 28.981 28.234 1.208 36.379 o
0 18 2 2.234 2.416 0.642 128.636 o
0 18 3 42.276 41.953 1.473 24.455 o
0 18 4 0.027 0.049 0.586 154.305 o
0 18 5 3.593 3.840 0.677 115.717 o
0 18 6 0.100 -0.112 0.586 154.305 o
0 18 7 56.856 55.931 1.759 17.145 o
0 18 8 1.075 1.152 0.614 140.596 o
0 18 9 1.393 1.424 0.600 147.212 o
0 18 10 3.454 3.065 0.628 134.417 o
0 18 11 0.710 0.950 0.552 174.455 o
0 18 12 3.965 4.196 0.635 131.479 o
0 19 1 4.483 4.636 0.684 113.367 o
0 19 2 4.423 3.980 0.705 106.732 o
0 19 3 0.932 1.396 0.621 137.454 o
0 19 4 7.016 6.968 0.768 89.981 o
0 19 5 1.912 1.857 0.635 131.479 o
0 19 6 19.267 19.430 1.019 51.078 o
0 19 7 1.246 1.068 0.600 147.212 o
0 19 8 1.124 1.089 0.579 158.046 o
0 19 9 1.785 1.836 0.579 158.046 o
0 19 10 0.003 0.168 0.517 198.827 o
0 20 0 15.910 15.967 0.956 58.009 o
0 20 1 0.267 0.300 0.586 154.305 o
0 20 2 0.608 1.215 0.593 150.696 o
0 20 3 11.476 11.115 0.831 76.886 o
0 20 4 0.463 0.586 0.573 161.924 o
0 20 5 0.034 -0.063 0.552 174.455 o
0 20 6 0.073 0.084 0.545 178.957 o
0 20 7 0.012 -0.091 0.524 193.560 o
0 20 8 1.282 0.698 0.559 170.121 o
0 21 1 0.155 0.349 0.538 183.636 o
0 21 2 0.009 -0.084 0.531 188.500 o
0 21 3 1.111 1.061 0.552 174.455 o
0 21 4 0.013 -0.042 0.517 198.827 o
0 21 5 2.521 2.171 0.600 147.212 o
1 0 1 454.776 449.945 8.287 0.773 o
1 0 2 4129.580 3647.400 65.558 0.012 o
1 0 3 1254.710 1245.900 22.788 0.102 o
1 0 4 1535.270 1526.710 27.906 0.068 o
1 0 5 28.521 28.709 0.677 115.717 o
1 0 6 43.919 43.566 0.970 56.352 o
1 0 7 2.649 2.618 0.258 795.308 o
1 0 8 48.626 48.670 1.131 41.487 o
1 0 9 0.696 0.824 0.279 680.485 o
1 0 10 3.517 3.644 0.384 359.926 o
1 0 11 0.044 0.586 0.356 418.599 o
1 0 12 39.374 39.454 1.173 38.576 o
1 0 13 23.978 23.940 0.929 61.551 o
1 0 14 12.240 12.979 0.740 96.901 o
1 0 15 16.444 16.547 0.852 73.151 o
1 0 16 0.111 -0.237 0.503 210.026 o
1 0 17 0.996 0.579 0.566 165.947 o
1 0 18 11.962 11.764 0.852 73.151 o
1 0 19 0.808 0.042 0.573 161.924 o
1 0 20 0.430 0.419 0.573 161.924 o
1 0 21 3.821 4.524 0.621 137.454 o
1 1 0 98.742 100.369 1.822 15.983 o
1 1 1 601.827 626.897 11.429 0.406 o
1 1 2 1630.640 1604.810 29.135 0.063 o
1 1 3 257.707 262.855 4.796 2.307 o
1 1 4 819.394 824.235 15.143 0.231 o
1 1 5 356.611 359.678 6.570 1.230 o
1 1 6 2.503 2.660 0.230 999.795 o
1 1 7 89.727 89.506 1.815 16.106 o
1 1 8 206.090 205.005 3.896 3.497 o
1 1 9 5.882 5.837 0.384 359.926 o
1 1 10 46.372 44.774 1.180 38.121 o
1 1 11 138.145 137.498 2.890 6.352 o
1 1 12 44.299 45.053 1.285 32.159 o
1 1 13 2.885 3.386 0.496 215.984 o
1 1 14 4.672 4.636 0.559 170.121 o
1 1 15 27.849 28.304 1.096 44.171 o
1 1 16 4.167 4.238 0.635 131.479 o
1 1 17 9.145 8.923 0.775 88.368 o
1 1 18 10.460 11.094 0.831 76.886 o
1 1 19 6.609 6.011 0.712 104.650 o
1 1 20 10.317 9.460 0.796 83.778 o
1 1 21 6.376 6.395 0.677 115.717 o
1 2 0 2999.030 2756.460 47.197 0.024 o
1 2 1 560.326 567.112 10.431 0.488 o
1 2 2 948.925 944.077 17.412 0.175 o
1 2 3 992.627 980.899 18.152 0.161 o
1 2 4 110.528 109.774 2.095 12.098 o
1 2 5 752.850 748.267 13.754 0.281 o
1 2 6 5.109 5.306 0.293 617.220 o
1 2 7 426.009 423.316 7.764 0.880 o
1 2 8 150.128 148.969 2.925 6.202 o
1 2 9 56.889 56.720 1.334 29.845 o
1 2 10 104.132 104.042 2.248 10.501 o
1 2 11 41.917 40.892 1.159 39.511 o
1 2 12 38.311 38.644 1.166 39.040 o
1 2 13 12.437 11.778 0.684 113.367 o
1 2 14 3.311 3.072 0.531 188.500 o
1 2 15 4.574 4.357 0.593 150.696 o
1 2 16 27.642 27.417 1.159 39.511 o
1 2 17 7.805 8.169 0.761 91.640 o
1 2 18 14.554 14.606 0.915 63.445 o
1 2 19 4.661 4.776 0.712 104.650 o
1 2 20 1.773 1.836 0.607 143.847 o
1 2 21 4.094 3.658 0.607 143.847 o
1 3 0 79.302 78.293 1.487 23.998 o
1 3 1 307.304 319.135 5.830 1.562 o
1 3 2 2156.900 2081.010 37.639 0.037 o
1 3 3 1611.310 1597.390 29.191 0.062 o
1 3 4 250.824 251.266 4.608 2.499 o
1 3 5 370.443 375.066 6.877 1.122 o
1 3 6 347.570 353.276 6.465 1.270 o
1 3 7 155.933 155.651 3.016 5.834 o
1 3 8 185.795 186.384 3.610 4.073 o
1 3 9 93.136 90.867 1.955 13.887 o
1 3 10 11.906 12.155 0.579 158.046 o
1 3 11 94.144 95.014 2.157 11.403 o
1 3 12 47.438 49.137 1.375 28.055 o
1 3 13 88.969 88.466 2.143 11.552 o
1 3 14 26.261 25.846 1.019 51.078 o
1 3 15 3.721 3.658 0.573 161.924 o
1 3 16 5.328 5.285 0.684 113.367 o
1 3 17 4.547 4.762 0.677 115.717 o
1 3 18 10.359 10.047 0.810 80.914 o
1 3 19 2.859 3.309 0.663 120.640 o
1 3 20 2.976 3.393 0.642 128.636 o
1 3 21 3.625 3.812 0.607 143.847 o
1 4 0 14.061 13.873 0.384 359.926 o
1 4 1 211.349 215.338 3.938 3.423 o
1 4 2 328.543 327.806 6.032 1.459 o
1 4 3 1486.870 1459.820 27.026 0.073 o
1 4 4 95.529 94.309 1.864 15.273 o
1 4 5 246.108 247.761 4.608 2.499 o
1 4 6 364.804 361.828 6.682 1.189 o
1 4 7 61.518 60.427 1.354 28.929 o
1 4 8 308.205 300.962 5.662 1.655 o
1 4 9 21.950 21.336 0.733 98.755 o
1 4 10 18.549 18.550 0.726 100.664 o
1 4 11 35.658 36.249 1.103 43.614 o
1 4 12 110.149 110.500 2.506 8.448 o
1 4 13 14.948 15.297 0.782 86.797 o
1 4 14 53.817 54.046 1.578 21.317 o
1 4 15 6.327 6.402 0.649 125.885 o
1 4 16 80.540 79.159 2.129 11.704 o
1 4 17 6.576 6.807 0.726 100.664 o
1 4 18 41.218 40.892 1.445 25.410 o
1 4 19 0.292 0.412 0.593 150.696 o
1 4 20 0.989 1.438 0.573 161.924 o
1 4 21 0.640 0.831 0.531 188.500 o
1 5 0 356.199 365.431 6.682 1.189 o
1 5 1 346.285 354.023 6.472 1.267 o
1 5 2 78.949 80.290 1.599 20.762 o
1 5 3 263.567 264.356 4.859 2.248 o
1 5 4 78.385 78.314 1.606 20.582 o
1 5 5 148.288 148.494 2.869 6.445 o
1 5 6 80.841 81.428 1.718 17.992 o
1 5 7 133.051 131.934 2.646 7.580 o
1 5 8 138.475 138.322 2.793 6.805 o
1 5 9 191.954 190.552 3.798 3.679 o
1 5 10 56.123 56.699 1.452 25.166 o
1 5 11 119.442 120.184 2.646 7.580 o
1 5 12 39.690 39.559 1.236 34.753 o
1 5 13 210.605 210.073 4.378 2.770 o
1 5 14 18.006 18.830 0.901 65.427 o
1 5 15 12.088 11.904 0.817 79.537 o
1 5 16 8.384 8.280 0.775 88.368 o
1 5 17 31.207 31.111 1.264 33.234 o
1 5 18 3.019 3.358 0.656 123.221 o
1 5 19 3.357 2.437 0.635 131.479 o
1 5 20 6.040 5.788 0.691 111.088 o
1 5 21 4.782 4.475 0.642 128.636 o
1 6 0 222.289 226.885 4.203 3.004 o
1 6 1 85.821 84.765 1.704 18.288 o
1 6 2 142.443 144.131 2.765 6.943 o
1 6 3 136.409 137.994 2.667 7.461 o
1 6 4 141.944 141.932 2.765 6.943 o
1 6 5 67.314 67.283 1.466 24.689 o
1 6 6 134.622 134.007 2.681 7.384 o
1 6 7 125.568 124.170 2.541 8.217 o
1 6 8 42.662 42.568 1.138 40.979 o
1 6 9 123.720 120.986 2.597 7.868 o
1 6 10 22.360 22.628 0.845 74.365 o
1 6 11 68.714 67.234 1.718 17.992 o
1 6 12 42.877 42.903 1.320 30.480 o
1 6 13 32.920 32.521 1.152 39.992 o
1 6 14 0.374 -0.216 0.482 228.687 o
1 6 15 49.939 48.139 1.557 21.894 o
1 6 16 21.716 20.778 1.040 49.042 o
1 6 17 11.069 10.961 0.838 75.609 o
1 6 18 34.350 33.652 1.285 32.159 o
1 6 19 33.107 32.549 1.285 32.159 o
1 6 20 0.319 0.489 0.552 174.455 o
1 7 0 336.610 341.833 6.256 1.356 o
1 7 1 193.910 193.994 3.672 3.935 o
1 7 2 243.541 240.339 4.503 2.617 o
1 7 3 58.280 58.744 1.306 31.136 o
1 7 4 21.766 22.083 0.663 120.640 o
1 7 5 97.014 96.376 2.011 13.127 o
1 7 6 201.734 201.786 3.903 3.484 o
1 7 7 44.678 44.502 1.173 38.576 o
1 7 8 25.412 25.120 0.845 74.365 o
1 7 9 34.007 34.015 1.047 48.390 o
1 7 10 20.566 20.666 0.831 76.886 o
1 7 11 86.786 86.287 2.102 12.017 o
1 7 12 56.261 56.091 1.585 21.129 o
1 7 13 13.677 13.698 0.789 85.267 o
1 7 14 14.343 14.166 0.859 71.966 o
1 7 15 2.183 1.927 0.607 143.847 o
1 7 16 29.212 28.171 1.201 36.803 o
1 7 17 5.432 4.887 0.691 111.088 o
1 7 18 1.974 2.067 0.628 134.417 o
1 7 19 2.830 2.946 0.642 128.636 o
1 7 20 0.310 0.691 0.538 183.636 o
1 8 0 25.767 25.421 0.719 102.628 o
1 8 1 11.505 11.827 0.475 235.462 o
1 8 2 297.676 295.495 5.516 1.745 o
1 8 3 9.207 9.202 0.440 274.320 o
1 8 4 190.665 191.816 3.714 3.847 o
1 8 5 36.710 36.773 0.984 54.765 o
1 8 6 4.427 4.231 0.405 323.655 o
1 8 7 15.714 15.269 0.656 123.221 o
1 8 8 204.127 200.864 4.049 3.237 o
1 8 9 32.956 32.842 1.061 47.125 o
1 8 10 15.165 14.934 0.747 95.098 o
1 8 11 17.193 16.658 0.810 80.914 o
1 8 12 38.959 37.429 1.264 33.234 o
1 8 13 13.654 14.229 0.817 79.537 o
1 8 14 11.698 11.722 0.824 78.194 o
1 8 15 4.869 4.678 0.677 115.717 o
1 8 16 4.736 4.343 0.684 113.367 o
1 8 17 16.790 16.030 0.943 59.741 o
1 8 18 4.669 5.921 0.712 104.650 o
1 8 19 7.343 7.289 0.712 104.650 o
1 8 20 4.989 4.426 0.642 128.636 o
1 9 0 33.629 34.483 0.922 62.487 o
1 9 1 190.954 192.689 3.735 3.804 o
1 9 2 83.761 85.680 1.857 15.388 o
1 9 3 42.068 42.477 1.096 44.171 o
1 9 4 30.181 30.119 0.901 65.427 o
1 9 5 21.110 20.792 0.747 95.098 o
1 9 6 4.536 4.238 0.433 283.241 o
1 9 7 21.359 21.231 0.803 82.327 o
1 9 8 74.964 75.773 1.843 15.622 o
1 9 9 59.893 59.163 1.585 21.129 o
1 9 10 22.478 22.411 0.922 62.487 o
1 9 11 73.274 73.895 1.934 14.190 o
1 9 12 40.773 41.129 1.354 28.929 o
1 9 13 2.478 2.988 0.593 150.696 o
1 9 14 17.941 17.594 0.963 57.172 o
1 9 15 13.701 13.922 0.894 66.454 o
1 9 16 5.395 6.151 0.719 102.628 o
1 9 17 4.815 4.831 0.719 102.628 o
1 9 18 7.631 7.680 0.747 95.098 o
1 9 19 1.746 2.360 0.586 154.305 o
1 10 0 12.402 12.302 0.573 161.924 o
1 10 1 144.331 146.023 2.981 5.971 o
1 10 2 17.931 18.760 0.705 106.732 o
1 10 3 107.311 107.421 2.325 9.819 o
1 10 4 25.675 26.216 0.873 69.682 o
1 10 5 167.143 167.408 3.428 4.516 o
1 10 6 51.187 52.433 1.403 26.949 o
1 10 7 59.181 59.582 1.564 21.699 o
1 10 8 29.584 30.440 1.047 48.390 o
1 10 9 10.603 9.502 0.656 123.221 o
1 10 10 37.859 36.926 1.236 34.753 o
1 10 11 11.521 11.352 0.747 95.098 o
1 10 12 4.695 5.264 0.649 125.885 o
1 10 13 0.810 0.838 0.573 161.924 o
1 10 14 5.748 5.879 0.705 106.732 o
1 10 15 12.200 12.693 0.873 69.682 o
1 10 16 8.850 8.678 0.775 88.368 o
1 10 17 2.362 1.815 0.628 134.417 o
1 10 18 10.022 9.795 0.782 86.797 o
1 10 19 1.291 1.075 0.538 183.636 o
1 11 0 0.101 0.593 0.356 418.599 o
1 11 1 12.451 12.469 0.621 137.454 o
1 11 2 69.830 69.887 1.690 18.591 o
1 11 3 17.396 17.838 0.740 96.901 o
1 11 4 12.862 13.817 0.670 118.140 o
1 11 5 79.341 80.409 1.934 14.190 o
1 11 6 8.958 8.678 0.600 147.212 o
1 11 7 1.099 1.180 0.447 265.815 o
1 11 8 39.531 39.901 1.264 33.234 o
1 11 9 45.438 46.512 1.424 26.163 o
1 11 10 11.127 11.366 0.747 95.098 o
1 11 11 52.140 53.361 1.613 20.404 o
1 11 12 7.106 7.561 0.740 96.901 o
1 11 13 37.802 36.654 1.361 28.633 o
1 11 14 15.627 16.184 0.956 58.009 o
1 11 15 19.927 19.870 1.026 50.385 o
1 11 16 10.210 10.354 0.845 74.365 o
1 11 17 16.431 16.903 0.943 59.741 o
1 11 18 8.452 7.987 0.719 102.628 o
1 12 0 6.113 5.578 0.510 204.312 o
1 12 1 6.413 6.360 0.531 188.500 o
1 12 2 15.681 16.616 0.747 95.098 o
1 12 3 59.288 59.310 1.564 21.699 o
1 12 4 3.762 3.679 0.489 222.199 o
1 12 5 29.874 29.400 1.040 49.042 o
1 12 6 115.025 117.153 2.674 7.422 o
1 12 7 7.125 6.821 0.614 140.596 o
1 12 8 29.009 29.351 1.103 43.614 o
1 12 9 4.713 5.243 0.607 143.847 o
1 12 10 10.520 10.305 0.789 85.267 o
1 12 11 37.630 37.073 1.354 28.929 o
1 12 12 28.417 27.494 1.187 37.674 o
1 12 13 12.516 12.428 0.866 70.810 o
1 12 14 22.494 22.209 1.075 45.909 o
1 12 15 10.521 9.746 0.838 75.609 o
1 12 16 11.059 11.087 0.838 75.609 o
1 12 17 3.819 3.721 0.628 134.417 o
1 12 18 6.821 6.367 0.691 111.088 o
1 13 0 11.415 11.157 0.670 118.140 o
1 13 1 20.050 19.779 0.845 74.365 o
1 13 2 57.678 57.858 1.578 21.317 o
1 13 3 52.931 52.789 1.494 23.774 o
1 13 4 10.083 11.150 0.691 111.088 o
1 13 5 1.181 0.545 0.475 235.462 o
1 13 6 32.993 33.610 1.180 38.121 o
1 13 7 2.738 2.241 0.538 183.636 o
1 13 8 47.440 46.512 1.473 24.455 o
1 13 9 16.461 17.343 0.943 59.741 o
1 13 10 45.144 44.844 1.501 23.554 o
1 13 11 8.541 8.846 0.775 88.368 o
1 13 12 11.999 11.066 0.838 75.609 o
1 13 13 10.385 10.717 0.831 76.886 o
1 13 14 6.917 7.240 0.768 89.981 o
1 13 15 10.543 10.375 0.824 78.194 o
1 13 16 4.251 4.371 0.656 123.221 o
1 13 17 0.508 0.475 0.531 188.500 o
1 14 0 40.652 41.471 1.313 30.805 o
1 14 1 4.181 4.524 0.559 170.121 o
1 14 2 0.901 1.110 0.482 228.687 o
1 14 3 21.798 22.335 0.956 58.009 o
1 14 4 82.953 85.058 2.157 11.403 o
1 14 5 20.067 19.612 0.929 61.551 o
1 14 6 9.221 9.614 0.719 102.628 o
1 14 7 30.950 31.118 1.222 35.552 o
1 14 8 9.120 8.909 0.768 89.981 o
1 14 9 11.997 11.953 0.852 73.151 o
1 14 10 4.820 5.006 0.698 108.878 o
1 14 11 1.223 1.529 0.600 147.212 o
1 14 12 0.292 0.265 0.579 158.046 o
1 14 13 9.544 9.565 0.831 76.886 o
1 14 14 1.115 0.279 0.593 150.696 o
1 14 15 15.759 15.737 0.922 62.487 o
1 14 16 3.807 4.140 0.621 137.454 o
1 15 0 4.441 3.763 0.586 154.305 o
1 15 1 34.345 34.839 1.229 35.149 o
1 15 2 1.534 1.822 0.538 183.636 o
1 15 3 3.161 2.842 0.573 161.924 o
1 15 4 33.493 33.059 1.222 35.552 o
1 15 5 20.029 20.282 0.998 53.243 o
1 15 6 8.665 8.434 0.747 95.098 o
1 15 7 0.090 0.363 0.566 165.947 o
1 15 8 10.473 11.429 0.845 74.365 o
1 15 9 18.893 20.017 1.040 49.042 o
1 15 10 14.814 14.368 0.922 62.487 o
1 15 11 7.344 7.254 0.747 95.098 o
1 15 12 11.179 11.373 0.866 70.810 o
1 15 13 4.801 4.706 0.698 108.878 o
1 15 14 1.499 1.138 0.593 150.696 o
1 15 15 0.157 -0.195 0.517 198.827 o
1 16 0 12.326 12.476 0.838 75.609 o
1 16 1 4.491 4.454 0.656 123.221 o
1 16 2 20.234 19.947 1.012 51.785 o
1 16 3 5.679 5.467 0.698 108.878 o
1 16 4 5.879 5.439 0.698 108.878 o
1 16 5 1.128 1.320 0.600 147.212 o
1 16 6 7.967 7.456 0.754 93.345 o
1 16 7 6.642 6.507 0.726 100.664 o
1 16 8 2.990 2.430 0.642 128.636 o
1 16 9 1.421 1.194 0.607 143.847 o
1 16 10 12.784 13.000 0.873 69.682 o
1 16 11 2.106 2.646 0.649 125.885 o
1 16 12 4.523 4.475 0.684 113.367 o
1 16 13 0.787 0.586 0.573 161.924 o
1 16 14 5.955 5.467 0.656 123.221 o
1 17 0 2.824 3.079 0.656 123.221 o
1 17 1 31.184 31.341 1.264 33.234 o
1 17 2 2.549 3.044 0.649 125.885 o
1 17 3 8.714 8.839 0.789 85.267 o
1 17 4 2.487 3.114 0.642 128.636 o
1 17 5 4.624 4.838 0.698 108.878 o
1 17 6 0.505 0.991 0.593 150.696 o
1 17 7 1.116 0.447 0.593 150.696 o
1 17 8 4.870 5.034 0.698 108.878 o
1 17 9 3.472 3.205 0.670 118.140 o
1 17 10 0.256 -0.356 0.573 161.924 o
1 17 11 9.377 8.636 0.775 88.368 o
1 17 12 0.068 -0.363 0.538 183.636 o
1 17 13 0.403 0.328 0.517 198.827 o
1 18 0 0.287 0.209 0.586 154.305 o
[truncated: 173,301 more chars]
