# Supplementary material for: Transferable Hirshfeld atom model for rapid evaluation of aspherical atomic form factors
Source: IUCrJ. 2024 Mar 1;11(Pt 2):249–59. doi: 10.1107/S2052252524001507 (PMC10916294; doi:10.1107/S2052252524001507)
Supplement: Supplementary file 1 [file m-11-00249-sup1.zip › cifs/multipole_expansion_convergence/xylitol/8.cif]

data_tz
_audit_creation_date               2023-11-02
_audit_creation_method
;
Olex2 1.3
(compiled 2020.07.31 svn.rc2a77460 for OlexSys, GUI svn.r6145)
;
_audit_contact_author_address      ?
_audit_contact_author_email        ?
_audit_contact_author_name         ''
_audit_contact_author_phone        ?
_publ_contact_author_id_orcid      ?
_publ_section_references
;
Bourhis, L.J., Dolomanov, O.V., Gildea, R.J., Howard, J.A.K., Puschmann, H.
 (2015). Acta Cryst. A71, 59-75.

Dolomanov, O.V., Bourhis, L.J., Gildea, R.J, Howard, J.A.K. & Puschmann, H.
 (2009), J. Appl. Cryst. 42, 339-341.
;
_chemical_formula_moiety           'C5 H12 O5'
_chemical_formula_sum              'C5 H12 O5'
_chemical_formula_weight           152.148
_chemical_absolute_configuration   unk
loop_
  _atom_type_symbol
  _atom_type_scat_dispersion_real
  _atom_type_scat_dispersion_imag
  _atom_type_scat_Cromer_Mann_a1
  _atom_type_scat_Cromer_Mann_a2
  _atom_type_scat_Cromer_Mann_a3
  _atom_type_scat_Cromer_Mann_a4
  _atom_type_scat_Cromer_Mann_b1
  _atom_type_scat_Cromer_Mann_b2
  _atom_type_scat_Cromer_Mann_b3
  _atom_type_scat_Cromer_Mann_b4
  _atom_type_scat_Cromer_Mann_c
  _atom_type_scat_source
  _atom_type_scat_dispersion_source
 H 0.00000 0.00000 0.49300 0.32291 0.14019 0.04081 10.51090 26.12570 3.14236
 57.79970 0.0030380000826
 'International Tables Volume C Table 6.1.1.4 (pp. 500-502)' custom
 C 0.00330 0.00160 2.31000 1.02000 1.58860 0.86500 20.84390 10.20750 0.56870
 51.65120 0.215599998832
 'International Tables Volume C Table 6.1.1.4 (pp. 500-502)' custom
 O 0.01060 0.00600 3.04850 2.28680 1.54630 0.86700 13.27710 5.70110 0.32390
 32.90890 0.250800013542
 'International Tables Volume C Table 6.1.1.4 (pp. 500-502)' custom

_space_group_crystal_system        'orthorhombic'
_space_group_IT_number             19
_space_group_name_H-M_alt          'P 21 21 21'
_space_group_name_Hall             ' P 2ac 2ab'
loop_
  _space_group_symop_id
  _space_group_symop_operation_xyz
 1 x,y,z
 2 x+1/2,-y+1/2,-z
 3 -x,y+1/2,-z+1/2
 4 -x+1/2,-y,z+1/2

_symmetry_Int_Tables_number        19
_cell_length_a                     8.264(4)
_cell_length_b                     8.901(2)
_cell_length_c                     8.9223(14)
_cell_angle_alpha                  90
_cell_angle_beta                   90
_cell_angle_gamma                  90
_cell_volume                       656.3(4)
_cell_formula_units_Z              4
_cell_measurement_temperature      122.4(5)
_cell_measurement_reflns_used      20
_exptl_absorpt_coefficient_mu      0.139
_exptl_crystal_density_diffrn      1.540
_exptl_crystal_F_000               328.248
_exptl_crystal_size_max            0.37
_exptl_crystal_size_mid            0.32
_exptl_crystal_size_min            0.26
_exptl_crystal_description         prism
_exptl_crystal_colour              colourless
_diffrn_measurement_device_type    'Enraf Nonius CAD4'
_diffrn_reflns_av_R_equivalents    0.0000
_diffrn_reflns_av_unetI/netI       0.0312
_diffrn_reflns_Laue_measured_fraction_full  1.0000
_diffrn_reflns_Laue_measured_fraction_max  0.9998
_diffrn_reflns_limit_h_max         20
_diffrn_reflns_limit_h_min         0
_diffrn_reflns_limit_k_max         21
_diffrn_reflns_limit_k_min         0
_diffrn_reflns_limit_l_max         21
_diffrn_reflns_limit_l_min         -21
_diffrn_reflns_number              9942
_diffrn_reflns_point_group_measured_fraction_full  1.0000
_diffrn_reflns_point_group_measured_fraction_max  0.9998
_diffrn_reflns_theta_full          25.2417
_diffrn_reflns_theta_max           59.94
_diffrn_reflns_theta_min           3.23
_diffrn_ambient_temperature        122.4(5)
_diffrn_measured_fraction_theta_full  1.0000
_diffrn_measured_fraction_theta_max  0.9998
_diffrn_radiation_type             'Mo K\a'
_diffrn_radiation_wavelength       0.71073
_reflns_Friedel_coverage           1.000
_reflns_limit_h_max                20
_reflns_limit_h_min                -20
_reflns_limit_k_max                21
_reflns_limit_k_min                -21
_reflns_limit_l_max                21
_reflns_limit_l_min                -21
_reflns_number_gt                  8775
_reflns_number_total               9942
_reflns_threshold_expression       I>=2u(I)
_computing_molecular_graphics      'Olex2 1.3 (Dolomanov et al., 2009)'
_computing_publication_material    'Olex2 1.3 (Dolomanov et al., 2009)'
_computing_structure_refinement    'olex2.refine 1.3 (Bourhis et al., 2015)'
_computing_data_collection         'Enraf-Nonius Express'
_computing_structure_solution      'SHELXS-97 (Sheldrick, 1990)'
_refine_diff_density_max           0.1618
_refine_diff_density_min           -0.2029
_refine_diff_density_rms           0.0412
_refine_ls_abs_structure_details  
 'Flack, H. D. (1983). Acta Cryst. A39, 876-881.'
_refine_ls_abs_structure_Flack     0.1(2)
_refine_ls_d_res_high              0.4106
_refine_ls_d_res_low               6.3015
_refine_ls_goodness_of_fit_ref     0.6576
_refine_ls_hydrogen_treatment      refall
_refine_ls_matrix_type             full
_refine_ls_number_constraints      0
_refine_ls_number_parameters       199
_refine_ls_number_reflns           9942
_refine_ls_number_restraints       0
_refine_ls_R_factor_all            0.0213
_refine_ls_R_factor_gt             0.0156
_refine_ls_restrained_S_all        0.6576
_refine_ls_shift/su_max            0.0001
_refine_ls_shift/su_mean           0.0000
_refine_ls_structure_factor_coef   Fsqd
_refine_ls_weighting_details      
 'w=1/[\s^2^(Fo^2^)+(0.0000P)^2^] where P=(Fo^2^+2Fc^2^)/3'
_refine_ls_weighting_scheme        calc
_refine_ls_wR_factor_gt            0.0267
_refine_ls_wR_factor_ref           0.0284
_refine_special_details
;
Aspherical atom refinement in Olex2
with DiSCaMB generated form factors
Hirshfeld Atom Refinement using
Orca5 generated wavefunction calculated
with B3LYP using cc-pVTZ basis set
atomic electron densities are aproximated
as multipole expansion with L_max = 8
;
loop_
  _atom_site_label
  _atom_site_type_symbol
  _atom_site_fract_x
  _atom_site_fract_y
  _atom_site_fract_z
  _atom_site_U_iso_or_equiv
  _atom_site_adp_type
  _atom_site_occupancy
  _atom_site_refinement_flags_posn
 O1 O 0.678520(14) 0.228811(14) 0.421641(13) 0.011879(15) Uani 1.000000 .
 O2 O 0.614779(13) 0.436041(14) 0.182501(13) 0.012135(16) Uani 1.000000 .
 O3 O 0.318150(15) 0.431199(13) 0.040160(12) 0.011703(15) Uani 1.000000 .
 O4 O 0.229109(14) 0.129560(13) 0.108499(13) 0.011475(15) Uani 1.000000 .
 O5 O -0.088670(14) 0.205110(14) 0.216072(14) 0.013216(17) Uani 1.000000 .
 C1 C 0.524599(16) 0.293779(17) 0.390589(16) 0.011008(18) Uani 1.000000 .
 C2 C 0.500681(16) 0.322882(16) 0.224431(15) 0.009201(16) Uani 1.000000 .
 C3 C 0.327680(16) 0.375479(15) 0.189860(15) 0.009287(16) Uani 1.000000 .
 C4 C 0.200821(15) 0.251731(15) 0.210089(15) 0.009346(16) Uani 1.000000 .
 C5 C 0.031840(17) 0.314810(17) 0.185562(18) 0.011887(19) Uani 1.000000 .
 H1A H 0.5115(5) 0.4025(5) 0.4517(4) 0.0306(9) Uani 1.000000 .
 H1B H 0.4336(5) 0.2170(5) 0.4332(4) 0.0318(10) Uani 1.000000 .
 H2 H 0.5259(4) 0.2180(4) 0.1620(4) 0.0204(8) Uani 1.000000 .
 H3 H 0.2970(4) 0.4672(4) 0.2674(4) 0.0219(8) Uani 1.000000 .
 H4 H 0.2063(5) 0.2101(4) 0.3255(4) 0.0255(8) Uani 1.000000 .
 H5B H 0.0207(5) 0.3564(5) 0.0713(4) 0.0315(9) Uani 1.000000 .
 H5A H 0.0127(5) 0.4102(4) 0.2622(5) 0.0326(9) Uani 1.000000 .
 H11 H 0.7550(5) 0.2434(6) 0.3398(5) 0.0265(10) Uani 1.000000 .
 H12 H 0.6520(6) 0.4167(5) 0.0825(5) 0.0324(11) Uani 1.000000 .
 H13 H 0.3283(6) 0.5405(5) 0.0454(5) 0.0266(10) Uani 1.000000 .
 H14 H 0.2785(6) 0.0504(4) 0.1661(5) 0.0265(10) Uani 1.000000 .
 H15 H -0.1190(6) 0.1584(5) 0.1237(5) 0.0310(11) Uani 1.000000 .

loop_
  _atom_site_aniso_label
  _atom_site_aniso_U_11
  _atom_site_aniso_U_22
  _atom_site_aniso_U_33
  _atom_site_aniso_U_12
  _atom_site_aniso_U_13
  _atom_site_aniso_U_23
 O1 0.00967(3) 0.01606(4) 0.00991(3) 0.00061(3) -0.00095(3) 0.00052(3)
 O2 0.01070(3) 0.01407(4) 0.01163(3) -0.00287(3) 0.00066(3) -0.00058(3)
 O3 0.01299(4) 0.01261(4) 0.00951(3) 0.00062(3) -0.00053(3) 0.00035(3)
 O4 0.01174(3) 0.01124(3) 0.01144(3) 0.00151(3) -0.00158(3) -0.00160(3)
 O5 0.00918(3) 0.01762(4) 0.01285(4) -0.00146(3) 0.00150(3) -0.00156(3)
 C1 0.00911(4) 0.01539(5) 0.00852(4) 0.00037(4) 0.00021(3) -0.00036(4)
 C2 0.00813(3) 0.01116(4) 0.00832(4) -0.00026(3) -0.00021(3) -0.00099(3)
 C3 0.00845(4) 0.01081(4) 0.00861(3) 0.00023(3) -0.00020(3) -0.00098(3)
 C4 0.00796(4) 0.01155(4) 0.00852(4) 0.00023(3) -0.00029(3) -0.00051(3)
 C5 0.00841(4) 0.01252(5) 0.01473(5) 0.00093(3) -0.00010(4) -0.00149(4)
 H1A 0.036(2) 0.032(2) 0.024(2) 0.0065(19) -0.0064(17) -0.0071(18)
 H1B 0.0199(18) 0.045(3) 0.030(2) 0.0002(19) 0.0038(17) 0.014(2)
 H2 0.0262(19) 0.0168(16) 0.0181(17) 0.0039(15) 0.0042(15) -0.0052(15)
 H3 0.029(2) 0.0217(18) 0.0151(17) 0.0044(16) 0.0015(16) -0.0049(15)
 H4 0.031(2) 0.0278(19) 0.0178(18) -0.0031(16) 0.0019(17) -0.0005(16)
 H5B 0.031(2) 0.036(2) 0.027(2) -0.0005(19) -0.0003(17) 0.013(2)
 H5A 0.0199(18) 0.034(2) 0.044(2) 0.0043(18) -0.0014(17) -0.013(2)
 H11 0.019(2) 0.034(3) 0.026(2) 0.002(2) -0.0073(18) 0.003(2)
 H12 0.038(3) 0.034(3) 0.025(2) -0.006(2) 0.010(2) 0.003(2)
 H13 0.030(3) 0.031(2) 0.019(2) -0.000(2) -0.0027(19) 0.0039(19)
 H14 0.029(2) 0.021(2) 0.029(2) 0.0052(19) 0.000(2) 0.0026(19)
 H15 0.036(3) 0.031(3) 0.026(2) -0.007(2) -0.000(2) -0.000(2)

loop_
  _geom_bond_atom_site_label_1
  _geom_bond_atom_site_label_2
  _geom_bond_distance
  _geom_bond_site_symmetry_2
  _geom_bond_publ_flag
 O1 C1 1.4245(6) . ?
 O1 H11 0.975(4) . ?
 O2 C2 1.4295(4) . ?
 O2 H12 0.959(4) . ?
 O3 C3 1.4270(3) . ?
 O3 H13 0.978(4) . ?
 O4 C4 1.4348(3) . ?
 O4 H14 0.963(4) . ?
 O5 C5 1.4210(4) . ?
 O5 H15 0.957(5) . ?
 C1 C2 1.5179(3) . ?
 C1 H1A 1.116(4) . ?
 C1 H1B 1.085(4) . ?
 C2 C3 1.5357(7) . ?
 C2 H2 1.107(3) . ?
 C3 C4 1.5313(4) . ?
 C3 H3 1.100(3) . ?
 C4 C5 1.5209(6) . ?
 C4 H4 1.096(3) . ?
 C5 H5B 1.088(4) . ?
 C5 H5A 1.101(4) . ?

loop_
  _geom_angle_atom_site_label_1
  _geom_angle_atom_site_label_2
  _geom_angle_atom_site_label_3
  _geom_angle
  _geom_angle_site_symmetry_1
  _geom_angle_site_symmetry_3
  _geom_angle_publ_flag
 H11 O1 C1 112.3(3) . . ?
 H12 O2 C2 109.2(3) . . ?
 H13 O3 C3 107.2(3) . . ?
 H14 O4 C4 106.7(3) . . ?
 H15 O5 C5 108.5(3) . . ?
 C2 C1 O1 112.057(11) . . ?
 H1A C1 O1 110.1(2) . . ?
 H1A C1 C2 108.4(2) . . ?
 H1B C1 O1 107.2(2) . . ?
 H1B C1 C2 111.1(2) . . ?
 H1B C1 H1A 107.9(3) . . ?
 C1 C2 O2 106.855(11) . . ?
 C3 C2 O2 110.286(11) . . ?
 C3 C2 C1 111.680(11) . . ?
 H2 C2 O2 109.77(18) . . ?
 H2 C2 C1 108.85(19) . . ?
 H2 C2 C3 109.35(19) . . ?
 C2 C3 O3 110.203(11) . . ?
 C4 C3 O3 108.817(10) . . ?
 C4 C3 C2 113.229(11) . . ?
 H3 C3 O3 108.56(18) . . ?
 H3 C3 C2 108.34(18) . . ?
 H3 C3 C4 107.56(19) . . ?
 C3 C4 O4 111.048(11) . . ?
 C5 C4 O4 109.784(11) . . ?
 C5 C4 C3 110.249(11) . . ?
 H4 C4 O4 109.3(2) . . ?
 H4 C4 C3 109.0(2) . . ?
 H4 C4 C5 107.3(2) . . ?
 C4 C5 O5 111.238(12) . . ?
 H5B C5 O5 110.7(2) . . ?
 H5B C5 C4 109.8(2) . . ?
 H5A C5 O5 108.1(2) . . ?
 H5A C5 C4 109.10(19) . . ?
 H5A C5 H5B 107.9(3) . . ?

loop_
  _geom_torsion_atom_site_label_1
  _geom_torsion_atom_site_label_2
  _geom_torsion_atom_site_label_3
  _geom_torsion_atom_site_label_4
  _geom_torsion
  _geom_torsion_site_symmetry_1
  _geom_torsion_site_symmetry_2
  _geom_torsion_site_symmetry_3
  _geom_torsion_site_symmetry_4
  _geom_torsion_publ_flag
 O1 C1 C2 O2 -65.988(13) . . . . ?
 O1 C1 C2 C3 173.329(12) . . . . ?
 O2 C2 C3 O3 49.372(11) . . . . ?
 O2 C2 C3 C4 171.509(10) . . . . ?
 O3 C3 C2 C1 168.032(11) . . . . ?
 O3 C3 C4 O4 60.520(11) . . . . ?
 O3 C3 C4 C5 -61.386(12) . . . . ?
 O4 C4 C3 C2 -62.388(12) . . . . ?
 O4 C4 C5 O5 62.264(12) . . . . ?
 O5 C5 C4 C3 -175.085(11) . . . . ?
 C1 C2 C3 C4 -69.831(12) . . . . ?
 C2 C3 C4 C5 175.707(11) . . . . ?

loop_
  _diffrn_refln_index_h
  _diffrn_refln_index_k
  _diffrn_refln_index_l
  _diffrn_refln_intensity_net
  _diffrn_refln_intensity_u
 0 0 2 4713.47 80.22
 0 0 4 0.79 0.23
 0 0 6 244.55 4.61
 0 0 8 836.03 15.31
 0 0 10 750.18 13.79
 0 0 12 199.47 4.26
 0 0 14 55.94 1.82
 0 0 16 6.07 0.9
 0 0 18 11.22 1.08
 0 0 20 7.48 1.01
 0 1 1 511.68 9.36
 0 1 2 884.17 16.28
 0 1 3 4849.21 87.56
 0 1 4 419.68 7.69
 0 1 5 5157.19 94.28
 0 1 6 1833.44 33.07
 0 1 7 463.73 8.52
 0 1 8 219.75 4.28
 0 1 9 190.17 3.83
 0 1 10 86.2 2.08
 0 1 11 62.67 1.73
 0 1 12 21.92 1.02
 0 1 13 85.85 2.3
 0 1 14 17.8 1.05
 0 1 15 1.2 0.69
 0 1 16 0.94 0.77
 0 1 17 0.63 0.78
 0 1 18 6.59 0.97
 0 1 19 6.62 0.96
 0 1 20 54.91 1.98
 0 1 21 0.63 0.78
 0 2 0 7469.63 133.29
 0 2 1 2317.9 41.56
 0 2 2 2063.34 36.63
 0 2 3 779.13 14.27
 0 2 4 24.1 0.64
 0 2 5 53.66 1.2
 0 2 6 790.71 14.48
 0 2 7 1293.73 23.18
 0 2 8 4.07 0.42
 0 2 9 31.96 1.01
 0 2 10 347.6 6.74
 0 2 11 12.87 0.78
 0 2 12 9.79 0.77
 0 2 13 7.3 0.76
 0 2 14 165.01 3.83
 0 2 15 77.61 2.3
 0 2 16 29.81 1.46
 0 2 17 6.78 0.97
 0 2 18 12.73 1.12
 0 2 19 6.24 0.96
 0 2 20 5.62 0.94
 0 2 21 19.38 1.2
 0 3 1 6231.69 106.46
 0 3 2 250.73 4.6
 0 3 3 0.71 0.23
 0 3 4 359.55 6.59
 0 3 5 853.77 15.66
 0 3 6 293.89 5.51
 0 3 7 3.42 0.39
 0 3 8 2.67 0.41
 0 3 9 177.28 3.63
 0 3 10 125.28 2.82
 0 3 11 184.07 3.94
 0 3 12 24.94 1.1
 0 3 13 144.87 3.4
 0 3 14 1.71 0.7
 0 3 15 30.47 1.39
 0 3 16 32.59 1.52
 0 3 17 23.07 1.35
 0 3 18 25.37 1.41
 0 3 19 29.78 1.53
 0 3 20 23.58 1.34
 0 3 21 12.25 1.03
 0 4 0 24.48 0.63
 0 4 1 624.11 11.41
 0 4 2 30.01 0.74
 0 4 3 116.07 2.28
 0 4 4 129.46 2.55
 0 4 5 341.18 6.32
 0 4 6 96.89 2.06
 0 4 7 329.09 6.21
 0 4 8 37.25 1.09
 0 4 9 1.07 0.45
 0 4 10 1.34 0.51
 0 4 11 7.71 0.7
 0 4 12 1.08 0.59
 0 4 13 1.07 0.65
 0 4 14 167.91 3.92
 0 4 15 -0.17 0.71
 0 4 16 24.94 1.37
 0 4 17 0.04 0.81
 0 4 18 0.81 0.83
 0 4 19 13.39 1.17
 0 4 20 3.76 0.87
 0 4 21 11.26 1
 0 5 1 102.55 2.05
 0 5 2 2.94 0.29
 0 5 3 40.79 0.99
 0 5 4 141.12 2.8
 0 5 5 880.73 16.12
 0 5 6 94.78 2.06
 0 5 7 11.47 0.59
 0 5 8 16.32 0.73
 0 5 9 87.9 2.13
 0 5 10 40.86 1.33
 0 5 11 66.8 1.88
 0 5 12 29.52 1.24
 0 5 13 31.42 1.34
 0 5 14 26.81 1.29
 0 5 15 0.38 0.74
 0 5 16 6.61 0.96
 0 5 17 12.23 1.11
 0 5 18 10.98 1.08
 0 5 19 5.14 0.95
 0 5 20 0.16 0.79
 0 5 21 -0.4 0.76
 0 6 0 734.82 13.43
 0 6 1 39.76 0.99
 0 6 2 206.9 3.95
 0 6 3 368.82 6.83
 0 6 4 2.11 0.35
 0 6 5 110.91 2.34
 0 6 6 2.35 0.41
 0 6 7 34.42 1.06
 0 6 8 158.36 3.37
 0 6 9 46.86 1.42
 0 6 10 1.31 0.55
 0 6 11 79.78 2.15
 0 6 12 8.11 0.81
 0 6 13 61.68 1.95
 0 6 14 0.23 0.69
 0 6 15 120.38 3.16
 0 6 16 0.18 0.8
 0 6 17 45.07 1.81
 0 6 18 17.93 1.23
 0 6 19 1.46 0.86
 0 6 20 1.39 0.8
 0 7 1 12.21 0.54
 0 7 2 362.21 6.73
 0 7 3 0.58 0.34
 0 7 4 308.5 5.84
 0 7 5 56.86 1.43
 0 7 6 19.78 0.78
 0 7 7 48.19 1.38
 0 7 8 79.36 2
 0 7 9 39.73 1.33
 0 7 10 68.35 1.92
 0 7 11 4.91 0.71
 0 7 12 15.01 0.99
 0 7 13 81.83 2.36
 0 7 14 -0.16 0.7
 0 7 15 6.94 0.96
 0 7 16 4.56 0.92
 0 7 17 3.61 0.91
 0 7 18 0.6 0.84
 0 7 19 22.03 1.3
 0 7 20 17.66 1.15
 0 8 0 187.53 3.69
 0 8 1 76.36 1.75
 0 8 2 54.83 1.37
 0 8 3 90.22 2.02
 0 8 4 177.34 3.58
 0 8 5 58.13 1.5
 0 8 6 78.96 1.95
 0 8 7 0.53 0.49
 0 8 8 17.15 0.88
 0 8 9 33.53 1.25
 0 8 10 68.05 1.95
 0 8 11 28.61 1.25
 0 8 12 4.18 0.76
 0 8 13 21.64 1.2
 0 8 14 31.71 1.51
 0 8 15 60.98 2.11
 0 8 16 3.04 0.89
 0 8 17 3.92 0.91
 0 8 18 6 0.98
 0 8 19 3.9 0.88
 0 8 20 6.68 0.94
 0 9 1 2.59 0.44
 0 9 2 142.5 2.99
 0 9 3 22.9 0.86
 0 9 4 66.63 1.71
 0 9 5 197.8 4.08
 0 9 6 39.72 1.29
 0 9 7 22.51 0.99
 0 9 8 0.77 0.57
 0 9 9 101.79 2.57
 0 9 10 119.03 2.94
 0 9 11 25.59 1.23
 0 9 12 10.75 0.94
 0 9 13 31.5 1.49
 0 9 14 0.52 0.8
 0 9 15 2.73 0.88
 0 9 16 78.38 2.44
 0 9 17 0.37 0.83
 0 9 18 2.87 0.88
 0 9 19 22.13 1.25
 0 10 0 3.6 0.54
 0 10 1 352.13 6.76
 0 10 2 11.48 0.7
 0 10 3 75.7 1.92
 0 10 4 2.16 0.53
 0 10 5 94.75 2.32
 0 10 6 4.93 0.64
 0 10 7 1.06 0.57
 0 10 8 35.42 1.34
 0 10 9 2.85 0.68
 0 10 10 2 0.7
 0 10 11 1.7 0.72
 0 10 12 0.53 0.71
 0 10 13 1.11 0.8
 0 10 14 0.31 0.81
 0 10 15 0.33 0.82
 0 10 16 0.62 0.83
 0 10 17 14.93 1.18
 0 10 18 4.16 0.88
 0 10 19 2.57 0.8
 0 11 1 66.21 1.79
 0 11 2 8.7 0.69
 0 11 3 2.53 0.58
 0 11 4 13.4 0.83
 0 11 5 5.74 0.68
 0 11 6 6.14 0.71
 0 11 7 1.07 0.63
 0 11 8 11.78 0.9
 0 11 9 3.08 0.73
 0 11 10 76 2.25
 0 11 11 7.94 0.9
 0 11 12 1.85 0.83
 0 11 13 16.43 1.21
 0 11 14 1.45 0.84
 0 11 15 11.74 1.11
 0 11 16 30.99 1.55
 0 11 17 0.34 0.8
 0 11 18 1.86 0.8
 0 12 0 45.97 1.48
 0 12 1 14.6 0.87
 0 12 2 0.38 0.56
 0 12 3 2.96 0.64
 0 12 4 126.7 3.01
 0 12 5 0.1 0.6
 0 12 6 5.03 0.74
 0 12 7 76.6 2.19
 0 12 8 10.04 0.9
 0 12 9 29.58 1.36
 0 12 10 59.5 1.99
 0 12 11 3.94 0.89
 0 12 12 0.69 0.8
 0 12 13 0.65 0.84
 0 12 14 27.64 1.45
 0 12 15 11.83 1.15
 0 12 16 8.44 1.02
 0 12 17 2.3 0.82
 0 12 18 1.74 0.79
 0 13 1 19.21 1.03
 0 13 2 40.64 1.46
 0 13 3 0.04 0.62
 0 13 4 107.43 2.74
 0 13 5 0.71 0.65
 0 13 6 0.14 0.65
 0 13 7 4.09 0.79
 0 13 8 3.12 0.79
 0 13 9 25.57 1.37
 0 13 10 5.48 0.94
 0 13 11 9.95 1.06
 0 13 12 1.44 0.84
 0 13 13 31 1.53
 0 13 14 1.15 0.87
 0 13 15 0.9 0.84
 0 13 16 0.72 0.81
 0 13 17 -0.25 0.75
 0 14 0 17.59 1.06
 0 14 1 18.53 1.08
 0 14 2 95.77 2.56
 0 14 3 3.39 0.76
 0 14 4 27.36 1.3
 0 14 5 0.59 0.7
 0 14 6 1.77 0.74
 0 14 7 64.49 2.14
 0 14 8 -0.36 0.79
 0 14 9 34.07 1.58
 0 14 10 0.31 0.83
 0 14 11 5.91 0.97
 0 14 12 -0.11 0.81
 0 14 13 6.5 1.02
 0 14 14 31.03 1.53
 0 14 15 7.04 0.97
 0 14 16 0.05 0.74
 0 15 1 33.9 1.45
 0 15 2 13.93 1.04
 0 15 3 102.01 2.76
 0 15 4 17.3 1.13
 0 15 5 24.47 1.34
 0 15 6 43.24 1.74
 0 15 7 31.89 1.54
 0 15 8 123.99 3.26
 0 15 9 10.28 1.1
 0 15 10 19.96 1.3
 0 15 11 7.69 1.01
 0 15 12 7.58 1.03
 0 15 13 3.46 0.92
 0 15 14 13.69 1.12
 0 15 15 -0.45 0.75
 0 16 0 251.51 5.57
 0 16 1 12.54 1.11
 0 16 2 51.04 1.9
 0 16 3 59.13 2.06
 0 16 4 3.6 0.89
 0 16 5 0.01 0.79
 0 16 6 19.96 1.29
 0 16 7 1.36 0.87
 0 16 8 28.73 1.5
 0 16 9 0.42 0.83
 0 16 10 16.77 1.22
 0 16 11 2.03 0.89
 0 16 12 16.79 1.22
 0 16 13 2.76 0.86
 0 16 14 18.96 1.18
 0 17 1 70.43 2.3
 0 17 2 69.53 2.29
 0 17 3 27.47 1.47
 0 17 4 25.17 1.41
 0 17 5 9.19 1.07
 0 17 6 58.82 2.08
 0 17 7 26.5 1.45
 0 17 8 13.9 1.15
 0 17 9 1.55 0.88
 0 17 10 0.26 0.82
 0 17 11 2.18 0.86
 0 17 12 1.61 0.82
 0 17 13 15.58 1.09
 0 18 0 3.27 0.9
 0 18 1 40.44 1.73
 0 18 2 3.46 0.92
 0 18 3 60.09 2.11
 0 18 4 0.07 0.84
 0 18 5 5.5 0.97
 0 18 6 -0.16 0.84
 0 18 7 80.11 2.52
 0 18 8 1.65 0.88
 0 18 9 2.04 0.86
 0 18 10 4.39 0.9
 0 18 11 1.36 0.79
 0 18 12 6.01 0.91
 0 19 1 6.64 0.98
 0 19 2 5.7 1.01
 0 19 3 2 0.89
 0 19 4 9.98 1.1
 0 19 5 2.66 0.91
 0 19 6 27.83 1.46
 0 19 7 1.53 0.86
 0 19 8 1.56 0.83
 0 19 9 2.63 0.83
 0 19 10 0.24 0.74
 0 20 0 22.87 1.37
 0 20 1 0.43 0.84
 0 20 2 1.74 0.85
 0 20 3 15.92 1.19
 0 20 4 0.84 0.82
 0 20 5 -0.09 0.79
 0 20 6 0.12 0.78
 0 20 7 -0.13 0.75
 0 20 8 1 0.8
 0 21 1 0.5 0.77
 0 21 2 -0.12 0.76
 0 21 3 1.52 0.79
 0 21 4 -0.06 0.74
 0 21 5 3.11 0.86
 1 0 1 644.46 11.87
 1 0 2 5224.21 93.9
 1 0 3 1784.52 32.64
 1 0 4 2186.72 39.97
 1 0 5 41.12 0.97
 1 0 6 62.4 1.39
 1 0 7 3.75 0.37
 1 0 8 69.71 1.62
 1 0 9 1.18 0.4
 1 0 10 5.22 0.55
 1 0 11 0.84 0.51
 1 0 12 56.51 1.68
 1 0 13 34.29 1.33
 1 0 14 18.59 1.06
 1 0 15 23.7 1.22
 1 0 16 -0.34 0.72
 1 0 17 0.83 0.81
 1 0 18 16.85 1.22
 1 0 19 0.06 0.82
 1 0 20 0.6 0.82
 1 0 21 6.48 0.89
 1 1 -21 8.55 0.97
 1 1 -20 14.75 1.15
 1 1 -19 9.37 1.04
 1 1 -18 15.07 1.19
 1 1 -17 13.02 1.12
 1 1 -16 6.48 0.91
 1 1 -15 41.07 1.58
 1 1 -14 7.08 0.81
 1 1 -13 4.54 0.7
 1 1 -12 66.36 1.86
 1 1 -11 195.04 4.1
 1 1 -10 66.01 1.72
 1 1 -9 8.31 0.55
 1 1 -8 286.37 5.45
 1 1 -7 127.25 2.58
 1 1 -6 3.76 0.33
 1 1 -5 509.9 9.3
 1 1 -4 1205.84 22.07
 1 1 -3 374.91 6.83
 1 1 -2 2297.6 41.3
 1 1 -1 870.75 15.88
 1 1 0 143.76 2.61
 1 1 1 897.91 16.37
 1 1 2 2298.58 41.73
 1 1 3 376.49 6.87
 1 1 4 1180.56 21.69
 1 1 5 515.17 9.41
 1 1 6 3.81 0.33
 1 1 7 128.2 2.6
 1 1 8 293.63 5.58
 1 1 9 8.36 0.55
 1 1 10 64.13 1.69
 1 1 11 196.94 4.14
 1 1 12 64.53 1.84
 1 1 13 4.85 0.71
 1 1 14 6.64 0.8
 1 1 15 40.54 1.57
 1 1 16 6.07 0.91
 1 1 17 12.78 1.11
 1 1 18 15.89 1.19
 1 1 19 8.61 1.02
 1 1 20 13.55 1.14
 1 1 21 9.16 0.97
 1 2 -21 6.01 0.89
 1 2 -20 3.05 0.87
 1 2 -19 5.37 0.98
 1 2 -18 20.01 1.28
 1 2 -17 10.93 1.07
 1 2 -16 39.43 1.65
 1 2 -15 6.9 0.86
 1 2 -14 4.86 0.76
 1 2 -13 18.88 1.02
 1 2 -12 55.9 1.68
 1 2 -11 59.6 1.68
 1 2 -10 148.21 3.2
 1 2 -9 81.14 1.9
 1 2 -8 214.48 4.19
 1 2 -7 606.01 11.06
 1 2 -6 7.53 0.42
 1 2 -5 1084.72 19.78
 1 2 -4 161.39 3.05
 1 2 -3 1434.62 26.38
 1 2 -2 1366.19 25.07
 1 2 -1 802.41 14.68
 1 2 0 3948.11 67.6
 1 2 1 812.28 14.94
 1 2 2 1352.21 24.94
 1 2 3 1404.95 26
 1 2 4 157.23 3
 1 2 5 1071.75 19.7
 1 2 6 7.6 0.42
 1 2 7 606.32 11.12
 1 2 8 213.37 4.19
 1 2 9 81.24 1.91
 1 2 10 149.02 3.22
 1 2 11 58.57 1.66
 1 2 12 55.35 1.67
 1 2 13 16.87 0.98
 1 2 14 4.4 0.76
 1 2 15 6.24 0.85
 1 2 16 39.27 1.66
 1 2 17 11.7 1.09
 1 2 18 20.92 1.31
 1 2 19 6.84 1.02
 1 2 20 2.63 0.87
 1 2 21 5.24 0.87
 1 3 -21 5.4 0.87
 1 3 -20 4.23 0.89
 1 3 -19 4.18 0.94
 1 3 -18 14.76 1.18
 1 3 -17 6.84 0.98
 1 3 -16 7.87 0.97
 1 3 -15 4.87 0.82
 1 3 -14 37.61 1.48
 1 3 -13 126.11 3.05
 1 3 -12 66.73 1.9
 1 3 -11 133.73 3.03
 1 3 -10 16.88 0.82
 1 3 -9 130.04 2.78
 1 3 -8 266.85 5.14
 1 3 -7 219.52 4.23
 1 3 -6 498.2 9.06
 1 3 -5 532.24 9.68
 1 3 -4 359.2 6.54
 1 3 -3 2299.92 41.79
 1 3 -2 3035.42 54.49
 1 3 -1 448.98 8.21
 1 3 0 112.14 2.13
 1 3 1 457.1 8.35
 1 3 2 2980.65 53.91
 1 3 3 2287.96 41.81
 1 3 4 359.89 6.6
 1 3 5 537.21 9.85
 1 3 6 506 9.26
 1 3 7 222.94 4.32
 1 3 8 266.96 5.17
 1 3 9 130.15 2.8
 1 3 10 17.41 0.83
 1 3 11 136.09 3.09
 1 3 12 70.38 1.97
 1 3 13 126.71 3.07
 1 3 14 37.02 1.46
 1 3 15 5.24 0.82
 1 3 16 7.57 0.98
 1 3 17 6.82 0.97
 1 3 18 14.39 1.16
 1 3 19 4.74 0.95
 1 3 20 4.86 0.92
 1 3 21 5.46 0.87
 1 4 -21 0.37 0.75
 1 4 -20 1.53 0.81
 1 4 -19 1.18 0.85
 1 4 -18 57.06 2.04
 1 4 -17 8.93 1.03
 1 4 -16 116.7 3.11
 1 4 -15 8.16 0.91
 1 4 -14 77.13 2.25
 1 4 -13 22.13 1.13
 1 4 -12 155.24 3.52
 1 4 -11 50.89 1.56
 1 4 -10 25.82 1.02
 1 4 -9 32.51 1.09
 1 4 -8 435.8 8.12
 1 4 -7 88.35 1.96
 1 4 -6 522.71 9.52
 1 4 -5 360.94 6.65
 1 4 -4 135.58 2.66
 1 4 -3 2159.57 39.61
 1 4 -2 479.55 8.74
 1 4 -1 312.1 5.69
 1 4 0 19.87 0.55
 1 4 1 308.43 5.64
 1 4 2 469.52 8.64
 1 4 3 2090.92 38.71
 1 4 4 135.08 2.67
 1 4 5 354.87 6.6
 1 4 6 518.25 9.57
 1 4 7 86.55 1.94
 1 4 8 431.07 8.11
 1 4 9 30.56 1.05
 1 4 10 26.57 1.04
 1 4 11 51.92 1.58
 1 4 12 158.27 3.59
 1 4 13 21.91 1.12
 1 4 14 77.41 2.26
 1 4 15 9.17 0.93
 1 4 16 113.38 3.05
 1 4 17 9.75 1.04
 1 4 18 58.57 2.07
 1 4 19 0.59 0.85
 1 4 20 2.06 0.82
 1 4 21 1.19 0.76
 1 5 -21 6.91 0.93
 1 5 -20 8.23 0.98
 1 5 -19 4.49 0.93
 1 5 -18 4.73 0.93
 1 5 -17 43.93 1.79
 1 5 -16 12.01 1.1
 1 5 -15 17.35 1.17
 1 5 -14 25.54 1.26
 1 5 -13 301.79 6.23
 1 5 -12 56.46 1.76
 1 5 -11 171.14 3.76
 1 5 -10 81.31 2.07
 1 5 -9 273.37 5.4
 1 5 -8 200.32 4.02
 1 5 -7 189.43 3.77
 1 5 -6 114.98 2.41
 1 5 -5 212.69 4.08
 1 5 -4 110.59 2.26
 1 5 -3 377.26 6.93
 1 5 -2 116.39 2.31
 1 5 -1 509.64 9.3
 1 5 0 523.41 9.57
 1 5 1 507.07 9.27
 1 5 2 115 2.29
 1 5 3 378.64 6.96
 1 5 4 112.17 2.3
 1 5 5 212.69 4.11
 1 5 6 116.63 2.46
 1 5 7 188.97 3.79
 1 5 8 198.12 4
 1 5 9 272.93 5.44
 1 5 10 81.21 2.08
 1 5 11 172.14 3.79
 1 5 12 56.66 1.77
 1 5 13 300.89 6.27
 1 5 14 26.97 1.29
 1 5 15 17.05 1.17
 1 5 16 11.86 1.11
 1 5 17 44.56 1.81
 1 5 18 4.81 0.94
 1 5 19 3.49 0.91
 1 5 20 8.29 0.99
 1 5 21 6.41 0.92
 1 6 -20 0.87 0.77
 1 6 -19 47.05 1.84
 1 6 -18 47.54 1.84
 1 6 -17 15.63 1.21
 1 6 -16 29.89 1.5
 1 6 -15 69.35 2.24
 1 6 -14 -0.03 0.69
 1 6 -13 48.37 1.69
 1 6 -12 60.96 1.87
 1 6 -11 96.39 2.45
 1 6 -10 32.19 1.2
 1 6 -9 175.25 3.73
 1 6 -8 60.33 1.61
 1 6 -7 177.09 3.59
 1 6 -6 193.15 3.83
 1 6 -5 97.96 2.11
 1 6 -4 208.63 4.03
 1 6 -3 195.05 3.76
 1 6 -2 207.55 3.96
 1 6 -1 125.29 2.5
 1 6 0 324.97 6.02
 1 6 1 121.41 2.44
 1 6 2 206.44 3.96
 1 6 3 197.65 3.82
 1 6 4 203.29 3.96
 1 6 5 96.37 2.1
 1 6 6 191.94 3.84
 1 6 7 177.85 3.64
 1 6 8 60.97 1.63
 1 6 9 173.29 3.72
 1 6 10 32.41 1.21
 1 6 11 96.3 2.46
 1 6 12 61.45 1.89
 1 6 13 46.58 1.65
 1 6 14 -0.31 0.69
 1 6 15 68.95 2.23
 1 6 16 29.76 1.49
 1 6 17 15.7 1.2
 1 6 18 48.2 1.84
 1 6 19 46.62 1.84
 1 6 20 0.7 0.79
 1 7 -20 0.28 0.75
 1 7 -19 3.1 0.89
 1 7 -18 2.36 0.9
 1 7 -17 7.77 1.02
 1 7 -16 42.92 1.76
 1 7 -15 3.56 0.89
 1 7 -14 19.98 1.23
 1 7 -13 19.1 1.12
 1 7 -12 82.18 2.3
 1 7 -11 126.8 3.04
 1 7 -10 29.48 1.19
 1 7 -9 49.01 1.5
 1 7 -8 36.63 1.22
 1 7 -7 63.35 1.66
 1 7 -6 289.32 5.57
 1 7 -5 137.56 2.86
 1 7 -4 31.02 0.94
 1 7 -3 85.04 1.88
 1 7 -2 346.13 6.47
 1 7 -1 280.25 5.28
 1 7 0 489.61 8.96
 1 7 1 277.86 5.26
 1 7 2 344.24 6.45
 1 7 3 84.14 1.87
 1 7 4 31.63 0.95
 1 7 5 138.04 2.88
 1 7 6 289.02 5.59
 1 7 7 63.74 1.68
 1 7 8 35.98 1.21
 1 7 9 48.72 1.5
 1 7 10 29.6 1.19
 1 7 11 123.59 3.01
 1 7 12 80.34 2.27
 1 7 13 19.62 1.13
 1 7 14 20.29 1.23
 1 7 15 2.76 0.87
 1 7 16 40.35 1.72
 1 7 17 7 0.99
 1 7 18 2.96 0.9
 1 7 19 4.22 0.92
 1 7 20 0.99 0.77
 1 8 -20 6.61 0.93
 1 8 -19 9.61 1.02
 1 8 -18 6.69 0.99
 1 8 -17 23.95 1.37
 1 8 -16 8.05 1
 1 8 -15 6.93 0.98
 1 8 -14 16.36 1.17
 1 8 -13 19.41 1.15
 1 8 -12 55.01 1.82
 1 8 -11 24.92 1.18
 1 8 -10 20.61 1.05
 1 8 -9 48.19 1.53
 1 8 -8 292.18 5.82
 1 8 -7 23.2 0.96
 1 8 -6 6.55 0.59
 1 8 -5 53.67 1.43
 1 8 -4 273.36 5.28
 1 8 -3 13.53 0.64
 1 8 -2 424.36 7.9
 1 8 -1 16.16 0.66
 1 8 0 36.41 1.03
 1 8 1 16.94 0.68
 1 8 2 423.24 7.9
 1 8 3 13.18 0.63
 1 8 4 274.74 5.32
 1 8 5 52.67 1.41
 1 8 6 6.06 0.58
 1 8 7 21.87 0.94
 1 8 8 287.7 5.8
 1 8 9 47.04 1.52
 1 8 10 21.39 1.07
 1 8 11 23.86 1.16
 1 8 12 53.61 1.81
 1 8 13 20.38 1.17
 1 8 14 16.79 1.18
 1 8 15 6.7 0.97
 1 8 16 6.22 0.98
 1 8 17 22.96 1.35
 1 8 18 8.48 1.02
 1 8 19 10.44 1.02
 1 8 20 6.34 0.92
 1 9 -19 2.73 0.82
 1 9 -18 11.41 1.09
 1 9 -17 7.08 1.03
 1 9 -16 7.66 1.03
 1 9 -15 20.73 1.31
 1 9 -14 24.76 1.38
 1 9 -13 3.45 0.84
 1 9 -12 56.86 1.89
 1 9 -11 104.49 2.73
 1 9 -10 30.67 1.29
 1 9 -9 86.82 2.3
 1 9 -8 105.74 2.58
 1 9 -7 30.88 1.16
 1 9 -6 6.82 0.64
 1 9 -5 30.9 1.09
 1 9 -4 42.59 1.28
 1 9 -3 60.47 1.55
 1 9 -2 122.93 2.65
 1 9 -1 271.98 5.26
 1 9 0 49.39 1.32
 1 9 1 275.99 5.35
 1 9 2 122.72 2.66
 1 9 3 60.84 1.57
 1 9 4 43.14 1.29
 1 9 5 29.78 1.07
 1 9 6 6.07 0.62
 1 9 7 30.41 1.15
 1 9 8 108.53 2.64
 1 9 9 84.74 2.27
 1 9 10 32.1 1.32
 1 9 11 105.84 2.77
 1 9 12 58.91 1.94
 1 9 13 4.28 0.85
 1 9 14 25.2 1.38
 1 9 15 19.94 1.28
 1 9 16 8.81 1.03
 1 9 17 6.92 1.03
 1 9 18 11 1.07
 1 9 19 3.38 0.84
 1 10 -19 2.23 0.78
 1 10 -18 15.34 1.14
 1 10 -17 2.72 0.9
 1 10 -16 12.62 1.12
 1 10 -15 17.59 1.24
 1 10 -14 8.52 1.02
 1 10 -13 0.46 0.79
 1 10 -12 6.52 0.91
 1 10 -11 16.15 1.06
 1 10 -10 53.05 1.77
 1 10 -9 15.02 0.97
 1 10 -8 41.79 1.46
 1 10 -7 83.16 2.19
 1 10 -6 74.87 2
 1 10 -5 242.92 4.96
 1 10 -4 38.31 1.26
 1 10 -3 153.82 3.32
 1 10 -2 25.91 0.99
 1 10 -1 208.51 4.26
 1 10 0 17.62 0.82
 1 10 1 209.15 4.27
 1 10 2 26.87 1.01
 1 10 3 153.86 3.33
 1 10 4 37.55 1.25
 1 10 5 239.78 4.91
 1 10 6 75.1 2.01
 1 10 7 85.34 2.24
 1 10 8 43.6 1.5
 1 10 9 13.61 0.94
 1 10 10 52.89 1.77
 1 10 11 16.26 1.07
 1 10 12 7.54 0.93
 1 10 13 1.2 0.82
 1 10 14 8.42 1.01
 1 10 15 18.18 1.25
 1 10 16 12.43 1.11
 1 10 17 2.6 0.9
 1 10 18 14.03 1.12
 1 10 19 1.54 0.77
 1 11 -18 12.55 1.06
 1 11 -17 23.91 1.36
 1 11 -16 16.13 1.23
 1 11 -15 28.37 1.48
 1 11 -14 22.52 1.35
 1 11 -13 54.25 1.99
 1 11 -12 9.64 1.02
 1 11 -11 75.92 2.29
 1 11 -10 16.36 1.08
 1 11 -9 63.66 1.98
 1 11 -8 56.82 1.8
 1 11 -7 1.36 0.64
 1 11 -6 12.89 0.86
 1 11 -5 113.51 2.73
 1 11 -4 19.24 0.95
 1 11 -3 24.46 1.04
 1 11 -2 100.63 2.43
 1 11 -1 18.32 0.89
 1 11 0 0.85 0.51
 1 11 1 17.86 0.89
 1 11 2 100.1 2.42
 1 11 3 25.55 1.06
 1 11 4 19.79 0.96
 1 11 5 115.17 2.77
 1 11 6 12.43 0.86
 1 11 7 1.69 0.64
 1 11 8 57.15 1.81
 1 11 9 66.62 2.04
 1 11 10 16.28 1.07
 1 11 11 76.43 2.31
 1 11 12 10.83 1.06
 1 11 13 52.5 1.95
 1 11 14 23.18 1.37
 1 11 15 28.46 1.47
 1 11 16 14.83 1.21
 1 11 17 24.21 1.35
 1 11 18 11.44 1.03
 1 12 -18 10.35 1
 1 12 -17 4.65 0.89
 1 12 -16 15.84 1.2
 1 12 -15 16.28 1.25
 1 12 -14 32.77 1.57
 1 12 -13 17.9 1.26
 1 12 -12 39.77 1.7
 1 12 -11 54.96 1.97
 1 12 -10 16.25 1.14
 1 12 -9 5.62 0.84
 1 12 -8 41.69 1.57
 1 12 -7 9.9 0.88
 1 12 -6 160.14 3.68
 1 12 -5 43.29 1.5
 1 12 -4 5.81 0.72
 1 12 -3 85.22 2.24
 1 12 -2 24.07 1.08
 1 12 -1 8.88 0.75
 1 12 0 7.99 0.73
 1 12 1 9.11 0.76
 1 12 2 23.8 1.07
 1 12 3 84.95 2.24
 1 12 4 5.27 0.7
 1 12 5 42.11 1.49
 1 12 6 167.8 3.83
 1 12 7 9.77 0.88
 1 12 8 42.04 1.58
 1 12 9 7.51 0.87
 1 12 10 14.76 1.13
 1 12 11 53.1 1.94
 1 12 12 39.38 1.7
 1 12 13 17.8 1.24
 1 12 14 31.81 1.54
 1 12 15 13.96 1.2
 1 12 16 15.88 1.2
 1 12 17 5.33 0.9
 1 12 18 9.12 0.99
 1 13 -17 -0.98 0.74
 1 13 -16 5.15 0.92
 1 13 -15 14.8 1.2
 1 13 -14 9.72 1.1
 1 13 -13 14.88 1.18
 1 13 -12 17.44 1.25
 1 13 -11 12.35 1.12
 1 13 -10 63.14 2.13
 1 13 -9 23.36 1.33
 1 13 -8 68.87 2.15
 1 13 -7 4.9 0.8
 1 13 -6 47.95 1.69
 1 13 -5 1.77 0.7
 1 13 -4 15.92 1
 1 13 -3 74.4 2.12
 1 13 -2 80.59 2.22
 1 13 -1 28.54 1.22
 1 13 0 15.98 0.96
 1 13 1 28.33 1.21
 1 13 2 82.87 2.26
 1 13 3 75.61 2.14
 1 13 4 15.97 0.99
 1 13 5 0.78 0.68
 1 13 6 48.14 1.69
 1 13 7 3.21 0.77
 1 13 8 66.62 2.11
 1 13 9 24.84 1.35
 1 13 10 64.23 2.15
 1 13 11 12.67 1.11
 1 13 12 15.85 1.2
 1 13 13 15.35 1.19
 1 13 14 10.37 1.1
 1 13 15 14.86 1.18
 1 13 16 6.26 0.94
 1 13 17 0.68 0.76
 1 14 -16 5.33 0.88
 1 14 -15 21.87 1.3
 1 14 -14 0.74 0.85
 1 14 -13 12.79 1.17
 1 14 -12 0.77 0.83
 1 14 -11 1.56 0.87
 1 14 -10 6.69 0.99
 1 14 -9 16.44 1.21
 1 14 -8 12.01 1.08
 1 14 -7 46.23 1.78
 1 14 -6 12.7 1.01
 1 14 -5 30.37 1.37
 1 14 -4 120.4 3.05
 1 14 -3 31.58 1.37
 1 14 -2 1.06 0.69
 1 14 -1 6.03 0.79
 1 14 0 59.4 1.88
 1 14 1 6.48 0.8
 1 14 2 1.59 0.69
 1 14 3 31.99 1.37
 1 14 4 121.83 3.09
 1 14 5 28.09 1.33
 1 14 6 13.77 1.03
 1 14 7 44.57 1.75
 1 14 8 12.76 1.1
 1 14 9 17.12 1.22
 1 14 10 7.17 1
 1 14 11 2.19 0.86
 1 14 12 0.38 0.83
 1 14 13 13.7 1.19
 1 14 14 0.4 0.85
 1 14 15 22.54 1.32
 1 14 16 5.93 0.89
 1 15 -15 1.46 0.77
 1 15 -14 2.09 0.85
 1 15 -13 5.91 0.99
 1 15 -12 16.18 1.25
 1 15 -11 10.14 1.07
 1 15 -10 20.99 1.33
 1 15 -9 27.72 1.46
 1 15 -8 15.33 1.19
 1 15 -7 -0.24 0.8
 1 15 -6 12.76 1.09
 1 15 -5 28.75 1.43
 1 15 -4 48.65 1.77
 1 15 -3 4.21 0.82
 1 15 -2 2.85 0.78
 1 15 -1 49.86 1.77
 1 15 0 5.39 0.84
 1 15 1 49.9 1.76
 1 15 2 2.61 0.77
 1 15 3 4.07 0.82
 1 15 4 47.35 1.75
 1 15 5 29.05 1.43
 1 15 6 12.08 1.07
 1 15 7 0.52 0.81
 1 15 8 16.37 1.21
 1 15 9 28.67 1.49
 1 15 10 20.58 1.32
 1 15 11 10.39 1.07
 1 15 12 16.29 1.24
 1 15 13 6.74 1
 1 15 14 1.63 0.85
 1 15 15 -0.28 0.74
 1 16 -14 9.47 0.96
 1 16 -13 1.42 0.81
 1 16 -12 5.31 0.96
 1 16 -11 3.21 0.91
 1 16 -10 18.67 1.26
 1 16 -9 1.97 0.88
 1 16 -8 4.37 0.93
 1 16 -7 10.28 1.07
 1 16 -6 11.1 1.09
 1 16 -5 1.56 0.84
 1 16 -4 8.35 1.01
 1 16 -3 9.22 1.03
 1 16 -2 27.87 1.43
 1 16 -1 6.19 0.95
 1 16 0 17.87 1.2
 1 16 1 6.38 0.94
 1 16 2 28.57 1.45
 1 16 3 7.83 1
 1 16 4 7.79 1
 1 16 5 1.89 0.86
 1 16 6 10.68 1.08
 1 16 7 9.32 1.04
 1 16 8 3.48 0.92
 1 16 9 1.71 0.87
 1 16 10 18.62 1.25
 1 16 11 3.79 0.93
 1 16 12 6.41 0.98
 1 16 13 0.84 0.82
 1 16 14 7.83 0.94
 1 17 -13 0.8 0.75
 1 17 -12 -0.16 0.77
 1 17 -11 12.55 1.12
 1 17 -10 -0.31 0.83
 1 17 -9 4.84 0.98
 1 17 -8 6.6 0.99
 1 17 -7 2.56 0.88
 1 17 -6 0.14 0.83
 1 17 -5 7.14 1
 1 17 -4 4.06 0.93
 1 17 -3 14.14 1.17
 1 17 -2 4.28 0.92
 1 17 -1 45 1.82
 1 17 0 4.41 0.94
 1 17 1 44.89 1.81
 1 17 2 4.36 0.93
 1 17 3 12.66 1.13
 1 17 4 4.46 0.92
 1 17 5 6.93 1
 1 17 6 1.42 0.85
 1 17 7 0.64 0.85
 1 17 8 7.21 1
 1 17 9 4.59 0.96
 1 17 10 -0.51 0.82
 1 17 11 12.37 1.11
 1 17 12 -0.52 0.77
 1 17 13 0.47 0.74
 1 18 -12 2.16 0.81
 1 18 -11 2.52 0.82
 1 18 -10 3.12 0.87
 1 18 -9 14.02 1.15
 1 18 -8 2.54 0.9
 1 18 -7 1.07 0.89
 1 18 -6 1.47 0.85
 1 18 -5 19.45 1.27
 1 18 -4 12.88 1.14
 1 18 -3 6.16 0.99
 1 18 -2 2.99 0.9
 1 18 -1 14.37 1.19
 1 18 0 0.3 0.84
 1 18 1 15.81 1.21
 1 18 2 3.29 0.91
 1 18 3 6.82 1
 1 18 4 12.89 1.13
 1 18 5 17.95 1.24
 1 18 6 1.22 0.84
 1 18 7 1.26 0.9
 1 18 8 2.59 0.9
 1 18 9 13.62 1.14
 1 18 10 4.52 0.89
 1 18 11 2.36 0.81
 1 18 12 3.14 0.84
 1 19 -10 2.18 0.79
 1 19 -9 9.87 0.99
 1 19 -8 10.56 1.05
 1 19 -7 1.25 0.84
 1 19 -6 16.13 1.22
 1 19 -5 5.55 0.97
 1 19 -4 13.52 1.19
 1 19 -3 3.21 0.92
 1 19 -2 9.23 1.08
 1 19 -1 1.06 0.84
 1 19 0 0.98 0.83
 1 19 1 2.37 0.87
 1 19 2 8.27 1.08
 1 19 3 2.18 0.9
 1 19 4 14.14 1.2
 1 19 5 5.71 0.99
 1 19 6 17.04 1.23
 1 19 7 1.11 0.83
 1 19 8 11.15 1.06
 1 19 9 8.25 0.98
 1 19 10 3.09 0.8
 1 20 -8 4.19 0.87
 1 20 -7 0.43 0.77
 1 20 -6 1.54 0.83
 1 20 -5 10.17 1.03
 1 20 -4 3.76 0.89
 1 20 -3 7.98 1.02
 1 20 -2 12.93 1.12
 1 20 -1 11.57 1.12
 1 20 0 14.59 1.18
 1 20 1 11.48 1.11
 1 20 2 11.76 1.1
 1 20 3 9.26 1.02
 1 20 4 5.03 0.92
 1 20 5 9.74 1.04
 1 20 6 1.8 0.82
 1 20 7 1.51 0.78
 1 20 8 4.54 0.87
 1 21 -5 10.52 1.01
 1 21 -4 2.3 0.79
 1 21 -3 2.56 0.8
 1 21 -2 0.74 0.78
 1 21 -1 2.93 0.83
 1 21 0 0.31 0.78
 1 21 1 2.55 0.83
 1 21 2 0.88 0.78
 1 21 3 1.83 0.8
 1 21 4 1.61 0.79
 1 21 5 9.73 0.99
 2 0 0 387.15 6.97
 2 0 1 1424.77 25.53
 2 0 2 2243.65 39.09
 2 0 3 766.22 13.83
 2 0 4 209.28 3.85
 2 0 5 37.88 0.91
 2 0 6 43.32 1.05
 2 0 7 255.44 4.8
 2 0 8 31.74 0.95
 2 0 9 5.34 0.49
 2 0 10 0.51 0.45
 2 0 11 71.05 1.88
 2 0 12 5.08 0.66
 2 0 13 5.04 0.73
 2 0 14 0.71 0.65
 2 0 15 0.11 0.68
 2 0 16 1.07 0.77
 2 0 17 17.55 1.23
 2 0 18 28.31 1.47
 2 0 19 0.17 0.84
 2 0 20 9.56 1.04
 2 0 21 0.74 0.76
 2 1 -21 0.31 0.75
 2 1 -20 6.33 0.96
 2 1 -19 57.35 2.09
 2 1 -18 4.98 0.95
 2 1 -17 2.55 0.86
 2 1 -16 5.92 0.91
 2 1 -15 3.02 0.75
 2 1 -14 7.68 0.83
 2 1 -13 228.59 4.83
 2 1 -12 55.91 1.68
 2 1 -11 7.81 0.67
 2 1 -10 25.92 0.98
 2 1 -9 140.37 2.93
 2 1 -8 112.5 2.38
 2 1 -7 145.12 2.89
 2 1 -6 265.22 4.94
 2 1 -5 866.55 15.72
 2 1 -4 897.18 16.25
 2 1 -3 607.19 10.99
 2 1 -2 284.6 5.14
 2 1 -1 533.12 9.63
 2 1 0 403.56 7.31
 2 1 1 538.04 9.76
 2 1 2 279 5.04
 2 1 3 599.85 10.91
 2 1 4 894.1 16.22
 2 1 5 856.84 15.53
 2 1 6 264.21 4.92
 2 1 7 144.09 2.88
 2 1 8 112.96 2.39
 2 1 9 139.11 2.91
 2 1 10 25.86 0.98
 2 1 11 7.67 0.67
 2 1 12 57.62 1.71
 2 1 13 224.99 4.77
 2 1 14 7.66 0.83
 2 1 15 2.86 0.76
 2 1 16 7.01 0.93
 2 1 17 2.59 0.88
 2 1 18 4.93 0.94
 2 1 19 56.05 2.07
 2 1 20 6.78 0.98
 2 1 21 0.04 0.76
 2 2 -21 4.56 0.84
 2 2 -20 2.02 0.84
 2 2 -19 30.63 1.56
 2 2 -18 26.38 1.44
 2 2 -17 15.24 1.19
 2 2 -16 6.19 0.93
 2 2 -15 2.28 0.75
 2 2 -14 82 2.3
 2 2 -13 46.39 1.58
 2 2 -12 45.89 1.49
 2 2 -11 81.14 2.07
 2 2 -10 28.89 1.05
 2 2 -9 40.55 1.17
 2 2 -8 72.81 1.69
 2 2 -7 586.04 10.58
 2 2 -6 19.97 0.65
 2 2 -5 77.7 1.63
 2 2 -4 567.52 10.22
 2 2 -3 1125.54 20.29
 2 2 -2 99.15 1.89
 2 2 -1 1724.17 30.9
 2 2 0 894.18 16.17
 2 2 1 1730.32 31.1
 2 2 2 98.93 1.89
 2 2 3 1116.04 20.25
 2 2 4 570.7 10.31
 2 2 5 78.3 1.64
 2 2 6 20.32 0.66
 2 2 7 584.29 10.55
 2 2 8 72.52 1.69
 2 2 9 40.73 1.18
 2 2 10 28.96 1.05
 2 2 11 80.98 2.07
 2 2 12 45.74 1.49
 2 2 13 46.05 1.57
 2 2 14 80.72 2.29
 2 2 15 2.69 0.75
 2 2 16 5.4 0.92
 2 2 17 15.72 1.18
 2 2 18 25.77 1.42
 2 2 19 31.02 1.57
 2 2 20 1.77 0.84
 2 2 21 4.19 0.83
 2 3 -21 3.09 0.8
 2 3 -20 1.02 0.82
 2 3 -19 12.61 1.15
 2 3 -18 13.78 1.14
 2 3 -17 21.96 1.34
 2 3 -16 18.6 1.24
 2 3 -15 12.49 1
 2 3 -14 6.01 0.8
 2 3 -13 19.97 1.06
 2 3 -12 10.03 0.8
 2 3 -11 10.35 0.75
 2 3 -10 27.38 1.03
 2 3 -9 74.6 1.8
 2 3 -8 28.74 0.92
 2 3 -7 46.97 1.2
 2 3 -6 115.77 2.35
 2 3 -5 99.23 2.02
 2 3 -4 9.29 0.41
 2 3 -3 100.36 1.98
 2 3 -2 1077.58 19.6
 2 3 -1 1496.5 26.52
 2 3 0 274.99 4.97
 2 3 1 1488.91 26.46
 2 3 2 1090.9 19.72
 2 3 3 99.34 1.96
 2 3 4 9.37 0.41
 2 3 5 99.27 2.03
 2 3 6 115.07 2.35
 2 3 7 46.91 1.2
 2 3 8 28.42 0.92
 2 3 9 73.38 1.78
 2 3 10 26.27 1.02
 2 3 11 10.38 0.75
 2 3 12 9.8 0.79
 2 3 13 18.8 1.04
 2 3 14 5.77 0.8
 2 3 15 12.59 1.01
 2 3 16 19.64 1.26
 2 3 17 23 1.36
 2 3 18 11.43 1.1
 2 3 19 12.38 1.15
 2 3 20 1.72 0.84
 2 3 21 2.56 0.8
 2 4 -21 7.19 0.9
 2 4 -20 5.73 0.93
 2 4 -19 -0.04 0.82
 2 4 -18 23.53 1.38
 2 4 -17 12.49 1.12
 2 4 -16 12.37 1.1
 2 4 -15 15.93 1.12
 2 4 -14 138.47 3.36
 2 4 -13 44.21 1.56
 2 4 -12 51.29 1.63
 2 4 -11 26.86 1.1
 2 4 -10 104.22 2.45
 2 4 -9 8.25 0.62
 2 4 -8 78.95 1.84
 2 4 -7 8.83 0.52
 2 4 -6 236.39 4.48
 2 4 -5 467.99 8.44
 2 4 -4 619.65 11.15
 2 4 -3 282.45 5.17
 2 4 -2 67.3 1.4
 2 4 -1 889.75 16.05
 2 4 0 66.3 1.37
 2 4 1 903.78 16.33
 2 4 2 67.91 1.42
 2 4 3 292.81 5.36
 2 4 4 622.14 11.25
 2 4 5 467.06 8.47
 2 4 6 243.47 4.61
 2 4 7 8.04 0.51
 2 4 8 77.56 1.82
 2 4 9 8.43 0.62
 2 4 10 107.82 2.52
 2 4 11 26.49 1.1
 2 4 12 52.66 1.66
 2 4 13 45.28 1.58
 2 4 14 138.44 3.36
 2 4 15 16.81 1.15
 2 4 16 13.41 1.11
 2 4 17 12.93 1.13
 2 4 18 22.95 1.37
 2 4 19 1.27 0.83
 2 4 20 6.59 0.97
 2 4 21 6.89 0.9
 2 5 -21 0.27 0.77
 2 5 -20 27.85 1.4
 2 5 -19 3.82 0.91
 2 5 -18 10.91 1.07
 2 5 -17 16.72 1.23
 2 5 -16 18.18 1.24
 2 5 -15 6.4 0.91
 2 5 -14 7.74 0.87
 2 5 -13 10.65 0.88
 2 5 -12 37.02 1.39
 2 5 -11 231.19 4.79
 2 5 -10 105.56 2.51
 2 5 -9 3.69 0.55
 2 5 -8 284.71 5.46
 2 5 -7 34.46 1.03
 2 5 -6 390.09 7.18
 2 5 -5 429.23 7.82
 2 5 -4 197.85 3.77
 2 5 -3 134.93 2.64
 2 5 -2 613.76 11.09
 2 5 -1 390.04 7.05
 2 5 0 475.69 8.62
 2 5 1 386.29 7
 2 5 2 608.67 11.04
 2 5 3 130.89 2.59
 2 5 4 196.42 3.76
 2 5 5 419.98 7.7
 2 5 6 382.38 7.09
 2 5 7 33.63 1.02
 2 5 8 289.18 5.57
 2 5 9 3.25 0.54
 2 5 10 103.14 2.47
 2 5 11 232.6 4.84
 2 5 12 37.28 1.4
 2 5 13 9.47 0.87
 2 5 14 7.93 0.88
 2 5 15 5.62 0.89
 2 5 16 18.2 1.25
 2 5 17 18.58 1.25
 2 5 18 10.49 1.06
 2 5 19 4.08 0.91
 2 5 20 27.37 1.39
 2 5 21 0.35 0.77
 2 6 -20 4.71 0.88
 2 6 -19 1.66 0.86
 2 6 -18 10.58 1.06
 2 6 -17 21.58 1.34
 2 6 -16 22.74 1.35
 2 6 -15 5.83 0.93
 2 6 -14 13.8 1.03
 2 6 -13 7.8 0.85
 2 6 -12 48.25 1.62
 2 6 -11 10.41 0.82
 2 6 -10 53.98 1.62
 2 6 -9 93.57 2.26
 2 6 -8 178.34 3.69
 2 6 -7 26.1 0.91
 2 6 -6 206.04 4.03
 2 6 -5 156.53 3.12
 2 6 -4 618.99 11.15
 2 6 -3 324.69 5.98
 2 6 -2 637.49 11.49
 2 6 -1 122.66 2.45
 2 6 0 1236.9 22.36
 2 6 1 123.67 2.47
 2 6 2 648.69 11.75
 2 6 3 323.96 5.99
 2 6 4 607.09 10.98
 2 6 5 156.66 3.14
 2 6 6 206.96 4.07
 2 6 7 26.4 0.92
 2 6 8 179.83 3.73
 2 6 9 91.56 2.24
 2 6 10 53.5 1.61
 2 6 11 11.4 0.84
 2 6 12 48.34 1.63
 2 6 13 7.81 0.85
 2 6 14 13.8 1.04
 2 6 15 5.51 0.93
 2 6 16 22.52 1.35
 2 6 17 23.14 1.36
 2 6 18 10.75 1.07
 2 6 19 2.2 0.87
 2 6 20 5.17 0.89
 2 7 -20 5.49 0.88
 2 7 -19 4.41 0.93
 2 7 -18 14.83 1.21
 2 7 -17 3.05 0.89
 2 7 -16 42.01 1.75
 2 7 -15 11.88 1.1
 2 7 -14 46.21 1.77
 2 7 -13 7.74 0.87
 2 7 -12 11.57 0.91
 2 7 -11 62.08 1.86
 2 7 -10 68.7 1.93
 2 7 -9 192.05 4.04
 2 7 -8 94.26 2.26
 2 7 -7 134.76 2.92
 2 7 -6 145.7 3.03
 2 7 -5 487.61 8.93
 2 7 -4 297.71 5.6
 2 7 -3 723.62 13.06
 2 7 -2 498.8 9.05
 2 7 -1 516.53 9.34
 2 7 0 24.86 0.78
 2 7 1 518.26 9.38
 2 7 2 501.21 9.1
 2 7 3 711.54 12.89
 2 7 4 296.12 5.59
 2 7 5 482.92 8.9
 2 7 6 145.71 3.04
 2 7 7 133.74 2.92
 2 7 8 94.65 2.28
 2 7 9 185.12 3.95
 2 7 10 69.15 1.94
 2 7 11 60.52 1.84
 2 7 12 11.98 0.92
 2 7 13 6.81 0.85
 2 7 14 46.69 1.79
 2 7 15 12.7 1.09
 2 7 16 41.05 1.74
 2 7 17 2.56 0.86
 2 7 18 16.13 1.22
 2 7 19 6.35 0.95
 2 7 20 6.95 0.9
 2 8 -20 1.27 0.8
 2 8 -19 36.48 1.59
 2 8 -18 11.74 1.11
 2 8 -17 18.76 1.26
 2 8 -16 12.7 1.14
 2 8 -15 14.78 1.16
 2 8 -14 2.44 0.83
 2 8 -13 8.29 0.9
 2 8 -12 16.75 1.05
 2 8 -11 219.99 4.73
 2 8 -10 278.16 5.67
 2 8 -9 106.67 2.59
 2 8 -8 64.79 1.78
 2 8 -7 21.54 0.93
 2 8 -6 57.58 1.56
 2 8 -5 40.1 1.18
 2 8 -4 35.59 1.07
 2 8 -3 262.6 5.01
 2 8 -2 479.16 8.77
 2 8 -1 16.72 0.69
 2 8 0 1171.55 21.16
 2 8 1 17.05 0.69
 2 8 2 482.24 8.83
 2 8 3 261.84 5.03
 2 8 4 36.18 1.09
 2 8 5 40.02 1.18
 2 8 6 55.89 1.53
 2 8 7 21.55 0.94
 2 8 8 64.45 1.79
 2 8 9 104.48 2.56
 2 8 10 285.04 5.83
 2 8 11 217.47 4.71
 2 8 12 16.74 1.05
 2 8 13 8.29 0.9
 2 8 14 3.68 0.86
 2 8 15 14.81 1.16
 2 8 16 13.38 1.15
 2 8 17 18.36 1.24
 2 8 18 12.48 1.12
 2 8 19 38.37 1.62
 2 8 20 1.34 0.8
 2 9 -19 1.36 0.8
 2 9 -18 9.8 1.06
 2 9 -17 36.11 1.66
 2 9 -16 39.47 1.7
 2 9 -15 7.96 1.02
 2 9 -14 28.83 1.47
 2 9 -13 27.18 1.39
 2 9 -12 26.84 1.31
 2 9 -11 13.96 0.99
 2 9 -10 11.83 0.9
 2 9 -9 174.83 3.85
 2 9 -8 91.36 2.32
 2 9 -7 101.86 2.46
 2 9 -6 115.48 2.65
 2 9 -5 201.09 4.12
 2 9 -4 146.56 3.13
 2 9 -3 257.12 4.99
 2 9 -2 90.78 2.07
 2 9 -1 78.4 1.84
 2 9 0 44.64 1.24
 2 9 1 77.04 1.82
 2 9 2 90.75 2.08
 2 9 3 256.67 5
 2 9 4 146.05 3.13
 2 9 5 195.02 4.02
 2 9 6 113.15 2.62
 2 9 7 100.3 2.44
 2 9 8 90.6 2.32
 2 9 9 172.31 3.83
 2 9 10 11.75 0.91
 2 9 11 12.66 0.96
 2 9 12 26.65 1.3
 2 9 13 26.16 1.38
 2 9 14 30.46 1.49
 2 9 15 7.87 1.01
 2 9 16 38.28 1.67
 2 9 17 34.06 1.61
 2 9 18 9.01 1.04
 2 9 19 0.83 0.79
 2 10 -19 3.75 0.86
 2 10 -18 14.53 1.14
 2 10 -17 5.13 0.96
 2 10 -16 8.9 1.02
 2 10 -15 3.09 0.9
 2 10 -14 11.28 1.09
 2 10 -13 7.76 0.99
 2 10 -12 87.31 2.56
 2 10 -11 1.5 0.71
 2 10 -10 65.1 1.99
 2 10 -9 48.67 1.64
 2 10 -8 0.56 0.62
 2 10 -7 92.16 2.35
 2 10 -6 22.69 1.03
 2 10 -5 61.87 1.73
 2 10 -4 246.49 4.94
 2 10 -3 585.91 10.82
 2 10 -2 42.74 1.32
 2 10 -1 31.61 1.1
 2 10 0 371.89 7.07
 2 10 1 31.64 1.1
 2 10 2 42.19 1.31
 2 10 3 589.23 10.9
 2 10 4 249.9 5.02
 2 10 5 62.16 1.74
 2 10 6 24.01 1.05
 2 10 7 92.27 2.36
 2 10 8 0.3 0.62
 2 10 9 48.53 1.64
 2 10 10 65.88 2.02
 2 10 11 0.69 0.71
 2 10 12 85.97 2.55
 2 10 13 6.71 0.98
 2 10 14 12.49 1.11
 2 10 15 3.62 0.9
 2 10 16 8.55 1.02
 2 10 17 4.58 0.93
 2 10 18 14.59 1.13
 2 10 19 3.09 0.84
 2 11 -18 5.39 0.87
 2 11 -17 19.07 1.24
 2 11 -16 7.36 1.02
 2 11 -15 1.99 0.86
 2 11 -14 12.08 1.12
 2 11 -13 2.07 0.85
 2 11 -12 7.71 0.99
 2 11 -11 26.94 1.39
 2 11 -10 61.19 1.97
 2 11 -9 37.25 1.47
 2 11 -8 62.15 1.91
 2 11 -7 19.58 1.05
 2 11 -6 132.69 3.1
 2 11 -5 101.34 2.5
 2 11 -4 77.62 2.06
 2 11 -3 33.11 1.22
 2 11 -2 275.83 5.5
 2 11 -1 29.38 1.12
 2 11 0 82.56 2.09
 2 11 1 29.21 1.12
 2 11 2 274.35 5.49
 2 11 3 32.54 1.2
 2 11 4 78.79 2.07
 2 11 5 103.01 2.54
 2 11 6 134.38 3.14
 2 11 7 19.19 1.04
 2 11 8 63.64 1.94
 2 11 9 35.67 1.44
 2 11 10 60.73 1.96
 2 11 11 26.47 1.37
 2 11 12 8.26 1
 2 11 13 2.85 0.87
 2 11 14 10.71 1.09
 2 11 15 0.4 0.84
 2 11 16 8.68 1.04
 2 11 17 21.06 1.29
 2 11 18 4.27 0.85
 2 12 -17 3.95 0.87
 2 12 -16 6.86 0.99
 2 12 -15 9.44 1.1
 2 12 -14 4.26 0.92
 2 12 -13 2.99 0.9
 2 12 -12 9.93 1.05
 2 12 -11 9.99 1.04
 2 12 -10 43.02 1.72
 2 12 -9 17.54 1.12
 2 12 -8 8.13 0.87
 2 12 -7 76.18 2.18
 2 12 -6 2.83 0.7
 2 12 -5 75.71 2.11
 2 12 -4 14.03 0.91
 2 12 -3 117.12 2.81
 2 12 -2 15.27 0.9
 2 12 -1 23.87 1.07
 2 12 0 0.31 0.55
 2 12 1 23.11 1.06
 2 12 2 14.21 0.89
 2 12 3 120.12 2.86
 2 12 4 13.88 0.9
 2 12 5 77.37 2.15
 2 12 6 2.79 0.69
 2 12 7 76.41 2.2
 2 12 8 7.69 0.87
 2 12 9 19.2 1.14
 2 12 10 43.33 1.72
 2 12 11 8.89 1.02
 2 12 12 10.34 1.06
 2 12 13 2.93 0.9
 2 12 14 4.21 0.93
 2 12 15 9.76 1.1
 2 12 16 6.65 0.99
 2 12 17 3.58 0.87
 2 13 -17 12.6 1.01
 2 13 -16 4.5 0.89
 2 13 -15 26.2 1.43
 2 13 -14 9.28 1.08
 2 13 -13 16.04 1.22
 2 13 -12 23.36 1.37
 2 13 -11 4.11 0.9
 2 13 -10 0.33 0.8
 2 13 -9 18.66 1.21
 2 13 -8 6.12 0.85
 2 13 -7 1.4 0.73
 2 13 -6 9.29 0.88
 2 13 -5 60.9 1.9
 2 13 -4 49.42 1.67
 2 13 -3 31.01 1.3
 2 13 -2 35.7 1.38
 2 13 -1 62.83 1.88
 2 13 0 18.68 1.02
 2 13 1 61.4 1.86
 2 13 2 34.38 1.35
 2 13 3 32.08 1.32
 2 13 4 50.2 1.68
 2 13 5 62.7 1.94
 2 13 6 9.49 0.89
 2 13 7 1.77 0.73
 2 13 8 7.48 0.88
 2 13 9 16.52 1.15
 2 13 10 0.32 0.8
 2 13 11 1.04 0.86
 2 13 12 25.01 1.41
 2 13 13 16.26 1.22
 2 13 14 8.03 1.05
 2 13 15 25.77 1.42
 2 13 16 3.62 0.88
 2 13 17 12.39 1.01
 2 14 -16 1.38 0.78
 2 14 -15 8.92 1.02
 2 14 -14 3.96 0.94
 2 14 -13 5.19 0.96
 2 14 -12 2.13 0.88
 2 14 -11 31.26 1.54
 2 14 -10 8.97 1.05
 2 14 -9 6.97 0.98
 2 14 -8 3.58 0.87
 2 14 -7 34.26 1.54
 2 14 -6 1.08 0.74
 2 14 -5 21.68 1.19
 2 14 -4 25.48 1.26
 2 14 -3 14.73 1.01
 2 14 -2 11.58 0.93
 2 14 -1 18.54 1.08
 2 14 0 23.94 1.19
 2 14 1 19.22 1.1
 2 14 2 12.25 0.95
 2 14 3 14.42 1
 2 14 4 24.15 1.23
 2 14 5 21.08 1.17
 2 14 6 1.09 0.74
 2 14 7 34.83 1.55
 2 14 8 3.17 0.86
 2 14 9 5.93 0.94
 2 14 10 8.67 1.03
 2 14 11 30.11 1.52
 2 14 12 1.87 0.88
 2 14 13 5.55 0.99
 2 14 14 4.16 0.94
 2 14 15 9.6 1.03
 2 14 16 0.2 0.77
 2 15 -15 7.42 0.93
 2 15 -14 0.38 0.81
 2 15 -13 0.4 0.83
 2 15 -12 6.6 1.02
 2 15 -11 3.05 0.9
 2 15 -10 11.65 1.12
 2 15 -9 14.59 1.19
 2 15 -8 2.52 0.89
 2 15 -7 1.43 0.85
 2 15 -6 24.55 1.36
 2 15 -5 2.62 0.83
 2 15 -4 8.39 0.96
 2 15 -3 3.56 0.79
 2 15 -2 6.42 0.86
 2 15 -1 10.82 0.96
 2 15 0 5.9 0.85
 2 15 1 11.08 0.96
 2 15 2 6.59 0.86
 2 15 3 3.88 0.8
 2 15 4 9 0.98
 2 15 5 0.87 0.81
 2 15 6 24.97 1.37
 2 15 7 2.66 0.88
 2 15 8 2.81 0.88
 2 15 9 14.9 1.19
 2 15 10 10.61 1.1
 2 15 11 3.65 0.9
 2 15 12 7.37 1.03
 2 15 13 0.38 0.83
 2 15 14 -0.02 0.79
 2 15 15 7.87 0.93
 2 16 -14 3.11 0.81
 2 16 -13 3.65 0.89
 2 16 -12 16.29 1.2
 2 16 -11 10.08 1.09
 2 16 -10 6.08 0.96
 2 16 -9 2.63 0.88
 2 16 -8 2.15 0.88
 2 16 -7 11.53 1.11
 2 16 -6 2.85 0.86
 2 16 -5 17.69 1.24
 2 16 -4 21.65 1.31
 2 16 -3 34.13 1.57
 2 16 -2 6.31 0.96
 2 16 -1 6.55 0.94
 2 16 0 17.36 1.21
 2 16 1 6.23 0.94
 2 16 2 6.63 0.95
 2 16 3 32.92 1.53
 2 16 4 21.78 1.33
 2 16 5 17.38 1.23
 2 16 6 1.74 0.85
 2 16 7 11.16 1.1
 2 16 8 2.86 0.89
 2 16 9 1.74 0.88
 2 16 10 6.38 0.97
 2 16 11 8.05 1.04
 2 16 12 14.68 1.17
 2 16 13 2.75 0.87
 2 16 14 2.64 0.8
 2 17 -13 5.09 0.86
 2 17 -12 0.01 0.78
 2 17 -11 1.44 0.82
 2 17 -10 14.7 1.18
 2 17 -9 6.35 1.01
 2 17 -8 10.45 1.09
 2 17 -7 6.99 1
 2 17 -6 2.52 0.88
 2 17 -5 10.13 1.07
 2 17 -4 8.63 1.04
 2 17 -3 2.18 0.88
 2 17 -2 19.22 1.28
 2 17 -1 23.21 1.37
 2 17 0 -0.33 0.82
 2 17 1 23.45 1.37
 2 17 2 17.08 1.23
 2 17 3 2.44 0.88
 2 17 4 9.19 1.05
 2 17 5 10.24 1.07
 2 17 6 2.73 0.88
 2 17 7 6.06 0.96
 2 17 8 11.05 1.09
 2 17 9 4.21 0.96
 2 17 10 14.94 1.19
 2 17 11 1.77 0.84
 2 17 12 0.78 0.77
 2 17 13 4.85 0.84
 2 18 -11 -0.01 0.76
 2 18 -10 9.31 1.02
 2 18 -9 1.13 0.84
 2 18 -8 0.68 0.85
 2 18 -7 9.23 1.08
 2 18 -6 4.78 0.98
 2 18 -5 1.57 0.84
 2 18 -4 0.28 0.83
 2 18 -3 2.57 0.88
 2 18 -2 4.34 0.91
 2 18 -1 10.15 1.07
 2 18 0 2.14 0.88
 2 18 1 9.91 1.08
 2 18 2 2.85 0.88
 2 18 3 4.06 0.91
 2 18 4 0.47 0.82
 2 18 5 0.29 0.83
 2 18 6 4.16 0.96
 2 18 7 9.97 1.08
 2 18 8 1.05 0.86
 2 18 9 0.76 0.83
 2 18 10 8.64 1
 2 18 11 -0.08 0.76
 2 19 -10 3.38 0.86
 2 19 -9 5.26 0.89
 2 19 -8 8.55 0.99
 2 19 -7 3.56 0.89
 2 19 -6 1.97 0.87
 2 19 -5 1.4 0.86
 2 19 -4 2.82 0.91
 2 19 -3 2.36 0.9
 2 19 -2 12.14 1.14
 2 19 -1 6.09 1
 2 19 0 0.82 0.86
 2 19 1 6.07 1
 2 19 2 10.19 1.1
 2 19 3 3.23 0.92
 2 19 4 1.64 0.89
 2 19 5 1.87 0.86
 2 19 6 3.97 0.9
 2 19 7 3.13 0.89
 2 19 8 8.03 0.98
 2 19 9 5.84 0.9
 2 19 10 4.23 0.87
 2 20 -8 0.62 0.79
 2 20 -7 2.82 0.81
 2 20 -6 1.66 0.8
 2 20 -5 2.37 0.84
 2 20 -4 14.8 1.14
 2 20 -3 0.95 0.83
 2 20 -2 9.59 1.05
 2 20 -1 6.3 0.97
 2 20 0 4.36 0.93
 2 20 1 4.72 0.95
 2 20 2 9.05 1.02
 2 20 3 1.35 0.83
 2 20 4 14.72 1.14
 2 20 5 1.82 0.82
 2 20 6 0.88 0.78
 2 20 7 2.26 0.8
 2 20 8 0.45 0.76
 2 21 -4 -0.67 0.73
 2 21 -3 -0.53 0.75
 2 21 -2 4.48 0.85
 2 21 -1 -0.08 0.76
 2 21 0 -0.12 0.76
 2 21 1 0.14 0.76
 2 21 2 4.32 0.86
 2 21 3 0 0.74
 2 21 4 -0.62 0.73
 3 0 1 212.77 3.83
 3 0 2 2942.81 52.11
 3 0 3 649.74 11.67
 3 0 4 288.92 5.22
 3 0 5 143 2.75
 3 0 6 335.4 6.12
 3 0 7 1348.93 24.14
 3 0 8 187.77 3.68
 3 0 9 120.63 2.58
 3 0 10 33.04 1.13
 3 0 11 110.62 2.59
 3 0 12 2.43 0.62
 3 0 13 57.19 1.78
 3 0 14 1.26 0.69
 3 0 15 61.52 1.98
 3 0 16 0.4 0.79
 3 0 17 128.5 3.35
 3 0 18 6.21 0.98
 3 0 19 51.15 1.96
 3 0 20 2.89 0.88
 3 0 21 30.4 1.4
 3 1 -21 10.87 1
 3 1 -20 9.87 1.05
 3 1 -19 6.71 1.03
 3 1 -18 5.31 0.97
 3 1 -17 42.8 1.77
 3 1 -16 55.89 2
 3 1 -15 2.51 0.76
 3 1 -14 90.73 2.46
 3 1 -13 193.56 4.2
 3 1 -12 301.17 5.98
 3 1 -11 227.8 4.62
 3 1 -10 35.97 1.18
 3 1 -9 85.18 1.96
 3 1 -8 458.98 8.34
 3 1 -7 89.16 1.92
 3 1 -6 141.13 2.77
 3 1 -5 76.95 1.61
 3 1 -4 199.07 3.67
 3 1 -3 190.29 3.48
 3 1 -2 5.68 0.31
 3 1 -1 4900.6 86.37
 3 1 0 4.89 0.29
 3 1 1 4910.22 86.79
 3 1 2 5.05 0.29
 3 1 3 191.65 3.51
 3 1 4 201.29 3.71
 3 1 5 75.95 1.6
 3 1 6 141.86 2.78
 3 1 7 90.53 1.94
 3 1 8 463.57 8.42
 3 1 9 86.03 1.98
 3 1 10 37.27 1.21
 3 1 11 230.45 4.67
 3 1 12 299.5 5.95
 3 1 13 198.49 4.28
 3 1 14 90.37 2.45
 3 1 15 2.38 0.75
 3 1 16 55.99 2
 3 1 17 43.89 1.79
 3 1 18 6.36 0.99
 3 1 19 6.3 1.02
 3 1 20 9.95 1.05
 3 1 21 10.13 0.99
 3 2 -21 4.53 0.84
 3 2 -20 16.56 1.19
 3 2 -19 14.18 1.2
 3 2 -18 35.36 1.61
 3 2 -17 82.58 2.52
 3 2 -16 67.43 2.21
 3 2 -15 12 0.99
 3 2 -14 123.03 3.05
 3 2 -13 17.02 1
 3 2 -12 96.81 2.43
 3 2 -11 203.13 4.22
 3 2 -10 81.81 2.02
 3 2 -9 282.37 5.43
 3 2 -8 432.35 7.91
 3 2 -7 29.48 0.89
 3 2 -6 431.7 7.79
 3 2 -5 285.71 5.23
 3 2 -4 1.96 0.28
 3 2 -3 532.63 9.53
 3 2 -2 25.82 0.65
 3 2 -1 1468.13 25.89
 3 2 0 1938.36 34.65
 3 2 1 1470.04 25.91
 3 2 2 26.05 0.66
 3 2 3 526.69 9.43
 3 2 4 1.91 0.28
 3 2 5 292.88 5.36
 3 2 6 437.96 7.9
 3 2 7 29.69 0.89
 3 2 8 435.37 7.97
 3 2 9 285.9 5.49
 3 2 10 81.1 2.01
 3 2 11 203.38 4.22
 3 2 12 95.42 2.41
 3 2 13 16.68 1
 3 2 14 123.94 3.07
 3 2 15 11.45 0.98
 3 2 16 65.62 2.18
 3 2 17 81.38 2.5
 3 2 18 35.65 1.62
 3 2 19 13.82 1.19
 3 2 20 15.25 1.15
 3 2 21 3.56 0.83
 3 3 -21 2.91 0.8
 3 3 -20 20.53 1.27
 3 3 -19 0.61 0.86
 3 3 -18 4.92 0.94
 3 3 -17 9.69 1.06
 3 3 -16 22.34 1.33
 3 3 -15 76.21 2.28
 3 3 -14 6.34 0.82
 3 3 -13 147.11 3.41
 3 3 -12 11.47 0.84
 3 3 -11 221.59 4.55
 3 3 -10 63.89 1.72
 3 3 -9 5.7 0.55
 3 3 -8 8.34 0.56
 3 3 -7 53.99 1.34
 3 3 -6 1157.16 20.69
 3 3 -5 199.31 3.76
 3 3 -4 1.53 0.29
 3 3 -3 1014.55 18.1
 3 3 -2 1503.19 26.82
 3 3 -1 463.1 8.28
 3 3 0 2001.56 35.25
 3 3 1 447.14 7.98
 3 3 2 1489.21 26.62
 3 3 3 987.33 17.69
 3 3 4 1.5 0.29
 3 3 5 201.44 3.79
 3 3 6 1145.05 20.47
 3 3 7 53.19 1.33
 3 3 8 8.87 0.56
 3 3 9 5.34 0.55
 3 3 10 62.58 1.69
 3 3 11 219.79 4.53
 3 3 12 11.69 0.85
 3 3 13 147.12 3.41
 3 3 14 5.86 0.83
 3 3 15 75.69 2.26
 3 3 16 22.51 1.32
 3 3 17 8.31 1.05
 3 3 18 6.17 0.96
 3 3 19 0.83 0.85
 3 3 20 21 1.27
 3 3 21 3.95 0.82
 3 4 -21 3 0.82
 3 4 -20 3.37 0.87
 3 4 -19 6.55 0.98
 3 4 -18 6.68 0.98
 3 4 -17 3.19 0.89
 3 4 -16 55.53 2
 3 4 -15 23.08 1.29
 3 4 -14 10 0.91
 3 4 -13 31.51 1.32
 3 4 -12 77.11 2.11
 3 4 -11 116.33 2.74
 3 4 -10 2.97 0.57
 3 4 -9 15.36 0.78
 3 4 -8 1.98 0.45
 3 4 -7 289.16 5.42
 3 4 -6 459.35 8.29
 3 4 -5 318.34 5.84
 3 4 -4 179.04 3.41
 3 4 -3 1184 21.16
 3 4 -2 144.92 2.76
 3 4 -1 862.95 15.42
 3 4 0 2192.55 39.43
 3 4 1 858.81 15.39
 3 4 2 144.07 2.75
 3 4 3 1176.15 21.06
 3 4 4 172.45 3.29
 3 4 5 317.27 5.84
 3 4 6 452.9 8.2
 3 4 7 287.73 5.41
 3 4 8 2.85 0.46
 3 4 9 14.35 0.76
 3 4 10 2.75 0.55
 3 4 11 115.48 2.73
 3 4 12 78.96 2.15
 3 4 13 30.17 1.3
 3 4 14 9.75 0.91
 3 4 15 22.45 1.29
 3 4 16 54.16 1.98
 3 4 17 2.47 0.88
 3 4 18 7.95 1
 3 4 19 6.5 0.98
 3 4 20 3.26 0.86
 3 4 21 2.61 0.83
 3 5 -20 1.65 0.82
 3 5 -19 0.78 0.84
 3 5 -18 2.26 0.86
 3 5 -17 0.36 0.82
 3 5 -16 97.28 2.78
 3 5 -15 4.05 0.87
 3 5 -14 13.51 1.01
 3 5 -13 9.65 0.88
 3 5 -12 6.09 0.74
 3 5 -11 56.92 1.7
 3 5 -10 111.62 2.61
 3 5 -9 16.07 0.82
 3 5 -8 195.96 3.94
 3 5 -7 273.33 5.18
 3 5 -6 87.64 1.93
 3 5 -5 270.41 5.03
 3 5 -4 369.85 6.71
 3 5 -3 375.51 6.76
 3 5 -2 458.04 8.16
 3 5 -1 208.74 3.88
 3 5 0 188.54 3.53
 3 5 1 204.41 3.81
 3 5 2 452.04 8.07
 3 5 3 379.04 6.85
 3 5 4 369.99 6.72
 3 5 5 269.05 5.02
 3 5 6 88.9 1.96
 3 5 7 276.8 5.25
 3 5 8 200.01 4.02
 3 5 9 16.45 0.83
 3 5 10 113.92 2.66
 3 5 11 56.72 1.7
 3 5 12 5.62 0.74
 3 5 13 9.74 0.87
 3 5 14 13.67 1.01
 3 5 15 4.3 0.89
 3 5 16 94.06 2.72
 3 5 17 0.49 0.82
 3 5 18 3.58 0.9
 3 5 19 1.13 0.81
 3 5 20 2.03 0.82
 3 6 -20 1.71 0.79
 3 6 -19 0.41 0.8
 3 6 -18 0.45 0.84
 3 6 -17 10.17 1.07
 3 6 -16 1.9 0.86
 3 6 -15 6.26 0.95
 3 6 -14 7.62 0.89
 3 6 -13 23.53 1.19
 3 6 -12 12.86 0.92
 3 6 -11 28.34 1.19
 3 6 -10 116.31 2.74
 3 6 -9 26.95 1.07
 3 6 -8 14.78 0.78
 3 6 -7 60.75 1.58
 3 6 -6 291.02 5.48
 3 6 -5 280.49 5.26
 3 6 -4 253.86 4.76
 3 6 -3 164.64 3.2
 3 6 -2 156.18 3.04
 3 6 -1 109.14 2.22
 3 6 0 267.08 4.93
 3 6 1 107.68 2.2
 3 6 2 154.98 3.02
 3 6 3 163.9 3.2
 3 6 4 251.44 4.73
 3 6 5 276.45 5.2
 3 6 6 283.34 5.37
 3 6 7 58.26 1.54
 3 6 8 15.13 0.79
 3 6 9 27.32 1.07
 3 6 10 116.52 2.75
 3 6 11 28.93 1.21
 3 6 12 13.14 0.93
 3 6 13 22.35 1.16
 3 6 14 8.18 0.91
 3 6 15 5.18 0.93
 3 6 16 1.89 0.84
 3 6 17 9.76 1.06
 3 6 18 0.67 0.84
 3 6 19 0.52 0.82
 3 6 20 0.95 0.8
 3 7 -20 2.45 0.8
 3 7 -19 1.13 0.81
 3 7 -18 1.59 0.85
 3 7 -17 1.05 0.82
 3 7 -16 10.21 1.07
 3 7 -15 12.85 1.13
 3 7 -14 85.39 2.52
 3 7 -13 2.94 0.76
 3 7 -12 23.45 1.17
 3 7 -11 20.74 1.07
 3 7 -10 34.48 1.29
 3 7 -9 16.36 0.89
 3 7 -8 2.27 0.55
 3 7 -7 31.91 1.1
 3 7 -6 3.79 0.5
 3 7 -5 15.53 0.7
 3 7 -4 225.17 4.32
 3 7 -3 15.72 0.65
 3 7 -2 240.58 4.54
 3 7 -1 402.88 7.32
 3 7 0 213.49 4.06
 3 7 1 401.35 7.29
 3 7 2 240.33 4.54
 3 7 3 16.13 0.66
 3 7 4 224.94 4.33
 3 7 5 15.73 0.7
 3 7 6 3.65 0.51
 3 7 7 32.56 1.11
 3 7 8 2.72 0.55
 3 7 9 16.84 0.9
 3 7 10 32.77 1.27
 3 7 11 21.42 1.09
 3 7 12 23.15 1.16
 3 7 13 3.93 0.78
 3 7 14 86.33 2.54
 3 7 15 14.45 1.16
 3 7 16 10.61 1.09
 3 7 17 0.29 0.81
 3 7 18 1.95 0.88
 3 7 19 0.72 0.81
 3 7 20 2.61 0.81
 3 8 -19 7.23 0.95
 3 8 -18 2.93 0.88
 3 8 -17 6.95 0.97
 3 8 -16 1.96 0.86
 3 8 -15 14.14 1.16
 3 8 -14 2.23 0.84
 3 8 -13 2.8 0.78
 3 8 -12 35.5 1.45
 3 8 -11 17.45 1.03
 3 8 -10 25.05 1.15
 3 8 -9 21.93 1.04
 3 8 -8 50.4 1.53
 3 8 -7 155.39 3.33
 3 8 -6 124.3 2.75
 3 8 -5 4.75 0.54
 3 8 -4 149.65 3.08
 3 8 -3 21.21 0.8
 3 8 -2 84.77 1.91
 3 8 -1 11.62 0.59
 3 8 0 23.46 0.81
 3 8 1 11.53 0.6
 3 8 2 83.2 1.89
 3 8 3 20.27 0.78
 3 8 4 152.63 3.14
 3 8 5 4.96 0.55
 3 8 6 121.99 2.72
 3 8 7 154.4 3.33
 3 8 8 51.03 1.55
 3 8 9 21.48 1.04
 3 8 10 24.71 1.14
 3 8 11 17.35 1.04
 3 8 12 36.39 1.46
 3 8 13 4.13 0.8
 3 8 14 3.04 0.85
 3 8 15 14.4 1.16
 3 8 16 2.18 0.87
 3 8 17 6.78 0.98
 3 8 18 1.76 0.86
 3 8 19 6.89 0.95
 3 9 -19 0.3 0.76
 3 9 -18 7.15 0.96
 3 9 -17 -0.32 0.83
 3 9 -16 2.38 0.88
 3 9 -15 3.92 0.89
 3 9 -14 8.84 1.02
 3 9 -13 29.04 1.46
 3 9 -12 33.28 1.43
 3 9 -11 11.01 0.92
 3 9 -10 3.35 0.71
 3 9 -9 95.09 2.44
 3 9 -8 2.75 0.63
 3 9 -7 63.23 1.78
 3 9 -6 8.74 0.69
 3 9 -5 67.15 1.76
 3 9 -4 23.26 0.93
 3 9 -3 47.14 1.35
 3 9 -2 210.88 4.18
 3 9 -1 19.67 0.8
 3 9 0 81.15 1.89
 3 9 1 18.66 0.78
 3 9 2 210.66 4.2
 3 9 3 46.66 1.35
 3 9 4 24.51 0.96
 3 9 5 65.12 1.73
 3 9 6 8.62 0.69
 3 9 7 67.15 1.85
 3 9 8 2.99 0.64
 3 9 9 97.88 2.5
 3 9 10 3.99 0.72
 3 9 11 9.51 0.89
 3 9 12 32.47 1.42
 3 9 13 28.57 1.44
 3 9 14 9.12 1.03
 3 9 15 3.39 0.9
 3 9 16 1.36 0.86
 3 9 17 -0.64 0.83
 3 9 18 7.27 0.97
 3 9 19 1.18 0.77
 3 10 -18 8.54 0.97
 3 10 -17 1.52 0.86
 3 10 -16 2.81 0.92
 3 10 -15 11.39 1.1
 3 10 -14 10.93 1.09
 3 10 -13 15.51 1.18
 3 10 -12 38.48 1.62
 3 10 -11 1.61 0.73
 3 10 -10 23.42 1.19
 3 10 -9 22.99 1.15
 3 10 -8 44.69 1.53
 3 10 -7 9.65 0.8
 3 10 -6 0.68 0.56
 3 10 -5 25.17 1.05
 3 10 -4 13.15 0.79
 3 10 -3 78.68 1.99
 3 10 -2 239 4.76
 3 10 -1 83.79 2.05
 3 10 0 42.63 1.31
 3 10 1 84.02 2.05
 3 10 2 237.36 4.73
 3 10 3 79.11 2
 3 10 4 13.14 0.79
 3 10 5 24.29 1.04
 3 10 6 0.69 0.56
 3 10 7 10.82 0.82
 3 10 8 44.41 1.53
 3 10 9 21.12 1.11
 3 10 10 22.28 1.17
 3 10 11 1.72 0.73
 3 10 12 38.95 1.63
 3 10 13 13.95 1.15
 3 10 14 9.92 1.07
 3 10 15 11.78 1.12
 3 10 16 2.28 0.89
 3 10 17 2.33 0.87
 3 10 18 7.98 0.96
 3 11 -18 3.93 0.85
 3 11 -17 5.47 0.93
 3 11 -16 8.34 1.04
 3 11 -15 2.34 0.88
 3 11 -14 1.53 0.85
 3 11 -13 12.39 1.12
 3 11 -12 4.28 0.9
 3 11 -11 4.52 0.87
 3 11 -10 1.5 0.74
 3 11 -9 21.39 1.16
 3 11 -8 135.52 3.23
 3 11 -7 143.71 3.33
 3 11 -6 19.94 1.03
 3 11 -5 7.46 0.73
 3 11 -4 77.75 2.06
 3 11 -3 14.52 0.86
 3 11 -2 24.67 1.04
 3 11 -1 43.79 1.4
 3 11 0 0.84 0.54
 3 11 1 43.2 1.38
 3 11 2 25.32 1.06
 3 11 3 13.21 0.83
 3 11 4 80.63 2.11
 3 11 5 7.5 0.74
 3 11 6 19.47 1.02
 3 11 7 142.2 3.31
 3 11 8 133.21 3.21
 3 11 9 22.2 1.17
 3 11 10 1.93 0.73
 3 11 11 4.39 0.86
 3 11 12 3.9 0.89
 3 11 13 12.41 1.13
 3 11 14 0.72 0.84
 3 11 15 1.97 0.87
 3 11 16 8.1 1.04
 3 11 17 3.55 0.88
 3 11 18 2.74 0.82
 3 12 -17 5.22 0.89
 3 12 -16 6.36 0.97
 3 12 -15 12.02 1.15
 3 12 -14 11.65 1.11
 3 12 -13 20.94 1.32
 3 12 -12 28.11 1.47
 3 12 -11 1.95 0.85
 3 12 -10 12.35 1.06
 3 12 -9 34.32 1.46
 3 12 -8 18.95 1.11
 3 12 -7 20.6 1.12
 3 12 -6 3.13 0.7
 3 12 -5 71.73 2.05
 3 12 -4 27.17 1.19
 3 12 -3 181.26 3.94
 3 12 -2 11.42 0.84
 3 12 -1 30.95 1.22
 3 12 0 9.19 0.77
 3 12 1 32.43 1.25
 3 12 2 13.47 0.88
 3 12 3 179.41 3.91
 3 12 4 26.48 1.17
 3 12 5 71.82 2.05
 3 12 6 3.33 0.71
 3 12 7 19.18 1.1
 3 12 8 19.19 1.12
 3 12 9 34.6 1.47
 3 12 10 13.43 1.07
 3 12 11 1.81 0.84
 3 12 12 27.02 1.44
 3 12 13 19.77 1.3
 3 12 14 11.3 1.11
 3 12 15 11.42 1.13
 3 12 16 7.22 0.99
 3 12 17 4.65 0.88
 3 13 -17 4.89 0.88
 3 13 -16 0.91 0.81
 3 13 -15 12.42 1.13
 3 13 -14 1.87 0.9
 3 13 -13 25.37 1.41
 3 13 -12 1.2 0.85
 3 13 -11 25.01 1.41
 3 13 -10 21.17 1.32
 3 13 -9 11.77 1.07
 3 13 -8 17.34 1.12
 3 13 -7 7.08 0.86
 3 13 -6 74.93 2.19
 3 13 -5 13.87 0.98
 3 13 -4 27.46 1.25
 3 13 -3 64.4 1.93
 3 13 -2 46.98 1.6
 3 13 -1 87.09 2.33
 3 13 0 65.6 1.94
 3 13 1 87.27 2.34
 3 13 2 46.57 1.6
 3 13 3 62.17 1.9
 3 13 4 27.64 1.25
 3 13 5 14.7 1
 3 13 6 76.46 2.22
 3 13 7 7.93 0.88
 3 13 8 17.15 1.11
 3 13 9 11.9 1.08
 3 13 10 22.15 1.33
 3 13 11 27.06 1.45
 3 13 12 1.09 0.86
 3 13 13 22.85 1.36
 3 13 14 1.91 0.88
 3 13 15 14.45 1.16
 3 13 16 2.41 0.83
 3 13 17 4.61 0.87
 3 14 -16 4.6 0.85
 3 14 -15 6.3 0.95
 3 14 -14 0.12 0.82
 3 14 -13 12.45 1.16
 3 14 -12 4 0.91
 3 14 -11 2.16 0.88
 3 14 -10 13.05 1.15
 3 14 -9 37.69 1.67
 3 14 -8 53.1 1.95
 3 14 -7 11.37 1.04
 3 14 -6 8.24 0.91
 3 14 -5 64.34 2.03
 3 14 -4 3.89 0.78
 3 14 -3 15.43 1.03
 3 14 -2 23.43 1.19
 3 14 -1 31.63 1.36
 3 14 0 120.1 2.99
 3 14 1 32.67 1.38
 3 14 2 24.73 1.23
 3 14 3 15.35 1.03
 3 14 4 3.6 0.79
 3 14 5 63.24 2.01
 3 14 6 8.23 0.9
 3 14 7 12.44 1.08
 3 14 8 52.13 1.93
 3 14 9 37.55 1.67
 3 14 10 13.97 1.16
 3 14 11 2.96 0.91
 3 14 12 4.55 0.93
 3 14 13 12.95 1.16
 3 14 14 -0.11 0.81
 3 14 15 6.14 0.93
 3 14 16 3.29 0.83
 3 15 -15 5.18 0.87
 3 15 -14 4.68 0.89
 3 15 -13 37.77 1.66
 3 15 -12 9.49 1.09
 3 15 -11 2.66 0.88
 3 15 -10 55.88 2.02
 3 15 -9 3.16 0.92
 3 15 -8 18.97 1.27
 3 15 -7 2.68 0.89
 3 15 -6 17.96 1.24
 3 15 -5 28.16 1.43
 3 15 -4 3.07 0.84
 3 15 -3 20.39 1.23
 3 15 -2 1.36 0.74
 3 15 -1 30.95 1.4
 3 15 0 4.28 0.81
 3 15 1 29.39 1.37
 3 15 2 0.24 0.72
 3 15 3 21.49 1.25
 3 15 4 3.44 0.84
 3 15 5 28.21 1.44
 3 15 6 18.83 1.25
 3 15 7 2.88 0.91
 3 15 8 20.34 1.3
 3 15 9 3.56 0.93
 3 15 10 54.72 2
 3 15 11 2.12 0.88
 3 15 12 9.99 1.11
 3 15 13 38.52 1.67
 3 15 14 5.16 0.91
 3 15 15 4.43 0.86
 3 16 -14 3.33 0.84
 3 16 -13 4.73 0.89
 3 16 -12 5 0.95
 3 16 -11 0.71 0.85
 3 16 -10 2.13 0.92
 3 16 -9 15.65 1.22
 3 16 -8 6.62 1.02
 3 16 -7 64.79 2.2
 3 16 -6 6.06 0.97
 3 16 -5 3.94 0.92
 3 16 -4 13.68 1.14
 3 16 -3 4.86 0.93
 3 16 -2 21.01 1.3
 3 16 -1 5.85 0.94
 3 16 0 27.15 1.43
 3 16 1 4.89 0.93
 3 16 2 21.09 1.3
 3 16 3 5.03 0.93
 3 16 4 12.79 1.12
 3 16 5 5.21 0.95
 3 16 6 5.96 0.98
 3 16 7 65.84 2.22
 3 16 8 7.7 1.02
 3 16 9 16.33 1.22
 3 16 10 1.84 0.9
 3 16 11 1.36 0.86
 3 16 12 5.76 0.95
 3 16 13 5.12 0.89
 3 16 14 4.22 0.84
 3 17 -13 4.41 0.87
 3 17 -12 4.01 0.86
 3 17 -11 16.4 1.18
 3 17 -10 8.63 1.05
 3 17 -9 28 1.5
 3 17 -8 14.02 1.17
 3 17 -7 2.36 0.88
 3 17 -6 14.91 1.19
 3 17 -5 1.92 0.87
 3 17 -4 6.01 0.97
 3 17 -3 3.81 0.91
 3 17 -2 15.14 1.19
 3 17 -1 19.57 1.3
 3 17 0 5.36 0.96
 3 17 1 20.73 1.31
 3 17 2 14.35 1.17
 3 17 3 3.6 0.91
 3 17 4 6.58 0.98
 3 17 5 1.77 0.85
 3 17 6 13.47 1.16
 3 17 7 2 0.88
 3 17 8 14.58 1.17
 3 17 9 28.3 1.51
 3 17 10 8.34 1.03
 3 17 11 16.43 1.19
 3 17 12 3.63 0.85
 3 17 13 4.36 0.86
 3 18 -11 0.26 0.77
 3 18 -10 6.81 0.94
 3 18 -9 2.05 0.87
 3 18 -8 10.99 1.1
 3 18 -7 3.13 0.91
 3 18 -6 13.63 1.19
 3 18 -5 11.8 1.11
 3 18 -4 4.26 0.93
 3 18 -3 4.05 0.91
 3 18 -2 1.08 0.84
 3 18 -1 2.35 0.88
 3 18 0 28.67 1.48
 3 18 1 2.1 0.88
 3 18 2 0.97 0.85
 3 18 3 3.26 0.9
 3 18 4 6.31 0.97
 3 18 5 12.84 1.13
 3 18 6 13.53 1.19
 3 18 7 2.81 0.92
 3 18 8 11.95 1.12
 3 18 9 2.77 0.87
 3 18 10 7.02 0.95
 3 18 11 -0.32 0.76
 3 19 -9 4 0.86
 3 19 -8 7.03 0.97
 3 19 -7 2.98 0.87
 3 19 -6 12.7 1.12
 3 19 -5 2.31 0.9
 3 19 -4 11.6 1.13
 3 19 -3 2.1 0.89
 3 19 -2 1.11 0.86
 3 19 -1 2.81 0.93
 3 19 0 4.67 0.96
 3 19 1 3.52 0.94
 3 19 2 0.6 0.85
 3 19 3 2.91 0.89
 3 19 4 14.19 1.18
 3 19 5 2.07 0.9
 3 19 6 11.89 1.1
 3 19 7 1.84 0.85
 3 19 8 7.23 0.96
 3 19 9 3.87 0.86
 3 20 -7 7.92 0.93
 3 20 -6 4.75 0.89
 3 20 -5 -0.93 0.78
 3 20 -4 7.86 0.98
 3 20 -3 2.58 0.88
 3 20 -2 2.66 0.86
 3 20 -1 6.97 0.98
 3 20 0 0.96 0.84
 3 20 1 6.96 0.99
 3 20 2 1.66 0.85
 3 20 3 3.96 0.9
 3 20 4 7.18 0.98
 3 20 5 0.99 0.81
 3 20 6 5.76 0.9
 3 20 7 9.52 0.96
 3 21 -4 6.01 0.91
 3 21 -3 5.64 0.87
 3 21 -2 2.68 0.81
 3 21 -1 6.02 0.9
 3 21 0 0.94 0.78
 3 21 1 6.88 0.91
 3 21 2 2.34 0.8
 3 21 3 3.88 0.85
 3 21 4 4.82 0.91
 4 0 0 387.24 6.91
 4 0 1 1206.65 21.61
 4 0 2 15.98 0.5
 4 0 3 249.93 4.55
 4 0 4 232.2 4.28
 4 0 5 22.75 0.7
 4 0 6 287.19 5.3
 4 0 7 10.36 0.55
 4 0 8 329.36 6.14
 4 0 9 886.72 15.82
 4 0 10 34.15 1.17
 4 0 11 101.97 2.46
 4 0 12 21.33 1.04
 4 0 13 12.4 0.91
 4 0 14 7.24 0.86
 4 0 15 1.61 0.74
 4 0 16 18.1 1.23
 4 0 17 0.49 0.83
 4 0 18 48.9 1.89
 4 0 19 108.79 3.02
 4 0 20 1.42 0.84
 4 0 21 23.19 1.25
 4 1 -21 3.1 0.8
 4 1 -20 6.6 0.96
 4 1 -19 5.32 0.98
 4 1 -18 2.98 0.9
 4 1 -17 2.68 0.88
 4 1 -16 54.26 1.97
 4 1 -15 34.87 1.48
 4 1 -14 247.03 5.24
 4 1 -13 27.93 1.24
 4 1 -12 115.86 2.78
 4 1 -11 52.34 1.57
 4 1 -10 49.34 1.45
 4 1 -9 15.82 0.77
 4 1 -8 3.4 0.45
 4 1 -7 168.02 3.31
 4 1 -6 532.69 9.56
 4 1 -5 129.92 2.57
 4 1 -4 15.88 0.55
 4 1 -3 142.02 2.71
 4 1 -2 838.09 15.06
 4 1 -1 1344.97 24.17
 4 1 0 605.53 10.83
 4 1 1 1342.11 24.13
 4 1 2 844.1 15.16
 4 1 3 141.05 2.69
 4 1 4 16.62 0.56
 4 1 5 132.02 2.6
 4 1 6 546.32 9.79
 4 1 7 170.49 3.36
 4 1 8 3.04 0.45
 4 1 9 14.81 0.75
 4 1 10 49.01 1.45
 4 1 11 53.94 1.6
 4 1 12 116.95 2.8
 4 1 13 26.97 1.22
 4 1 14 251.42 5.31
 4 1 15 35.34 1.49
 4 1 16 54.91 1.98
 4 1 17 2.36 0.87
 4 1 18 2.86 0.91
 4 1 19 5.02 0.98
 4 1 20 6.13 0.97
 4 1 21 2.5 0.8
 4 2 -21 1.14 0.76
 4 2 -20 7.86 0.99
 4 2 -19 50.02 1.93
 4 2 -18 6.06 0.97
 4 2 -17 10.07 1.06
 4 2 -16 12.9 1.13
 4 2 -15 58.55 2
 4 2 -14 80.5 2.3
 4 2 -13 103.32 2.64
 4 2 -12 63.32 1.85
 4 2 -11 141.38 3.16
 4 2 -10 41.97 1.33
 4 2 -9 137.02 2.94
 4 2 -8 18.18 0.75
 4 2 -7 33.14 0.98
 4 2 -6 392.35 7.11
 4 2 -5 644.14 11.52
 4 2 -4 215.53 4
 4 2 -3 343.95 6.17
 4 2 -2 748.49 13.33
 4 2 -1 8.72 0.38
 4 2 0 1011.78 18.07
 4 2 1 8.2 0.37
 4 2 2 748.63 13.38
 4 2 3 341.43 6.13
 4 2 4 216.98 4.03
 4 2 5 637.14 11.4
 4 2 6 391.54 7.11
 4 2 7 34.34 1
 4 2 8 18.45 0.76
 4 2 9 138.05 2.96
 4 2 10 42.16 1.33
 4 2 11 141.58 3.17
 4 2 12 63.33 1.85
 4 2 13 101.6 2.62
 4 2 14 80.46 2.3
 4 2 15 59.1 2.02
 4 2 16 12.6 1.12
 4 2 17 11 1.08
 4 2 18 5.47 0.95
 4 2 19 48.46 1.9
 4 2 20 7.48 1
 4 2 21 2.64 0.79
 4 3 -21 1.82 0.82
 4 3 -20 4.84 0.9
 4 3 -19 28.7 1.5
 4 3 -18 20.39 1.3
 4 3 -17 0.49 0.83
 4 3 -16 11.58 1.1
 4 3 -15 10.38 0.99
 4 3 -14 36.54 1.47
 4 3 -13 2.06 0.68
 4 3 -12 99.38 2.51
 4 3 -11 66.43 1.85
 4 3 -10 3.73 0.59
 4 3 -9 315.45 6.04
 4 3 -8 391.62 7.25
 4 3 -7 49.36 1.28
 4 3 -6 552.27 9.91
 4 3 -5 468.36 8.43
 4 3 -4 1021.2 18.31
 4 3 -3 58.16 1.29
 4 3 -2 15.5 0.53
 4 3 -1 1102.72 19.7
 4 3 0 3140.9 55.71
 4 3 1 1114.78 19.91
 4 3 2 15.71 0.53
 4 3 3 58.55 1.3
 4 3 4 1019.56 18.25
 4 3 5 476.58 8.55
 4 3 6 550.36 9.86
 4 3 7 48.8 1.27
 4 3 8 393.95 7.3
 4 3 9 316.77 6.07
 4 3 10 2.93 0.57
 4 3 11 66.4 1.85
 4 3 12 98.67 2.5
 4 3 13 1.73 0.68
 4 3 14 36.35 1.47
 4 3 15 10.62 1.01
 4 3 16 12.28 1.1
 4 3 17 1.4 0.82
 4 3 18 18.94 1.27
 4 3 19 27.25 1.47
 4 3 20 4.62 0.9
 4 3 21 3.01 0.83
 4 4 -20 5 0.91
 4 4 -19 17.38 1.22
 4 4 -18 7.65 1
 4 4 -17 5.94 0.98
 4 4 -16 11.88 1.11
 4 4 -15 10.71 1.02
 4 4 -14 0.8 0.7
 4 4 -13 52.54 1.74
 4 4 -12 6.84 0.76
 4 4 -11 54.75 1.66
 4 4 -10 1.73 0.56
 4 4 -9 97.07 2.29
 4 4 -8 80.43 1.93
 4 4 -7 64.57 1.57
 4 4 -6 104.78 2.23
 4 4 -5 798.21 14.21
 4 4 -4 677.82 12.08
 4 4 -3 295.67 5.39
 4 4 -2 151.25 2.89
 4 4 -1 2027.84 36.08
 4 4 0 165.72 3.12
 4 4 1 2020.08 35.95
 4 4 2 150.75 2.89
 4 4 3 294.7 5.38
 4 4 4 690.25 12.08
 4 4 5 788.6 14.1
 4 4 6 103.15 2.2
 4 4 7 61.21 1.51
 4 4 8 80.23 1.93
 4 4 9 100.61 2.35
 4 4 10 1.7 0.56
 4 4 11 55.65 1.68
 4 4 12 6.23 0.75
 4 4 13 51.92 1.73
 4 4 14 0.7 0.7
 4 4 15 10.4 1.02
 4 4 16 11.09 1.07
 4 4 17 7.76 1.01
 4 4 18 8.08 1.02
 4 4 19 15.69 1.2
 4 4 20 4.45 0.88
 4 5 -20 2.78 0.83
 4 5 -19 8.79 1.03
 4 5 -18 11.24 1.12
 4 5 -17 17.91 1.25
 4 5 -16 3.45 0.9
 4 5 -15 56.47 2
 4 5 -14 95.02 2.6
 4 5 -13 15.74 1.03
 4 5 -12 7.68 0.8
 4 5 -11 8.3 0.77
 4 5 -10 101.54 2.46
 4 5 -9 64.92 1.75
 4 5 -8 146.46 3.12
 4 5 -7 75.67 1.8
 4 5 -6 277.36 5.23
 4 5 -5 13.87 0.62
 4 5 -4 404.37 7.34
 4 5 -3 244.24 4.56
 4 5 -2 447.25 8.02
 4 5 -1 365.35 6.6
 4 5 0 69.43 1.52
 4 5 1 363.41 6.57
 4 5 2 439.37 7.88
 4 5 3 239.68 4.48
 4 5 4 405.4 7.35
 4 5 5 13.22 0.61
 4 5 6 272.55 5.16
 4 5 7 75.08 1.79
 4 5 8 145.27 3.1
 4 5 9 65.31 1.76
 4 5 10 101.5 2.46
 4 5 11 8.21 0.77
 4 5 12 6.59 0.78
 4 5 13 17.63 1.06
 4 5 14 96.86 2.64
 4 5 15 56 2
 4 5 16 3.59 0.91
 4 5 17 18.28 1.25
 4 5 18 11.73 1.14
 4 5 19 9.63 1.04
 4 5 20 4.12 0.84
 4 6 -20 5.5 0.88
 4 6 -19 9.93 1.04
 4 6 -18 7.31 1.01
 4 6 -17 14.74 1.17
 4 6 -16 2.19 0.86
 4 6 -15 13.71 1.14
 4 6 -14 11.81 1.03
 4 6 -13 0.47 0.69
 4 6 -12 39.51 1.48
 4 6 -11 100.95 2.55
 4 6 -10 43.66 1.45
 4 6 -9 62.16 1.73
 4 6 -8 88.69 2.15
 4 6 -7 179.1 3.67
 4 6 -6 161.81 3.28
 4 6 -5 101.76 2.21
 4 6 -4 79.12 1.78
 4 6 -3 187.08 3.62
 4 6 -2 230.4 4.34
 4 6 -1 573.29 10.21
 4 6 0 453.92 8.15
 4 6 1 571.84 10.19
 4 6 2 230.17 4.34
 4 6 3 186.84 3.61
 4 6 4 78.13 1.77
 4 6 5 103.64 2.24
 4 6 6 160.45 3.26
 4 6 7 182.65 3.73
 4 6 8 88.92 2.16
 4 6 9 63.08 1.75
 4 6 10 44.34 1.47
 4 6 11 101.88 2.57
 4 6 12 40.53 1.5
 4 6 13 0.58 0.68
 4 6 14 11.58 1.04
 4 6 15 14.53 1.16
 4 6 16 2.67 0.87
 4 6 17 14.22 1.17
 4 6 18 6.9 1.01
 4 6 19 10.54 1.05
 4 6 20 5.9 0.88
 4 7 -20 2.74 0.82
 4 7 -19 6.13 0.93
 4 7 -18 5.4 0.96
 4 7 -17 10.72 1.07
 4 7 -16 3.68 0.91
 4 7 -15 4.78 0.93
 4 7 -14 2.23 0.83
 4 7 -13 11.93 0.99
 4 7 -12 5.03 0.79
 4 7 -11 4.04 0.73
 4 7 -10 41.04 1.44
 4 7 -9 4.37 0.64
 4 7 -8 38.4 1.29
 4 7 -7 20.18 0.9
 4 7 -6 19.6 0.86
 4 7 -5 284.88 5.42
 4 7 -4 17.85 0.74
 4 7 -3 66.18 1.58
 4 7 -2 10.93 0.57
 4 7 -1 141.39 2.85
 4 7 0 261.61 4.91
 4 7 1 141.21 2.85
 4 7 2 10.3 0.56
 4 7 3 67.14 1.6
 4 7 4 17.98 0.74
 4 7 5 283.9 5.4
 4 7 6 19.86 0.86
 4 7 7 20.94 0.91
 4 7 8 38.7 1.3
 4 7 9 4.36 0.64
 4 7 10 41.24 1.44
 4 7 11 4.35 0.73
 4 7 12 5.18 0.78
 4 7 13 13.17 1
 4 7 14 1.61 0.82
 4 7 15 4.89 0.93
 4 7 16 3.53 0.91
 4 7 17 9.62 1.05
 4 7 18 4.21 0.94
 4 7 19 5.53 0.91
 4 7 20 2.59 0.82
 4 8 -19 6.96 0.91
 4 8 -18 3.6 0.91
 4 8 -17 0.86 0.9
 4 8 -16 2.85 0.88
 4 8 -15 10.32 1.07
 4 8 -14 8.32 1.02
 4 8 -13 34.85 1.54
 4 8 -12 4.44 0.8
 4 8 -11 32.01 1.35
 4 8 -10 43.86 1.53
 4 8 -9 8.03 0.77
 4 8 -8 15.36 0.88
 4 8 -7 23.2 1
 4 8 -6 39.22 1.26
 4 8 -5 24.64 0.96
 4 8 -4 69.62 1.75
 4 8 -3 34.36 1.06
 4 8 -2 60.01 1.5
 4 8 -1 60.87 1.51
 4 8 0 36.55 1.07
 4 8 1 61.08 1.51
 4 8 2 58.16 1.47
 4 8 3 34.56 1.07
 4 8 4 69.85 1.75
 4 8 5 24.01 0.95
 4 8 6 39.57 1.27
 4 8 7 23.87 1.02
 4 8 8 16.77 0.91
 4 8 9 9.28 0.79
 4 8 10 43.04 1.52
 4 8 11 32.54 1.36
 4 8 12 5.73 0.81
 4 8 13 34.51 1.54
 4 8 14 8.6 1.01
 4 8 15 8.62 1.03
 4 8 16 0.98 0.86
 4 8 17 2.03 0.91
 4 8 18 2.86 0.89
 4 8 19 4.81 0.88
 4 9 -19 11.66 1.01
 4 9 -18 -0.33 0.79
 4 9 -17 6.97 1.01
 4 9 -16 5.2 0.96
 4 9 -15 11.14 1.09
 4 9 -14 11.21 1.1
 4 9 -13 15.07 1.16
 4 9 -12 12.21 1
 4 9 -11 1.61 0.72
 4 9 -10 24.49 1.19
 4 9 -9 100.65 2.56
 4 9 -8 50.16 1.6
 4 9 -7 75.51 2.02
 4 9 -6 23.37 1.02
 4 9 -5 57.7 1.63
 4 9 -4 26.78 1.03
 4 9 -3 25.28 0.98
 4 9 -2 62.8 1.64
 4 9 -1 114.21 2.53
 4 9 0 205.6 4.11
 4 9 1 115.17 2.55
 4 9 2 63.06 1.65
 4 9 3 25.11 0.97
 4 9 4 27.32 1.04
 4 9 5 56.36 1.6
 4 9 6 23.59 1.02
 4 9 7 74.75 2.01
 4 9 8 50.4 1.6
 4 9 9 102.66 2.6
 4 9 10 23.81 1.18
 4 9 11 2.24 0.73
 4 9 12 11.42 0.98
 4 9 13 13.84 1.15
 4 9 14 10.83 1.09
 4 9 15 10.47 1.09
 4 9 16 5.22 0.96
 4 9 17 5.59 0.98
 4 9 18 0.33 0.8
 4 9 19 12.31 1.02
 4 10 -18 0.41 0.78
 4 10 -17 6.43 0.97
 4 10 -16 9.47 1.1
 4 10 -15 6.37 0.96
 4 10 -14 27.8 1.47
 4 10 -13 0.56 0.81
 4 10 -12 11.01 1.05
 4 10 -11 12.74 1.01
 4 10 -10 4.85 0.8
 4 10 -9 -0.01 0.65
 4 10 -8 16.47 0.98
 4 10 -7 27.37 1.17
 4 10 -6 42.36 1.43
 4 10 -5 17 0.91
 4 10 -4 114.25 2.66
 4 10 -3 12.47 0.78
 4 10 -2 19.52 0.91
 4 10 -1 51.41 1.49
 4 10 0 14.87 0.8
 4 10 1 51.79 1.5
 4 10 2 19.57 0.91
 4 10 3 13.15 0.79
 4 10 4 114.95 2.67
 4 10 5 17.06 0.92
 4 10 6 43.28 1.45
 4 10 7 27.14 1.17
 4 10 8 15.87 0.98
 4 10 9 0.43 0.66
 4 10 10 4.86 0.79
 4 10 11 12.38 1.01
 4 10 12 9.6 1.04
 4 10 13 0.2 0.8
 4 10 14 26.9 1.45
 4 10 15 4.57 0.96
 4 10 16 9.07 1.24
 4 10 17 7.2 0.98
 4 10 18 0.53 0.77
 4 11 -18 3.09 0.81
 4 11 -17 5.03 0.92
 4 11 -16 13.74 1.18
 4 11 -15 1.19 0.88
 4 11 -14 4 0.93
 4 11 -13 6.51 0.98
 4 11 -12 8.71 1.03
 4 11 -11 18.13 1.26
 4 11 -10 45.98 1.7
 4 11 -9 70.4 2.12
 4 11 -8 38.18 1.48
 4 11 -7 29.08 1.26
 4 11 -6 9.39 0.82
 4 11 -5 3.02 0.67
 4 11 -4 31.39 1.23
 4 11 -3 48.07 1.52
 4 11 -2 169.25 3.65
 4 11 -1 15.94 0.88
 4 11 0 0.32 0.54
 4 11 1 15.84 0.88
 4 11 2 167.46 3.62
 4 11 3 48.17 1.52
 4 11 4 30.86 1.22
 4 11 5 2.58 0.65
 4 11 6 8.9 0.81
 4 11 7 28.54 1.25
 4 11 8 39.15 1.49
 4 11 9 68.18 2.08
 4 11 10 46.35 1.7
 4 11 11 16.96 1.19
 4 11 12 9.58 1.04
 4 11 13 5.71 0.96
 4 11 14 6.67 1.29
 4 11 15 0.49 0.84
 4 11 16 15.49 1.2
 4 11 17 4.86 0.91
 4 11 18 2.77 0.8
 4 12 -17 2.78 0.82
 4 12 -16 14.88 1.16
 4 12 -15 23.09 1.38
 4 12 -14 38.17 1.67
 4 12 -13 5.57 0.95
 4 12 -12 2.57 0.88
 4 12 -11 15.15 1.19
 4 12 -10 23.62 1.35
 4 12 -9 14.39 1.06
 4 12 -8 58.15 1.9
 4 12 -7 17.69 1.07
 4 12 -6 4.33 0.75
 4 12 -5 57.73 1.81
 4 12 -4 121.35 2.92
 4 12 -3 28.74 1.22
 4 12 -2 86.63 2.28
 4 12 -1 137.75 3.17
 4 12 0 2.14 0.64
 4 12 1 137.24 3.16
 4 12 2 88.22 2.3
 4 12 3 28.81 1.23
 4 12 4 120.86 2.92
 4 12 5 57.69 1.81
 4 12 6 4.05 0.75
 4 12 7 18.17 1.08
 4 12 8 58.38 1.91
 4 12 9 14.33 1.05
 4 12 10 24.14 1.36
 4 12 11 15.07 1.18
 4 12 12 2.85 0.89
 4 12 13 5.11 0.97
 4 12 14 36.83 1.64
 4 12 15 22.09 1.36
 4 12 16 16.06 1.18
 4 12 17 3.46 0.84
 4 13 -16 0 0.77
 4 13 -15 3.96 0.9
 4 13 -14 2.27 0.9
 4 13 -13 1.27 0.83
 4 13 -12 11.46 1.1
 4 13 -11 16.81 1.23
 4 13 -10 5.09 0.93
 4 13 -9 11.27 1.08
 4 13 -8 12.06 1.05
 4 13 -7 38.28 1.54
 4 13 -6 35.4 1.46
 4 13 -5 160.83 3.72
 4 13 -4 18.95 1.09
 4 13 -3 118.32 2.92
 4 13 -2 1.86 0.7
 4 13 -1 34.33 1.37
 4 13 0 23.34 1.15
 4 13 1 34.44 1.37
 4 13 2 2.16 0.69
 4 13 3 118.52 2.93
 4 13 4 19.09 1.1
 4 13 5 161.4 3.74
 4 13 6 35.77 1.46
 4 13 7 37.72 1.53
 4 13 8 13.61 1.09
 4 13 9 10.6 1.06
 4 13 10 3.89 0.91
 4 13 11 18.75 1.27
 4 13 12 11.91 1.11
 4 13 13 -0.08 0.8
 4 13 14 2.47 0.89
 4 13 15 4.2 0.91
 4 13 16 0.35 0.77
 4 14 -16 1.62 0.8
 4 14 -15 2.7 0.84
 4 14 -14 4.52 0.93
 4 14 -13 2.26 0.91
 4 14 -12 5.22 0.95
 4 14 -11 11.33 1.11
 4 14 -10 6.33 0.99
 4 14 -9 7.83 1.01
 4 14 -8 36.03 1.63
 4 14 -7 6.05 0.96
 4 14 -6 39.36 1.64
 4 14 -5 7.72 0.89
 4 14 -4 51.67 1.79
 4 14 -3 17.7 1.1
 4 14 -2 142.23 3.41
 4 14 -1 15.3 1.04
 4 14 0 63.23 1.97
 4 14 1 15.2 1.04
 4 14 2 142.37 3.41
 4 14 3 18.09 1.11
 4 14 4 48.9 1.74
 4 14 5 6.64 0.87
 4 14 6 40.07 1.65
 4 14 7 5.39 0.94
 4 14 8 36.59 1.63
 4 14 9 6.59 0.98
 4 14 10 6.97 1
 4 14 11 10.63 1.09
 4 14 12 5.35 0.94
 4 14 13 1.53 0.88
 4 14 14 5.05 0.93
 4 14 15 2.06 0.84
 4 14 16 1.83 0.8
 4 15 -15 10.89 1.02
 4 15 -14 1.45 0.82
 4 15 -13 0.24 0.82
 4 15 -12 26.84 1.46
 4 15 -11 34.75 1.66
 4 15 -10 0.85 0.84
 4 15 -9 20.73 1.32
 4 15 -8 20.93 1.32
 4 15 -7 17.24 1.23
 4 15 -6 6.84 0.98
 4 15 -5 3.63 0.9
 4 15 -4 2.27 0.84
 4 15 -3 12.82 1.07
 4 15 -2 49.23 1.83
 4 15 -1 45.86 1.76
 4 15 0 2.2 0.78
 4 15 1 46.32 1.76
 4 15 2 49.33 1.83
 4 15 3 13.62 1.09
 4 15 4 3.06 0.87
 4 15 5 4.3 0.9
 4 15 6 6.57 0.98
 4 15 7 17.18 1.23
 4 15 8 20.03 1.3
 4 15 9 19.54 1.31
 4 15 10 0.74 0.86
 4 15 11 35.13 1.66
 4 15 12 25.55 1.43
 4 15 13 0.26 0.82
 4 15 14 0.67 0.79
 4 15 15 9.79 1
 4 16 -14 1.55 0.8
 4 16 -13 12.68 1.07
 4 16 -12 3.59 0.9
 4 16 -11 0.22 0.84
 4 16 -10 2.52 0.91
 4 16 -9 20.93 1.32
 4 16 -8 7.07 1.01
 4 16 -7 0.18 0.83
 4 16 -6 26.64 1.45
 4 16 -5 22.96 1.38
 4 16 -4 5.38 0.94
 4 16 -3 1.91 0.86
 4 16 -2 5.71 0.94
 4 16 -1 6.55 0.96
 4 16 0 6.56 0.96
 4 16 1 6.09 0.96
 4 16 2 5.24 0.95
 4 16 3 1.2 0.84
 4 16 4 5.77 0.96
 4 16 5 23.47 1.37
 4 16 6 26.4 1.45
 4 16 7 0.55 0.84
 4 16 8 9.65 1.06
 4 16 9 21.14 1.33
 4 16 10 3.14 0.92
 4 16 11 0.39 0.85
 4 16 12 3.72 0.88
 4 16 13 11.63 1.04
 4 16 14 0.49 0.78
 4 17 -12 3.28 0.83
 4 17 -11 0.81 0.82
 4 17 -10 7.5 1
 4 17 -9 10.93 1.11
 4 17 -8 16.73 1.27
 4 17 -7 12.84 1.13
 4 17 -6 3.13 0.9
 4 17 -5 2.52 0.89
 4 17 -4 1.28 0.86
 4 17 -3 5.96 0.97
 4 17 -2 5.75 0.98
 4 17 -1 6.03 0.96
 4 17 0 6.8 1
 4 17 1 4.86 0.96
 4 17 2 5.79 0.98
 4 17 3 5.44 0.97
 4 17 4 1.35 0.85
 4 17 5 2.98 0.9
 4 17 6 2.8 0.89
 4 17 7 11.33 1.11
 4 17 8 16.33 1.26
 4 17 9 11.29 1.12
 4 17 10 7.94 1.02
 4 17 11 0.6 0.81
 4 17 12 1.85 0.81
 4 18 -11 5.6 0.91
 4 18 -10 3.91 0.85
 4 18 -9 3.08 0.89
 4 18 -8 5.24 0.97
 4 18 -7 7.54 1.02
 4 18 -6 1.45 0.89
 4 18 -5 5.01 0.97
 4 18 -4 3.52 0.89
 4 18 -3 11.41 1.11
 4 18 -2 15.22 1.18
 4 18 -1 9.45 1.06
 4 18 0 9.28 1.05
 4 18 1 9.67 1.06
 4 18 2 14.76 1.18
 4 18 3 10.53 1.08
 4 18 4 3.82 0.92
 4 18 5 3.8 0.94
 4 18 6 2.48 0.91
 4 18 7 8.08 1.03
 4 18 8 7.28 0.98
 4 18 9 3.4 0.87
 4 18 10 3.4 0.84
 4 18 11 5.88 0.91
 4 19 -9 6.17 0.91
 4 19 -8 3.85 0.87
 4 19 -7 1.81 0.84
 4 19 -6 5.69 0.94
 4 19 -5 5.08 0.94
 4 19 -4 12.07 1.13
 4 19 -3 3.62 0.94
 4 19 -2 4.27 0.95
 4 19 -1 2.8 0.91
 4 19 0 12.39 1.15
 4 19 1 1.87 0.89
 4 19 2 4.64 0.96
 4 19 3 3.09 0.91
 4 19 4 12.26 1.14
 4 19 5 4.19 0.93
 4 19 6 5.38 0.95
 4 19 7 1.79 0.84
 4 19 8 3.86 0.87
 4 19 9 7.33 0.92
 4 20 -7 19.39 1.21
 4 20 -6 6.82 0.91
 4 20 -5 8.52 0.97
 4 20 -4 1.36 0.81
 4 20 -3 6.06 0.93
 4 20 -2 1.04 0.83
 4 20 -1 9.57 1.03
 4 20 0 2.24 0.86
 4 20 1 7.68 0.99
 4 20 2 1.22 0.83
 4 20 3 6.47 0.94
 4 20 4 1.33 0.81
 4 20 5 8.07 0.97
 4 20 6 6.01 0.89
 4 20 7 18.86 1.19
 4 21 -3 5.26 0.91
 4 21 -2 13.61 1.1
 4 21 -1 6.87 0.91
 4 21 0 0.43 0.74
 4 21 1 7.68 0.92
 4 21 2 12.16 1.07
 4 21 3 5.63 0.91
 5 0 1 195.15 3.6
 5 0 2 164.52 3.1
 5 0 3 96.94 1.96
 5 0 4 126.54 2.5
 5 0 5 909.86 16.23
 5 0 6 405.25 7.35
 5 0 7 31.11 0.96
 5 0 8 16.86 0.74
 5 0 9 34.22 1.14
 5 0 10 2.26 0.55
 5 0 11 0.19 0.55
 5 0 12 107.2 2.64
 5 0 13 23.73 1.15
 5 0 14 2.35 0.73
 5 0 15 34.59 1.53
 5 0 16 44.61 1.79
 5 0 17 19.95 1.3
 5 0 18 0.38 0.83
 5 0 19 -0.05 0.82
 5 0 20 11.4 1.04
 5 0 21 12.84 1.04
 5 1 -21 1.82 0.8
 5 1 -20 5.91 0.94
 5 1 -19 1.26 0.87
 5 1 -18 0.64 0.84
 5 1 -17 13.75 1.16
 5 1 -16 6.96 0.98
 5 1 -15 8.57 0.96
 5 1 -14 21.05 1.16
 5 1 -13 11.89 0.91
 5 1 -12 116.85 2.82
 5 1 -11 90.03 2.27
 5 1 -10 124.34 2.8
 5 1 -9 56.77 1.55
 5 1 -8 31.31 1.01
 5 1 -7 5.47 0.49
 5 1 -6 263.72 4.91
 5 1 -5 65.95 1.49
 5 1 -4 247.04 4.55
 5 1 -3 519.27 9.2
 5 1 -2 713.38 12.65
 5 1 -1 161.22 3.01
 5 1 0 225.2 4.09
 5 1 1 159.82 2.99
 5 1 2 708.35 12.57
 5 1 3 519.35 9.22
 5 1 4 245.44 4.52
 5 1 5 65.38 1.48
 5 1 6 264.9 4.93
 5 1 7 5.96 0.49
 5 1 8 31.41 1.02
 5 1 9 57.69 1.57
 5 1 10 123.48 2.79
 5 1 11 88.65 2.25
 5 1 12 115.46 2.79
 5 1 13 12.57 0.92
 5 1 14 21.97 1.17
 5 1 15 8.27 0.94
 5 1 16 6.18 0.95
 5 1 17 12.63 1.13
 5 1 18 0.28 0.82
 5 1 19 1.54 0.87
 5 1 20 5.7 0.92
 5 1 21 0.4 0.78
 5 2 -20 2.45 0.85
 5 2 -19 22.73 1.36
 5 2 -18 10.73 1.08
 5 2 -17 0.21 0.82
 5 2 -16 28.07 1.46
 5 2 -15 7.29 0.93
 5 2 -14 32.56 1.41
 5 2 -13 33.18 1.36
 5 2 -12 86.27 2.29
 5 2 -11 11.63 0.82
 5 2 -10 26.57 1.07
 5 2 -9 65.72 1.72
 5 2 -8 95.8 2.19
 5 2 -7 124.26 2.59
 5 2 -6 85.46 1.88
 5 2 -5 33.81 0.94
 5 2 -4 2.09 0.34
 5 2 -3 32.92 0.87
 5 2 -2 205.16 3.8
 5 2 -1 524.84 9.32
 5 2 0 134.97 2.58
 5 2 1 519.28 9.21
 5 2 2 203.75 3.78
 5 2 3 32.78 0.87
 5 2 4 1.61 0.34
 5 2 5 33.42 0.94
 5 2 6 87.1 1.91
 5 2 7 124.18 2.59
 5 2 8 98.69 2.24
 5 2 9 65 1.71
 5 2 10 26.11 1.06
 5 2 11 11.46 0.82
 5 2 12 85.19 2.27
 5 2 13 32.44 1.34
 5 2 14 32.3 1.39
 5 2 15 8.75 0.97
 5 2 16 29.6 1.49
 5 2 17 0.8 0.83
 5 2 18 11.84 1.1
 5 2 19 21.47 1.33
 5 2 20 2.97 0.83
 5 3 -20 2.12 0.82
 5 3 -19 15.83 1.2
 5 3 -18 15.36 1.18
 5 3 -17 17.65 1.23
 5 3 -16 13.63 1.15
 5 3 -15 4.31 0.88
 5 3 -14 17.94 1.1
 5 3 -13 16.32 1.03
 5 3 -12 0.18 0.61
 5 3 -11 28.8 1.17
 5 3 -10 43.69 1.4
 5 3 -9 4.89 0.6
 5 3 -8 19.24 0.84
 5 3 -7 149.54 3.04
 5 3 -6 121.21 2.51
 5 3 -5 140.38 2.8
 5 3 -4 632.51 11.19
 5 3 -3 34.13 0.91
 5 3 -2 94.27 1.92
 5 3 -1 30.06 0.81
 5 3 0 111.81 2.2
 5 3 1 30.44 0.82
 5 3 2 93.8 1.91
 5 3 3 33.36 0.9
 5 3 4 634.74 11.24
 5 3 5 137.69 2.75
 5 3 6 120.84 2.5
 5 3 7 147.11 3
 5 3 8 18.47 0.82
 5 3 9 5.57 0.61
 5 3 10 42.22 1.38
 5 3 11 28.49 1.17
 5 3 12 0.66 0.62
 5 3 13 15.85 1.02
 5 3 14 17.79 1.1
 5 3 15 3.6 0.88
 5 3 16 14.64 1.17
 5 3 17 16.88 1.23
 5 3 18 15.45 1.17
 5 3 19 16.11 1.22
 5 3 20 2.33 0.82
 5 4 -20 4.09 0.87
 5 4 -19 4.28 0.92
 5 4 -18 11.99 1.15
 5 4 -17 0.45 0.83
 5 4 -16 7.86 1.01
 5 4 -15 2.82 0.87
 5 4 -14 23.61 1.24
 5 4 -13 31.77 1.36
 5 4 -12 23.87 1.14
 5 4 -11 14.15 0.9
 5 4 -10 23.79 1.05
 5 4 -9 1.59 0.54
 5 4 -8 76.97 1.91
 5 4 -7 214.93 4.19
 5 4 -6 41.72 1.16
 5 4 -5 1.06 0.39
 5 4 -4 243.75 4.57
 5 4 -3 436.61 7.81
 5 4 -2 309.18 5.63
 5 4 -1 247.05 4.55
 5 4 0 32.88 0.88
 5 4 1 244.78 4.51
 5 4 2 309.63 5.62
 5 4 3 428.12 7.67
 5 4 4 238.14 4.46
 5 4 5 1.57 0.4
 5 4 6 41.11 1.15
 5 4 7 214.21 4.18
 5 4 8 78.19 1.93
 5 4 9 2.35 0.55
 5 4 10 23.48 1.04
 5 4 11 13.89 0.89
 5 4 12 22.88 1.13
 5 4 13 31.01 1.34
 5 4 14 20.96 1.19
 5 4 15 3.04 0.87
 5 4 16 7.54 1
 5 4 17 0.41 0.82
 5 4 18 12.3 1.17
 5 4 19 4.21 0.92
 5 4 20 5.43 0.88
 5 5 -20 0.07 0.74
 5 5 -19 14.1 1.14
 5 5 -18 8.18 1.06
 5 5 -17 29.18 1.5
 5 5 -16 24.36 1.39
 5 5 -15 5.67 0.95
 5 5 -14 7.58 0.94
 5 5 -13 114.59 2.91
 5 5 -12 16.92 1.03
 5 5 -11 24.1 1.13
 5 5 -10 29.97 1.19
 5 5 -9 84.98 2.13
 5 5 -8 174 3.61
 5 5 -7 23.8 0.93
 5 5 -6 176.64 3.52
 5 5 -5 17.72 0.72
 5 5 -4 370.67 6.74
 5 5 -3 120.76 2.46
 5 5 -2 160.22 3.11
 5 5 -1 114.59 2.32
 5 5 0 92.74 1.94
 5 5 1 111.88 2.28
 5 5 2 158.4 3.08
 5 5 3 122.54 2.49
 5 5 4 368.65 6.71
 5 5 5 17.73 0.73
 5 5 6 177.09 3.53
 5 5 7 24.01 0.94
 5 5 8 170.99 3.57
 5 5 9 84.49 2.12
 5 5 10 30.59 1.2
 5 5 11 23.32 1.11
 5 5 12 18.5 1.06
 5 5 13 115.77 2.93
 5 5 14 7.53 0.94
 5 5 15 5.1 0.94
 5 5 16 24.98 1.4
 5 5 17 29.84 1.5
 5 5 18 9.54 1.08
 5 5 19 14.37 1.15
 5 5 20 0.57 0.75
 5 6 -20 2.6 0.83
 5 6 -19 11.91 1.09
 5 6 -18 5.2 0.97
 5 6 -17 11.08 1.09
 5 6 -16 7.9 1.03
 5 6 -15 11.88 1.11
 5 6 -14 2.68 0.85
 5 6 -13 54.98 1.84
 5 6 -12 5.88 0.81
 5 6 -11 123.32 2.97
 5 6 -10 99.59 2.49
 5 6 -9 60.44 1.73
 5 6 -8 130.12 2.9
 5 6 -7 71.48 1.83
 5 6 -6 20.37 0.86
 5 6 -5 13.92 0.68
 5 6 -4 53.96 1.38
 5 6 -3 880.06 15.6
 5 6 -2 242.67 4.56
 5 6 -1 462.45 8.3
 5 6 0 476.65 8.53
 5 6 1 456.59 8.2
 5 6 2 245.25 4.61
 5 6 3 873.27 15.53
 5 6 4 53.11 1.36
 5 6 5 13.59 0.67
 5 6 6 20.53 0.86
 5 6 7 69.68 1.79
 5 6 8 131.81 2.93
 5 6 9 59.49 1.72
 5 6 10 99.62 2.49
 5 6 11 121.4 2.94
 5 6 12 4.94 0.78
 5 6 13 54.19 1.84
 5 6 14 3.36 0.86
 5 6 15 11.65 1.1
 5 6 16 8.1 1.03
 5 6 17 10.48 1.1
 5 6 18 6.54 1
 5 6 19 12.41 1.08
 5 6 20 2.89 0.84
 5 7 -19 5.76 0.91
 5 7 -18 8.32 1.05
 5 7 -17 22.01 1.39
 5 7 -16 9.93 1.07
 5 7 -15 8.31 1.03
 5 7 -14 19.51 1.26
 5 7 -13 31.56 1.46
 5 7 -12 87.41 2.42
 5 7 -11 39.35 1.48
 5 7 -10 163.5 3.64
 5 7 -9 112.84 2.7
 5 7 -8 193.56 4.05
 5 7 -7 140.62 3.08
 5 7 -6 99.12 2.31
 5 7 -5 113.14 2.51
 5 7 -4 7.12 0.56
 5 7 -3 663.09 11.8
 5 7 -2 215.79 4.16
 5 7 -1 11.5 0.61
 5 7 0 17.01 0.7
 5 7 1 12.28 0.62
 5 7 2 215.68 4.16
 5 7 3 654.66 11.65
 5 7 4 6.3 0.55
 5 7 5 114 2.53
 5 7 6 97.86 2.29
 5 7 7 142.33 3.11
 5 7 8 193.29 4.05
 5 7 9 114.23 2.73
 5 7 10 160.56 3.6
 5 7 11 39.11 1.47
 5 7 12 86.17 2.4
 5 7 13 30.58 1.45
 5 7 14 20.12 1.28
 5 7 15 8.42 1.03
 5 7 16 9.53 1.07
 5 7 17 22.91 1.41
 5 7 18 8.28 1.02
 5 7 19 5.34 0.91
 5 8 -19 2.6 0.82
 5 8 -18 17.92 1.23
 5 8 -17 111.01 3.07
 5 8 -16 10.95 1.1
 5 8 -15 27.27 1.46
 5 8 -14 54.78 2
 5 8 -13 66.95 2.21
 5 8 -12 23.21 1.24
 5 8 -11 101.3 2.66
 5 8 -10 112.85 2.81
 5 8 -9 102.14 2.56
 5 8 -8 11.37 0.83
 5 8 -7 158.3 3.44
 5 8 -6 61.8 1.71
 5 8 -5 234.33 4.66
 5 8 -4 215.08 4.29
 5 8 -3 12.77 0.72
 5 8 -2 86.57 2.03
 5 8 -1 103.97 2.29
 5 8 0 66.57 1.63
 5 8 1 103.81 2.28
 5 8 2 84.92 2
 5 8 3 12.9 0.72
 5 8 4 211.99 4.24
 5 8 5 226.18 4.52
 5 8 6 60.09 1.68
 5 8 7 158.44 3.44
 5 8 8 11.57 0.84
 5 8 9 100.11 2.53
 5 8 10 110.45 2.77
 5 8 11 99.81 2.63
 5 8 12 23.03 1.24
 5 8 13 65.83 2.19
 5 8 14 53 1.98
 5 8 15 27.7 1.48
 5 8 16 10.6 1.11
 5 8 17 110.08 3.06
 5 8 18 17.5 1.23
 5 8 19 2.21 0.81
 5 9 -19 15.58 1.12
 5 9 -18 17.06 1.17
 5 9 -17 25.68 1.44
 5 9 -16 12.67 1.19
 5 9 -15 12.5 1.14
 5 9 -14 13.16 1.16
 5 9 -13 2.52 0.88
 5 9 -12 63.36 2.11
 5 9 -11 172.45 3.96
 5 9 -10 158.6 3.66
 5 9 -9 81.23 2.24
 5 9 -8 88 2.31
 5 9 -7 124.57 2.91
 5 9 -6 95.78 2.36
 5 9 -5 38.98 1.31
 5 9 -4 59.47 1.66
 5 9 -3 159.13 3.36
 5 9 -2 35.54 1.18
 5 9 -1 6.3 0.6
 5 9 0 170.71 3.53
 5 9 1 6.88 0.63
 5 9 2 36.16 1.19
 5 9 3 158.7 3.36
 5 9 4 59.63 1.66
 5 9 5 39.74 1.32
 5 9 6 97.83 2.4
 5 9 7 125.28 2.92
 5 9 8 87.83 2.31
 5 9 9 82.17 2.26
 5 9 10 159.74 3.68
 5 9 11 174.62 4
 5 9 12 60.67 2.06
 5 9 13 2.59 0.87
 5 9 14 13.14 1.16
 5 9 15 13.68 1.17
 5 9 16 12.06 1.18
 5 9 17 27.45 1.46
 5 9 18 18.03 1.21
 5 9 19 17.74 1.15
 5 10 -18 -0.42 0.74
 5 10 -17 15.23 1.16
 5 10 -16 41.53 1.77
 5 10 -15 2.12 0.91
 5 10 -14 54.52 2
 5 10 -13 36.14 1.64
 5 10 -12 7.35 1.01
 5 10 -11 87.51 2.55
 5 10 -10 48 1.72
 5 10 -9 24.19 1.2
 5 10 -8 1.62 0.68
 5 10 -7 7.85 0.79
 5 10 -6 84.84 2.23
 5 10 -5 35.79 1.31
 5 10 -4 113.25 2.66
 5 10 -3 202.25 4.18
 5 10 -2 28.28 1.11
 5 10 -1 178.05 3.74
 5 10 0 3.5 0.59
 5 10 1 176.91 3.72
 5 10 2 29.36 1.12
 5 10 3 198.78 4.13
 5 10 4 111.15 2.64
 5 10 5 35.63 1.31
 5 10 6 84.42 2.22
 5 10 7 7.91 0.8
 5 10 8 1.81 0.68
 5 10 9 22.81 1.18
 5 10 10 45.82 1.68
 5 10 11 86.89 2.54
 5 10 12 7.59 0.99
 5 10 13 35.63 1.63
 5 10 14 52.29 1.97
 5 10 15 3.36 0.92
 5 10 16 42.12 1.78
 5 10 17 15.65 1.18
 5 10 18 0.29 0.76
 5 11 -17 1.47 0.81
 5 11 -16 24.31 1.38
 5 11 -15 3.56 0.96
 5 11 -14 5.5 0.97
 5 11 -13 6.31 1
 5 11 -12 1.23 0.85
 5 11 -11 39.85 1.7
 5 11 -10 45.63 1.76
 5 11 -9 30 1.37
 5 11 -8 44.61 1.62
 5 11 -7 0.03 0.64
 5 11 -6 85.68 2.3
 5 11 -5 49.11 1.61
 5 11 -4 265.99 5.38
 5 11 -3 12.6 0.86
 5 11 -2 5.16 0.69
 5 11 -1 53.04 1.62
 5 11 0 169.56 3.66
 5 11 1 52.94 1.61
 5 11 2 4.47 0.68
 5 11 3 12.35 0.86
 5 11 4 263.73 5.35
 5 11 5 47.37 1.58
 5 11 6 82.99 2.26
 5 11 7 0.11 0.64
 5 11 8 43.77 1.59
 5 11 9 32.07 1.41
 5 11 10 44.92 1.75
 5 11 11 39.15 1.69
 5 11 12 1.13 0.85
 5 11 13 6.13 0.98
 5 11 14 7.02 0.99
 5 11 15 4.22 0.97
 5 11 16 24.6 1.39
 5 11 17 1.94 0.81
 5 12 -17 1.66 0.76
 5 12 -16 8.58 1
 5 12 -15 4.43 0.95
 5 12 -14 7.51 1.06
 5 12 -13 18.92 1.28
 5 12 -12 16.61 1.23
 5 12 -11 15.56 1.22
 5 12 -10 23.47 1.36
 5 12 -9 40.24 1.66
 5 12 -8 4.73 0.83
 5 12 -7 6.81 0.85
 5 12 -6 54.79 1.79
 5 12 -5 6.34 0.8
 5 12 -4 67.19 1.98
 5 12 -3 36.29 1.38
 5 12 -2 30.18 1.26
 5 12 -1 49.83 1.62
 5 12 0 16.15 0.97
 5 12 1 49.92 1.62
 5 12 2 29.57 1.25
 5 12 3 35.67 1.38
 5 12 4 65.01 1.95
 5 12 5 7.06 0.82
 5 12 6 53.85 1.78
 5 12 7 6.15 0.84
 5 12 8 5.37 0.84
 5 12 9 41.27 1.68
 5 12 10 23.97 1.37
 5 12 11 17.03 1.24
 5 12 12 16.38 1.22
 5 12 13 17.42 1.24
 5 12 14 7.13 1.04
 5 12 15 6.01 0.97
 5 12 16 8.35 1
 5 12 17 -0.03 0.76
 5 13 -16 14.71 1.09
 5 13 -15 1.03 0.83
 5 13 -14 10.94 1.09
 5 13 -13 2.67 0.92
 5 13 -12 2.6 0.9
 5 13 -11 3.36 0.9
 5 13 -10 5.07 0.96
 5 13 -9 2.54 0.87
 5 13 -8 7.23 0.99
 5 13 -7 19.85 1.22
 5 13 -6 67.98 2.09
 5 13 -5 5.39 0.83
 5 13 -4 13.35 0.99
 5 13 -3 21.62 1.15
 5 13 -2 10.55 0.91
 5 13 -1 21.21 1.13
 5 13 0 2.83 0.71
 5 13 1 21.02 1.12
 5 13 2 11.39 0.92
 5 13 3 20.9 1.13
 5 13 4 13.79 1
 5 13 5 5.74 0.83
 5 13 6 67.43 2.08
 5 13 7 20.47 1.23
 5 13 8 7.98 1
 5 13 9 3.37 0.88
 5 13 10 5.75 0.97
 5 13 11 4.1 0.93
 5 13 12 2.97 0.89
 5 13 13 2.59 0.93
 5 13 14 10.85 1.1
 5 13 15 0.91 0.83
 5 13 16 15.57 1.1
 5 14 -15 1.1 0.78
 5 14 -14 0.76 0.84
 5 14 -13 6.5 0.99
 5 14 -12 2.09 0.91
 5 14 -11 13.91 1.16
 5 14 -10 3.48 0.9
 5 14 -9 0.43 0.84
 5 14 -8 6.08 0.97
 5 14 -7 7.23 0.99
 5 14 -6 34.33 1.57
 5 14 -5 15.66 1.12
 5 14 -4 21.03 1.2
 5 14 -3 6.15 0.86
 5 14 -2 21.71 1.19
 5 14 -1 15.62 1.06
 5 14 0 14.49 1.03
 5 14 1 17.19 1.08
 5 14 2 22.9 1.22
 5 14 3 7.47 0.88
 5 14 4 21.69 1.21
 5 14 5 13.48 1.08
 5 14 6 33.37 1.54
 5 14 7 7.37 1
 5 14 8 4.2 0.93
 5 14 9 -0.22 0.81
 5 14 10 3.47 0.9
 5 14 11 14.21 1.17
 5 14 12 2.18 0.92
 5 14 13 7.17 1
 5 14 14 1.87 0.86
 5 14 15 -0.01 0.76
 5 15 -14 15.35 1.12
 5 15 -13 13.11 1.11
 5 15 -12 8.2 1.05
 5 15 -11 3.98 0.96
 5 15 -10 2.27 0.86
 5 15 -9 4.79 0.94
 5 15 -8 7.63 1.02
 5 15 -7 12.99 1.14
 5 15 -6 5.05 0.94
 5 15 -5 5.15 0.94
 5 15 -4 13.73 1.14
 5 15 -3 19.69 1.27
 5 15 -2 7.04 0.94
 5 15 -1 1.71 0.81
 5 15 0 11.43 1.03
 5 15 1 2.88 0.84
 5 15 2 7.12 0.95
 5 15 3 21.58 1.31
 5 15 4 13.81 1.15
 5 15 5 5.15 0.94
 5 15 6 5.42 0.96
 5 15 7 12.61 1.15
 5 15 8 6.85 1
 5 15 9 4.05 0.95
 5 15 10 1.99 0.87
 5 15 11 3.81 0.96
 5 15 12 8.67 1.06
 5 15 13 13.62 1.12
 5 15 14 15.65 1.12
 5 16 -13 0.16 0.76
 5 16 -12 1.53 0.82
 5 16 -11 4.67 0.93
 5 16 -10 0.64 0.87
 5 16 -9 20.76 1.36
 5 16 -8 5.35 0.96
 5 16 -7 1.63 0.87
 5 16 -6 3.81 0.94
 5 16 -5 11.36 1.1
 5 16 -4 17.59 1.25
 5 16 -3 2.53 0.89
 5 16 -2 41.34 1.74
 5 16 -1 23.64 1.38
 5 16 0 1.68 0.85
 5 16 1 24.84 1.4
 5 16 2 41.92 1.75
 5 16 3 2.36 0.89
 5 16 4 17.79 1.25
 5 16 5 9.33 1.06
 5 16 6 4.27 0.94
 5 16 7 1.96 0.88
 5 16 8 3.16 0.9
 5 16 9 21.25 1.36
 5 16 10 0.9 0.86
 5 16 11 3.48 0.91
 5 16 12 2.28 0.84
 5 16 13 0.3 0.76
 5 17 -12 3.13 0.8
 5 17 -11 9.08 0.99
 5 17 -10 0.27 0.81
 5 17 -9 17.86 1.27
 5 17 -8 7.44 1.05
 5 17 -7 16.08 1.26
 5 17 -6 2.26 0.87
 5 17 -5 7.06 1.01
 5 17 -4 19.36 1.29
 5 17 -3 1.14 0.84
 5 17 -2 2.96 0.91
 5 17 -1 13.09 1.16
 5 17 0 1.54 0.87
 5 17 1 13.17 1.16
 5 17 2 3.04 0.9
 5 17 3 0.55 0.83
 5 17 4 19.54 1.28
 5 17 5 6.58 1
 5 17 6 2.07 0.86
 5 17 7 16.59 1.25
 5 17 8 8.68 1.05
 5 17 9 16.74 1.23
 5 17 10 -0.12 0.8
 5 17 11 10.28 1.01
 5 17 12 1.63 0.78
 5 18 -10 1.38 0.78
 5 18 -9 7.81 0.97
 5 18 -8 1.84 0.86
 5 18 -7 0.5 0.84
 5 18 -6 2.66 0.91
 5 18 -5 5.25 0.98
 5 18 -4 10.23 1.11
 5 18 -3 0.18 0.81
 5 18 -2 5.7 0.95
 5 18 -1 9.63 1.06
 5 18 0 10.22 1.08
 5 18 1 9.4 1.06
 5 18 2 6.27 0.97
 5 18 3 0.89 0.83
 5 18 4 10.09 1.12
 5 18 5 5.09 0.99
 5 18 6 2.12 0.88
 5 18 7 0.74 0.85
 5 18 8 2.54 0.87
 5 18 9 6.46 0.95
 5 18 10 1.25 0.79
 5 19 -8 0.63 0.77
 5 19 -7 6.86 0.95
 5 19 -6 9.56 1.03
 5 19 -5 0.69 0.82
 5 19 -4 0.78 0.83
 5 19 -3 1.98 0.87
 5 19 -2 1.42 0.84
 5 19 -1 8.17 1.06
 5 19 0 3.6 0.91
 5 19 1 8.92 1.05
 5 19 2 1 0.85
 5 19 3 2.48 0.88
 5 19 4 0.6 0.83
 5 19 5 0.37 0.82
 5 19 6 9.6 1.04
 5 19 7 6.55 0.94
 5 19 8 -0.2 0.75
 5 20 -6 2.41 0.84
 5 20 -5 8.24 0.94
 5 20 -4 -0.5 0.76
 5 20 -3 2.41 0.85
 5 20 -2 3.92 0.87
 5 20 -1 3.81 0.89
 5 20 0 -0.29 0.78
 5 20 1 4.28 0.89
 5 20 2 2.69 0.87
 5 20 3 2.59 0.85
 5 20 4 0.62 0.76
 5 20 5 8.37 0.95
 5 20 6 1.59 0.84
 6 0 0 759.61 13.39
 6 0 1 106.51 2.12
 6 0 2 168.59 3.19
 6 0 3 58.59 1.34
 6 0 4 35.98 0.98
 6 0 5 23.9 0.8
 6 0 6 31.02 0.96
 6 0 7 8.92 0.58
 6 0 8 135.02 2.89
 6 0 9 104.41 2.42
 6 0 10 1.86 0.58
 6 0 11 11.05 0.82
 6 0 12 0.64 0.63
 6 0 13 2.57 0.72
 6 0 14 1.76 0.73
 6 0 15 10.65 1.04
 6 0 16 0.46 0.81
 6 0 17 6.13 0.97
 6 0 18 14.19 1.21
 6 0 19 15.75 1.21
 6 0 20 2.09 0.83
 6 1 -20 1.72 0.81
 6 1 -19 4.66 0.93
 6 1 -18 9.73 1.1
 6 1 -17 0.58 0.85
 6 1 -16 7.13 1
 6 1 -15 15.98 1.17
 6 1 -14 3.63 0.78
 6 1 -13 15.43 1.02
 6 1 -12 19.03 1.04
 6 1 -11 28.15 1.17
 6 1 -10 194.71 4.05
 6 1 -9 44.83 1.38
 6 1 -8 10.84 0.69
 6 1 -7 64.3 1.59
 6 1 -6 217.82 4.16
 6 1 -5 429.7 7.72
 6 1 -4 93.62 1.97
 6 1 -3 29.29 0.84
 6 1 -2 328.82 5.92
 6 1 -1 421.34 7.46
 6 1 0 1057.21 18.64
 6 1 1 421.51 7.47
 6 1 2 330.25 5.94
 6 1 3 29.18 0.84
 6 1 4 95.08 2
 6 1 5 426.57 7.67
 6 1 6 219.69 4.19
 6 1 7 64.99 1.6
 6 1 8 10.66 0.69
 6 1 9 45.62 1.39
 6 1 10 194.89 4.05
 6 1 11 28.14 1.18
 6 1 12 18.98 1.04
 6 1 13 16.17 1.03
 6 1 14 3.18 0.78
 6 1 15 15.73 1.17
 6 1 16 7.24 1
 6 1 17 1.52 0.86
 6 1 18 11.6 1.13
 6 1 19 3.9 0.91
 6 1 20 3.19 0.83
 6 2 -20 6.93 0.92
 6 2 -19 0.48 0.83
 6 2 -18 1.68 0.89
 6 2 -17 26.37 1.43
 6 2 -16 30.32 1.53
 6 2 -15 12.62 1.1
 6 2 -14 7.08 0.87
 6 2 -13 24.77 1.22
 6 2 -12 91.29 2.4
 6 2 -11 146.82 3.3
 6 2 -10 47.68 1.49
 6 2 -9 14.11 0.81
 6 2 -8 14.92 0.78
 6 2 -7 52.91 1.4
 6 2 -6 42.06 1.16
 6 2 -5 696.19 12.24
 6 2 -4 147.96 2.9
 6 2 -3 190.81 3.6
 6 2 -2 324.47 5.84
 6 2 -1 950.78 16.72
 6 2 0 92.8 1.9
 6 2 1 946.99 16.65
 6 2 2 321.22 5.8
 6 2 3 191.91 3.63
 6 2 4 147.71 2.9
 6 2 5 686.4 12.11
 6 2 6 41.5 1.16
 6 2 7 53.55 1.41
 6 2 8 14.98 0.78
 6 2 9 13.97 0.81
 6 2 10 48.53 1.51
 6 2 11 146.57 3.3
 6 2 12 91.56 2.41
 6 2 13 24.44 1.21
 6 2 14 7.07 0.87
 6 2 15 13.42 1.13
 6 2 16 28.96 1.5
 6 2 17 26.73 1.44
 6 2 18 1.26 0.86
 6 2 19 0.1 0.8
 6 2 20 6.95 0.92
 6 3 -20 0.03 0.75
 6 3 -19 3.55 0.89
 6 3 -18 4.43 0.96
 6 3 -17 9.84 1.06
 6 3 -16 0.66 0.82
 6 3 -15 14.44 1.16
 6 3 -14 4.56 0.86
 6 3 -13 5.41 0.8
 6 3 -12 16.63 1.01
 6 3 -11 3.34 0.67
 6 3 -10 44.24 1.44
 6 3 -9 13.69 0.81
 6 3 -8 426.16 7.87
 6 3 -7 174.57 3.54
 6 3 -6 207.78 4.02
 6 3 -5 7.63 0.53
 6 3 -4 290.7 5.35
 6 3 -3 50.02 1.23
 6 3 -2 462.19 8.17
 6 3 -1 317.95 5.75
 6 3 0 1259.9 22.2
 6 3 1 321.84 5.8
 6 3 2 461.44 8.19
 6 3 3 49.67 1.22
 6 3 4 285.94 5.26
 6 3 5 7.33 0.52
 6 3 6 209.28 4.04
 6 3 7 177.73 3.6
 6 3 8 420.19 7.77
 6 3 9 13.79 0.81
 6 3 10 42.62 1.42
 6 3 11 3.41 0.68
 6 3 12 16.2 1.01
 6 3 13 5.63 0.82
 6 3 14 5.96 0.88
 6 3 15 14.61 1.16
 6 3 16 0.94 0.83
 6 3 17 8.81 1.03
 6 3 18 5.18 0.97
 6 3 19 3.5 0.9
 6 3 20 0.29 0.76
 6 4 -20 20.72 1.19
 6 4 -19 26.75 1.41
 6 4 -18 7.96 1.04
 6 4 -17 22.38 1.35
 6 4 -16 2.01 0.86
 6 4 -15 16.83 1.23
 6 4 -14 6 0.91
 6 4 -13 3.88 0.78
 6 4 -12 31.9 1.33
 6 4 -11 62.14 1.85
 6 4 -10 86.42 2.22
 6 4 -9 34.4 1.23
 6 4 -8 87.39 2.13
 6 4 -7 79.21 1.93
 6 4 -6 406.22 7.39
 6 4 -5 381.31 6.93
 6 4 -4 282.09 5.21
 6 4 -3 442.56 7.88
 6 4 -2 325.38 5.89
 6 4 -1 520.59 9.17
 6 4 0 13.04 0.57
 6 4 1 513.25 9.04
 6 4 2 321.15 5.82
 6 4 3 448.47 8
 6 4 4 280.44 5.19
 6 4 5 381.56 6.94
 6 4 6 404.48 7.37
 6 4 7 77.97 1.91
 6 4 8 88.86 2.15
 6 4 9 34.66 1.24
 6 4 10 84.86 2.2
 6 4 11 61.74 1.84
 6 4 12 32.31 1.34
 6 4 13 4.11 0.79
 6 4 14 5.7 0.88
 6 4 15 16.94 1.22
 6 4 16 3.23 0.9
 6 4 17 20.81 1.31
 6 4 18 9.28 1.07
 6 4 19 25.82 1.39
 6 4 20 19.31 1.17
 6 5 -20 0.55 0.78
 6 5 -19 18.18 1.22
 6 5 -18 2.6 0.9
 6 5 -17 2.99 0.91
 6 5 -16 26.41 1.44
 6 5 -15 72.78 2.34
 6 5 -14 135.42 3.43
 6 5 -13 47.44 1.71
 6 5 -12 126.51 3.08
 6 5 -11 93.15 2.43
 6 5 -10 5.25 0.71
 6 5 -9 12.45 0.82
 6 5 -8 101.82 2.41
 6 5 -7 83 2.03
 6 5 -6 187.8 3.78
 6 5 -5 88.19 2
 6 5 -4 103.61 2.23
 6 5 -3 164.93 3.25
 6 5 -2 9.86 0.55
 6 5 -1 175.77 3.4
 6 5 0 99.58 2.1
 6 5 1 174.88 3.38
 6 5 2 9.32 0.55
 6 5 3 166.41 3.27
 6 5 4 101.58 2.19
 6 5 5 89.27 2.01
 6 5 6 189.42 3.8
 6 5 7 83.51 2.04
 6 5 8 101.82 2.41
 6 5 9 12.33 0.82
 6 5 10 5.53 0.71
 6 5 11 94.05 2.44
 6 5 12 123.96 3.04
 6 5 13 48.51 1.73
 6 5 14 136.95 3.46
 6 5 15 72.18 2.33
 6 5 16 27.49 1.46
 6 5 17 2.51 0.9
 6 5 18 2.88 0.91
 6 5 19 19.09 1.23
 6 5 20 1.24 0.8
 6 6 -19 17.09 1.15
 6 6 -18 6.52 0.99
 6 6 -17 51.76 2
 6 6 -16 6.16 1
 6 6 -15 17.03 1.24
 6 6 -14 0.33 0.83
 6 6 -13 45.59 1.75
 6 6 -12 0.96 0.71
 6 6 -11 46.05 1.6
 6 6 -10 8.81 0.81
 6 6 -9 161.89 3.53
 6 6 -8 19.35 0.95
 6 6 -7 4.14 0.6
 6 6 -6 23.23 0.95
 6 6 -5 57.63 1.54
 6 6 -4 5.3 0.52
 6 6 -3 136.46 2.8
 6 6 -2 184.9 3.6
 6 6 -1 103.89 2.22
 6 6 0 43.49 1.17
 6 6 1 102.5 2.19
 6 6 2 183.92 3.58
 6 6 3 133.91 2.76
 6 6 4 4.71 0.51
 6 6 5 58.63 1.55
 6 6 6 23.15 0.95
 6 6 7 4.03 0.6
 6 6 8 19.06 0.95
 6 6 9 167.94 3.64
 6 6 10 7.62 0.79
 6 6 11 46.84 1.62
 6 6 12 1.06 0.71
 6 6 13 45.49 1.75
 6 6 14 -0.25 0.8
 6 6 15 18.54 1.26
 6 6 16 5.43 0.97
 6 6 17 52.1 2
 6 6 18 7.31 1.01
 6 6 19 18.25 1.19
 6 7 -19 2.1 0.81
 6 7 -18 6.93 0.97
 6 7 -17 3.89 0.96
 6 7 -16 18.42 1.27
 6 7 -15 9.24 1.06
 6 7 -14 19.05 1.28
 6 7 -13 26.87 1.41
 6 7 -12 88.18 2.46
 6 7 -11 35.56 1.43
 6 7 -10 9.01 0.83
 6 7 -9 6.64 0.76
 6 7 -8 2.02 0.63
 6 7 -7 161.74 3.47
 6 7 -6 185.79 3.83
 6 7 -5 68.73 1.78
 6 7 -4 57.31 1.55
 6 7 -3 37.55 1.17
 6 7 -2 4.56 0.51
 6 7 -1 17.75 0.76
 6 7 0 33.49 1.04
 6 7 1 17.42 0.75
 6 7 2 4.82 0.51
 6 7 3 37.57 1.17
 6 7 4 56.74 1.53
 6 7 5 69.62 1.79
 6 7 6 185.24 3.82
 6 7 7 162.4 3.48
 6 7 8 2.49 0.64
 6 7 9 6.35 0.75
 6 7 10 8.89 0.83
 6 7 11 35.64 1.43
 6 7 12 89.2 2.48
 6 7 13 26.66 1.42
 6 7 14 19.16 1.27
 6 7 15 7.84 1.03
 6 7 16 18.04 1.26
 6 7 17 4.9 0.98
 6 7 18 6.03 0.95
 6 7 19 1.24 0.8
 6 8 -19 9.17 0.99
 6 8 -18 15.28 1.14
 6 8 -17 5.13 0.98
 6 8 -16 20 1.3
 6 8 -15 13.39 1.16
 6 8 -14 27.07 1.46
 6 8 -13 31.24 1.53
 6 8 -12 17.31 1.18
 6 8 -11 30.87 1.37
 6 8 -10 24.36 1.2
 6 8 -9 41.85 1.5
 6 8 -8 91.7 2.36
 6 8 -7 10.88 0.81
 6 8 -6 32.31 1.2
 6 8 -5 3.68 0.61
 6 8 -4 6.12 0.63
 6 8 -3 40.8 1.28
 6 8 -2 93.04 2.17
 6 8 -1 91.82 2.14
 6 8 0 4.72 0.56
 6 8 1 89.77 2.11
 6 8 2 92.34 2.16
 6 8 3 39.99 1.26
 6 8 4 6.08 0.63
 6 8 5 4.09 0.61
 6 8 6 31.92 1.2
 6 8 7 11.25 0.82
 6 8 8 91.58 2.35
 6 8 9 41.4 1.49
 6 8 10 25.74 1.23
 6 8 11 32.08 1.39
 6 8 12 19.6 1.22
 6 8 13 33.03 1.55
 6 8 14 28.14 1.48
 6 8 15 11.93 1.13
 6 8 16 19.1 1.29
 6 8 17 6.11 1
 6 8 18 16.18 1.16
 6 8 19 10.14 1.01
 6 9 -18 5.05 0.88
 6 9 -17 1.26 0.86
 6 9 -16 21.19 1.37
 6 9 -15 17.95 1.26
 6 9 -14 3.31 0.91
 6 9 -13 1.43 0.85
 6 9 -12 18.42 1.26
 6 9 -11 3.67 0.8
 6 9 -10 69.52 2.1
 6 9 -9 9.21 0.87
 6 9 -8 16.77 1
 6 9 -7 17.01 0.97
 6 9 -6 5.99 0.72
 6 9 -5 45.18 1.46
 6 9 -4 14.24 0.85
 6 9 -3 43.38 1.38
 6 9 -2 35.05 1.21
 6 9 -1 22.87 0.97
 6 9 0 38.42 1.26
 6 9 1 22.4 0.96
 6 9 2 35.04 1.21
 6 9 3 45.19 1.41
 6 9 4 15.87 0.87
 6 9 5 44.88 1.45
 6 9 6 6.76 0.72
 6 9 7 16.24 0.96
 6 9 8 16.99 1.01
 6 9 9 8.82 0.86
 6 9 10 72.66 2.16
 6 9 11 3 0.8
 6 9 12 19.28 1.27
 6 9 13 0.61 0.83
 6 9 14 3.19 0.92
 6 9 15 19.79 1.29
 6 9 16 22.1 1.38
 6 9 17 1.1 0.85
 6 9 18 4.65 0.87
 6 10 -18 -0.09 0.78
 6 10 -17 3.47 0.88
 6 10 -16 8.65 1.04
 6 10 -15 24.2 1.42
 6 10 -14 26.24 1.44
 6 10 -13 6.68 0.99
 6 10 -12 19.37 1.28
 6 10 -11 35.08 1.6
 6 10 -10 9.47 0.95
 6 10 -9 78.08 2.25
 6 10 -8 21.32 1.14
 6 10 -7 1.79 0.68
 6 10 -6 34.28 1.33
 6 10 -5 145.84 3.28
 6 10 -4 59.76 1.75
 6 10 -3 3.03 0.63
 6 10 -2 7.49 0.72
 6 10 -1 0.6 0.56
 6 10 0 0.85 0.55
 6 10 1 1.15 0.57
 6 10 2 7.34 0.71
 6 10 3 3.23 0.63
 6 10 4 59.44 1.75
 6 10 5 146.78 3.3
 6 10 6 36.01 1.36
 6 10 7 1.91 0.67
 6 10 8 21.13 1.13
 6 10 9 77.34 2.24
 6 10 10 8.51 0.93
 6 10 11 36.52 1.63
 6 10 12 18.99 1.28
 6 10 13 7.03 0.99
 6 10 14 27.55 1.46
 6 10 15 22.8 1.42
 6 10 16 9.63 1.07
 6 10 17 4.04 0.89
 6 10 18 0.72 0.78
 6 11 -17 2.5 0.82
 6 11 -16 8.93 1.04
 6 11 -15 13.65 1.2
 6 11 -14 53.64 1.97
 6 11 -13 5.89 0.97
 6 11 -12 13.86 1.17
 6 11 -11 63.81 2.17
 6 11 -10 24.3 1.38
 6 11 -9 72.51 2.19
 6 11 -8 3.07 0.77
 6 11 -7 16.63 1.04
 6 11 -6 12.89 0.94
 6 11 -5 3.55 0.72
 6 11 -4 63.82 1.88
 6 11 -3 7.14 0.77
 6 11 -2 32.3 1.27
 6 11 -1 98.81 2.46
 6 11 0 74.8 2.04
 6 11 1 96.47 2.42
 6 11 2 32.79 1.28
 6 11 3 7.74 0.78
 6 11 4 63.74 1.88
 6 11 5 3.71 0.73
 6 11 6 13.91 0.96
 6 11 7 17.22 1.05
 6 11 8 3.71 0.77
 6 11 9 71.47 2.18
 6 11 10 22.9 1.34
 6 11 11 62.64 2.15
 6 11 12 13.41 1.15
 6 11 13 5.43 0.95
 6 11 14 52 1.94
 6 11 15 14.69 1.21
 6 11 16 8.41 1.01
 6 11 17 1.86 0.81
 6 12 -16 24.69 1.32
 6 12 -15 8.25 1.03
 6 12 -14 9.32 1.11
 6 12 -13 0.18 0.83
 6 12 -12 30.59 1.54
 6 12 -11 6.73 1
 6 12 -10 5.11 0.96
 6 12 -9 30.92 1.52
 6 12 -8 15.85 1.14
 6 12 -7 8.44 0.91
 6 12 -6 43.13 1.6
 6 12 -5 12.38 0.96
 6 12 -4 59.03 1.86
 6 12 -3 27.6 1.25
 6 12 -2 33.82 1.35
 6 12 -1 44.58 1.55
 6 12 0 42.18 1.5
 6 12 1 45.09 1.56
 6 12 2 32.82 1.33
 6 12 3 27.75 1.25
 6 12 4 59.2 1.86
 6 12 5 11.88 0.94
 6 12 6 42.53 1.58
 6 12 7 8.53 0.91
 6 12 8 15.22 1.14
 6 12 9 30.51 1.51
 6 12 10 4.61 0.94
 6 12 11 6.44 0.99
 6 12 12 30.52 1.53
 6 12 13 -0.16 0.82
 6 12 14 11.01 1.14
 6 12 15 7.52 1.02
 6 12 16 25.78 1.34
 6 13 -16 2.6 0.81
 6 13 -15 5.65 0.91
 6 13 -14 1.84 0.88
 6 13 -13 6.59 1.02
 6 13 -12 2.1 0.88
 6 13 -11 1.11 0.84
 6 13 -10 -0.52 0.84
 6 13 -9 76.75 2.42
 6 13 -8 65.3 2.2
 6 13 -7 38.86 1.67
 6 13 -6 37.25 1.58
 6 13 -5 0.9 0.72
 6 13 -4 127.6 3.14
 6 13 -3 48.26 1.7
 6 13 -2 32.93 1.39
 6 13 -1 27.03 1.27
 6 13 0 17.6 1.07
 6 13 1 28.08 1.28
 6 13 2 32.21 1.38
 6 13 3 48.91 1.71
 6 13 4 127.85 3.14
 6 13 5 0.32 0.73
 6 13 6 37.33 1.58
 6 13 7 39.36 1.68
 6 13 8 66.33 2.22
 6 13 9 74.39 2.38
 6 13 10 1.49 0.87
 6 13 11 0.9 0.83
 6 13 12 3.12 0.9
 6 13 13 6.35 1.01
 6 13 14 1.61 0.86
 6 13 15 5.26 0.92
 6 13 16 0.62 0.79
 6 14 -15 0.63 0.74
 6 14 -14 5.84 0.93
 6 14 -13 11.23 1.1
 6 14 -12 5.72 0.99
 6 14 -11 7.01 0.99
 6 14 -10 10.22 1.1
 6 14 -9 15.49 1.22
 6 14 -8 6.85 1.03
 6 14 -7 11.28 1.11
 6 14 -6 2.28 0.87
 6 14 -5 34.23 1.57
 6 14 -4 9.92 1
 6 14 -3 37.31 1.59
 6 14 -2 117.17 3
 6 14 -1 80.81 2.34
 6 14 0 16.16 1.09
 6 14 1 80.32 2.32
 6 14 2 117.04 2.99
 6 14 3 36.46 1.58
 6 14 4 8.6 0.97
 6 14 5 33.34 1.56
 6 14 6 1.28 0.87
 6 14 7 12.23 1.13
 6 14 8 7.33 1.01
 6 14 9 17.73 1.24
 6 14 10 10.45 1.09
 6 14 11 6.91 1
 6 14 12 5.7 1
 6 14 13 9.7 1.07
 6 14 14 6.21 0.93
 6 14 15 0.43 0.75
 6 15 -14 3.56 0.86
 6 15 -13 0.85 0.79
 6 15 -12 7.76 1.03
 6 15 -11 2.97 0.92
 6 15 -10 8.46 1.08
 6 15 -9 7.49 1.01
 6 15 -8 4.93 0.97
 6 15 -7 35.52 1.64
 6 15 -6 7.75 1.03
 6 15 -5 15.76 1.21
 6 15 -4 2.65 0.89
 6 15 -3 19.8 1.28
 6 15 -2 10.44 1.08
 6 15 -1 16.76 1.21
 6 15 0 13.52 1.14
 6 15 1 17.44 1.22
 6 15 2 9.21 1.05
 6 15 3 18.07 1.25
 6 15 4 2.51 0.87
 6 15 5 14.75 1.18
 6 15 6 7.52 1.02
 6 15 7 34.74 1.61
 6 15 8 3.94 0.94
 6 15 9 5.04 0.97
 6 15 10 9.85 1.11
 6 15 11 3.47 0.93
 6 15 12 8.37 1.03
 6 15 13 -0.56 0.78
 6 15 14 3.64 0.84
 6 16 -13 -0.17 0.78
 6 16 -12 9.42 0.99
 6 16 -11 1.83 0.86
 6 16 -10 0.35 0.85
 6 16 -9 17.95 1.29
 6 16 -8 12.47 1.13
 6 16 -7 2.74 0.92
 6 16 -6 6.87 1.01
 6 16 -5 3.84 0.94
 6 16 -4 24.36 1.41
 6 16 -3 26.55 1.45
 6 16 -2 27.3 1.46
 6 16 -1 5.9 0.99
 6 16 0 9.07 1.05
 6 16 1 6.92 1
 6 16 2 28.71 1.49
 6 16 3 27.12 1.47
 6 16 4 23.59 1.39
 6 16 5 3.58 0.94
 6 16 6 7.06 1
 6 16 7 2.76 0.91
 6 16 8 12.21 1.12
 6 16 9 19.37 1.31
 6 16 10 0.5 0.84
 6 16 11 0.93 0.83
 6 16 12 9.39 0.99
 6 16 13 -0.53 0.76
 6 17 -11 1.29 0.78
 6 17 -10 6.3 0.94
 6 17 -9 4.67 0.94
 6 17 -8 3.35 0.9
 6 17 -7 5.47 1
 6 17 -6 1.87 0.91
 6 17 -5 11.99 1.1
 6 17 -4 2.39 0.88
 6 17 -3 8.63 1.05
 6 17 -2 18.53 1.28
 6 17 -1 7.15 1.02
 6 17 0 3.6 0.93
 6 17 1 6.55 1.01
 6 17 2 18.34 1.27
 6 17 3 8.73 1.04
 6 17 4 2.15 0.89
 6 17 5 10.13 1.08
 6 17 6 1.56 0.91
 6 17 7 4.2 0.99
 6 17 8 2.53 0.91
 6 17 9 5 0.95
 6 17 10 6.22 0.94
 6 17 11 -0.23 0.76
 6 18 -10 -0.42 0.77
 6 18 -9 0.93 0.79
 6 18 -8 3.04 0.85
 6 18 -7 8.46 1.01
 6 18 -6 6.37 0.99
 6 18 -5 4.12 0.96
 6 18 -4 1.66 0.88
 6 18 -3 7.47 1.04
 6 18 -2 1.36 0.89
 6 18 -1 10.59 1.14
 6 18 0 3.07 0.95
 6 18 1 11.31 1.14
 6 18 2 1.1 0.88
 6 18 3 8.96 1.07
 6 18 4 0.84 0.87
 6 18 5 4.68 0.95
 6 18 6 6.04 0.98
 6 18 7 9.02 1.02
 6 18 8 2.7 0.85
 6 18 9 0.82 0.77
 6 18 10 -0.65 0.76
 6 19 -8 6.88 0.94
 6 19 -7 7.07 0.93
 6 19 -6 1.95 0.83
 6 19 -5 7.1 0.96
 6 19 -4 1.92 0.85
 6 19 -3 9.86 1.06
 6 19 -2 19.5 1.28
 6 19 -1 1.07 0.86
 6 19 0 14.42 1.18
 6 19 1 1.03 0.85
 6 19 2 18.45 1.26
 6 19 3 10.09 1.07
 6 19 4 1.74 0.85
 6 19 5 7.22 0.96
 6 19 6 2.34 0.83
 6 19 7 7.88 0.94
 6 19 8 5.56 0.91
 6 20 -5 8.24 0.97
 6 20 -4 9.71 0.98
 6 20 -3 0.3 0.78
 6 20 -2 7.87 0.96
 6 20 -1 0.98 0.79
 6 20 0 12.49 1.07
 6 20 1 1.62 0.79
 6 20 2 6.53 0.93
 6 20 3 1.04 0.78
 6 20 4 9.81 0.97
 6 20 5 9.55 1
 7 0 1 1089.98 19.12
 7 0 2 1420.44 24.93
 7 0 3 86.6 1.88
 7 0 4 153.82 3.05
 7 0 5 16.95 0.71
 7 0 6 894.22 15.75
 7 0 7 69.23 1.76
 7 0 8 26.87 1.04
 7 0 9 52.99 1.57
 7 0 10 53.56 1.63
 7 0 11 161.9 3.6
 7 0 12 78.99 2.21
 7 0 13 18.82 1.12
 7 0 14 32.65 1.49
 7 0 15 5.93 0.95
 7 0 16 0.47 0.83
 7 0 17 30.54 1.51
 7 0 18 1.42 0.86
 7 0 19 15.44 1.16
 7 0 20 13.86 1.07
 7 1 -20 3.56 0.84
 7 1 -19 9.99 1.05
 7 1 -18 9.63 1.08
 7 1 -17 -0.24 0.82
 7 1 -16 9.93 1.06
 7 1 -15 6.67 0.99
 7 1 -14 83.22 2.46
 7 1 -13 28.67 1.32
 7 1 -12 19.89 1.1
 7 1 -11 41.05 1.46
 7 1 -10 96.05 2.39
 7 1 -9 19.5 0.94
 7 1 -8 399.01 7.42
 7 1 -7 578.01 10.36
 7 1 -6 274.41 5.16
 7 1 -5 80.97 1.84
 7 1 -4 204.54 3.9
 7 1 -3 911.27 16
 7 1 -2 127.94 2.56
 7 1 -1 254.88 4.69
 7 1 0 937.88 16.44
 7 1 1 252.27 4.64
 7 1 2 127.77 2.56
 7 1 3 906.85 15.92
 7 1 4 203.33 3.88
 7 1 5 81.86 1.86
 7 1 6 272.02 5.12
 7 1 7 581.51 10.43
 7 1 8 404.73 7.51
 7 1 9 18.51 0.93
 7 1 10 96.64 2.4
 7 1 11 40.75 1.46
 7 1 12 19.47 1.09
 7 1 13 28.73 1.34
 7 1 14 83.1 2.46
 7 1 15 6.9 0.99
 7 1 16 9.15 1.05
 7 1 17 -0.67 0.81
 7 1 18 9.76 1.09
 7 1 19 8.94 1.04
 7 1 20 4.4 0.85
 7 2 -20 12.89 1.03
 7 2 -19 5.01 0.93
 7 2 -18 0.57 0.86
 7 2 -17 37.44 1.66
 7 2 -16 23.99 1.41
 7 2 -15 32.05 1.55
 7 2 -14 4.78 0.89
 7 2 -13 258.72 5.4
 7 2 -12 4.09 0.75
 7 2 -11 118.73 2.86
 7 2 -10 1.89 0.62
 7 2 -9 18.63 0.93
 7 2 -8 343.06 6.48
 7 2 -7 25.32 0.98
 7 2 -6 9.83 0.65
 7 2 -5 126.84 2.64
 7 2 -4 31.38 0.96
 7 2 -3 311.54 5.7
 7 2 -2 174.74 3.37
 7 2 -1 694.69 12.18
 7 2 0 6.93 0.48
 7 2 1 696.64 12.21
 7 2 2 176.44 3.4
 7 2 3 309.83 5.68
 7 2 4 31.57 0.96
 7 2 5 129.68 2.69
 7 2 6 10.04 0.65
 7 2 7 25.57 0.98
 7 2 8 340.01 6.44
 7 2 9 18.74 0.94
 7 2 10 1.06 0.6
 7 2 11 120.23 2.89
 7 2 12 3.28 0.74
 7 2 13 264.36 5.5
 7 2 14 5.56 0.9
 7 2 15 33.55 1.58
 7 2 16 24.85 1.41
 7 2 17 37.36 1.66
 7 2 18 0.73 0.86
 7 2 19 5.62 0.94
 7 2 20 13.36 1.04
 7 3 -20 1.17 0.81
 7 3 -19 8.56 1.01
 7 3 -18 22.67 1.37
 7 3 -17 10.83 1.09
 7 3 -16 29.82 1.51
 7 3 -15 36.51 1.65
 7 3 -14 2.08 0.85
 7 3 -13 65.43 2.04
 7 3 -12 76.99 2.2
 7 3 -11 26.32 1.2
 7 3 -10 45.46 1.51
 7 3 -9 22.57 1.03
 7 3 -8 66.92 1.79
 7 3 -7 115.43 2.58
 7 3 -6 163.39 3.35
 7 3 -5 71.23 1.7
 7 3 -4 51.04 1.32
 7 3 -3 301.78 5.54
 7 3 -2 20.23 0.74
 7 3 -1 145.83 2.88
 7 3 0 9.55 0.54
 7 3 1 146.84 2.89
 7 3 2 20.23 0.74
 7 3 3 300.57 5.53
 7 3 4 51.32 1.33
 7 3 5 71.56 1.71
 7 3 6 159.82 3.29
 7 3 7 115.9 2.59
 7 3 8 68.49 1.82
 7 3 9 22.67 1.03
 7 3 10 46.58 1.53
 7 3 11 26.75 1.21
 7 3 12 78.74 2.23
 7 3 13 63.44 2
 7 3 14 3.27 0.88
 7 3 15 36.47 1.65
 7 3 16 28.87 1.49
 7 3 17 11.69 1.12
 7 3 18 23.32 1.38
 7 3 19 9.7 1.01
 7 3 20 0.2 0.8
 7 4 -19 4.47 0.89
 7 4 -18 7.06 1.02
 7 4 -17 6.67 0.98
 7 4 -16 5.83 0.96
 7 4 -15 18.14 1.26
 7 4 -14 12.85 1.12
 7 4 -13 26.09 1.29
 7 4 -12 7.5 0.87
 7 4 -11 23.79 1.16
 7 4 -10 13.26 0.9
 7 4 -9 43.94 1.44
 7 4 -8 190.69 3.95
 7 4 -7 78.73 1.97
 7 4 -6 44.8 1.33
 7 4 -5 105.27 2.34
 7 4 -4 113.35 2.41
 7 4 -3 98.17 2.13
 7 4 -2 120.96 2.5
 7 4 -1 103.16 2.18
 7 4 0 1.3 0.4
 7 4 1 104.77 2.21
 7 4 2 119.65 2.47
 7 4 3 98.35 2.13
 7 4 4 112.73 2.4
 7 4 5 105.5 2.35
 7 4 6 43.29 1.31
 7 4 7 78 1.96
 7 4 8 190.56 3.94
 7 4 9 42.12 1.42
 7 4 10 13.32 0.89
 7 4 11 24.02 1.17
 7 4 12 7.9 0.87
 7 4 13 25.83 1.29
 7 4 14 13.21 1.13
 7 4 15 18.14 1.26
 7 4 16 4.96 0.96
 7 4 17 6.07 0.99
 7 4 18 7.57 1.02
 7 4 19 5.08 0.91
 7 5 -19 0.35 0.78
 7 5 -18 10.94 1.09
 7 5 -17 35.18 1.66
 7 5 -16 18.57 1.28
 7 5 -15 10.09 1.07
 7 5 -14 37.1 1.65
 7 5 -13 6.37 0.91
 7 5 -12 71.47 2.14
 7 5 -11 51.25 1.71
 7 5 -10 30.03 1.26
 7 5 -9 36.73 1.34
 7 5 -8 15.79 0.88
 7 5 -7 19.86 0.94
 7 5 -6 32.38 1.14
 7 5 -5 25.49 0.97
 7 5 -4 39.56 1.2
 7 5 -3 27.52 0.94
 7 5 -2 29.91 0.96
 7 5 -1 28.49 0.93
 7 5 0 258.74 4.83
 7 5 1 28.88 0.93
 7 5 2 30.58 0.97
 7 5 3 27.87 0.94
 7 5 4 39.35 1.2
 7 5 5 25.22 0.97
 7 5 6 31.94 1.13
 7 5 7 19.33 0.92
 7 5 8 14.89 0.87
 7 5 9 35.81 1.32
 7 5 10 30.38 1.27
 7 5 11 49.95 1.69
 7 5 12 69.93 2.1
 7 5 13 6.2 0.91
 7 5 14 36.06 1.63
 7 5 15 9.02 1.06
 7 5 16 19.47 1.29
 7 5 17 35.57 1.67
 7 5 18 12.55 1.13
 7 5 19 0.88 0.79
 7 6 -19 3.24 0.81
 7 6 -18 6.93 0.99
 7 6 -17 13.98 1.2
 7 6 -16 0.23 0.82
 7 6 -15 14.78 1.18
 7 6 -14 21.47 1.32
 7 6 -13 31.23 1.51
 7 6 -12 0.39 0.71
 7 6 -11 3.58 0.77
 7 6 -10 7.6 0.82
 7 6 -9 45.29 1.53
 7 6 -8 42.4 1.43
 7 6 -7 100.53 2.42
 7 6 -6 96.1 2.3
 7 6 -5 25.72 1.01
 7 6 -4 130.54 2.81
 7 6 -3 1.41 0.49
 7 6 -2 101.17 2.26
 7 6 -1 0.83 0.44
 7 6 0 22.15 0.84
 7 6 1 1.12 0.44
 7 6 2 100.1 2.25
 7 6 3 1.48 0.48
 7 6 4 130.45 2.81
 7 6 5 25.15 1
 7 6 6 96.53 2.31
 7 6 7 103.48 2.47
 7 6 8 41.66 1.42
 7 6 9 43.97 1.5
 7 6 10 7.09 0.81
 7 6 11 3.85 0.76
 7 6 12 0.46 0.7
 7 6 13 31.52 1.51
 7 6 14 20.21 1.3
 7 6 15 14.48 1.19
 7 6 16 1.06 0.84
 7 6 17 14.01 1.2
 7 6 18 7.82 1
 7 6 19 2.31 0.81
 7 7 -19 0.49 0.78
 7 7 -18 18.05 1.2
 7 7 -17 1.58 0.87
 7 7 -16 1.91 0.87
 7 7 -15 0.21 0.82
 7 7 -14 19.44 1.29
 7 7 -13 8.29 1.02
 7 7 -12 55.84 1.95
 7 7 -11 25.62 1.27
 7 7 -10 77.18 2.19
 7 7 -9 8.21 0.83
 7 7 -8 111.68 2.7
 7 7 -7 13.1 0.86
 7 7 -6 28.86 1.14
 7 7 -5 19.48 0.93
 7 7 -4 21.05 0.93
 7 7 -3 24.79 0.98
 7 7 -2 105.75 2.39
 7 7 -1 16.66 0.8
 7 7 0 10.93 0.68
 7 7 1 15.61 0.79
 7 7 2 105.68 2.39
 7 7 3 23.83 0.96
 7 7 4 20.88 0.93
 7 7 5 19.57 0.93
 7 7 6 28.96 1.14
 7 7 7 15.45 0.91
 7 7 8 113.48 2.73
 7 7 9 8.99 0.84
 7 7 10 78.31 2.21
 7 7 11 25.53 1.26
 7 7 12 53.83 1.92
 7 7 13 8.18 1.02
 7 7 14 19.97 1.3
 7 7 15 1.29 0.85
 7 7 16 1.87 0.87
 7 7 17 1.78 0.88
 7 7 18 19.18 1.22
 7 7 19 0.67 0.78
 7 8 -18 2.01 0.8
 7 8 -17 4.21 0.92
 7 8 -16 61.09 2.16
 7 8 -15 10.71 1.09
 7 8 -14 15.44 1.19
 7 8 -13 28.09 1.48
 7 8 -12 39.65 1.69
 7 8 -11 15.38 1.07
 7 8 -10 8.15 0.88
 7 8 -9 5.53 0.79
 7 8 -8 18.87 1.05
 7 8 -7 46.99 1.55
 7 8 -6 2.24 0.62
 7 8 -5 11.43 0.8
 7 8 -4 43.13 1.39
 7 8 -3 47.28 1.44
 7 8 -2 137.32 2.99
 7 8 -1 3.91 0.58
 7 8 0 3.75 0.58
 7 8 1 3.74 0.58
 7 8 2 136.14 2.97
 7 8 3 46.1 1.42
 7 8 4 42.13 1.37
 7 8 5 11.67 0.8
 7 8 6 1.85 0.62
 7 8 7 46.38 1.54
 7 8 8 18.81 1.04
 7 8 9 5.66 0.78
 7 8 10 8.08 0.88
 7 8 11 16.28 1.1
 7 8 12 41.56 1.72
 7 8 13 28.16 1.47
 7 8 14 14.59 1.18
 7 8 15 10.4 1.08
 7 8 16 63.72 2.2
 7 8 17 3.4 0.9
 7 8 18 0.91 0.78
 7 9 -18 8.05 0.93
 7 9 -17 2.64 0.85
 7 9 -16 1.18 0.85
 7 9 -15 6.54 0.99
 7 9 -14 35.91 1.64
 7 9 -13 3.23 0.92
 7 9 -12 48.64 1.88
 7 9 -11 6.91 0.94
 7 9 -10 2.3 0.75
 7 9 -9 48.81 1.71
 7 9 -8 2.51 0.72
 7 9 -7 32.04 1.31
 7 9 -6 54.79 1.7
 7 9 -5 11.19 0.84
 7 9 -4 19.09 0.98
 7 9 -3 36.56 1.29
 7 9 -2 42.64 1.39
 7 9 -1 31.03 1.17
 7 9 0 34.29 1.23
 7 9 1 31.53 1.18
 7 9 2 43.11 1.41
 7 9 3 37.54 1.31
 7 9 4 18.62 0.97
 7 9 5 11.48 0.84
 7 9 6 55.43 1.72
 7 9 7 33.34 1.33
 7 9 8 2.37 0.71
 7 9 9 48.94 1.7
 7 9 10 1.96 0.75
 7 9 11 7.17 0.95
 7 9 12 50.08 1.91
 7 9 13 3.8 0.92
 7 9 14 34.48 1.62
 7 9 15 5.63 0.97
 7 9 16 0.63 0.84
 7 9 17 1.65 0.84
 7 9 18 8.18 0.92
 7 10 -17 2.75 0.82
 7 10 -16 4.89 0.93
 7 10 -15 0.25 0.85
 7 10 -14 -0.96 0.81
 7 10 -13 3.95 0.92
 7 10 -12 4.42 0.94
 7 10 -11 0.41 0.83
 7 10 -10 10.7 1.03
 7 10 -9 57.48 1.9
 7 10 -8 26.91 1.28
 7 10 -7 28.9 1.29
 7 10 -6 38.87 1.46
 7 10 -5 17.7 1.02
 7 10 -4 0.94 0.62
 7 10 -3 7.01 0.75
 7 10 -2 24.67 1.1
 7 10 -1 43.28 1.44
 7 10 0 57.82 1.71
 7 10 1 44.06 1.46
 7 10 2 24.52 1.11
 7 10 3 7.18 0.75
 7 10 4 0.44 0.61
 7 10 5 17.41 1.01
 7 10 6 38.26 1.45
 7 10 7 29.24 1.3
 7 10 8 26.83 1.27
 7 10 9 58.94 1.93
 7 10 10 10.25 1.02
 7 10 11 0.7 0.82
 7 10 12 5.52 0.97
 7 10 13 3.73 0.91
 7 10 14 0.25 0.83
 7 10 15 0.42 0.84
 7 10 16 6.09 0.95
 7 10 17 1.7 0.81
 7 11 -17 11.3 1.03
 7 11 -16 0.22 0.8
 7 11 -15 18.07 1.26
 7 11 -14 1 0.89
 7 11 -13 3.38 0.92
 7 11 -12 3.46 0.92
 7 11 -11 13.18 1.16
 7 11 -10 6.79 0.99
 7 11 -9 36.91 1.6
 7 11 -8 5.02 0.84
 7 11 -7 4.8 0.81
 7 11 -6 27.57 1.28
 7 11 -5 5.81 0.8
 7 11 -4 19.68 1.08
 7 11 -3 54.78 1.74
 7 11 -2 6.86 0.78
 7 11 -1 17.67 1.01
 7 11 0 44 1.52
 7 11 1 18.47 1.02
 7 11 2 6.97 0.78
 7 11 3 53.15 1.71
 7 11 4 19.97 1.09
 7 11 5 5.7 0.79
 7 11 6 27.7 1.28
 7 11 7 5.21 0.81
 7 11 8 4.08 0.82
 7 11 9 38.22 1.62
 7 11 10 7.54 1.01
 7 11 11 13.49 1.15
 7 11 12 3.98 0.92
 7 11 13 3.95 0.92
 7 11 14 -0.17 0.85
 7 11 15 17.25 1.23
 7 11 16 1.11 0.81
 7 11 17 9.46 1.01
 7 12 -16 1.13 0.79
 7 12 -15 16.38 1.19
 7 12 -14 0.92 0.86
 7 12 -13 20.78 1.36
 7 12 -12 1.74 0.88
 7 12 -11 15.95 1.22
 7 12 -10 1.52 0.88
 7 12 -9 0.84 0.83
 7 12 -8 11.71 1.09
 7 12 -7 13.21 1.07
 7 12 -6 8.19 0.91
 7 12 -5 18.71 1.11
 7 12 -4 17.12 1.07
 7 12 -3 47.24 1.66
 7 12 -2 2.42 0.69
 7 12 -1 1.37 0.67
 7 12 0 1.02 0.67
 7 12 1 1.23 0.67
 7 12 2 2.72 0.71
 7 12 3 47.04 1.65
 7 12 4 16.73 1.06
 7 12 5 18.59 1.11
 7 12 6 8.39 0.91
 7 12 7 13.54 1.08
 7 12 8 11.97 1.1
 7 12 9 0.32 0.82
 7 12 10 1.78 0.86
 7 12 11 14.77 1.19
 7 12 12 1.43 0.86
 7 12 13 22.55 1.4
 7 12 14 0.3 0.83
 7 12 15 15.77 1.16
 7 12 16 2.06 0.79
 7 13 -15 1.97 0.8
 7 13 -14 1.69 0.84
 7 13 -13 1.5 0.88
 7 13 -12 9.97 1.11
 7 13 -11 3.52 0.9
 7 13 -10 12.05 1.14
 7 13 -9 3.22 0.91
 7 13 -8 5.16 0.96
 7 13 -7 65.04 2.19
 7 13 -6 39.14 1.68
 7 13 -5 2.73 0.83
 7 13 -4 2.33 0.79
 7 13 -3 25.07 1.27
 7 13 -2 33.08 1.42
 7 13 -1 3.16 0.76
 7 13 0 14.9 1.04
 7 13 1 3.31 0.77
 7 13 2 32.47 1.41
 7 13 3 25.79 1.29
 7 13 4 2.85 0.79
 7 13 5 3.45 0.85
 7 13 6 38.24 1.66
 7 13 7 66.67 2.22
 7 13 8 3.89 0.93
 7 13 9 3.13 0.9
 7 13 10 11.72 1.13
 7 13 11 2.28 0.89
 7 13 12 9.52 1.11
 7 13 13 3.2 0.9
 7 13 14 2.4 0.86
 7 13 15 0.49 0.77
 7 14 -14 -0.42 0.77
 7 14 -13 19.72 1.26
 7 14 -12 3.57 0.93
 7 14 -11 30.39 1.57
 7 14 -10 2.62 0.92
 7 14 -9 2.95 0.9
 7 14 -8 4.81 0.96
 7 14 -7 7.63 1.03
 7 14 -6 7.68 1.02
 7 14 -5 10.71 1.09
 7 14 -4 13.59 1.13
 7 14 -3 49.9 1.89
 7 14 -2 6.68 0.94
 7 14 -1 62.09 2.08
 7 14 0 13.96 1.09
 7 14 1 60.63 2.05
 7 14 2 6.99 0.95
 7 14 3 49.76 1.88
 7 14 4 13.97 1.14
 7 14 5 10.84 1.08
 7 14 6 7.66 1.01
 7 14 7 8.44 1.03
 7 14 8 4.57 0.96
 7 14 9 2.62 0.92
 7 14 10 4 0.94
 7 14 11 29.98 1.56
 7 14 12 1.37 0.88
 7 14 13 18.35 1.24
 7 14 14 0.43 0.78
 7 15 -13 1.21 0.8
 7 15 -12 3.27 0.9
 7 15 -11 5.57 0.96
 7 15 -10 8.72 1.08
 7 15 -9 45.35 1.81
 7 15 -8 21.87 1.36
 7 15 -7 12.29 1.16
 7 15 -6 28.17 1.49
 7 15 -5 4.68 0.95
 7 15 -4 3.49 0.92
 7 15 -3 4.93 0.95
 7 15 -2 9.97 1.08
 7 15 -1 42.43 1.76
 7 15 0 15.26 1.2
 7 15 1 41.82 1.75
 7 15 2 9.97 1.07
 7 15 3 4.38 0.93
 7 15 4 3.04 0.91
 7 15 5 4.67 0.95
 7 15 6 29.63 1.51
 7 15 7 14.51 1.18
 7 15 8 22.08 1.35
 7 15 9 44.01 1.79
 7 15 10 8.5 1.09
 7 15 11 4.89 0.95
 7 15 12 3.88 0.89
 7 15 13 2.04 0.81
 7 16 -12 8.4 0.95
 7 16 -11 6.73 0.94
 7 16 -10 4.27 0.93
 7 16 -9 1.13 0.88
 7 16 -8 9.36 1.09
 7 16 -7 1.45 0.88
 7 16 -6 58.11 2.07
 7 16 -5 19.23 1.31
 7 16 -4 54.14 2.01
 7 16 -3 4.17 0.95
 7 16 -2 18.6 1.28
 7 16 -1 40.58 1.76
 7 16 0 13.21 1.17
 7 16 1 40.77 1.75
 7 16 2 18.52 1.27
 7 16 3 4.03 0.95
 7 16 4 53.04 1.99
 7 16 5 19.2 1.31
 7 16 6 58.26 2.08
 7 16 7 1.78 0.88
 7 16 8 9.75 1.1
 7 16 9 2.51 0.9
 7 16 10 4.6 0.93
 7 16 11 5.52 0.92
 7 16 12 8.38 0.95
 7 17 -11 2.54 0.83
 7 17 -10 6.94 0.94
 7 17 -9 11.01 1.06
 7 17 -8 21.34 1.33
 7 17 -7 37.71 1.68
 7 17 -6 -0.34 0.86
 7 17 -5 13.52 1.2
 7 17 -4 3.37 0.91
 7 17 -3 7.32 1.02
 7 17 -2 12.62 1.16
 7 17 -1 19.6 1.32
 7 17 0 85.02 2.58
 7 17 1 20.01 1.32
 7 17 2 14.14 1.17
 7 17 3 5.66 0.98
 7 17 4 2.8 0.9
 7 17 5 12.42 1.17
 7 17 6 0.27 0.87
 7 17 7 35.34 1.64
 7 17 8 21.41 1.32
 7 17 9 9.77 1.03
 7 17 10 7.01 0.94
 7 17 11 1.32 0.81
 7 18 -9 2.15 0.81
 7 18 -8 3.22 0.86
 7 18 -7 3.33 0.86
 7 18 -6 1.3 0.86
 7 18 -5 30.21 1.5
 7 18 -4 15.67 1.22
 7 18 -3 11.9 1.13
 7 18 -2 15.73 1.24
 7 18 -1 9.34 1.09
 7 18 0 0.92 0.89
 7 18 1 9.46 1.09
 7 18 2 15.09 1.22
 7 18 3 11.19 1.12
 7 18 4 16.13 1.22
 7 18 5 29.92 1.5
 7 18 6 0.81 0.85
 7 18 7 3.51 0.86
 7 18 8 2.07 0.82
 7 18 9 2.52 0.8
 7 19 -7 12.18 1.06
 7 19 -6 1.6 0.8
 7 19 -5 6.09 0.92
 7 19 -4 2.03 0.83
 7 19 -3 1.62 0.82
 7 19 -2 1.61 0.83
 7 19 -1 1.66 0.85
 7 19 0 31.32 1.51
 7 19 1 1.27 0.82
 7 19 2 0.9 0.82
 7 19 3 1.24 0.81
 7 19 4 1.65 0.81
 7 19 5 5.85 0.91
 7 19 6 1.89 0.79
 7 19 7 12.24 1.05
 7 20 -3 0.68 0.79
 7 20 -2 0.12 0.76
 7 20 -1 1.99 0.8
 7 20 0 -0.38 0.75
 7 20 1 2.12 0.8
 7 20 2 1.1 0.76
 7 20 3 -0.07 0.78
 8 0 0 52.38 1.32
 8 0 1 258.05 4.8
 8 0 2 149.43 2.98
 8 0 3 5.96 0.51
 8 0 4 53.96 1.4
 8 0 5 217.33 4.25
 8 0 6 9.07 0.67
 8 0 7 0.08 0.5
 8 0 8 128.15 2.88
 8 0 9 16.25 0.92
 8 0 10 6.22 0.74
 8 0 11 34.38 1.38
 8 0 12 11.79 0.96
 8 0 13 60.75 1.97
 8 0 14 20.49 1.29
 8 0 15 2.85 0.9
 8 0 16 2.29 0.87
 8 0 17 2.52 0.88
 8 0 18 33.28 1.58
 8 0 19 0.83 0.8
 8 1 -19 13.22 1.09
 8 1 -18 14.14 1.16
 8 1 -17 8.64 1.02
 8 1 -16 1.67 0.86
 8 1 -15 3.24 0.9
 8 1 -14 9.35 1.03
 8 1 -13 73.91 2.21
 8 1 -12 8.01 0.89
 8 1 -11 12.27 0.92
 8 1 -10 9.34 0.81
 8 1 -9 3.04 0.64
 8 1 -8 15.64 0.87
 8 1 -7 115.59 2.62
 8 1 -6 21.01 0.9
 8 1 -5 108.15 2.4
 8 1 -4 177.51 3.51
 8 1 -3 50.81 1.33
 8 1 -2 35.56 1.04
 8 1 -1 29.19 0.92
 8 1 0 123.07 2.52
 8 1 1 28.99 0.92
 8 1 2 34.44 1.03
 8 1 3 51.25 1.33
 8 1 4 175.41 3.48
 8 1 5 108.35 2.41
 8 1 6 19.95 0.89
 8 1 7 114.97 2.61
 8 1 8 15.17 0.86
 8 1 9 3.44 0.65
 8 1 10 9.42 0.82
 8 1 11 12.16 0.92
 8 1 12 8.48 0.88
 8 1 13 73.87 2.21
 8 1 14 9.79 1.04
 8 1 15 3.98 0.91
 8 1 16 1.66 0.86
 8 1 17 7.26 0.99
 8 1 18 12.69 1.13
 8 1 19 12.65 1.08
 8 2 -19 19.42 1.22
 8 2 -18 7.09 1.02
 8 2 -17 0.49 0.87
 8 2 -16 3.28 0.92
 8 2 -15 21.23 1.32
 8 2 -14 30.72 1.51
 8 2 -13 2.25 0.82
 8 2 -12 20.08 1.14
 8 2 -11 14.83 0.99
 8 2 -10 47.21 1.57
 8 2 -9 28.47 1.17
 8 2 -8 89.34 2.22
 8 2 -7 22.17 0.97
 8 2 -6 73.57 1.85
 8 2 -5 243.82 4.71
 8 2 -4 57.73 1.48
 8 2 -3 124.12 2.59
 8 2 -2 33.78 1.03
 8 2 -1 29.94 0.95
 8 2 0 65.52 1.56
 8 2 1 29.96 0.95
 8 2 2 34.63 1.04
 8 2 3 120.72 2.53
 8 2 4 56.73 1.46
 8 2 5 242.54 4.69
 8 2 6 73.17 1.85
 8 2 7 22.7 0.98
 8 2 8 89.3 2.22
 8 2 9 28.16 1.17
 8 2 10 47.29 1.57
 8 2 11 14.2 0.98
 8 2 12 20.39 1.15
 8 2 13 2.83 0.83
 8 2 14 30.1 1.51
 8 2 15 20.62 1.31
 8 2 16 4.66 0.94
 8 2 17 0.7 0.85
 8 2 18 8.28 1.03
 8 2 19 19.78 1.22
 8 3 -19 11.4 1.03
 8 3 -18 0.81 0.85
 8 3 -17 7.51 1.04
 8 3 -16 5.79 0.97
 8 3 -15 43.01 1.79
 8 3 -14 46.56 1.85
 8 3 -13 40.96 1.66
 8 3 -12 76.31 2.23
 8 3 -11 22.37 1.16
 8 3 -10 121.93 2.92
 8 3 -9 59.21 1.76
 8 3 -8 12.07 0.82
 8 3 -7 14.75 0.83
 8 3 -6 45 1.37
 8 3 -5 90.06 2.12
 8 3 -4 47.15 1.34
 8 3 -3 324.27 5.99
 8 3 -2 71.31 1.69
 8 3 -1 85.49 1.92
 8 3 0 547.54 9.55
 8 3 1 85.11 1.91
 8 3 2 71.96 1.7
 8 3 3 321.54 5.95
 8 3 4 47.93 1.36
 8 3 5 90.01 2.12
 8 3 6 45 1.37
 8 3 7 15.64 0.85
 8 3 8 12.34 0.83
 8 3 9 59.04 1.75
 8 3 10 123.95 2.95
 8 3 11 20.83 1.13
 8 3 12 78.96 2.27
 8 3 13 40.55 1.66
 8 3 14 46.08 1.83
 8 3 15 42.85 1.78
 8 3 16 4.52 0.95
 8 3 17 5.53 1
 8 3 18 2.35 0.88
 8 3 19 10.7 1.02
 8 4 -19 0.41 0.77
 8 4 -18 10.08 1.07
 8 4 -17 26.45 1.48
 8 4 -16 13.17 1.16
 8 4 -15 17.05 1.25
 8 4 -14 30.73 1.54
 8 4 -13 37.47 1.61
 8 4 -12 12.69 1.01
 8 4 -11 4.21 0.78
 8 4 -10 117.78 2.87
 8 4 -9 31.98 1.28
 8 4 -8 76.64 2.03
 8 4 -7 20.79 0.98
 8 4 -6 139.31 3.03
 8 4 -5 238.27 4.66
 8 4 -4 8.8 0.66
 8 4 -3 37.12 1.16
 8 4 -2 7.15 0.57
 8 4 -1 42.57 1.21
 8 4 0 127.68 2.65
 8 4 1 42.33 1.2
 8 4 2 7.33 0.57
 8 4 3 35.84 1.14
 8 4 4 8.75 0.65
 8 4 5 237.07 4.64
 8 4 6 138.52 3.01
 8 4 7 20.85 0.97
 8 4 8 75.94 2.03
 8 4 9 33.08 1.3
 8 4 10 114.81 2.82
 8 4 11 4.73 0.78
 8 4 12 12.91 1.01
 8 4 13 35.66 1.57
 8 4 14 32.48 1.56
 8 4 15 18.02 1.28
 8 4 16 14.3 1.17
 8 4 17 29.39 1.52
 8 4 18 10.15 1.04
 8 4 19 0.43 0.78
 8 5 -19 29.29 1.37
 8 5 -18 1.93 0.86
 8 5 -17 8.1 1.05
 8 5 -16 9.61 1.06
 8 5 -15 68.14 2.27
 8 5 -14 0.97 0.84
 8 5 -13 30.11 1.49
 8 5 -12 5.49 0.86
 8 5 -11 154.05 3.58
 8 5 -10 69.61 2.05
 8 5 -9 91.59 2.38
 8 5 -8 25.4 1.12
 8 5 -7 52.21 1.59
 8 5 -6 111.8 2.59
 8 5 -5 57.48 1.61
 8 5 -4 65.83 1.72
 8 5 -3 29.56 1.06
 8 5 -2 28.11 1.02
 8 5 -1 5.47 0.57
 8 5 0 0.02 0.46
 8 5 1 5.77 0.57
 8 5 2 29.05 1.03
 8 5 3 28.77 1.04
 8 5 4 67.41 1.75
 8 5 5 57.14 1.6
 8 5 6 113.06 2.61
 8 5 7 49.64 1.54
 8 5 8 25.8 1.13
 8 5 9 90.06 2.36
 8 5 10 72.08 2.09
 8 5 11 153.1 3.56
 8 5 12 5.31 0.85
 8 5 13 29.2 1.47
 8 5 14 0.12 0.83
 8 5 15 66.96 2.25
 8 5 16 9.26 1.07
 8 5 17 7.22 1.05
 8 5 18 3.04 0.87
 8 5 19 29.73 1.37
 8 6 -19 3.87 0.85
 8 6 -18 9.66 1.02
 8 6 -17 2.95 0.92
 8 6 -16 56.64 2.09
 8 6 -15 2.45 0.9
 8 6 -14 18.96 1.28
 8 6 -13 9.59 1.06
 8 6 -12 29.4 1.43
 8 6 -11 7.35 0.89
 8 6 -10 112.48 2.83
 8 6 -9 98.84 2.54
 8 6 -8 61.13 1.82
 8 6 -7 48.71 1.55
 8 6 -6 125.96 2.87
 8 6 -5 87.05 2.16
 8 6 -4 50.92 1.5
 8 6 -3 46.77 1.4
 8 6 -2 88.71 2.11
 8 6 -1 268.18 5.13
 8 6 0 231.26 4.51
 8 6 1 265.71 5.09
 8 6 2 87.6 2.1
 8 6 3 45.81 1.38
 8 6 4 52.09 1.52
 8 6 5 86.35 2.15
 8 6 6 124.05 2.83
 8 6 7 46.77 1.52
 8 6 8 59.77 1.79
 8 6 9 100.03 2.56
 8 6 10 108.78 2.76
 8 6 11 9.07 0.91
 8 6 12 28.47 1.41
 8 6 13 9.24 1.05
 8 6 14 19.2 1.29
 8 6 15 2.62 0.89
 8 6 16 57.03 2.11
 8 6 17 4.16 0.93
 8 6 18 8.9 1.01
 8 6 19 3.62 0.85
 8 7 -18 8.07 0.95
 8 7 -17 3.59 0.91
 8 7 -16 1.52 0.87
 8 7 -15 9.22 1.04
 8 7 -14 6.51 0.98
 8 7 -13 3.97 0.93
 8 7 -12 46.29 1.83
 8 7 -11 8.14 0.93
 8 7 -10 72.29 2.15
 8 7 -9 19.72 1.11
 8 7 -8 9.61 0.85
 8 7 -7 28.91 1.22
 8 7 -6 4.14 0.68
 8 7 -5 207.68 4.27
 8 7 -4 230.26 4.61
 8 7 -3 71.91 1.89
 8 7 -2 94.73 2.27
 8 7 -1 34.64 1.2
 8 7 0 247.14 4.83
 8 7 1 32.77 1.16
 8 7 2 93.24 2.24
 8 7 3 70.03 1.85
 8 7 4 233.64 4.67
 8 7 5 212.95 4.35
 8 7 6 4.12 0.69
 8 7 7 29.29 1.23
 8 7 8 9.02 0.85
 8 7 9 18.84 1.09
 8 7 10 70.84 2.12
 8 7 11 9.45 0.95
 8 7 12 45.78 1.81
 8 7 13 4.4 0.92
 8 7 14 6.93 1
 8 7 15 8.12 1.04
 8 7 16 0.94 0.88
 8 7 17 3.6 0.91
 8 7 18 7.73 0.95
 8 8 -18 5.04 0.85
 8 8 -17 3.71 0.89
 8 8 -16 10.62 1.09
 8 8 -15 5.9 0.97
 8 8 -14 15.75 1.21
 8 8 -13 7.1 1
 8 8 -12 9.34 1.05
 8 8 -11 6.71 0.95
 8 8 -10 78.69 2.29
 8 8 -9 46.61 1.67
 8 8 -8 65.96 1.98
 8 8 -7 75.32 2.11
 8 8 -6 4.52 0.72
 8 8 -5 52.23 1.63
 8 8 -4 18.32 0.98
 8 8 -3 161.23 3.47
 8 8 -2 266.33 5.23
 8 8 -1 27.04 1.11
 8 8 0 128.89 2.89
 8 8 1 25.44 1.08
 8 8 2 264.98 5.21
 8 8 3 158.65 3.43
 8 8 4 18.42 0.98
 8 8 5 52.17 1.63
 8 8 6 5.36 0.73
 8 8 7 74.54 2.1
 8 8 8 65.05 1.97
 8 8 9 47.75 1.68
 8 8 10 80.48 2.32
 8 8 11 6.02 0.93
 8 8 12 9.27 1.05
 8 8 13 5.28 0.97
 8 8 14 14.98 1.19
 8 8 15 6.61 0.98
 8 8 16 9.63 1.08
 8 8 17 4.44 0.89
 8 8 18 2.58 0.81
 8 9 -17 5.83 0.9
 8 9 -16 1.08 0.84
 8 9 -15 18.8 1.31
 8 9 -14 4.54 0.95
 8 9 -13 7.22 1.02
 8 9 -12 24.47 1.4
 8 9 -11 4.06 0.93
 8 9 -10 110.87 2.97
 8 9 -9 22.53 1.23
 8 9 -8 67.69 2.05
 8 9 -7 31.43 1.34
 8 9 -6 8.43 0.84
 8 9 -5 123.13 2.93
 8 9 -4 47.07 1.56
 8 9 -3 104.21 2.55
 8 9 -2 178.67 3.81
 8 9 -1 28.85 1.18
 8 9 0 325.17 6.27
 8 9 1 28.81 1.19
 8 9 2 180.66 3.84
 8 9 3 103.49 2.54
 8 9 4 45.54 1.54
 8 9 5 124.55 2.96
 8 9 6 8.06 0.83
 8 9 7 28.91 1.29
 8 9 8 70.31 2.1
 8 9 9 20.25 1.19
 8 9 10 114.53 3.03
 8 9 11 4.91 0.95
 8 9 12 24.82 1.4
 8 9 13 6.9 1.02
 8 9 14 4.39 0.96
 8 9 15 17.85 1.29
 8 9 16 0.96 0.84
 8 9 17 6.13 0.91
 8 10 -17 3.08 0.82
 8 10 -16 3.21 0.87
 8 10 -15 4.49 0.94
 8 10 -14 7.73 1.04
 8 10 -13 0.04 0.83
 8 10 -12 9.24 1.07
 8 10 -11 14.59 1.2
 8 10 -10 2.27 0.88
 8 10 -9 12.85 1.08
 8 10 -8 0.22 0.71
 8 10 -7 50.09 1.73
 8 10 -6 33.52 1.4
 8 10 -5 145.39 3.37
 8 10 -4 98.29 2.53
 8 10 -3 162.41 3.62
 8 10 -2 2.3 0.69
 8 10 -1 75.94 2.09
 8 10 0 9.53 0.83
 8 10 1 72.73 2.03
 8 10 2 1.55 0.67
 8 10 3 161.79 3.6
 8 10 4 97.32 2.51
 8 10 5 145.38 3.37
 8 10 6 34.06 1.41
 8 10 7 50.08 1.74
 8 10 8 0.4 0.72
 8 10 9 14.04 1.11
 8 10 10 1.38 0.87
 8 10 11 16.05 1.21
 8 10 12 8.99 1.06
 8 10 13 0.5 0.84
 8 10 14 6.66 1.02
 8 10 15 5.33 0.95
 8 10 16 2.92 0.86
 8 10 17 1.73 0.79
 8 11 -16 4.66 0.88
 8 11 -15 1.73 0.83
 8 11 -14 3.59 0.93
 8 11 -13 1.29 0.87
 8 11 -12 12.73 1.15
 8 11 -11 29.37 1.53
 8 11 -10 7.45 1.03
 8 11 -9 26.45 1.44
 8 11 -8 54.18 1.95
 8 11 -7 62.04 2.01
 8 11 -6 9.92 0.93
 8 11 -5 3.23 0.76
 8 11 -4 8.48 0.88
 8 11 -3 63.71 1.95
 8 11 -2 69.42 2.03
 8 11 -1 30.5 1.3
 8 11 0 82.39 2.26
 8 11 1 29.29 1.28
 8 11 2 68.44 2.02
 8 11 3 65.22 1.97
 8 11 4 7.97 0.86
 8 11 5 3.05 0.77
 8 11 6 10.18 0.95
 8 11 7 61.47 2.01
 8 11 8 54.65 1.96
 8 11 9 26.08 1.43
 8 11 10 7.84 1.02
 8 11 11 31.33 1.54
 8 11 12 13.41 1.16
 8 11 13 0.64 0.86
 8 11 14 3.81 0.92
 8 11 15 0.75 0.83
 8 11 16 4.85 0.88
 8 12 -15 3.98 0.85
 8 12 -14 5.09 0.93
 8 12 -13 25.94 1.46
 8 12 -12 10.09 1.08
 8 12 -11 37.1 1.68
 8 12 -10 3.31 0.92
 8 12 -9 35.11 1.63
 8 12 -8 13.99 1.17
 8 12 -7 14.83 1.18
 8 12 -6 18.4 1.19
 8 12 -5 70.74 2.16
 8 12 -4 39.6 1.56
 8 12 -3 11.56 0.98
 8 12 -2 24.77 1.23
 8 12 -1 21.61 1.16
 8 12 0 0.14 0.68
 8 12 1 21.33 1.16
 8 12 2 25.48 1.25
 8 12 3 11.21 0.96
 8 12 4 40.53 1.58
 8 12 5 70.42 2.15
 8 12 6 18.15 1.2
 8 12 7 13.88 1.16
 8 12 8 13.95 1.17
 8 12 9 32.71 1.58
 8 12 10 2.65 0.91
 8 12 11 37.84 1.68
 8 12 12 9.93 1.08
 8 12 13 25.34 1.44
 8 12 14 3.97 0.93
 8 12 15 2.26 0.85
 8 13 -15 3.58 0.87
 8 13 -14 22.16 1.28
 8 13 -13 2.19 0.88
 8 13 -12 16.73 1.26
 8 13 -11 17.82 1.28
 8 13 -10 2.92 0.92
 8 13 -9 0.84 0.87
 8 13 -8 6.18 1
 8 13 -7 0.5 0.85
 8 13 -6 21.08 1.33
 8 13 -5 1.99 0.88
 8 13 -4 41.91 1.73
 8 13 -3 25.26 1.34
 8 13 -2 2.26 0.81
 8 13 -1 6.11 0.89
 8 13 0 1.16 0.74
 8 13 1 5.84 0.87
 8 13 2 1.88 0.81
 8 13 3 24.88 1.33
 8 13 4 43.45 1.76
 8 13 5 2.27 0.86
 8 13 6 22 1.33
 8 13 7 1.02 0.85
 8 13 8 5.86 0.99
 8 13 9 0.94 0.86
 8 13 10 3.9 0.93
 8 13 11 18.88 1.3
 8 13 12 16.24 1.24
 8 13 13 2.42 0.89
 8 13 14 22.09 1.27
 8 13 15 3.4 0.86
 8 14 -14 -0.04 0.79
 8 14 -13 5.15 0.92
 8 14 -12 1.51 0.87
 8 14 -11 10.09 1.09
 8 14 -10 18.3 1.33
 8 14 -9 6.98 1.01
 8 14 -8 0.95 0.87
 8 14 -7 3.15 0.91
 8 14 -6 20.01 1.3
 8 14 -5 10.83 1.09
 8 14 -4 19.83 1.3
 8 14 -3 10.96 1.09
 8 14 -2 11.47 1.1
 8 14 -1 14.77 1.17
 8 14 0 0.34 0.8
 8 14 1 16.78 1.21
 8 14 2 11.39 1.1
 8 14 3 12.78 1.12
 8 14 4 16.94 1.25
 8 14 5 11 1.09
 8 14 6 20.81 1.32
 8 14 7 3.9 0.93
 8 14 8 1.56 0.88
 8 14 9 7 1.01
 8 14 10 19.97 1.36
 8 14 11 9.27 1.08
 8 14 12 1.32 0.85
 8 14 13 5.47 0.91
 8 14 14 0.64 0.78
 8 15 -13 1.11 0.82
 8 15 -12 3.44 0.85
 8 15 -11 5.43 0.94
 8 15 -10 25.45 1.44
 8 15 -9 1.13 0.87
 8 15 -8 -0.4 0.82
 8 15 -7 29.13 1.49
 8 15 -6 1.68 0.9
 8 15 -5 2.97 0.91
 8 15 -4 4.62 0.95
 8 15 -3 32.54 1.57
 8 15 -2 3.37 0.91
 8 15 -1 1.22 0.84
 8 15 0 22.3 1.34
 8 15 1 0.82 0.84
 8 15 2 1.85 0.89
 8 15 3 30.68 1.54
 8 15 4 4.3 0.94
 8 15 5 1.96 0.89
 8 15 6 2.7 0.91
 8 15 7 29.63 1.51
 8 15 8 0.65 0.82
 8 15 9 2.12 0.9
 8 15 10 25.81 1.43
 8 15 11 5.9 0.95
 8 15 12 3.49 0.86
 8 15 13 0.6 0.81
 8 16 -11 0.34 0.76
 8 16 -10 0.99 0.83
 8 16 -9 2.71 0.9
 8 16 -8 4.22 0.94
 8 16 -7 0.78 0.89
 8 16 -6 2.45 0.94
 8 16 -5 12.3 1.14
 8 16 -4 5.58 0.98
 8 16 -3 7.15 1.02
 8 16 -2 3.27 0.93
 8 16 -1 7.49 1.03
 8 16 0 0.55 0.86
 8 16 1 6.66 1.01
 8 16 2 3.31 0.92
 8 16 3 7.21 1.02
 8 16 4 5.23 0.97
 8 16 5 12.7 1.14
 8 16 6 2.45 0.95
 8 16 7 2.38 0.91
 8 16 8 5.1 0.95
 8 16 9 2.7 0.89
 8 16 10 2.04 0.83
 8 16 11 0.54 0.75
 8 17 -10 4.89 0.89
 8 17 -9 1.22 0.81
 8 17 -8 1.51 0.83
 8 17 -7 6.44 0.98
 8 17 -6 2.21 0.9
 8 17 -5 5.87 1
 8 17 -4 7.27 1.05
 8 17 -3 4.81 0.98
 8 17 -2 1.39 0.88
 8 17 -1 3.44 0.96
 8 17 0 12.61 1.17
 8 17 1 3.94 0.96
 8 17 2 0.05 0.86
 8 17 3 3.8 0.97
 8 17 4 6.26 1.02
 8 17 5 6.16 1
 8 17 6 2.22 0.9
 8 17 7 6.43 0.99
 8 17 8 0.17 0.81
 8 17 9 1.38 0.81
 8 17 10 5.48 0.9
 8 18 -8 7.78 0.94
 8 18 -7 1.16 0.81
 8 18 -6 4.35 0.89
 8 18 -5 0.61 0.83
 8 18 -4 4.14 0.92
 8 18 -3 4.63 0.94
 8 18 -2 17.12 1.23
 8 18 -1 -0.76 0.8
 8 18 0 0.67 0.85
 8 18 1 -0.29 0.83
 8 18 2 16.29 1.22
 8 18 3 4.01 0.94
 8 18 4 5.43 0.94
 8 18 5 2.78 0.86
 8 18 6 4.96 0.9
 8 18 7 0.88 0.79
 8 18 8 7.42 0.94
 8 19 -5 0.7 0.78
 8 19 -4 1.03 0.79
 8 19 -3 6.69 0.93
 8 19 -2 2.95 0.87
 8 19 -1 4.06 0.87
 8 19 0 3.67 0.88
 8 19 1 2.35 0.86
 8 19 2 3.55 0.87
 8 19 3 6.49 0.93
 8 19 4 0.26 0.77
 8 19 5 0.6 0.77
 9 0 1 13.28 0.69
 9 0 2 16.98 0.79
 9 0 3 263.97 5.05
 9 0 4 61.78 1.64
 9 0 5 35.96 1.2
 9 0 6 94.32 2.27
 9 0 7 2.28 0.59
 9 0 8 36.66 1.33
 9 0 9 16.68 0.98
 9 0 10 14.04 0.96
 9 0 11 20.26 1.12
 9 0 12 22.5 1.21
 9 0 13 1.15 0.83
 9 0 14 1.17 0.86
 9 0 15 0.44 0.82
 9 0 16 25.21 1.41
 9 0 17 0.49 0.86
 9 0 18 2 0.86
 9 0 19 12.14 1.03
 9 1 -19 0.74 0.78
 9 1 -18 14 1.15
 9 1 -17 15.64 1.24
 9 1 -16 3.84 0.94
 9 1 -15 13.79 1.16
 9 1 -14 40.93 1.73
 9 1 -13 2.98 0.87
 9 1 -12 71.23 2.15
 9 1 -11 38.49 1.5
 9 1 -10 24.23 1.17
 9 1 -9 47.71 1.58
 9 1 -8 2.34 0.64
 9 1 -7 1.99 0.61
 9 1 -6 18.49 0.91
 9 1 -5 5.49 0.62
 9 1 -4 5.14 0.59
 9 1 -3 99.87 2.27
 9 1 -2 13.57 0.73
 9 1 -1 9.78 0.65
 9 1 0 151.74 3.08
 9 1 1 9.68 0.65
 9 1 2 13.91 0.74
 9 1 3 98.9 2.25
 9 1 4 5.36 0.59
 9 1 5 4.67 0.6
 9 1 6 18.91 0.92
 9 1 7 2.27 0.6
 9 1 8 3.21 0.66
 9 1 9 48.42 1.59
 9 1 10 22.99 1.15
 9 1 11 39.57 1.52
 9 1 12 70.45 2.14
 9 1 13 3.6 0.87
 9 1 14 40.18 1.71
 9 1 15 12.23 1.15
 9 1 16 3.97 0.92
 9 1 17 15.87 1.25
 9 1 18 15.14 1.17
 9 1 19 0.32 0.78
 9 2 -19 0.92 0.78
 9 2 -18 18.76 1.24
 9 2 -17 17.1 1.26
 9 2 -16 39.74 1.71
 9 2 -15 3.27 0.92
 9 2 -14 3.15 0.91
 9 2 -13 1.23 0.83
 9 2 -12 28.59 1.35
 9 2 -11 24.34 1.23
 9 2 -10 39.05 1.47
 9 2 -9 92.22 2.39
 9 2 -8 25.88 1.14
 9 2 -7 16.14 0.91
 9 2 -6 43.68 1.39
 9 2 -5 29.04 1.09
 9 2 -4 38.49 1.24
 9 2 -3 8.27 0.64
 9 2 -2 72.96 1.8
 9 2 -1 43.29 1.28
 9 2 0 153.29 3.15
 9 2 1 44.29 1.3
 9 2 2 72.46 1.8
 9 2 3 7.82 0.64
 9 2 4 38.88 1.25
 9 2 5 28.55 1.08
 9 2 6 44.68 1.41
 9 2 7 17.35 0.93
 9 2 8 25.56 1.13
 9 2 9 92.29 2.39
 9 2 10 40.87 1.51
 9 2 11 25.06 1.24
 9 2 12 28.79 1.35
 9 2 13 1.85 0.84
 9 2 14 3.39 0.91
 9 2 15 4.5 0.96
 9 2 16 40.35 1.72
 9 2 17 16.89 1.26
 9 2 18 21.38 1.28
 9 2 19 0.6 0.77
 9 3 -19 10.02 1.01
 9 3 -18 5.86 0.96
 9 3 -17 5.52 0.97
 9 3 -16 7.38 1.01
 9 3 -15 17.9 1.27
 9 3 -14 2.83 0.91
 9 3 -13 3.52 0.91
 9 3 -12 4.54 0.88
 9 3 -11 81.79 2.32
 9 3 -10 24.94 1.21
 9 3 -9 84.02 2.26
 9 3 -8 31.95 1.26
 9 3 -7 92.6 2.31
 9 3 -6 78.97 2.03
 9 3 -5 46.29 1.42
 9 3 -4 185.59 3.79
 9 3 -3 3.29 0.55
 9 3 -2 42.16 1.28
 9 3 -1 11.38 0.71
 9 3 0 61.07 1.6
 9 3 1 11.74 0.72
 9 3 2 44.04 1.31
 9 3 3 3.4 0.55
 9 3 4 181.15 3.71
 9 3 5 46.17 1.42
 9 3 6 78.88 2.03
 9 3 7 90.5 2.28
 9 3 8 31.12 1.25
 9 3 9 84.21 2.26
 9 3 10 25.6 1.22
 9 3 11 82.55 2.33
 9 3 12 5.43 0.89
 9 3 13 4.58 0.92
 9 3 14 3.71 0.92
 9 3 15 17.59 1.27
 9 3 16 7.36 1.02
 9 3 17 5.39 0.98
 9 3 18 7.85 0.98
 9 3 19 9.75 1
 9 4 -19 2.86 0.85
 9 4 -18 2.78 0.87
 9 4 -17 4 0.92
 9 4 -16 32.87 1.63
 9 4 -15 54.28 2.01
 9 4 -14 11.81 1.13
 9 4 -13 67.91 2.25
 9 4 -12 19.58 1.23
 9 4 -11 58.34 1.91
 9 4 -10 3.87 0.78
 9 4 -9 29.6 1.28
 9 4 -8 27.47 1.2
 9 4 -7 2.29 0.65
 9 4 -6 95.46 2.34
 9 4 -5 68.54 1.84
 9 4 -4 37.82 1.26
 9 4 -3 11.58 0.74
 9 4 -2 11.97 0.75
 9 4 -1 140.68 2.99
 9 4 0 131.94 2.84
 9 4 1 142.84 3.03
 9 4 2 12.55 0.76
 9 4 3 11.37 0.74
 9 4 4 37.6 1.26
 9 4 5 68.07 1.83
 9 4 6 92.87 2.3
 9 4 7 1.75 0.64
 9 4 8 27.33 1.19
 9 4 9 28.71 1.26
 9 4 10 5.99 0.82
 9 4 11 57.88 1.9
 9 4 12 19.26 1.23
 9 4 13 68.92 2.27
 9 4 14 11.96 1.13
 9 4 15 55.12 2.02
 9 4 16 34.49 1.65
 9 4 17 4.47 0.93
 9 4 18 2.93 0.86
 9 4 19 3.27 0.85
 9 5 -18 22.23 1.26
 9 5 -17 12.83 1.13
 9 5 -16 11.68 1.15
 9 5 -15 4.4 0.95
 9 5 -14 26.18 1.44
 9 5 -13 1.33 0.86
 9 5 -12 61.33 2.11
 9 5 -11 68.92 2.12
 9 5 -10 119.46 2.97
 9 5 -9 0.23 0.66
 9 5 -8 47.06 1.59
 9 5 -7 29.14 1.21
 9 5 -6 128.9 2.95
 9 5 -5 174.55 3.69
 9 5 -4 3.93 0.63
 9 5 -3 7.48 0.69
 9 5 -2 102.88 2.39
 9 5 -1 70.56 1.82
 9 5 0 10.39 0.73
 9 5 1 70.92 1.83
 9 5 2 103.01 2.39
 9 5 3 7.33 0.68
 9 5 4 4.29 0.64
 9 5 5 173.49 3.67
 9 5 6 127.59 2.92
 9 5 7 29.55 1.22
 9 5 8 46.26 1.57
 9 5 9 0.62 0.67
 9 5 10 121.14 3
 9 5 11 66.86 2.08
 9 5 12 60.18 2.08
 9 5 13 1.84 0.88
 9 5 14 26.33 1.45
 9 5 15 4.55 0.96
 9 5 16 11.5 1.15
 9 5 17 13.26 1.15
 9 5 18 23.05 1.28
 9 6 -18 9.64 0.99
 9 6 -17 9.44 1.04
 9 6 -16 8.03 1.05
 9 6 -15 17.47 1.25
 9 6 -14 8.5 1.04
 9 6 -13 26.02 1.44
 9 6 -12 13.26 1.14
 9 6 -11 75.61 2.33
 9 6 -10 15.23 1.06
 9 6 -9 1.29 0.72
 9 6 -8 124.8 3
 9 6 -7 6.6 0.79
 9 6 -6 127.29 2.96
 9 6 -5 190.2 3.99
 9 6 -4 28.68 1.16
 9 6 -3 25.96 1.09
 9 6 -2 264.25 5.16
 9 6 -1 70.62 1.86
 9 6 0 124.36 2.79
 9 6 1 70.51 1.86
 9 6 2 264.47 5.17
 9 6 3 25.81 1.08
 9 6 4 28.91 1.16
 9 6 5 192.78 4.04
 9 6 6 122.79 2.88
 9 6 7 6.54 0.78
 9 6 8 125.93 3.02
 9 6 9 1.35 0.72
 9 6 10 14.7 1.05
 9 6 11 74.92 2.31
 9 6 12 13.47 1.15
 9 6 13 28.55 1.49
 9 6 14 6.79 1.01
 9 6 15 16.54 1.23
 9 6 16 8.15 1.05
 9 6 17 10.28 1.06
 9 6 18 8.25 0.95
 9 7 -18 2.05 0.82
 9 7 -17 1.56 0.84
 9 7 -16 14.53 1.19
 9 7 -15 7.83 1.07
 9 7 -14 0.74 0.85
 9 7 -13 10.72 1.1
 9 7 -12 20.84 1.32
 9 7 -11 32.38 1.54
 9 7 -10 11.78 1.01
 9 7 -9 31.21 1.38
 9 7 -8 26.49 1.25
 9 7 -7 50.57 1.68
 9 7 -6 58.2 1.79
 9 7 -5 189.84 4.03
 9 7 -4 138.07 3.12
 9 7 -3 210.81 4.32
 9 7 -2 57.91 1.69
 9 7 -1 136.84 3.04
 9 7 0 176.69 3.71
 9 7 1 132.77 2.98
 9 7 2 58.08 1.7
 9 7 3 205.74 4.24
 9 7 4 137.41 3.11
 9 7 5 187.1 3.99
 9 7 6 56.7 1.76
 9 7 7 52.27 1.71
 9 7 8 25.9 1.25
 9 7 9 31.56 1.38
 9 7 10 11.84 1.01
 9 7 11 32.02 1.54
 9 7 12 20.14 1.3
 9 7 13 7.92 1.05
 9 7 14 2.09 0.87
 9 7 15 9.51 1.11
 9 7 16 14.4 1.19
 9 7 17 1.35 0.83
 9 7 18 0.55 0.8
 9 8 -17 3.65 0.85
 9 8 -16 10.24 1.06
 9 8 -15 6.52 1
 9 8 -14 4.45 0.94
 9 8 -13 4.82 0.96
 9 8 -12 4.63 0.96
 9 8 -11 28.99 1.5
 9 8 -10 1.47 0.79
 9 8 -9 103.31 2.74
 9 8 -8 83.32 2.35
 9 8 -7 2.69 0.74
 9 8 -6 33.93 1.38
 9 8 -5 115.7 2.81
 9 8 -4 131.7 3.06
 9 8 -3 15.74 0.96
 9 8 -2 54.21 1.67
 9 8 -1 332.73 6.4
 9 8 0 1.85 0.64
 9 8 1 330.45 6.37
 9 8 2 55.56 1.69
 9 8 3 15.67 0.96
 9 8 4 133.33 3.09
 9 8 5 114.79 2.79
 9 8 6 35.66 1.41
 9 8 7 2.47 0.74
 9 8 8 82.11 2.33
 9 8 9 101.92 2.71
 9 8 10 1.63 0.81
 9 8 11 30.23 1.51
 9 8 12 5.19 0.95
 9 8 13 5.04 0.96
 9 8 14 4.02 0.93
 9 8 15 7.13 1.01
 9 8 16 8.58 1.04
 9 8 17 3.91 0.85
 9 9 -17 2.68 0.85
 9 9 -16 1.84 0.84
 9 9 -15 14.08 1.18
 9 9 -14 2.7 0.93
 9 9 -13 26.65 1.45
 9 9 -12 14.58 1.2
 9 9 -11 28.54 1.49
 9 9 -10 32.14 1.55
 9 9 -9 25.12 1.36
 9 9 -8 25.03 1.29
 9 9 -7 65.04 2.02
 9 9 -6 8.38 0.89
 9 9 -5 41.3 1.52
 9 9 -4 81.12 2.23
 9 9 -3 265.94 5.37
 9 9 -2 53.56 1.71
 9 9 -1 49.35 1.61
 9 9 0 63.7 1.87
 9 9 1 49.56 1.62
 9 9 2 56.05 1.75
 9 9 3 265.34 5.36
 9 9 4 79.79 2.21
 9 9 5 41.79 1.53
 9 9 6 8.85 0.89
 9 9 7 64.63 2.01
 9 9 8 25.16 1.29
 9 9 9 24.03 1.33
 9 9 10 32.41 1.57
 9 9 11 27.46 1.46
 9 9 12 14.99 1.2
 9 9 13 26.11 1.43
 9 9 14 2.33 0.92
 9 9 15 14.03 1.17
 9 9 16 2.92 0.85
 9 9 17 2.52 0.84
 9 10 -16 5.8 0.89
 9 10 -15 1.41 0.85
 9 10 -14 2.3 0.9
 9 10 -13 1.28 0.87
 9 10 -12 0.85 0.86
 9 10 -11 5.79 0.99
 9 10 -10 15.91 1.22
 9 10 -9 4.69 0.94
 9 10 -8 60.21 2.04
 9 10 -7 8.02 0.92
 9 10 -6 104.89 2.74
 9 10 -5 28.75 1.32
 9 10 -4 63.87 1.97
 9 10 -3 40.71 1.53
 9 10 -2 238.19 4.95
 9 10 -1 11.5 0.93
 9 10 0 1 0.66
 9 10 1 11.82 0.92
 9 10 2 239.51 4.97
 9 10 3 42.01 1.56
 9 10 4 63.84 1.97
 9 10 5 27.55 1.3
 9 10 6 106.28 2.77
 9 10 7 6.41 0.9
 9 10 8 59.33 2.03
 9 10 9 4.92 0.94
 9 10 10 15.23 1.21
 9 10 11 6.38 0.99
 9 10 12 1.63 0.87
 9 10 13 2.09 0.88
 9 10 14 2.12 0.9
 9 10 15 1.92 0.87
 9 10 16 5.28 0.88
 9 11 -16 0.86 0.79
 9 11 -15 6.59 0.94
 9 11 -14 0.6 0.85
 9 11 -13 29.02 1.51
 9 11 -12 12.94 1.15
 9 11 -11 8.65 1.06
 9 11 -10 20.15 1.32
 9 11 -9 1.46 0.87
 9 11 -8 21.47 1.33
 9 11 -7 69.31 2.26
 9 11 -6 0.09 0.77
 9 11 -5 47.39 1.72
 9 11 -4 57.4 1.89
 9 11 -3 40.61 1.56
 9 11 -2 36.14 1.47
 9 11 -1 38.98 1.51
 9 11 0 59.73 1.9
 9 11 1 39.15 1.52
 9 11 2 36.03 1.47
 9 11 3 38.41 1.52
 9 11 4 56.97 1.89
 9 11 5 45.18 1.68
 9 11 6 0.2 0.79
 9 11 7 66.29 2.2
 9 11 8 21.94 1.33
 9 11 9 0.73 0.85
 9 11 10 19.29 1.3
 9 11 11 7.45 1.04
 9 11 12 12.5 1.14
 9 11 13 28.55 1.51
 9 11 14 0.88 0.85
 9 11 15 6.92 0.94
 9 11 16 1.21 0.79
 9 12 -15 1.99 0.81
 9 12 -14 -0.1 0.8
 9 12 -13 22.94 1.37
 9 12 -12 16.32 1.26
 9 12 -11 7.33 1.02
 9 12 -10 33.76 1.61
 9 12 -9 12.48 1.16
 9 12 -8 43.53 1.8
 9 12 -7 3.13 0.9
 9 12 -6 9.22 1.04
 9 12 -5 12.39 1.12
 9 12 -4 26.9 1.39
 9 12 -3 6.7 0.93
 9 12 -2 40.35 1.58
 9 12 -1 58.32 1.92
 9 12 0 4.05 0.81
 9 12 1 57.62 1.91
 9 12 2 42.19 1.62
 9 12 3 7.14 0.95
 9 12 4 27.37 1.39
 9 12 5 13.46 1.13
 9 12 6 8.34 1.02
 9 12 7 2.56 0.86
 9 12 8 42.16 1.77
 9 12 9 12.16 1.16
 9 12 10 35.07 1.63
 9 12 11 7.08 1.04
 9 12 12 14.34 1.22
 9 12 13 22.45 1.35
 9 12 14 0.62 0.8
 9 12 15 2.58 0.83
 9 13 -14 0.24 0.76
 9 13 -13 11.38 1.07
 9 13 -12 0.48 0.84
 9 13 -11 7.64 1.06
 9 13 -10 22.69 1.36
 9 13 -9 4.77 0.95
 9 13 -8 30.38 1.54
 9 13 -7 7.43 1.02
 9 13 -6 3.5 0.92
 9 13 -5 17.67 1.25
 9 13 -4 0.62 0.85
 9 13 -3 25.12 1.4
 9 13 -2 16.12 1.19
 9 13 -1 14.52 1.15
 9 13 0 14.03 1.13
 9 13 1 14.83 1.16
 9 13 2 16.63 1.2
 9 13 3 26.52 1.43
 9 13 4 1.44 0.85
 9 13 5 18.76 1.27
 9 13 6 2.72 0.9
 9 13 7 7.58 1.03
 9 13 8 29.76 1.52
 9 13 9 4.7 0.96
 9 13 10 22.03 1.34
 9 13 11 8.3 1.07
 9 13 12 -0.31 0.85
 9 13 13 11.82 1.08
 9 13 14 1.4 0.78
 9 14 -13 2.87 0.83
 9 14 -12 1.4 0.82
 9 14 -11 -0.13 0.84
 9 14 -10 11.85 1.15
 9 14 -9 3.1 0.95
 9 14 -8 45.88 1.83
 9 14 -7 9.98 1.09
 9 14 -6 1.29 0.89
 9 14 -5 19.46 1.3
 9 14 -4 6.89 1.01
 9 14 -3 -0.04 0.83
 9 14 -2 1.14 0.85
 9 14 -1 6.31 1
 9 14 0 -0.69 0.81
 9 14 1 6.02 0.98
 9 14 2 0.02 0.83
 9 14 3 1.55 0.85
 9 14 4 7.35 1.02
 9 14 5 19.27 1.29
 9 14 6 2.53 0.91
 9 14 7 9.24 1.07
 9 14 8 45.81 1.83
 9 14 9 4.21 0.96
 9 14 10 12.77 1.16
 9 14 11 1.66 0.84
 9 14 12 1.12 0.82
 9 14 13 3.53 0.84
 9 15 -12 10.41 1
 9 15 -11 11.59 1.06
 9 15 -10 1.59 0.89
 9 15 -9 1.14 0.86
 9 15 -8 -0.02 0.85
 9 15 -7 0.46 0.87
 9 15 -6 1.75 0.89
 9 15 -5 15.46 1.21
 9 15 -4 1.06 0.87
 9 15 -3 9.83 1.09
 9 15 -2 1.46 0.85
 9 15 -1 3.35 0.92
 9 15 0 29.02 1.5
 9 15 1 3.24 0.9
 9 15 2 0.72 0.86
 9 15 3 10.55 1.1
 9 15 4 1.23 0.86
 9 15 5 15.04 1.2
 9 15 6 3.12 0.9
 9 15 7 1.8 0.9
 9 15 8 0.27 0.86
 9 15 9 0.65 0.86
 9 15 10 3.08 0.88
 9 15 11 11.53 1.05
 9 15 12 10.44 1.02
 9 16 -10 6.49 0.92
 9 16 -9 1.58 0.83
 9 16 -8 1.64 0.85
 9 16 -7 6.32 0.98
 9 16 -6 10.05 1.1
 9 16 -5 2.21 0.94
 9 16 -4 4.21 0.97
 9 16 -3 5.31 0.96
 9 16 -2 0.11 0.82
 9 16 -1 3.68 0.92
 9 16 0 4.13 0.94
 9 16 1 4.56 0.95
 9 16 2 0.42 0.82
 9 16 3 5.75 0.97
 9 16 4 3.53 0.94
 9 16 5 4.42 0.97
 9 16 6 8.63 1.08
 9 16 7 5.58 0.97
 9 16 8 0.75 0.82
 9 16 9 0.95 0.81
 9 16 10 5.62 0.9
 9 17 -9 2.41 0.85
 9 17 -8 2.97 0.84
 9 17 -7 3.64 0.87
 9 17 -6 0.4 0.82
 9 17 -5 4.63 0.93
 9 17 -4 3.72 0.93
 9 17 -3 3.69 0.93
 9 17 -2 12.32 1.16
 9 17 -1 1.82 0.9
 9 17 0 1.77 0.9
 9 17 1 0.67 0.87
 9 17 2 13.96 1.19
 9 17 3 4.93 0.95
 9 17 4 3.42 0.93
 9 17 5 3.58 0.91
 9 17 6 -0.02 0.8
 9 17 7 2.86 0.88
 9 17 8 3.28 0.84
 9 17 9 3.44 0.86
 9 18 -7 0.74 0.8
 9 18 -6 4.08 0.86
 9 18 -5 2.83 0.83
 9 18 -4 4.18 0.88
 9 18 -3 2.37 0.85
 9 18 -2 2.86 0.88
 9 18 -1 5.86 0.95
 9 18 0 3.69 0.9
 9 18 1 4.85 0.92
 9 18 2 3.66 0.89
 9 18 3 1.6 0.83
 9 18 4 3.88 0.88
 9 18 5 0.94 0.82
 9 18 6 4.67 0.87
 9 18 7 0.12 0.8
 9 19 -3 0.48 0.78
 9 19 -2 2.34 0.81
 9 19 -1 0.67 0.77
 9 19 0 0.02 0.76
 9 19 1 0.45 0.77
 9 19 2 2.58 0.8
 9 19 3 -0.5 0.78
 10 0 0 435.69 7.98
 10 0 1 373.4 6.93
 10 0 2 171.49 3.55
 10 0 3 160.48 3.38
 10 0 4 142.82 3.11
 10 0 5 184.43 3.85
 10 0 6 16.41 0.94
 10 0 7 202.97 4.25
 10 0 8 12.6 0.92
 10 0 9 30.98 1.31
 10 0 10 7.25 0.87
 10 0 11 39.77 1.56
 10 0 12 45.62 1.8
 10 0 13 25.76 1.43
 10 0 14 35.88 1.66
 10 0 15 1.11 0.86
 10 0 16 25.83 1.47
 10 0 17 -0.23 0.82
 10 0 18 5.3 0.92
 10 1 -18 12.89 1.07
 10 1 -17 8.26 1.03
 10 1 -16 7.21 1.05
 10 1 -15 20.07 1.32
 10 1 -14 87.38 2.64
 10 1 -13 10.9 1.1
 10 1 -12 67.15 2.22
 10 1 -11 79.58 2.3
 10 1 -10 87.02 2.4
 10 1 -9 98.18 2.54
 10 1 -8 -0.24 0.64
 10 1 -7 312.96 6.11
 10 1 -6 47.4 1.52
 10 1 -5 186.28 3.89
 10 1 -4 6.03 0.67
 10 1 -3 46.67 1.43
 10 1 -2 158.94 3.34
 10 1 -1 89.54 2.15
 10 1 0 473.51 8.61
 10 1 1 89.05 2.14
 10 1 2 154.91 3.28
 10 1 3 45.69 1.41
 10 1 4 4.84 0.64
 10 1 5 186.07 3.88
 10 1 6 47.21 1.52
 10 1 7 306.94 6.02
 10 1 8 0.7 0.65
 10 1 9 97.43 2.53
 10 1 10 88.67 2.43
 10 1 11 78.13 2.28
 10 1 12 69.68 2.26
 10 1 13 10.19 1.09
 10 1 14 86.03 2.61
 10 1 15 20.81 1.33
 10 1 16 8.11 1.06
 10 1 17 7.7 1.02
 10 1 18 13.19 1.09
 10 2 -18 6.86 0.94
 10 2 -17 10.99 1.1
 10 2 -16 23.92 1.42
 10 2 -15 15.32 1.23
 10 2 -14 85.65 2.6
 10 2 -13 61.93 2.14
 10 2 -12 37.71 1.66
 10 2 -11 3.69 0.8
 10 2 -10 79.69 2.28
 10 2 -9 5.2 0.79
 10 2 -8 112.95 2.77
 10 2 -7 68.51 1.95
 10 2 -6 278.5 5.49
 10 2 -5 12.69 0.84
 10 2 -4 204.02 4.16
 10 2 -3 4.53 0.63
 10 2 -2 95.8 2.27
 10 2 -1 10.75 0.75
 10 2 0 85.49 2.09
 10 2 1 10.47 0.74
 10 2 2 96.92 2.29
 10 2 3 3.7 0.61
 10 2 4 203.01 4.15
 10 2 5 11.43 0.81
 10 2 6 278.13 5.49
 10 2 7 69.39 1.96
 10 2 8 111.66 2.75
 10 2 9 5.62 0.8
 10 2 10 81.17 2.3
 10 2 11 3.46 0.78
 10 2 12 37.84 1.64
 10 2 13 62.72 2.16
 10 2 14 83.81 2.57
 10 2 15 16.36 1.23
 10 2 16 24.96 1.44
 10 2 17 11.05 1.1
 10 2 18 6.1 0.92
 10 3 -18 13.06 1.08
 10 3 -17 21.12 1.31
 10 3 -16 5.48 1
 10 3 -15 8.02 1.03
 10 3 -14 23.16 1.39
 10 3 -13 7.58 1.04
 10 3 -12 14.63 1.17
 10 3 -11 16.58 1.15
 10 3 -10 15.06 1.05
 10 3 -9 123.93 3.02
 10 3 -8 109.02 2.71
 10 3 -7 53.98 1.7
 10 3 -6 5.49 0.72
 10 3 -5 42.22 1.41
 10 3 -4 17.76 0.93
 10 3 -3 26.29 1.07
 10 3 -2 35.82 1.24
 10 3 -1 19.48 0.93
 10 3 0 228.27 4.52
 10 3 1 19.83 0.94
 10 3 2 35.83 1.24
 10 3 3 25.12 1.06
 10 3 4 17.63 0.92
 10 3 5 41.75 1.4
 10 3 6 4.86 0.71
 10 3 7 55.02 1.71
 10 3 8 108.91 2.71
 10 3 9 126.28 3.06
 10 3 10 16.13 1.06
 10 3 11 16.84 1.16
 10 3 12 15.13 1.18
 10 3 13 7.72 1.04
 10 3 14 22.63 1.39
 10 3 15 6.58 0.99
 10 3 16 6.51 1.02
 10 3 17 21.55 1.31
 10 3 18 12.43 1.05
 10 4 -18 2.09 0.81
 10 4 -17 9.52 1.05
 10 4 -16 8.59 1.08
 10 4 -15 12.59 1.14
 10 4 -14 6.06 1
 10 4 -13 96.74 2.8
 10 4 -12 10.19 1.07
 10 4 -11 10.44 1.02
 10 4 -10 45.88 1.67
 10 4 -9 29.11 1.31
 10 4 -8 21.4 1.13
 10 4 -7 78.16 2.15
 10 4 -6 13.87 0.91
 10 4 -5 4.51 0.69
 10 4 -4 35.77 1.29
 10 4 -3 60.68 1.72
 10 4 -2 162.91 3.46
 10 4 -1 37.68 1.29
 10 4 0 99.79 2.37
 10 4 1 38.44 1.3
 10 4 2 165.18 3.5
 10 4 3 62.17 1.74
 10 4 4 35.32 1.28
 10 4 5 4.36 0.69
 10 4 6 13.37 0.9
 10 4 7 79.47 2.17
 10 4 8 20.59 1.11
 10 4 9 27.39 1.28
 10 4 10 46.65 1.69
 10 4 11 9.78 1.01
 10 4 12 10.81 1.09
 10 4 13 96.68 2.8
 10 4 14 4.7 0.97
 10 4 15 11.9 1.12
 10 4 16 9.15 1.08
 10 4 17 10.01 1.05
 10 4 18 1.46 0.79
 10 5 -18 2.9 0.84
 10 5 -17 1.42 0.82
 10 5 -16 3.02 0.91
 10 5 -15 2.17 0.93
 10 5 -14 8.53 1.07
 10 5 -13 40.19 1.74
 10 5 -12 19.06 1.28
 10 5 -11 6.33 0.96
 10 5 -10 32.15 1.43
 10 5 -9 7.4 0.88
 10 5 -8 1.83 0.73
 10 5 -7 118.6 2.88
 10 5 -6 31.94 1.3
 10 5 -5 59.67 1.78
 10 5 -4 41.32 1.42
 10 5 -3 186.01 3.9
 10 5 -2 8.43 0.76
 10 5 -1 21.32 1.01
 10 5 0 24.36 1.06
 10 5 1 20.76 1
 10 5 2 9.31 0.77
 10 5 3 185.02 3.88
 10 5 4 39.44 1.39
 10 5 5 60.61 1.8
 10 5 6 32.95 1.32
 10 5 7 121.43 2.93
 10 5 8 1.82 0.71
 10 5 9 7.68 0.89
 10 5 10 30.85 1.4
 10 5 11 6.64 0.97
 10 5 12 18.95 1.28
 10 5 13 39.82 1.73
 10 5 14 8.56 1.04
 10 5 15 3.35 0.95
 10 5 16 3.25 0.9
 10 5 17 0.45 0.82
 10 5 18 2.31 0.84
 10 6 -17 1.19 0.8
 10 6 -16 12.05 1.12
 10 6 -15 5.49 1
 10 6 -14 4.15 0.93
 10 6 -13 1.95 0.89
 10 6 -12 7.18 1.02
 10 6 -11 2.12 0.87
 10 6 -10 10.48 1.03
 10 6 -9 15.24 1.06
 10 6 -8 85.5 2.37
 10 6 -7 16.51 1.04
 10 6 -6 13.63 0.95
 10 6 -5 2.92 0.7
 10 6 -4 1.92 0.67
 10 6 -3 10.44 0.84
 10 6 -2 5.09 0.7
 10 6 -1 43.29 1.44
 10 6 0 50.61 1.57
 10 6 1 44.04 1.46
 10 6 2 5.41 0.71
 10 6 3 10.26 0.83
 10 6 4 2.17 0.67
 10 6 5 2.46 0.69
 10 6 6 13.26 0.95
 10 6 7 16.09 1.03
 10 6 8 85.44 2.36
 10 6 9 16.92 1.1
 10 6 10 10.57 1.02
 10 6 11 3.01 0.88
 10 6 12 8.44 1.04
 10 6 13 2.06 0.88
 10 6 14 2.3 0.89
 10 6 15 4.96 0.99
 10 6 16 12.66 1.13
 10 6 17 1.02 0.8
 10 7 -17 6.72 0.91
 10 7 -16 1.34 0.84
 10 7 -15 25.01 1.42
 10 7 -14 3.11 0.92
 10 7 -13 28.86 1.51
 10 7 -12 5.78 0.98
 10 7 -11 7.08 1.01
 10 7 -10 13.4 1.14
 10 7 -9 4.37 0.87
 10 7 -8 36.39 1.49
 10 7 -7 5.99 0.83
 10 7 -6 1.68 0.72
 10 7 -5 3.06 0.72
 10 7 -4 2.9 0.71
 10 7 -3 233.06 4.78
 10 7 -2 1.17 0.63
 10 7 -1 51.73 1.63
 10 7 0 28.55 1.2
 10 7 1 52.11 1.64
 10 7 2 1.04 0.63
 10 7 3 232.25 4.77
 10 7 4 2.54 0.71
 10 7 5 2.91 0.72
 10 7 6 2.71 0.73
 10 7 7 6.58 0.85
 10 7 8 38.24 1.53
 10 7 9 2.84 0.85
 10 7 10 13.38 1.14
 10 7 11 6.49 0.99
 10 7 12 6.21 0.98
 10 7 13 29.03 1.5
 10 7 14 3.9 0.92
 10 7 15 25.08 1.43
 10 7 16 0.99 0.85
 10 7 17 6.61 0.91
 10 8 -17 1.64 0.81
 10 8 -16 2.6 0.85
 10 8 -15 6.29 0.99
 10 8 -14 7.93 1.06
 10 8 -13 2.29 0.9
 10 8 -12 0.38 0.84
 10 8 -11 14.72 1.19
 10 8 -10 3.8 0.91
 10 8 -9 45.36 1.81
 10 8 -8 34.62 1.49
 10 8 -7 4.65 0.83
 10 8 -6 1.26 0.72
 10 8 -5 152.16 3.5
 10 8 -4 8.39 0.86
 10 8 -3 11.36 0.9
 10 8 -2 33.36 1.34
 10 8 -1 31.3 1.29
 10 8 0 28.37 1.23
 10 8 1 31.56 1.3
 10 8 2 32.17 1.31
 10 8 3 11.6 0.91
 10 8 4 7.64 0.85
 10 8 5 153.55 3.52
 10 8 6 1.67 0.74
 10 8 7 5.05 0.84
 10 8 8 36.34 1.51
 10 8 9 46.09 1.82
 10 8 10 3.72 0.91
 10 8 11 15.27 1.2
 10 8 12 0.66 0.84
 10 8 13 2.27 0.88
 10 8 14 7.18 1.04
 10 8 15 6.13 0.99
 10 8 16 1.71 0.84
 10 8 17 2.39 0.82
 10 9 -16 3.02 0.83
 10 9 -15 11.82 1.1
 10 9 -14 -0.18 0.84
 10 9 -13 1.34 0.89
 10 9 -12 3.24 0.92
 10 9 -11 8.11 1.04
 10 9 -10 9.33 1.07
 10 9 -9 13.56 1.16
 10 9 -8 13.95 1.15
 10 9 -7 21.67 1.27
 10 9 -6 33.83 1.45
 10 9 -5 2.64 0.77
 10 9 -4 29.47 1.32
 10 9 -3 11.15 0.93
 10 9 -2 9.94 0.9
 10 9 -1 7.62 0.84
 10 9 0 62.44 1.91
 10 9 1 7.56 0.84
 10 9 2 9.72 0.89
 10 9 3 10.58 0.92
 10 9 4 29.59 1.32
 10 9 5 2.26 0.77
 10 9 6 35.78 1.48
 10 9 7 23.58 1.3
 10 9 8 15.41 1.17
 10 9 9 14.9 1.17
 10 9 10 8.74 1.06
 10 9 11 7.84 1.04
 10 9 12 1.56 0.89
 10 9 13 1.78 0.91
 10 9 14 -0.07 0.84
 10 9 15 13.84 1.12
 10 9 16 3.45 0.84
 10 10 -15 3.57 0.88
 10 10 -14 1.02 0.84
 10 10 -13 8.7 1.07
 10 10 -12 5.9 0.98
 10 10 -11 2.23 0.91
 10 10 -10 1.54 0.89
 10 10 -9 -0.11 0.83
 10 10 -8 18.99 1.28
 10 10 -7 3.39 0.9
 10 10 -6 8.08 0.97
 10 10 -5 50.63 1.79
 10 10 -4 32.27 1.41
 10 10 -3 10.79 0.96
 10 10 -2 119.8 2.98
 10 10 -1 47.9 1.69
 10 10 0 12.72 0.98
 10 10 1 49.04 1.71
 10 10 2 120.5 2.99
 10 10 3 10.19 0.94
 10 10 4 31.44 1.4
 10 10 5 50.18 1.78
 10 10 6 7.88 0.97
 10 10 7 2.83 0.88
 10 10 8 18.03 1.26
 10 10 9 0.7 0.84
 10 10 10 1.66 0.88
 10 10 11 2.9 0.92
 10 10 12 6.47 0.99
 10 10 13 10.05 1.1
 10 10 14 0.1 0.83
 10 10 15 2.83 0.86
 10 11 -15 4.74 0.86
 10 11 -14 1.9 0.85
 10 11 -13 5.42 0.97
 10 11 -12 12.24 1.15
 10 11 -11 8.89 1.05
 10 11 -10 46.57 1.85
 10 11 -9 7.28 1.01
 10 11 -8 11.26 1.12
 10 11 -7 6.76 1
 10 11 -6 16.32 1.21
 10 11 -5 23.35 1.36
 10 11 -4 14.94 1.14
 10 11 -3 7.75 0.95
 10 11 -2 19.7 1.16
 10 11 -1 8.23 0.91
 10 11 0 18.49 1.14
 10 11 1 8.13 0.91
 10 11 2 19.22 1.16
 10 11 3 8.25 0.95
 10 11 4 16.33 1.15
 10 11 5 24.87 1.38
 10 11 6 15.33 1.19
 10 11 7 5.6 0.97
 10 11 8 12.43 1.13
 10 11 9 6.47 1.01
 10 11 10 45.17 1.83
 10 11 11 8.33 1.05
 10 11 12 11.31 1.14
 10 11 13 4.98 0.96
 10 11 14 2.5 0.85
 10 11 15 4.93 0.87
 10 12 -14 2.33 0.82
 10 12 -13 0.82 0.84
 10 12 -12 3.17 0.92
 10 12 -11 2.81 0.94
 10 12 -10 12.11 1.14
 10 12 -9 6.76 1.02
 10 12 -8 12.28 1.16
 10 12 -7 19.28 1.3
 10 12 -6 6.5 1.02
 10 12 -5 8.75 1.05
 10 12 -4 4.59 0.95
 10 12 -3 15.53 1.18
 10 12 -2 5.07 0.95
 10 12 -1 2.89 0.89
 10 12 0 16.96 1.22
 10 12 1 3.21 0.9
 10 12 2 5.29 0.95
 10 12 3 14.24 1.16
 10 12 4 4.03 0.92
 10 12 5 7.95 1.01
 10 12 6 7.75 1.05
 10 12 7 20 1.31
 10 12 8 13.88 1.2
 10 12 9 5.76 0.99
 10 12 10 11.75 1.14
 10 12 11 1.71 0.92
 10 12 12 2.69 0.91
 10 12 13 1.29 0.85
 10 12 14 1.69 0.8
 10 13 -13 2.93 0.83
 10 13 -12 7.98 1
 10 13 -11 6.23 0.98
 10 13 -10 12.11 1.16
 10 13 -9 21.2 1.38
 10 13 -8 -0.2 0.84
 10 13 -7 6.62 1.03
 10 13 -6 4.67 0.98
 10 13 -5 18.08 1.28
 10 13 -4 5.56 0.99
 10 13 -3 18.45 1.27
 10 13 -2 5.9 0.97
 10 13 -1 -0.27 0.82
 10 13 0 85.87 2.59
 10 13 1 1.28 0.86
 10 13 2 5.62 0.98
 10 13 3 19.02 1.29
 10 13 4 5.03 0.97
 10 13 5 18.26 1.28
 10 13 6 5.76 1
 10 13 7 7.4 1.03
 10 13 8 0.58 0.85
 10 13 9 20.77 1.37
 10 13 10 11.5 1.17
 10 13 11 6.49 0.99
 10 13 12 7.94 1
 10 13 13 2.76 0.82
 10 14 -12 0.84 0.78
 10 14 -11 2.66 0.87
 10 14 -10 31.92 1.54
 10 14 -9 0.83 0.9
 10 14 -8 8.21 1.08
 10 14 -7 2.06 0.89
 10 14 -6 37.35 1.67
 10 14 -5 1.51 0.9
 10 14 -4 8.94 1.05
 10 14 -3 8.09 1.05
 10 14 -2 9.24 1.07
 10 14 -1 6.45 1.01
 10 14 0 0.78 0.86
 10 14 1 7.81 1.04
 10 14 2 9.59 1.08
 10 14 3 7.25 1.01
 10 14 4 8.26 1.05
 10 14 5 1.15 0.88
 10 14 6 35.48 1.64
 10 14 7 3.09 0.92
 10 14 8 9.8 1.11
 10 14 9 1.44 0.89
 10 14 10 31.98 1.54
 10 14 11 2.18 0.84
 10 14 12 0.33 0.78
 10 15 -11 2.61 0.83
 10 15 -10 4.87 0.91
 10 15 -9 5.51 0.95
 10 15 -8 16.8 1.23
 10 15 -7 37.13 1.69
 10 15 -6 4.41 0.98
 10 15 -5 3.72 0.97
 10 15 -4 4.11 0.93
 10 15 -3 5.07 0.98
 10 15 -2 4.99 0.96
 10 15 -1 2 0.9
 10 15 0 14.84 1.19
 10 15 1 2.06 0.88
 10 15 2 4.01 0.96
 10 15 3 5.04 0.96
 10 15 4 3.78 0.93
 10 15 5 3.05 0.97
 10 15 6 4.29 1
 10 15 7 36.95 1.68
 10 15 8 16.49 1.23
 10 15 9 4.58 0.93
 10 15 10 3.66 0.89
 10 15 11 3.22 0.83
 10 16 -9 -0.38 0.76
 10 16 -8 3.62 0.91
 10 16 -7 0.73 0.84
 10 16 -6 3.24 0.91
 10 16 -5 10.84 1.11
 10 16 -4 6.57 1.03
 10 16 -3 33.91 1.63
 10 16 -2 5.07 1.01
 10 16 -1 23.32 1.42
 10 16 0 7.43 1.05
 10 16 1 23.69 1.43
 10 16 2 4.17 0.97
 10 16 3 34.55 1.64
 10 16 4 7.97 1.05
 10 16 5 10.73 1.11
 10 16 6 4.24 0.94
 10 16 7 0.99 0.84
 10 16 8 3.8 0.9
 10 16 9 0.45 0.77
 10 17 -8 9 1.01
 10 17 -7 19.05 1.19
 10 17 -6 7.91 0.98
 10 17 -5 4.37 0.91
 10 17 -4 3.95 0.9
 10 17 -3 2.86 0.89
 10 17 -2 3.74 0.91
 10 17 -1 11.3 1.1
 10 17 0 55.86 2.02
 10 17 1 10.27 1.1
 10 17 2 3.43 0.91
 10 17 3 2.88 0.89
 10 17 4 4.52 0.92
 10 17 5 4.82 0.9
 10 17 6 6.55 0.95
 10 17 7 18.29 1.17
 10 17 8 10.06 1.02
 10 18 -5 3.45 0.88
 10 18 -4 12.71 1.05
 10 18 -3 2.07 0.83
 10 18 -2 4.72 0.89
 10 18 -1 4.69 0.89
 10 18 0 0.52 0.8
 10 18 1 6.33 0.92
 10 18 2 4.32 0.89
 10 18 3 2.03 0.83
 10 18 4 12.49 1.06
 10 18 5 2.77 0.86
 11 0 1 124.97 2.84
 11 0 2 6.14 0.71
 11 0 3 143.86 3.19
 11 0 4 0.27 0.6
 11 0 5 24.44 1.13
 11 0 6 2.29 0.67
 11 0 7 4.64 0.76
 11 0 8 39.96 1.51
 11 0 9 11.27 0.96
 11 0 10 65.25 2.05
 11 0 11 -0.77 0.79
 11 0 12 1.21 0.85
 11 0 13 18.08 1.29
 11 0 14 1.17 0.87
 11 0 15 12.97 1.2
 11 0 16 0.35 0.86
 11 0 17 0.75 0.81
 11 0 18 9.55 1.03
 11 1 -18 0.02 0.77
 11 1 -17 1.59 0.84
 11 1 -16 45.56 1.83
 11 1 -15 23.38 1.43
 11 1 -14 11.29 1.13
 11 1 -13 24.08 1.42
 11 1 -12 31.7 1.55
 11 1 -11 13.11 1.12
 11 1 -10 20.07 1.17
 11 1 -9 12.36 0.99
 11 1 -8 27.57 1.27
 11 1 -7 50.14 1.67
 11 1 -6 14.41 0.95
 11 1 -5 111.97 2.7
 11 1 -4 20.79 1.03
 11 1 -3 54.66 1.65
 11 1 -2 22.18 1.03
 11 1 -1 25.95 1.1
 11 1 0 52.45 1.58
 11 1 1 27.55 1.13
 11 1 2 22.48 1.04
 11 1 3 53.6 1.63
 11 1 4 20.99 1.03
 11 1 5 112.13 2.7
 11 1 6 15.2 0.96
 11 1 7 50.51 1.68
 11 1 8 27.31 1.27
 11 1 9 11.95 0.98
 11 1 10 19.58 1.17
 11 1 11 13.5 1.14
 11 1 12 32.97 1.58
 11 1 13 24.25 1.4
 11 1 14 12.03 1.13
 11 1 15 21.95 1.39
 11 1 16 45.48 1.84
 11 1 17 0.9 0.84
 11 1 18 0.39 0.79
 11 2 -18 0.45 0.8
 11 2 -17 15.31 1.15
 11 2 -16 4.11 0.94
 11 2 -15 2.95 0.94
 11 2 -14 7.93 1.05
 11 2 -13 9.85 1.09
 11 2 -12 49.81 1.92
 11 2 -11 32.41 1.54
 11 2 -10 5.05 0.85
 11 2 -9 34.1 1.43
 11 2 -8 72.6 2.12
 11 2 -7 12.95 0.95
 11 2 -6 49.49 1.63
 11 2 -5 50.95 1.63
 11 2 -4 255.15 5.12
 11 2 -3 24.17 1.1
 11 2 -2 192.74 4.01
 11 2 -1 3.32 0.66
 11 2 0 93.19 2.3
 11 2 1 3.14 0.65
 11 2 2 193.33 4.02
 11 2 3 26.48 1.14
 11 2 4 258.49 5.17
 11 2 5 51 1.63
 11 2 6 49.15 1.63
 11 2 7 12.84 0.95
 11 2 8 72.49 2.12
 11 2 9 33.43 1.43
 11 2 10 5.3 0.84
 11 2 11 34.54 1.58
 11 2 12 49.44 1.91
 11 2 13 9.45 1.07
 11 2 14 7.58 1.03
 11 2 15 3.46 0.95
 11 2 16 4.74 0.95
 11 2 17 15.21 1.15
 11 2 18 0.44 0.81
 11 3 -17 4.81 0.91
 11 3 -16 0.42 0.85
 11 3 -15 1.88 0.91
 11 3 -14 1.13 0.86
 11 3 -13 16.11 1.24
 11 3 -12 4.42 0.95
 11 3 -11 3.52 0.91
 11 3 -10 1.55 0.79
 11 3 -9 75.14 2.21
 11 3 -8 35.31 1.45
 11 3 -7 202.74 4.35
 11 3 -6 77.67 2.16
 11 3 -5 146.56 3.32
 11 3 -4 28.19 1.2
 11 3 -3 137.21 3.11
 11 3 -2 149.41 3.3
 11 3 -1 126.9 2.9
 11 3 0 1.24 0.62
 11 3 1 126.59 2.89
 11 3 2 151.19 3.33
 11 3 3 135.46 3.07
 11 3 4 28.34 1.2
 11 3 5 148.47 3.35
 11 3 6 77.68 2.15
 11 3 7 205.02 4.39
 11 3 8 36.63 1.47
 11 3 9 75.52 2.22
 11 3 10 1.39 0.79
 11 3 11 4.26 0.92
 11 3 12 4.84 0.96
 11 3 13 16.4 1.24
 11 3 14 1.4 0.87
 11 3 15 2.21 0.91
 11 3 16 1.7 0.86
 11 3 17 5.91 0.92
 11 4 -17 15.59 1.13
 11 4 -16 0.99 0.83
 11 4 -15 10.75 1.11
 11 4 -14 22.29 1.36
 11 4 -13 29.73 1.52
 11 4 -12 13.68 1.17
 11 4 -11 128.72 3.35
 11 4 -10 27.48 1.4
 11 4 -9 1.42 0.77
 11 4 -8 27.48 1.3
 11 4 -7 1.91 0.72
 11 4 -6 17 1.03
 11 4 -5 11.02 0.89
 11 4 -4 77.59 2.12
 11 4 -3 126.12 2.94
 11 4 -2 313.39 6.09
 11 4 -1 143.24 3.2
 11 4 0 18.76 1
 11 4 1 143.31 3.2
 11 4 2 307.84 6
 11 4 3 123.74 2.9
 11 4 4 78.83 2.14
 11 4 5 11.2 0.88
 11 4 6 16.82 1.03
 11 4 7 1.87 0.72
 11 4 8 27.9 1.31
 11 4 9 1.37 0.76
 11 4 10 26.63 1.39
 11 4 11 125.53 3.29
 11 4 12 13.04 1.16
 11 4 13 30.69 1.55
 11 4 14 23.17 1.37
 11 4 15 9.27 1.1
 11 4 16 0.95 0.83
 11 4 17 15.31 1.13
 11 5 -17 1.69 0.79
 11 5 -16 11.23 1.07
 11 5 -15 14.47 1.21
 11 5 -14 2.99 0.9
 11 5 -13 37.34 1.67
 11 5 -12 3.17 0.93
 11 5 -11 4.89 0.97
 11 5 -10 1.97 0.87
 11 5 -9 75.62 2.32
 11 5 -8 189.61 4.21
 11 5 -7 77.44 2.23
 11 5 -6 72.06 2.1
 11 5 -5 18.23 1.06
 11 5 -4 36.6 1.4
 11 5 -3 65.74 1.92
 11 5 -2 129.85 3.01
 11 5 -1 24.22 1.13
 11 5 0 2.56 0.67
 11 5 1 24.48 1.14
 11 5 2 128.01 2.98
 11 5 3 66.23 1.92
 11 5 4 36.32 1.39
 11 5 5 19.18 1.07
 11 5 6 71.83 2.09
 11 5 7 76.87 2.21
 11 5 8 186.88 4.17
 11 5 9 77.07 2.35
 11 5 10 3.03 0.88
 11 5 11 5.65 0.97
 11 5 12 2.03 0.91
 11 5 13 39.66 1.72
 11 5 14 1.5 0.89
 11 5 15 16.12 1.22
 11 5 16 10.87 1.07
 11 5 17 1.16 0.79
 11 6 -17 0.22 0.78
 11 6 -16 16.56 1.18
 11 6 -15 1.18 0.86
 11 6 -14 1.65 0.91
 11 6 -13 9.3 1.07
 11 6 -12 44.09 1.81
 11 6 -11 11.33 1.11
 11 6 -10 29.79 1.51
 11 6 -9 7.78 0.98
 11 6 -8 35.51 1.5
 11 6 -7 5.37 0.84
 11 6 -6 3.57 0.78
 11 6 -5 17.29 1.06
 11 6 -4 14.4 0.98
 11 6 -3 109.19 2.7
 11 6 -2 24.98 1.17
 11 6 -1 41.4 1.48
 11 6 0 58.05 1.78
 11 6 1 41.58 1.48
 11 6 2 24.48 1.16
 11 6 3 109.81 2.72
 11 6 4 12.8 0.96
 11 6 5 18.86 1.09
 11 6 6 4.3 0.78
 11 6 7 5.39 0.84
 11 6 8 35.33 1.49
 11 6 9 6.83 0.96
 11 6 10 30.91 1.53
 11 6 11 10.93 1.12
 11 6 12 44.15 1.82
 11 6 13 9.06 1.07
 11 6 14 1.95 0.91
 11 6 15 2.16 0.88
 11 6 16 16.71 1.17
 11 6 17 0.88 0.81
 11 7 -16 0.79 0.8
 11 7 -15 11.65 1.09
 11 7 -14 15.31 1.22
 11 7 -13 5.96 0.98
 11 7 -12 16 1.24
 11 7 -11 12.28 1.15
 11 7 -10 6.51 0.99
 11 7 -9 11.06 1.08
 11 7 -8 6.18 0.93
 11 7 -7 38.87 1.56
 11 7 -6 28.6 1.34
 11 7 -5 18.87 1.13
 11 7 -4 17.81 1.08
 11 7 -3 1.9 0.71
 11 7 -2 3.63 0.74
 11 7 -1 106.49 2.67
 11 7 0 46.56 1.6
 11 7 1 105.5 2.65
 11 7 2 3.48 0.74
 11 7 3 2.02 0.71
 11 7 4 18.48 1.09
 11 7 5 19.56 1.13
 11 7 6 27.72 1.32
 11 7 7 38.43 1.55
 11 7 8 5.96 0.93
 11 7 9 10.98 1.08
 11 7 10 4.93 0.96
 11 7 11 11.7 1.13
 11 7 12 14.04 1.19
 11 7 13 6.92 0.98
 11 7 14 13.97 1.19
 11 7 15 11.13 1.09
 11 7 16 1.02 0.8
 11 8 -16 3.04 0.83
 11 8 -15 0.59 0.81
 11 8 -14 1.03 0.87
 11 8 -13 3.91 0.96
 11 8 -12 19.52 1.3
 11 8 -11 3.37 0.94
 11 8 -10 -0.18 0.85
 11 8 -9 34.78 1.62
 11 8 -8 2.88 0.9
 11 8 -7 27.53 1.4
 11 8 -6 16.06 1.11
 11 8 -5 28.07 1.33
 11 8 -4 12.48 0.99
 11 8 -3 19.45 1.12
 11 8 -2 4.56 0.78
 11 8 -1 11.3 0.93
 11 8 0 2.59 0.73
 11 8 1 11.04 0.92
 11 8 2 4.42 0.78
 11 8 3 18.63 1.11
 11 8 4 12.51 0.99
 11 8 5 28.41 1.34
 11 8 6 17.15 1.13
 11 8 7 28.24 1.42
 11 8 8 2.53 0.9
 11 8 9 34.1 1.61
 11 8 10 1.01 0.86
 11 8 11 3.63 0.93
 11 8 12 18.91 1.29
 11 8 13 4.27 0.96
 11 8 14 2.77 0.88
 11 8 15 0.67 0.82
 11 8 16 2.37 0.82
 11 9 -15 13.98 1.1
 11 9 -14 1.56 0.86
 11 9 -13 7.37 1.05
 11 9 -12 7.75 1.08
 11 9 -11 25.95 1.45
 11 9 -10 1.83 0.9
 11 9 -9 2.7 0.92
 11 9 -8 11.42 1.13
 11 9 -7 12.82 1.13
 11 9 -6 17.52 1.2
 11 9 -5 1.63 0.82
 11 9 -4 15.17 1.06
 11 9 -3 3.04 0.78
 11 9 -2 4.64 0.8
 11 9 -1 4.23 0.79
 11 9 0 4.13 0.79
 11 9 1 4.76 0.81
 11 9 2 2.95 0.77
 11 9 3 1.01 0.75
 11 9 4 14.74 1.06
 11 9 5 1.88 0.81
 11 9 6 17.95 1.21
 11 9 7 13.39 1.14
 11 9 8 10.7 1.1
 11 9 9 2 0.89
 11 9 10 1.85 0.9
 11 9 11 26.42 1.45
 11 9 12 8.73 1.1
 11 9 13 7.39 1.05
 11 9 14 0.94 0.84
 11 9 15 15.47 1.12
 11 10 -15 1.97 0.83
 11 10 -14 0.78 0.8
 11 10 -13 0.65 0.85
 11 10 -12 12.98 1.18
 11 10 -11 1.34 0.88
 11 10 -10 4.99 0.96
 11 10 -9 2.1 0.89
 11 10 -8 3.3 0.94
 11 10 -7 1.96 0.87
 11 10 -6 53.52 1.98
 11 10 -5 13.57 1.15
 11 10 -4 1.17 0.8
 11 10 -3 3.42 0.86
 11 10 -2 38.94 1.59
 11 10 -1 8.05 0.93
 11 10 0 106.96 2.8
 11 10 1 7.85 0.91
 11 10 2 38.94 1.59
 11 10 3 2.77 0.85
 11 10 4 1.31 0.8
 11 10 5 13.12 1.14
 11 10 6 52.53 1.96
 11 10 7 0.21 0.84
 11 10 8 3.28 0.92
 11 10 9 1.12 0.88
 11 10 10 4.29 0.95
 11 10 11 1.19 0.87
 11 10 12 13.7 1.2
 11 10 13 1.01 0.85
 11 10 14 0.07 0.8
 11 10 15 2.46 0.85
 11 11 -14 4.16 0.84
 11 11 -13 2.86 0.89
 11 11 -12 12.91 1.16
 11 11 -11 19.43 1.33
 11 11 -10 17.02 1.24
 11 11 -9 23.85 1.41
 11 11 -8 16.37 1.24
 11 11 -7 11.22 1.13
 11 11 -6 30.51 1.55
 11 11 -5 3.67 0.91
 11 11 -4 3.45 0.92
 11 11 -3 5.83 0.97
 11 11 -2 4.44 0.93
 11 11 -1 3.67 0.91
 11 11 0 19.17 1.25
 11 11 1 3.45 0.9
 11 11 2 4.31 0.93
 11 11 3 4.85 0.95
 11 11 4 3.59 0.92
 11 11 5 1.4 0.89
 11 11 6 31.6 1.56
 11 11 7 10.13 1.11
 11 11 8 14.59 1.2
 11 11 9 24.72 1.41
 11 11 10 15.72 1.24
 11 11 11 19.27 1.33
 11 11 12 12.94 1.15
 11 11 13 5.49 0.91
 11 11 14 2.91 0.82
 11 12 -13 11.55 1.03
 11 12 -12 7.25 0.98
 11 12 -11 9.85 1.1
 11 12 -10 12.02 1.17
 11 12 -9 11.44 1.19
 11 12 -8 0.97 0.89
 11 12 -7 1.5 0.87
 11 12 -6 34 1.62
 11 12 -5 35.82 1.66
 11 12 -4 16.43 1.25
 11 12 -3 28.7 1.5
 11 12 -2 17.22 1.25
 11 12 -1 0.87 0.86
 11 12 0 31.19 1.54
 11 12 1 0.8 0.86
 11 12 2 16.68 1.23
 11 12 3 27.7 1.49
 11 12 4 17.08 1.26
 11 12 5 34.44 1.63
 11 12 6 32.89 1.6
 11 12 7 0.62 0.86
 11 12 8 1.09 0.88
 11 12 9 12.53 1.18
 11 12 10 11.12 1.14
 11 12 11 8.29 1.04
 11 12 12 7.71 0.99
 11 12 13 11.68 1.04
 11 13 -12 17.37 1.16
 11 13 -11 12.6 1.11
 11 13 -10 0.45 0.85
 11 13 -9 14.87 1.23
 11 13 -8 11.39 1.16
 11 13 -7 3.58 0.95
 11 13 -6 11.21 1.12
 11 13 -5 38.14 1.7
 11 13 -4 13.84 1.2
 11 13 -3 26.4 1.46
 11 13 -2 5.17 0.98
 11 13 -1 63.73 2.19
 11 13 0 0.68 0.88
 11 13 1 64.05 2.2
 11 13 2 4.56 0.97
 11 13 3 25.28 1.44
 11 13 4 14.9 1.22
 11 13 5 39.22 1.72
 11 13 6 10.73 1.1
 11 13 7 4.25 0.95
 11 13 8 9.5 1.11
 11 13 9 14.38 1.21
 11 13 10 1.85 0.87
 11 13 11 12.63 1.09
 11 13 12 18.07 1.16
 11 14 -11 0.94 0.77
 11 14 -10 2.71 0.86
 11 14 -9 5.22 0.94
 11 14 -8 23.95 1.4
 11 14 -7 2.8 0.94
 11 14 -6 16.04 1.27
 11 14 -5 9.87 1.1
 11 14 -4 25.48 1.44
 11 14 -3 34.95 1.64
 11 14 -2 10.8 1.11
 11 14 -1 11.25 1.12
 11 14 0 13.92 1.19
 11 14 1 10.45 1.1
 11 14 2 8.8 1.08
 11 14 3 35.9 1.65
 11 14 4 28.19 1.49
 11 14 5 8.99 1.07
 11 14 6 17.6 1.29
 11 14 7 1.62 0.91
 11 14 8 24.67 1.41
 11 14 9 4.03 0.93
 11 14 10 1.69 0.84
 11 14 11 0.24 0.77
 11 15 -10 2.3 0.85
 11 15 -9 3.19 0.87
 11 15 -8 7.97 1.01
 11 15 -7 0.15 0.84
 11 15 -6 6.44 1.01
 11 15 -5 22.11 1.37
 11 15 -4 9.97 1.11
 11 15 -3 1.88 0.91
 11 15 -2 17.83 1.31
 11 15 -1 5.51 1.03
 11 15 0 13 1.2
 11 15 1 5.33 1
 11 15 2 20.66 1.36
 11 15 3 1.05 0.89
 11 15 4 10.12 1.11
 11 15 5 20.45 1.33
 11 15 6 7.09 1.02
 11 15 7 1.77 0.87
 11 15 8 6.95 0.98
 11 15 9 4.47 0.87
 11 15 10 1.91 0.83
 11 16 -8 3.68 0.85
 11 16 -7 1.64 0.83
 11 16 -6 1.6 0.83
 11 16 -5 1.68 0.88
 11 16 -4 0.77 0.85
 11 16 -3 0 0.84
 11 16 -2 4.72 0.95
 11 16 -1 14.76 1.21
 11 16 0 1.01 0.87
 11 16 1 15.18 1.21
 11 16 2 4.47 0.97
 11 16 3 0.35 0.84
 11 16 4 0.41 0.83
 11 16 5 3.54 0.9
 11 16 6 1.64 0.84
 11 16 7 1.31 0.82
 11 16 8 3.11 0.84
 11 17 -6 2.03 0.84
 11 17 -5 1.95 0.81
 11 17 -4 3.54 0.87
 11 17 -3 3.07 0.86
 11 17 -2 11.35 1.07
 11 17 -1 3.19 0.88
 11 17 0 0.68 0.81
 11 17 1 4.07 0.9
 11 17 2 11.91 1.09
 11 17 3 1.95 0.84
 11 17 4 4.28 0.86
 11 17 5 1.85 0.82
 11 17 6 1.43 0.82
 11 18 -2 2.29 0.85
 11 18 -1 1.14 0.83
 11 18 0 0.94 0.79
 11 18 1 1.82 0.84
 11 18 2 3.98 0.86
 12 0 0 43.81 1.5
 12 0 1 164.02 3.6
 12 0 2 0.25 0.63
 12 0 3 17.13 1.01
 12 0 4 41.43 1.49
 12 0 5 197.23 4.24
 12 0 6 64.9 1.97
 12 0 7 6.84 0.86
 12 0 8 0.29 0.71
 12 0 9 34.14 1.53
 12 0 10 3.95 0.92
 12 0 11 2.54 0.9
 12 0 12 1.54 0.86
 12 0 13 7.79 1.03
 12 0 14 19.28 1.28
 12 0 15 9.32 1.09
 12 0 16 11.54 1.09
 12 0 17 -0.43 0.75
 12 1 -17 1.11 0.79
 12 1 -16 1.64 0.85
 12 1 -15 14.88 1.2
 12 1 -14 1.52 0.86
 12 1 -13 7.21 1.02
 12 1 -12 11.54 1.12
 12 1 -11 39.07 1.7
 12 1 -10 18.27 1.25
 12 1 -9 55.07 1.95
 12 1 -8 12.3 0.99
 12 1 -7 17.58 1.09
 12 1 -6 5.8 0.81
 12 1 -5 48.84 1.65
 12 1 -4 20.31 1.09
 12 1 -3 0.49 0.65
 12 1 -2 2.68 0.68
 12 1 -1 27.34 1.2
 12 1 0 49.44 1.6
 12 1 1 27.51 1.2
 12 1 2 2.86 0.68
 12 1 3 0.05 0.64
 12 1 4 21.48 1.11
 12 1 5 47.65 1.64
 12 1 6 5.47 0.79
 12 1 7 18.43 1.1
 12 1 8 11.95 0.99
 12 1 9 55.38 1.95
 12 1 10 17.97 1.25
 12 1 11 39.97 1.73
 12 1 12 12.03 1.14
 12 1 13 6.9 1.01
 12 1 14 1.11 0.87
 12 1 15 14.15 1.19
 12 1 16 0.84 0.83
 12 1 17 1.66 0.79
 12 2 -17 2.21 0.8
 12 2 -16 0.69 0.82
 12 2 -15 0.49 0.84
 12 2 -14 9.8 1.12
 12 2 -13 4.71 0.96
 12 2 -12 10.36 1.11
 12 2 -11 22.56 1.37
 12 2 -10 5.82 0.96
 12 2 -9 13.79 1.1
 12 2 -8 17.64 1.13
 12 2 -7 1.83 0.75
 12 2 -6 24.94 1.22
 12 2 -5 64.89 1.95
 12 2 -4 18.5 1.06
 12 2 -3 13.28 0.93
 12 2 -2 24.94 1.16
 12 2 -1 17.39 1
 12 2 0 16.98 1
 12 2 1 17.53 1.01
 12 2 2 24.73 1.15
 12 2 3 12.03 0.91
 12 2 4 18.33 1.05
 12 2 5 64.32 1.95
 12 2 6 25.75 1.23
 12 2 7 2.6 0.75
 12 2 8 19.03 1.14
 12 2 9 14.04 1.1
 12 2 10 5.2 0.94
 12 2 11 23.9 1.38
 12 2 12 10.62 1.12
 12 2 13 6.09 1
 12 2 14 8.96 1.1
 12 2 15 1.01 0.85
 12 2 16 -0.14 0.8
 12 2 17 1.91 0.79
 12 3 -17 16.44 1.16
 12 3 -16 3.58 0.87
 12 3 -15 10.38 1.08
 12 3 -14 2.94 0.95
 12 3 -13 1.24 0.87
 12 3 -12 9.79 1.1
 12 3 -11 32.56 1.58
 12 3 -10 7.92 1.02
 12 3 -9 4.64 0.89
 12 3 -8 6.2 0.87
 12 3 -7 29.62 1.36
 12 3 -6 44.53 1.62
 12 3 -5 1.42 0.7
 12 3 -4 13.24 0.96
 12 3 -3 15.34 0.99
 12 3 -2 38.24 1.43
 12 3 -1 45.08 1.55
 12 3 0 187.26 4.02
 12 3 1 45.32 1.55
 12 3 2 39.14 1.44
 12 3 3 14.34 0.97
 12 3 4 12.85 0.95
 12 3 5 1.66 0.7
 12 3 6 46.32 1.65
 12 3 7 30.45 1.37
 12 3 8 5.61 0.86
 12 3 9 5.57 0.91
 12 3 10 7.94 1.03
 12 3 11 33.62 1.61
 12 3 12 9.68 1.09
 12 3 13 1.1 0.87
 12 3 14 4.76 0.98
 12 3 15 9.71 1.08
 12 3 16 2.65 0.87
 12 3 17 17.89 1.18
 12 4 -16 3.4 0.87
 12 4 -15 1.95 0.86
 12 4 -14 1.51 0.9
 12 4 -13 20.35 1.32
 12 4 -12 17.98 1.28
 12 4 -11 1.96 0.92
 12 4 -10 14.39 1.17
 12 4 -9 9.11 1.03
 12 4 -8 5.93 0.92
 12 4 -7 1.72 0.75
 12 4 -6 68.52 2.08
 12 4 -5 12.53 0.97
 12 4 -4 13.18 0.97
 12 4 -3 30.19 1.3
 12 4 -2 39.43 1.47
 12 4 -1 3.07 0.74
 12 4 0 18.7 1.07
 12 4 1 3.02 0.74
 12 4 2 37.5 1.44
 12 4 3 29.64 1.3
 12 4 4 13.42 0.97
 12 4 5 12.36 0.97
 12 4 6 69.83 2.1
 12 4 7 1.02 0.75
 12 4 8 6.03 0.92
 12 4 9 8.7 1.04
 12 4 10 13.3 1.15
 12 4 11 4.49 0.96
 12 4 12 18.51 1.29
 12 4 13 20.83 1.32
 12 4 14 1.38 0.89
 12 4 15 0.5 0.85
 12 4 16 2.48 0.85
 12 5 -16 0.8 0.79
 12 5 -15 6.72 0.99
 12 5 -14 8.83 1.08
 12 5 -13 2.91 0.9
 12 5 -12 10.45 1.12
 12 5 -11 21.35 1.35
 12 5 -10 48.5 1.9
 12 5 -9 8.3 1.04
 12 5 -8 3.04 0.86
 12 5 -7 72.05 2.19
 12 5 -6 29.62 1.37
 12 5 -5 34.97 1.45
 12 5 -4 71.52 2.11
 12 5 -3 62.01 1.92
 12 5 -2 14.31 1
 12 5 -1 36.41 1.43
 12 5 0 76.56 2.16
 12 5 1 35.24 1.41
 12 5 2 13.6 0.98
 12 5 3 60.09 1.88
 12 5 4 71.67 2.11
 12 5 5 34.91 1.45
 12 5 6 28.75 1.35
 12 5 7 72.62 2.2
 12 5 8 3.46 0.87
 12 5 9 5.88 0.98
 12 5 10 45.76 1.85
 12 5 11 21.57 1.36
 12 5 12 11.02 1.11
 12 5 13 2.56 0.91
 12 5 14 8.06 1.06
 12 5 15 7.66 1
 12 5 16 1.72 0.82
 12 6 -16 25.24 1.3
 12 6 -15 1.62 0.84
 12 6 -14 5.74 1
 12 6 -13 0.38 0.87
 12 6 -12 14.76 1.2
 12 6 -11 7.47 1.04
 12 6 -10 59.99 2.12
 12 6 -9 71.73 2.34
 12 6 -8 1.23 0.86
 12 6 -7 15.17 1.13
 12 6 -6 86.62 2.45
 12 6 -5 5.63 0.88
 12 6 -4 106.78 2.76
 12 6 -3 20.78 1.16
 12 6 -2 86.56 2.37
 12 6 -1 128.34 3.09
 12 6 0 23.88 1.2
 12 6 1 129.11 3.11
 12 6 2 85.81 2.36
 12 6 3 21.37 1.17
 12 6 4 102.6 2.69
 12 6 5 5.8 0.87
 12 6 6 85.47 2.42
 12 6 7 14.25 1.13
 12 6 8 1.2 0.85
 12 6 9 71.38 2.32
 12 6 10 57.25 2.07
 12 6 11 6.98 1.04
 12 6 12 12.76 1.16
 12 6 13 -0.46 0.85
 12 6 14 6.19 1
 12 6 15 0.72 0.84
 12 6 16 25.63 1.32
 12 7 -15 2.41 0.86
 12 7 -14 29.47 1.49
 12 7 -13 22.32 1.39
 12 7 -12 3.6 0.93
 12 7 -11 49.98 1.93
 12 7 -10 5.7 1.01
 12 7 -9 67.14 2.26
 12 7 -8 3.3 0.92
 12 7 -7 42.04 1.75
 12 7 -6 44.69 1.75
 12 7 -5 31.98 1.44
 12 7 -4 154.63 3.62
 12 7 -3 57.53 1.89
 12 7 -2 9.55 0.93
 12 7 -1 17.3 1.09
 12 7 0 14.68 1.03
 12 7 1 15.81 1.07
 12 7 2 9.87 0.93
 12 7 3 58.15 1.9
 12 7 4 153.47 3.6
 12 7 5 29.8 1.4
 12 7 6 46.21 1.78
 12 7 7 41.7 1.74
 12 7 8 4.23 0.95
 12 7 9 64.67 2.21
 12 7 10 5.31 1
 12 7 11 49.83 1.93
 12 7 12 2.92 0.93
 12 7 13 22.48 1.4
 12 7 14 29.14 1.49
 12 7 15 1.62 0.84
 12 8 -15 6.85 0.94
 12 8 -14 27.08 1.41
 12 8 -13 3.94 0.96
 12 8 -12 34.54 1.65
 12 8 -11 54.03 2
 12 8 -10 11.84 1.17
 12 8 -9 8.45 1.08
 12 8 -8 40.33 1.74
 12 8 -7 4.52 0.95
 12 8 -6 49.34 1.9
 12 8 -5 10.65 1.05
 12 8 -4 51.4 1.87
 12 8 -3 50.84 1.78
 12 8 -2 3.86 0.83
 12 8 -1 36.52 1.5
 12 8 0 -0.24 0.71
 12 8 1 34.68 1.47
 12 8 2 4.38 0.82
 12 8 3 51.07 1.79
 12 8 4 50.63 1.86
 12 8 5 9.43 1.03
 12 8 6 48.14 1.88
 12 8 7 3.56 0.92
 12 8 8 40.3 1.74
 12 8 9 9.08 1.09
 12 8 10 10.94 1.15
 12 8 11 53.62 2
 12 8 12 35.41 1.69
 12 8 13 4.49 0.96
 12 8 14 27.52 1.42
 12 8 15 6.97 0.94
 12 9 -14 22.52 1.29
 12 9 -13 13.63 1.16
 12 9 -12 24.58 1.44
 12 9 -11 58.67 2.15
 12 9 -10 71.73 2.35
 12 9 -9 62.17 2.17
 12 9 -8 7.59 1.05
 12 9 -7 36.17 1.66
 12 9 -6 2.87 0.93
 12 9 -5 2.95 0.93
 12 9 -4 43.51 1.78
 12 9 -3 7.21 0.96
 12 9 -2 20.26 1.24
 12 9 -1 2.27 0.83
 12 9 0 9.85 1
 12 9 1 3.65 0.85
 12 9 2 21.37 1.27
 12 9 3 6.9 0.96
 12 9 4 43.24 1.77
 12 9 5 3.18 0.92
 12 9 6 4.09 0.95
 12 9 7 33.25 1.62
 12 9 8 8.47 1.08
 12 9 9 61.91 2.17
 12 9 10 73.15 2.36
 12 9 11 58.87 2.15
 12 9 12 22.73 1.4
 12 9 13 13.55 1.16
 12 9 14 22.8 1.29
 12 10 -14 8.7 0.99
 12 10 -13 7.79 0.99
 12 10 -12 6.08 0.99
 12 10 -11 0.47 0.91
 12 10 -10 9.78 1.15
 12 10 -9 19.21 1.31
 12 10 -8 2.94 0.95
 12 10 -7 33.53 1.62
 12 10 -6 1.06 0.88
 12 10 -5 51.86 1.96
 12 10 -4 84.22 2.57
 12 10 -3 16.93 1.25
 12 10 -2 41.27 1.74
 12 10 -1 0.74 0.84
 12 10 0 14.63 1.17
 12 10 1 1.66 0.86
 12 10 2 42.92 1.76
 12 10 3 17.32 1.24
 12 10 4 84.43 2.56
 12 10 5 49.07 1.91
 12 10 6 1.28 0.88
 12 10 7 33.18 1.61
 12 10 8 3.99 0.97
 12 10 9 18.28 1.29
 12 10 10 9.09 1.13
 12 10 11 0.86 0.89
 12 10 12 7.26 1.01
 12 10 13 6.54 0.97
 12 10 14 8.34 0.98
 12 11 -13 1.52 0.81
 12 11 -12 6.06 0.96
 12 11 -11 9.83 1.1
 12 11 -10 29.93 1.55
 12 11 -9 7.09 1.09
 12 11 -8 6.51 1.03
 12 11 -7 24.91 1.43
 12 11 -6 1.4 0.89
 12 11 -5 32.73 1.59
 12 11 -4 0.3 0.87
 12 11 -3 46.92 1.88
 12 11 -2 40.74 1.76
 12 11 -1 2.75 0.91
 12 11 0 2.86 0.92
 12 11 1 3 0.92
 12 11 2 40.99 1.75
 12 11 3 47.84 1.89
 12 11 4 1.68 0.88
 12 11 5 32.34 1.6
 12 11 6 2.08 0.9
 12 11 7 23.9 1.41
 12 11 8 7.03 1.04
 12 11 9 7.86 1.09
 12 11 10 28.76 1.52
 12 11 11 9.37 1.09
 12 11 12 6.59 0.97
 12 11 13 1.24 0.8
 12 12 -12 1.09 0.82
 12 12 -11 2.62 0.88
 12 12 -10 15.58 1.22
 12 12 -9 31.65 1.58
 12 12 -8 27.32 1.53
 12 12 -7 5.29 0.98
 12 12 -6 9.94 1.1
 12 12 -5 2.47 0.92
 12 12 -4 1.29 0.88
 12 12 -3 27.42 1.49
 12 12 -2 25.88 1.47
 12 12 -1 15.85 1.25
 12 12 0 24.81 1.42
 12 12 1 16.49 1.25
 12 12 2 28.74 1.51
 12 12 3 27.65 1.49
 12 12 4 1.28 0.89
 12 12 5 2.78 0.93
 12 12 6 10.98 1.11
 12 12 7 5.05 0.99
 12 12 8 27.47 1.51
 12 12 9 31.06 1.58
 12 12 10 17.85 1.25
 12 12 11 3.35 0.88
 12 12 12 0.68 0.82
 12 13 -11 0.35 0.78
 12 13 -10 0.71 0.83
 12 13 -9 0.97 0.86
 12 13 -8 0.06 0.86
 12 13 -7 3.8 0.95
 12 13 -6 1.73 0.91
 12 13 -5 8.89 1.07
 12 13 -4 10.03 1.1
 12 13 -3 19.56 1.31
 12 13 -2 1.06 0.89
 12 13 -1 9.31 1.1
 12 13 0 13.27 1.18
 12 13 1 8.43 1.07
 12 13 2 1.29 0.89
 12 13 3 19.07 1.3
 12 13 4 10.39 1.1
 12 13 5 9.55 1.08
 12 13 6 1.23 0.89
 12 13 7 3.41 0.95
 12 13 8 0.63 0.86
 12 13 9 0.92 0.84
 12 13 10 0.2 0.8
 12 13 11 1.14 0.78
 12 14 -10 1.78 0.82
 12 14 -9 3.65 0.88
 12 14 -8 1.27 0.86
 12 14 -7 4.98 0.97
 12 14 -6 0.51 0.85
 12 14 -5 -0.52 0.86
 12 14 -4 5.29 1.01
 12 14 -3 3.49 0.97
 12 14 -2 0.92 0.9
 12 14 -1 17.21 1.31
 12 14 0 3.3 0.92
 12 14 1 16.35 1.29
 12 14 2 -0.37 0.89
 12 14 3 4.07 0.98
 12 14 4 5.29 1
 12 14 5 -0.11 0.85
 12 14 6 0.88 0.84
 12 14 7 5.83 0.97
 12 14 8 1.54 0.86
 12 14 9 4.21 0.89
 12 14 10 1.22 0.81
 12 15 -8 9.41 0.99
 12 15 -7 11.21 1.06
 12 15 -6 5.6 0.96
 12 15 -5 3.73 0.91
 12 15 -4 8.22 1.03
 12 15 -3 5.52 0.99
 12 15 -2 7.12 1.03
 12 15 -1 11.74 1.14
 12 15 0 1.85 0.92
 12 15 1 10.29 1.1
 12 15 2 6.61 1.02
 12 15 3 6.32 0.99
 12 15 4 7.19 1.01
 12 15 5 3.73 0.92
 12 15 6 6.21 0.96
 12 15 7 11.22 1.05
 12 15 8 8.8 0.97
 12 16 -6 -0.07 0.77
 12 16 -5 7.2 0.95
 12 16 -4 3.42 0.88
 12 16 -3 11.32 1.08
 12 16 -2 3.34 0.9
 12 16 -1 7.34 0.99
 12 16 0 1.42 0.85
 12 16 1 6.1 0.96
 12 16 2 2.73 0.88
 12 16 3 10.35 1.06
 12 16 4 2.4 0.86
 12 16 5 6.21 0.93
 12 16 6 0.75 0.79
 12 17 -3 3.82 0.9
 12 17 -2 7.82 0.94
 12 17 -1 0.3 0.77
 12 17 0 3.41 0.84
 12 17 1 -0.05 0.77
 12 17 2 7.46 0.93
 12 17 3 4.89 0.91
 13 0 1 2.12 0.73
 13 0 2 85.87 2.35
 13 0 3 155.3 3.56
 13 0 4 48.22 1.69
 13 0 5 1.59 0.74
 13 0 6 0.73 0.74
 13 0 7 4 0.88
 13 0 8 5.65 0.98
 13 0 9 -0.28 0.82
 13 0 10 44.39 1.82
 13 0 11 1.69 0.89
 13 0 12 35.36 1.64
 13 0 13 19.36 1.34
 13 0 14 1.38 0.92
 13 0 15 15.75 1.19
 13 0 16 2.06 0.81
 13 1 -16 3.85 0.86
 13 1 -15 23.74 1.36
 13 1 -14 2.89 0.93
 13 1 -13 12.29 1.19
 13 1 -12 8.25 1.06
 13 1 -11 5.45 0.98
 13 1 -10 0.14 0.85
 13 1 -9 55.28 2.02
 13 1 -8 40.97 1.72
 13 1 -7 74.23 2.3
 13 1 -6 25.52 1.29
 13 1 -5 29.54 1.35
 13 1 -4 22.56 1.2
 13 1 -3 17.37 1.08
 13 1 -2 9.16 0.9
 13 1 -1 40.73 1.52
 13 1 0 51.39 1.72
 13 1 1 41.21 1.53
 13 1 2 9.22 0.9
 13 1 3 17.01 1.07
 13 1 4 23.7 1.22
 13 1 5 30.57 1.38
 13 1 6 25.37 1.29
 13 1 7 74.26 2.3
 13 1 8 40.76 1.71
 13 1 9 56.93 2.05
 13 1 10 0 0.84
 13 1 11 5.02 0.97
 13 1 12 7.63 1.04
 13 1 13 12.38 1.18
 13 1 14 2.07 0.93
 13 1 15 22.16 1.33
 13 1 16 3.57 0.86
 13 2 -16 3.54 0.84
 13 2 -15 1.86 0.88
 13 2 -14 5.07 0.98
 13 2 -13 33.93 1.66
 13 2 -12 7 1.03
 13 2 -11 5.59 0.97
 13 2 -10 51.06 1.95
 13 2 -9 3.24 0.93
 13 2 -8 10.16 1.07
 13 2 -7 61.23 2.06
 13 2 -6 81.06 2.34
 13 2 -5 31.05 1.39
 13 2 -4 39.21 1.53
 13 2 -3 78.52 2.24
 13 2 -2 43.26 1.59
 13 2 -1 75.39 2.17
 13 2 0 37.37 1.47
 13 2 1 76.98 2.2
 13 2 2 42.53 1.58
 13 2 3 79.7 2.26
 13 2 4 40.02 1.55
 13 2 5 30.57 1.38
 13 2 6 80.82 2.33
 13 2 7 60.01 2.05
 13 2 8 10.19 1.07
 13 2 9 2.43 0.91
 13 2 10 53.8 2
 13 2 11 5.78 0.98
 13 2 12 6.99 1.02
 13 2 13 35.88 1.68
 13 2 14 4.7 0.97
 13 2 15 3.52 0.91
 13 2 16 2.81 0.83
 13 3 -16 4.48 0.86
 13 3 -15 10.08 1.04
 13 3 -14 5.2 0.98
 13 3 -13 8.09 1.07
 13 3 -12 18.59 1.29
 13 3 -11 14.29 1.19
 13 3 -10 7.45 1.03
 13 3 -9 56.9 2.05
 13 3 -8 40.77 1.73
 13 3 -7 29.42 1.46
 13 3 -6 24.37 1.28
 13 3 -5 57.19 1.9
 13 3 -4 8.12 0.9
 13 3 -3 85.17 2.37
 13 3 -2 155.77 3.59
 13 3 -1 157.03 3.6
 13 3 0 38.96 1.51
 13 3 1 157.95 3.61
 13 3 2 154.16 3.56
 13 3 3 86.12 2.38
 13 3 4 8.99 0.91
 13 3 5 56.1 1.87
 13 3 6 24.26 1.28
 13 3 7 29.32 1.45
 13 3 8 42.02 1.75
 13 3 9 56.98 2.06
 13 3 10 7.62 1.04
 13 3 11 14.6 1.21
 13 3 12 19.56 1.31
 13 3 13 7.22 1.07
 13 3 14 5.61 0.99
 13 3 15 10.73 1.06
 13 3 16 4.16 0.85
 13 4 -16 1.01 0.81
 13 4 -15 1.9 0.83
 13 4 -14 8.78 1.04
 13 4 -13 2.39 0.91
 13 4 -12 5.68 0.98
 13 4 -11 19.4 1.3
 13 4 -10 4.08 0.96
 13 4 -9 25.84 1.44
 13 4 -8 42.73 1.77
 13 4 -7 2.31 0.87
 13 4 -6 65.53 2.14
 13 4 -5 5.46 0.88
 13 4 -4 144.99 3.45
 13 4 -3 51.31 1.77
 13 4 -2 71.54 2.14
 13 4 -1 5.09 0.85
 13 4 0 256.79 5.31
 13 4 1 5.87 0.87
 13 4 2 72.93 2.15
 13 4 3 52.08 1.79
 13 4 4 145.54 3.46
 13 4 5 6.44 0.9
 13 4 6 65.53 2.14
 13 4 7 1.57 0.86
 13 4 8 45.35 1.83
 13 4 9 23.83 1.4
 13 4 10 5.09 0.99
 13 4 11 18.59 1.29
 13 4 12 5.39 0.97
 13 4 13 2.48 0.91
 13 4 14 8.61 1.03
 13 4 15 1.43 0.84
 13 4 16 0.93 0.8
 13 5 -15 3.92 0.88
 13 5 -14 27.42 1.43
 13 5 -13 1.26 0.88
 13 5 -12 3.62 0.98
 13 5 -11 4.75 0.96
 13 5 -10 2.63 0.93
 13 5 -9 58.73 2.1
 13 5 -8 32.63 1.58
 13 5 -7 20.87 1.32
 13 5 -6 37.62 1.63
 13 5 -5 81.76 2.44
 13 5 -4 37.69 1.54
 13 5 -3 32.06 1.43
 13 5 -2 5.14 0.85
 13 5 -1 64.05 2.01
 13 5 0 0.63 0.75
 13 5 1 62.73 1.99
 13 5 2 5.19 0.85
 13 5 3 33.01 1.44
 13 5 4 37.65 1.54
 13 5 5 80.75 2.42
 13 5 6 36.94 1.61
 13 5 7 21.64 1.34
 13 5 8 32.44 1.58
 13 5 9 57.24 2.07
 13 5 10 3.88 0.95
 13 5 11 4.76 0.98
 13 5 12 4.06 0.98
 13 5 13 -0.23 0.85
 13 5 14 28.62 1.45
 13 5 15 3.58 0.88
 13 6 -15 9.99 1
 13 6 -14 31.21 1.5
 13 6 -13 4.98 0.98
 13 6 -12 1.93 0.93
 13 6 -11 20.04 1.3
 13 6 -10 3.24 0.94
 13 6 -9 19.73 1.33
 13 6 -8 6.27 1.01
 13 6 -7 20.29 1.31
 13 6 -6 0.66 0.84
 13 6 -5 1.77 0.86
 13 6 -4 76.61 2.35
 13 6 -3 0.11 0.75
 13 6 -2 18.98 1.16
 13 6 -1 29.23 1.38
 13 6 0 3.77 0.82
 13 6 1 28.87 1.36
 13 6 2 19.59 1.17
 13 6 3 0.21 0.76
 13 6 4 77.14 2.36
 13 6 5 2 0.84
 13 6 6 1.2 0.85
 13 6 7 19.53 1.31
 13 6 8 6.74 1
 13 6 9 18.8 1.3
 13 6 10 3.34 0.94
 13 6 11 20.25 1.32
 13 6 12 2.94 0.93
 13 6 13 6.79 1.01
 13 6 14 29.75 1.47
 13 6 15 9.99 1.01
 13 7 -15 5.07 0.91
 13 7 -14 9.52 1.02
 13 7 -13 7.68 1.02
 13 7 -12 0.93 0.89
 13 7 -11 6.34 1.06
 13 7 -10 10.19 1.11
 13 7 -9 7.6 1.06
 13 7 -8 11.01 1.12
 13 7 -7 -0.84 0.82
 13 7 -6 9.85 1.1
 13 7 -5 5.81 0.98
 13 7 -4 19.28 1.28
 13 7 -3 4.03 0.88
 13 7 -2 6.35 0.94
 13 7 -1 26.64 1.38
 13 7 0 9.84 1.02
 13 7 1 27.53 1.39
 13 7 2 6.65 0.94
 13 7 3 4.54 0.89
 13 7 4 18.36 1.26
 13 7 5 5.21 0.96
 13 7 6 9.36 1.08
 13 7 7 0.36 0.84
 13 7 8 9.84 1.11
 13 7 9 7.63 1.04
 13 7 10 9.46 1.09
 13 7 11 6.29 1.04
 13 7 12 0.46 0.88
 13 7 13 7.61 1.03
 13 7 14 9.36 1.03
 13 7 15 5.36 0.92
 13 8 -14 4.35 0.88
 13 8 -13 10.9 1.06
 13 8 -12 2.17 0.9
 13 8 -11 2.56 0.93
 13 8 -10 13.15 1.14
 13 8 -9 10.25 1.11
 13 8 -8 3.35 0.96
 13 8 -7 34.6 1.64
 13 8 -6 1.09 0.88
 13 8 -5 6.02 1
 13 8 -4 5.31 0.98
 13 8 -3 13.01 1.13
 13 8 -2 1.46 0.85
 13 8 -1 1.26 0.83
 13 8 0 3.47 0.89
 13 8 1 1.34 0.84
 13 8 2 1.21 0.85
 13 8 3 12.67 1.13
 13 8 4 5.34 0.97
 13 8 5 5.96 0.99
 13 8 6 -0.19 0.86
 13 8 7 34.11 1.63
 13 8 8 3.8 0.95
 13 8 9 10.91 1.12
 13 8 10 12.75 1.15
 13 8 11 3.73 0.96
 13 8 12 1.74 0.89
 13 8 13 10.34 1.07
 13 8 14 5.12 0.89
 13 9 -13 18.94 1.21
 13 9 -12 7.4 1.02
 13 9 -11 3.32 0.95
 13 9 -10 5.27 1.02
 13 9 -9 1.63 0.9
 13 9 -8 11.64 1.15
 13 9 -7 10.49 1.13
 13 9 -6 31.34 1.57
 13 9 -5 2.22 0.93
 13 9 -4 2.6 0.91
 13 9 -3 2.75 0.91
 13 9 -2 9.8 1.09
 13 9 -1 5.43 0.97
 13 9 0 13.57 1.15
 13 9 1 6.14 0.97
 13 9 2 11.17 1.11
 13 9 3 2.45 0.9
 13 9 4 1.38 0.89
 13 9 5 3.22 0.93
 13 9 6 30.39 1.56
 13 9 7 9.75 1.1
 13 9 8 12.43 1.15
 13 9 9 1.64 0.89
 13 9 10 5.13 0.99
 13 9 11 3.71 0.93
 13 9 12 7.57 1.01
 13 9 13 16.14 1.15
 13 10 -13 11.93 1.07
 13 10 -12 5.75 0.94
 13 10 -11 3.4 0.92
 13 10 -10 1.61 0.9
 13 10 -9 9.38 1.12
 13 10 -8 2.08 0.91
 13 10 -7 7.95 1.06
 13 10 -6 3.09 0.94
 13 10 -5 6.39 1.03
 13 10 -4 17.7 1.29
 13 10 -3 19.67 1.33
 13 10 -2 23.35 1.39
 13 10 -1 5.14 0.98
 13 10 0 12.45 1.13
 13 10 1 5.01 0.96
 13 10 2 23.66 1.4
 13 10 3 20.6 1.35
 13 10 4 18.7 1.29
 13 10 5 6.52 1.03
 13 10 6 3.67 0.94
 13 10 7 8.16 1.06
 13 10 8 1.63 0.89
 13 10 9 7.87 1.08
 13 10 10 0.41 0.88
 13 10 11 3.24 0.92
 13 10 12 6.14 0.93
 13 10 13 12.04 1.08
 13 11 -12 8.34 0.97
 13 11 -11 2.36 0.86
 13 11 -10 12.79 1.13
 13 11 -9 8.77 1.08
 13 11 -8 25.68 1.48
 13 11 -7 16.68 1.3
 13 11 -6 5.09 0.99
 13 11 -5 28.4 1.49
 13 11 -4 0.88 0.88
 13 11 -3 18.08 1.28
 13 11 -2 1.02 0.89
 13 11 -1 0.64 0.86
 13 11 0 5.19 0.98
 13 11 1 -0.25 0.84
 13 11 2 1.34 0.9
 13 11 3 17.4 1.27
 13 11 4 1.81 0.9
 13 11 5 26.74 1.47
 13 11 6 5.24 0.98
 13 11 7 16.41 1.3
 13 11 8 24.95 1.46
 13 11 9 9.6 1.1
 13 11 10 12.23 1.12
 13 11 11 1.39 0.84
 13 11 12 8.28 0.96
 13 12 -11 17.43 1.15
 13 12 -10 -0.07 0.83
 13 12 -9 2.17 0.89
 13 12 -8 13.15 1.16
 13 12 -7 16.4 1.26
 13 12 -6 11.38 1.17
 13 12 -5 1 0.92
 13 12 -4 12.58 1.14
 13 12 -3 8.84 1.07
 13 12 -2 22.93 1.39
 13 12 -1 37.7 1.69
 13 12 0 29.09 1.52
 13 12 1 38.99 1.71
 13 12 2 24.12 1.42
 13 12 3 7.5 1.05
 13 12 4 11.25 1.12
 13 12 5 1.24 0.91
 13 12 6 12.58 1.18
 13 12 7 16.53 1.27
 13 12 8 12.35 1.13
 13 12 9 2.66 0.87
 13 12 10 0.33 0.8
 13 12 11 17.53 1.13
 13 13 -10 5.76 0.94
 13 13 -9 1.21 0.8
 13 13 -8 9.91 1.07
 13 13 -7 13.84 1.17
 13 13 -6 26.96 1.48
 13 13 -5 2.73 0.95
 13 13 -4 18.41 1.32
 13 13 -3 7.53 1.1
 13 13 -2 46.71 1.91
 13 13 -1 17.1 1.3
 13 13 0 -0.27 0.89
 13 13 1 16.53 1.29
 13 13 2 45.92 1.9
 13 13 3 8.19 1.09
 13 13 4 18.5 1.31
 13 13 5 3.37 0.95
 13 13 6 27.07 1.47
 13 13 7 13.22 1.14
 13 13 8 9.85 1.04
 13 13 9 0.16 0.78
 13 13 10 5.06 0.92
 13 14 -8 2.74 0.85
 13 14 -7 11.8 1.07
 13 14 -6 0.77 0.84
 13 14 -5 2.74 0.88
 13 14 -4 4.57 0.96
 13 14 -3 9.52 1.08
 13 14 -2 4.34 0.98
 13 14 -1 66.67 2.25
 13 14 0 -0.29 0.89
 13 14 1 64.82 2.22
 13 14 2 3.17 0.95
 13 14 3 9.51 1.09
 13 14 4 4.64 0.95
 13 14 5 2.4 0.9
 13 14 6 0.13 0.83
 13 14 7 11.29 1.05
 13 14 8 2.46 0.82
 13 15 -7 0.45 0.77
 13 15 -6 18 1.17
 13 15 -5 15.52 1.15
 13 15 -4 15.81 1.18
 13 15 -3 1.21 0.84
 13 15 -2 3.99 0.93
 13 15 -1 1.57 0.87
 13 15 0 2.99 0.9
 13 15 1 1.75 0.88
 13 15 2 5.05 0.94
 13 15 3 0.22 0.82
 13 15 4 16.21 1.19
 13 15 5 14.53 1.12
 13 15 6 17.67 1.17
 13 15 7 -0.24 0.78
 13 16 -4 3.42 0.87
 13 16 -3 8.02 0.95
 13 16 -2 -0.55 0.76
 13 16 -1 6.13 1.14
 13 16 0 3.09 0.86
 13 16 1 5.99 0.92
 13 16 2 -0.07 0.77
 13 16 3 8.19 0.94
 13 16 4 3.5 0.87
 14 0 0 165.52 3.81
 14 0 1 2.63 0.8
 14 0 2 15.2 1.08
 14 0 3 63.06 2.03
 14 0 4 26.59 1.34
 14 0 5 85.11 2.52
 14 0 6 19.47 1.27
 14 0 7 46.08 1.84
 14 0 8 123.46 3.28
 14 0 9 14.07 1.19
 14 0 10 6.92 1.02
 14 0 11 0.37 0.83
 14 0 12 6.84 1.04
 14 0 13 0.26 0.86
 14 0 14 30.65 1.5
 14 0 15 5.01 0.91
 14 1 -15 4.34 0.88
 14 1 -14 38.86 1.65
 14 1 -13 44.82 1.83
 14 1 -12 27.48 1.51
 14 1 -11 12.4 1.11
 14 1 -10 14.26 1.19
 14 1 -9 58.95 2.11
 14 1 -8 41.71 1.77
 14 1 -7 24.39 1.4
 14 1 -6 31.07 1.52
 14 1 -5 65.7 2.16
 14 1 -4 80.33 2.38
 14 1 -3 3.48 0.84
 14 1 -2 116.03 2.96
 14 1 -1 13.12 1.05
 14 1 0 7.36 0.92
 14 1 1 12.44 1.02
 14 1 2 116.52 2.97
 14 1 3 3.1 0.82
 14 1 4 78.71 2.36
 14 1 5 63.7 2.12
 14 1 6 30.66 1.51
 14 1 7 25.55 1.42
 14 1 8 41.15 1.75
 14 1 9 57.68 2.08
 14 1 10 12.34 1.14
 14 1 11 12.33 1.13
 14 1 12 27.13 1.49
 14 1 13 46.2 1.84
 14 1 14 41.45 1.7
 14 1 15 5.06 0.91
 14 2 -15 32.49 1.45
 14 2 -14 1.71 0.88
 14 2 -13 6.67 0.99
 14 2 -12 45.5 1.87
 14 2 -11 29.03 1.48
 14 2 -10 7.75 1.03
 14 2 -9 49.32 1.91
 14 2 -8 2.95 0.92
 14 2 -7 80.05 2.49
 14 2 -6 29.3 1.49
 14 2 -5 17.85 1.21
 14 2 -4 41.55 1.68
 14 2 -3 10.72 0.99
 14 2 -2 47.72 1.73
 14 2 -1 41.1 1.61
 14 2 0 0.5 0.74
 14 2 1 40.25 1.59
 14 2 2 47.27 1.72
 14 2 3 9.53 0.97
 14 2 4 40.82 1.68
 14 2 5 18.14 1.23
 14 2 6 29.77 1.49
 14 2 7 80.46 2.49
 14 2 8 3.31 0.92
 14 2 9 48.37 1.9
 14 2 10 8.13 1.02
 14 2 11 26.9 1.44
 14 2 12 45.84 1.88
 14 2 13 6.47 1
 14 2 14 2.62 0.9
 14 2 15 33.17 1.46
 14 3 -15 2.02 0.83
 14 3 -14 17.05 1.19
 14 3 -13 2.87 0.91
 14 3 -12 26.99 1.48
 14 3 -11 2.71 0.91
 14 3 -10 29.89 1.52
 14 3 -9 4.49 0.96
 14 3 -8 4.26 0.95
 14 3 -7 37.46 1.67
 14 3 -6 14.79 1.16
 14 3 -5 4.94 0.94
 14 3 -4 15.99 1.18
 14 3 -3 16.37 1.17
 14 3 -2 6.4 0.91
 14 3 -1 83.82 2.39
 14 3 0 9.48 0.98
 14 3 1 82.51 2.38
 14 3 2 6.91 0.91
 14 3 3 14.3 1.14
 14 3 4 16.39 1.18
 14 3 5 5.94 0.96
 14 3 6 14.02 1.16
 14 3 7 36.87 1.66
 14 3 8 3.77 0.93
 14 3 9 4.88 0.96
 14 3 10 29.61 1.51
 14 3 11 3.04 0.93
 14 3 12 25.93 1.46
 14 3 13 2.62 0.89
 14 3 14 18 1.21
 14 3 15 1.69 0.81
 14 4 -15 1.53 0.84
 14 4 -14 3.1 0.88
 14 4 -13 1.3 0.85
 14 4 -12 6.95 1.03
 14 4 -11 5.84 0.99
 14 4 -10 2.97 0.92
 14 4 -9 46.26 1.86
 14 4 -8 6.84 1
 14 4 -7 16.22 1.22
 14 4 -6 72.99 2.35
 14 4 -5 35.64 1.62
 14 4 -4 65.61 2.18
 14 4 -3 8.53 1.01
 14 4 -2 18 1.21
 14 4 -1 28.23 1.4
 14 4 0 2.11 0.81
 14 4 1 28.74 1.41
 14 4 2 17.07 1.19
 14 4 3 10.05 1.03
 14 4 4 64.53 2.17
 14 4 5 36.29 1.63
 14 4 6 71.67 2.33
 14 4 7 15.87 1.22
 14 4 8 7.37 1.01
 14 4 9 45 1.83
 14 4 10 2.16 0.9
 14 4 11 4.89 0.99
 14 4 12 6.15 1.01
 14 4 13 1.46 0.85
 14 4 14 1.64 0.84
 14 4 15 2.08 0.86
 14 5 -14 0.75 0.81
 14 5 -13 3.14 0.9
 14 5 -12 3.54 0.94
 14 5 -11 46.58 1.89
 14 5 -10 40.47 1.73
 14 5 -9 14.48 1.19
 14 5 -8 0.31 0.84
 14 5 -7 8.08 1.03
 14 5 -6 1.63 0.87
 14 5 -5 6.85 0.99
 14 5 -4 2.89 0.89
 14 5 -3 3.32 0.9
 14 5 -2 22.2 1.31
 14 5 -1 89.87 2.6
 14 5 0 42.43 1.72
 14 5 1 89.82 2.6
 14 5 2 21.66 1.3
 14 5 3 4.17 0.92
 14 5 4 2.43 0.87
 14 5 5 7.3 1.01
 14 5 6 1.27 0.86
 14 5 7 8.15 1.04
 14 5 8 0.21 0.85
 14 5 9 13.51 1.18
 14 5 10 40.17 1.72
 14 5 11 42.45 1.81
 14 5 12 2.95 0.92
 14 5 13 2.52 0.89
 14 5 14 1.22 0.81
 14 6 -14 -0.05 0.77
 14 6 -13 3.61 0.89
 14 6 -12 0.21 0.83
 14 6 -11 4.01 0.96
 14 6 -10 6.65 1
 14 6 -9 6.05 1.01
 14 6 -8 9.35 1.09
 14 6 -7 13.74 1.17
 14 6 -6 29.3 1.51
 14 6 -5 20.41 1.32
 14 6 -4 12.64 1.14
 14 6 -3 24.47 1.4
 14 6 -2 12.23 1.11
 14 6 -1 1.75 0.88
 14 6 0 35.07 1.61
 14 6 1 1.36 0.86
 14 6 2 12.42 1.12
 14 6 3 23.41 1.38
 14 6 4 13.84 1.16
 14 6 5 19.93 1.31
 14 6 6 29.01 1.5
 14 6 7 13.74 1.17
 14 6 8 10.12 1.1
 14 6 9 6.01 0.99
 14 6 10 7.5 1.01
 14 6 11 4.09 0.95
 14 6 12 0.61 0.84
 14 6 13 2.12 0.86
 14 6 14 0.27 0.77
 14 7 -13 1.85 0.84
 14 7 -12 3.35 0.88
 14 7 -11 33.35 1.59
 14 7 -10 8.16 1.08
 14 7 -9 12.67 1.15
 14 7 -8 11.32 1.12
 14 7 -7 15.44 1.23
 14 7 -6 23.39 1.38
 14 7 -5 3.51 0.93
 14 7 -4 8.8 1.06
 14 7 -3 5.41 0.97
 14 7 -2 14.68 1.18
 14 7 -1 37.52 1.66
 14 7 0 8.37 1.05
 14 7 1 37.17 1.66
 14 7 2 14.65 1.18
 14 7 3 4.85 0.96
 14 7 4 9.29 1.07
 14 7 5 3.3 0.92
 14 7 6 22.41 1.37
 14 7 7 16.45 1.24
 14 7 8 10.68 1.11
 14 7 9 13.17 1.16
 14 7 10 9 1.09
 14 7 11 33.08 1.59
 14 7 12 2.59 0.87
 14 7 13 1.28 0.82
 14 8 -13 0.02 0.77
 14 8 -12 6.02 0.97
 14 8 -11 6.4 0.98
 14 8 -10 1.01 0.87
 14 8 -9 15.54 1.26
 14 8 -8 3.85 0.94
 14 8 -7 3.42 0.95
 14 8 -6 23.97 1.42
 14 8 -5 28.28 1.5
 14 8 -4 4.79 0.97
 14 8 -3 4.5 0.97
 14 8 -2 2.4 0.92
 14 8 -1 4.03 0.94
 14 8 0 11.33 1.12
 14 8 1 3.7 0.96
 14 8 2 2.31 0.92
 14 8 3 4.5 0.96
 14 8 4 5.44 0.98
 14 8 5 28.34 1.49
 14 8 6 25.8 1.44
 14 8 7 3.18 0.94
 14 8 8 3.85 0.93
 14 8 9 16.02 1.25
 14 8 10 2.46 0.89
 14 8 11 5.34 0.95
 14 8 12 6.85 0.98
 14 8 13 0.48 0.77
 14 9 -12 10.09 1.01
 14 9 -11 0.62 0.85
 14 9 -10 0.47 0.85
 14 9 -9 5.75 1.01
 14 9 -8 27.51 1.52
 14 9 -7 0.72 0.86
 14 9 -6 0.84 0.89
 14 9 -5 1.45 0.89
 14 9 -4 3.23 0.92
 14 9 -3 1.94 0.9
 14 9 -2 0.44 0.85
 14 9 -1 9.46 1.06
 14 9 0 0.53 0.87
 14 9 1 7.4 1.03
 14 9 2 -0.85 0.84
 14 9 3 2.02 0.91
 14 9 4 2.55 0.91
 14 9 5 0.91 0.87
 14 9 6 0.55 0.86
 14 9 7 0.14 0.84
 14 9 8 26.89 1.5
 14 9 9 9.01 1.07
 14 9 10 -0.31 0.83
 14 9 11 0.39 0.83
 14 9 12 9.96 1.01
 14 10 -11 5.14 0.92
 14 10 -10 5.18 0.95
 14 10 -9 7.01 1.02
 14 10 -8 2.04 0.94
 14 10 -7 14.92 1.22
 14 10 -6 3.39 0.93
 14 10 -5 12.09 1.15
 14 10 -4 2.63 0.94
 14 10 -3 20.46 1.32
 14 10 -2 11.36 1.14
 14 10 -1 1.64 0.9
 14 10 0 0.62 0.86
 14 10 1 3.27 0.93
 14 10 2 12.17 1.15
 14 10 3 20.29 1.33
 14 10 4 4.22 0.94
 14 10 5 13.07 1.16
 14 10 6 3.18 0.91
 14 10 7 14.54 1.21
 14 10 8 3.19 0.92
 14 10 9 6.81 0.99
 14 10 10 4.07 0.92
 14 10 11 3.55 0.89
 14 11 -11 1.6 0.85
 14 11 -10 5.04 0.92
 14 11 -9 2.33 0.88
 14 11 -8 9 1.06
 14 11 -7 3.35 0.94
 14 11 -6 1.26 0.91
 14 11 -5 5.57 1.01
 14 11 -4 9.34 1.11
 14 11 -3 3.04 0.91
 14 11 -2 7.9 1.05
 14 11 -1 14.4 1.2
 14 11 0 9.05 1.07
 14 11 1 14.49 1.21
 14 11 2 7.33 1.03
 14 11 3 3.84 0.94
 14 11 4 10.05 1.14
 14 11 5 5.32 0.98
 14 11 6 1.04 0.89
 14 11 7 3.2 0.93
 14 11 8 8.15 1.04
 14 11 9 2.81 0.87
 14 11 10 5.56 0.91
 14 11 11 1.41 0.83
 14 12 -9 8.77 0.99
 14 12 -8 1.87 0.88
 14 12 -7 2.87 0.91
 14 12 -6 -0.33 0.84
 14 12 -5 1.54 0.91
 14 12 -4 7.05 1.04
 14 12 -3 4.41 0.99
 14 12 -2 18.69 1.32
 14 12 -1 0.39 0.88
 14 12 0 10.47 1.16
 14 12 1 0.36 0.89
 14 12 2 17.53 1.3
 14 12 3 4 0.98
 14 12 4 5.93 1.02
 14 12 5 2.52 0.92
 14 12 6 1.71 0.86
 14 12 7 2.51 0.87
 14 12 8 2.66 0.85
 14 12 9 9.05 0.98
 14 13 -8 4.5 0.87
 14 13 -7 6.93 0.95
 14 13 -6 5.15 0.96
 14 13 -5 20.45 1.31
 14 13 -4 27.28 1.44
 14 13 -3 5.12 0.97
 14 13 -2 3.81 0.94
 14 13 -1 2.79 0.95
 14 13 0 4.19 0.95
 14 13 1 3.35 0.94
 14 13 2 3.87 0.96
 14 13 3 4.98 0.95
 14 13 4 26.32 1.42
 14 13 5 21.55 1.33
 14 13 6 6.3 0.96
 14 13 7 6.27 0.94
 14 13 8 4.41 0.87
 14 14 -6 10.6 1.04
 14 14 -5 -0.2 0.81
 14 14 -4 3.31 0.9
 14 14 -3 3.97 0.9
 14 14 -2 3.65 0.92
 14 14 -1 24.06 1.38
 14 14 0 18.65 1.26
 14 14 1 25.97 1.4
 14 14 2 4.05 0.93
 14 14 3 2.8 0.87
 14 14 4 3.14 0.88
 14 14 5 0.18 0.81
 14 14 6 7.43 0.94
 14 15 -4 8.32 0.99
 14 15 -3 2.68 0.83
 14 15 -2 1.1 0.81
 14 15 -1 0.7 0.81
 14 15 0 1.64 0.82
 14 15 1 1.1 0.8
 14 15 2 1.57 0.81
 14 15 3 3.1 0.84
 14 15 4 7.97 0.97
 15 0 1 2.12 0.88
 15 0 2 0.55 0.83
 15 0 3 7.59 1.01
 15 0 4 14.98 1.19
 15 0 5 0.72 0.84
 15 0 6 58.29 2.08
 15 0 7 6.5 1
 15 0 8 3.17 0.91
 15 0 9 5.58 0.96
 15 0 10 0.62 0.84
 15 0 11 0.07 0.84
 15 0 12 22.99 1.36
 15 0 13 0.04 0.81
 15 0 14 2.84 0.83
 15 1 -14 4.68 0.88
 15 1 -13 7.42 0.99
 15 1 -12 5.69 0.96
 15 1 -11 20.83 1.35
 15 1 -10 3.98 0.92
 15 1 -9 7.52 1
 15 1 -8 20.13 1.31
 15 1 -7 1.05 0.84
 15 1 -6 8.92 1.05
 15 1 -5 0.98 0.86
 15 1 -4 3.16 0.91
 15 1 -3 15.39 1.17
 15 1 -2 56.31 2.02
 15 1 -1 6.94 1
 15 1 0 2.13 0.86
 15 1 1 8.72 1.03
 15 1 2 59.88 2.08
 15 1 3 16.56 1.22
 15 1 4 3.44 0.92
 15 1 5 1.18 0.87
 15 1 6 8.81 1.05
 15 1 7 -0.03 0.83
 15 1 8 20.42 1.31
 15 1 9 7.36 1
 15 1 10 3.31 0.91
 15 1 11 21.15 1.35
 15 1 12 5.89 0.97
 15 1 13 7.85 1
 15 1 14 5.13 0.88
 15 2 -14 12.51 1.04
 15 2 -13 3.51 0.91
 15 2 -12 5.52 0.96
 15 2 -11 5.69 0.99
 15 2 -10 21.72 1.39
 15 2 -9 1.5 0.87
 15 2 -8 15.46 1.19
 15 2 -7 11.11 1.11
 15 2 -6 11.55 1.11
 15 2 -5 1.71 0.86
 15 2 -4 29.06 1.49
 15 2 -3 26.65 1.45
 15 2 -2 9.14 1.05
 15 2 -1 2.34 0.87
 15 2 0 7.55 1
 15 2 1 1.24 0.85
 15 2 2 10.16 1.08
 15 2 3 25.57 1.43
 15 2 4 28.68 1.48
 15 2 5 -0.37 0.82
 15 2 6 10.62 1.09
 15 2 7 9.89 1.08
 15 2 8 14.67 1.19
 15 2 9 1.81 0.88
 15 2 10 24.08 1.43
 15 2 11 5.37 0.98
 15 2 12 4.02 0.93
 15 2 13 4.84 0.92
 15 2 14 11.67 1.03
 15 3 -14 4.27 0.9
 15 3 -13 1.5 0.83
 15 3 -12 3.29 0.9
 15 3 -11 10.61 1.11
 15 3 -10 13.24 1.2
 15 3 -9 0.73 0.85
 15 3 -8 0.86 0.85
 15 3 -7 6.22 0.99
 15 3 -6 3.28 0.91
 15 3 -5 33.67 1.59
 15 3 -4 20.19 1.31
 15 3 -3 24.39 1.38
 15 3 -2 7.25 1.01
 15 3 -1 7.17 1.02
 15 3 0 6.49 0.99
 15 3 1 6.84 0.99
 15 3 2 8.02 1.03
 15 3 3 24.16 1.38
 15 3 4 20.25 1.31
 15 3 5 32.37 1.57
 15 3 6 2.29 0.91
 15 3 7 4.81 0.96
 15 3 8 -0.05 0.84
 15 3 9 0.05 0.84
 15 3 10 14.25 1.21
 15 3 11 8.86 1.07
 15 3 12 3.72 0.91
 15 3 13 1.51 0.83
 15 3 14 3.58 0.89
 15 4 -13 -0.01 0.8
 15 4 -12 4.92 0.94
 15 4 -11 17.67 1.25
 15 4 -10 1.23 0.89
 15 4 -9 9.65 1.06
 15 4 -8 16.2 1.23
 15 4 -7 32.54 1.58
 15 4 -6 2.14 0.89
 15 4 -5 5.23 0.99
 15 4 -4 16.13 1.23
 15 4 -3 13.04 1.16
 15 4 -2 14.19 1.19
 15 4 -1 35.95 1.64
 15 4 0 17.5 1.24
 15 4 1 35.73 1.64
 15 4 2 15.02 1.19
 15 4 3 13.37 1.15
 15 4 4 15.89 1.23
 15 4 5 6.59 1.01
 15 4 6 3.02 0.92
 15 4 7 33.8 1.6
 15 4 8 17.1 1.24
 15 4 9 8.87 1.05
 15 4 10 1.67 0.91
 15 4 11 17.47 1.26
 15 4 12 4.78 0.94
 15 4 13 0.01 0.8
 15 5 -13 11.13 1.03
 15 5 -12 12.07 1.09
 15 5 -11 6.97 1.01
 15 5 -10 13.64 1.18
 15 5 -9 32.11 1.62
 15 5 -8 9.29 1.08
 15 5 -7 2.87 0.91
 15 5 -6 6.45 1.01
 15 5 -5 4.38 0.97
 15 5 -4 28.56 1.51
 15 5 -3 28.17 1.49
 15 5 -2 16.91 1.26
 15 5 -1 24.23 1.41
 15 5 0 1.74 0.9
 15 5 1 22.24 1.37
 15 5 2 16.35 1.24
 15 5 3 28.72 1.5
 15 5 4 29.06 1.51
 15 5 5 4.47 0.95
 15 5 6 7.07 1.01
 15 5 7 3.05 0.92
 15 5 8 9.66 1.08
 15 5 9 35.33 1.67
 15 5 10 15.27 1.21
 15 5 11 6.19 0.98
 15 5 12 11.7 1.11
 15 5 13 11.33 1.04
 15 6 -13 2.83 0.87
 15 6 -12 2.06 0.86
 15 6 -11 13.24 1.12
 15 6 -10 2.71 0.91
 15 6 -9 18.49 1.31
 15 6 -8 5.69 0.97
 15 6 -7 18.13 1.27
 15 6 -6 0.36 0.84
 15 6 -5 6.31 0.99
 15 6 -4 38.21 1.7
 15 6 -3 62.75 2.18
 15 6 -2 2.38 0.94
 15 6 -1 85.78 2.6
 15 6 0 19.16 1.31
 15 6 1 88.15 2.64
 15 6 2 3.62 0.96
 15 6 3 60.09 2.13
 15 6 4 34.09 1.63
 15 6 5 5.2 0.99
 15 6 6 0.82 0.84
 15 6 7 16.98 1.26
 15 6 8 4.78 0.98
 15 6 9 19.51 1.33
 15 6 10 3.01 0.94
 15 6 11 12.62 1.11
 15 6 12 1.26 0.85
 15 6 13 2.29 0.86
 15 7 -12 0.42 0.78
 15 7 -11 4.69 0.94
 15 7 -10 11.36 1.1
 15 7 -9 2.47 0.93
 15 7 -8 16.43 1.27
 15 7 -7 11.71 1.13
 15 7 -6 66.78 2.24
 15 7 -5 9.39 1.09
 15 7 -4 66.52 2.25
 15 7 -3 12.16 1.18
 15 7 -2 74.94 2.4
 15 7 -1 6.36 1.01
 15 7 0 0.73 0.88
 15 7 1 4.87 0.99
 15 7 2 76.13 2.44
 15 7 3 12.42 1.17
 15 7 4 68.51 2.29
 15 7 5 9.73 1.09
 15 7 6 69.01 2.28
 15 7 7 12.66 1.14
 15 7 8 16.47 1.25
 15 7 9 4.18 0.93
 15 7 10 10.92 1.08
 15 7 11 4.71 0.94
 15 7 12 0.16 0.79
 15 8 -12 9.72 1.02
 15 8 -11 0.88 0.83
 15 8 -10 30.83 1.5
 15 8 -9 21.16 1.34
 15 8 -8 0.14 0.89
 15 8 -7 33.32 1.63
 15 8 -6 0.62 0.86
 15 8 -5 5.68 1.01
 15 8 -4 12.04 1.16
 15 8 -3 75.3 2.4
 15 8 -2 12.14 1.17
 15 8 -1 57.41 2.08
 15 8 0 3.51 0.96
 15 8 1 57.47 2.08
 15 8 2 12.3 1.17
 15 8 3 73.5 2.37
 15 8 4 12.5 1.18
 15 8 5 5.92 0.99
 15 8 6 0.75 0.87
 15 8 7 32.96 1.61
 15 8 8 1.54 0.89
 15 8 9 21.12 1.31
 15 8 10 29.33 1.47
 15 8 11 3.13 0.86
 15 8 12 10.67 1.04
 15 9 -11 2.01 0.86
 15 9 -10 8.28 1.01
 15 9 -9 5.08 0.97
 15 9 -8 10.25 1.1
 15 9 -7 23.88 1.41
 15 9 -6 39.78 1.76
 15 9 -5 19.44 1.35
 15 9 -4 68.65 2.27
 15 9 -3 18.3 1.28
 15 9 -2 10.92 1.12
 15 9 -1 8.29 1.07
 15 9 0 13.35 1.19
 15 9 1 8.01 1.05
 15 9 2 10.29 1.13
 15 9 3 18.45 1.29
 15 9 4 71.74 2.32
 15 9 5 18.4 1.31
 15 9 6 37.27 1.7
 15 9 7 21.84 1.37
 15 9 8 11.17 1.11
 15 9 9 3.91 0.95
 15 9 10 9.31 1.03
 15 9 11 2.01 0.82
 15 10 -10 14.59 1.1
 15 10 -9 4.03 0.91
 15 10 -8 1.44 0.87
 15 10 -7 15.39 1.19
 15 10 -6 6.36 1
 15 10 -5 7.68 1.06
 15 10 -4 16.48 1.28
 15 10 -3 34.83 1.67
 15 10 -2 30.43 1.59
 15 10 -1 19.41 1.31
 15 10 0 59.48 2.09
 15 10 1 19.2 1.3
 15 10 2 29.26 1.56
 15 10 3 35.76 1.66
 15 10 4 17.41 1.28
 15 10 5 8.36 1.06
 15 10 6 5.99 0.99
 15 10 7 15.67 1.19
 15 10 8 0.05 0.86
 15 10 9 3.01 0.88
 15 10 10 12.49 1.05
 15 11 -9 14.41 1.11
 15 11 -8 6.74 0.98
 15 11 -7 13.16 1.13
 15 11 -6 4.1 0.92
 15 11 -5 9.25 1.07
 15 11 -4 2.31 0.92
 15 11 -3 32.32 1.6
 15 11 -2 7.42 1.06
 15 11 -1 34.23 1.64
 15 11 0 7.55 1.05
 15 11 1 34.66 1.63
 15 11 2 7.37 1.05
 15 11 3 31.09 1.55
 15 11 4 2.22 0.9
 15 11 5 10.35 1.08
 15 11 6 3.11 0.88
 15 11 7 11.62 1.08
 15 11 8 5.38 0.92
 15 11 9 13.78 1.09
 15 12 -8 1.31 0.84
 15 12 -7 3.12 0.87
 15 12 -6 8.22 1.01
 15 12 -5 0.49 0.84
 15 12 -4 13.36 1.14
 15 12 -3 5.44 0.96
 15 12 -2 9.17 1.05
 15 12 -1 0.26 0.84
 15 12 0 11.17 1.1
 15 12 1 1 0.84
 15 12 2 7.93 1.03
 15 12 3 4.52 0.92
 15 12 4 12.14 1.13
 15 12 5 0.2 0.83
 15 12 6 8.43 0.99
 15 12 7 3.5 0.86
 15 12 8 0.63 0.83
 15 13 -6 7.04 0.98
 15 13 -5 2.43 0.86
 15 13 -4 5.57 0.94
 15 13 -3 -0.56 0.81
 15 13 -2 6.13 0.95
 15 13 -1 2.15 0.86
 15 13 0 1.36 0.85
 15 13 1 0.94 0.86
 15 13 2 5.58 0.94
 15 13 3 -1.53 0.78
 15 13 4 5.88 0.92
 15 13 5 2.96 0.85
 15 13 6 7.9 1
 15 14 -3 1.12 0.84
 15 14 -2 -0.44 0.78
 15 14 -1 2.58 0.83
 15 14 0 16.16 1.13
 15 14 1 0.82 0.82
 15 14 2 -0.17 0.77
 15 14 3 2.18 0.83
 16 0 0 -0.31 0.84
 16 0 1 0.18 0.86
 16 0 2 6.64 1
 16 0 3 3.22 0.93
 16 0 4 18.08 1.29
 16 0 5 16.28 1.24
 16 0 6 3.08 0.93
 16 0 7 21.12 1.33
 16 0 8 5.87 0.97
 16 0 9 7.9 1.04
 16 0 10 17.57 1.25
 16 0 11 -0.06 0.83
 16 0 12 1.58 0.85
 16 0 13 2.18 0.84
 16 1 -13 1.48 0.82
 16 1 -12 12.57 1.09
 16 1 -11 14.34 1.14
 16 1 -10 7.61 1.03
 16 1 -9 2.06 0.91
 16 1 -8 0.51 0.84
 16 1 -7 5.2 0.95
 16 1 -6 15.7 1.22
 16 1 -5 4.2 0.95
 16 1 -4 4.81 0.97
 16 1 -3 8.25 1.06
 16 1 -2 22.59 1.37
 16 1 -1 4.55 0.97
 16 1 0 0.49 0.85
 16 1 1 3.95 0.96
 16 1 2 23.32 1.38
 16 1 3 8.18 1.06
 16 1 4 4.18 0.95
 16 1 5 4.17 0.93
 16 1 6 15.43 1.22
 16 1 7 5.3 0.98
 16 1 8 1.54 0.86
 16 1 9 3.37 0.95
 16 1 10 7.53 1.02
 16 1 11 13.23 1.13
 16 1 12 12.73 1.1
 16 1 13 0.97 0.82
 16 2 -13 4.35 0.91
 16 2 -12 10.12 1.02
 16 2 -11 8.33 1.04
 16 2 -10 7.38 1.04
 16 2 -9 4.36 0.99
 16 2 -8 3.51 0.97
 16 2 -7 11.85 1.13
 16 2 -6 14.38 1.18
 16 2 -5 17.68 1.27
 16 2 -4 0.51 0.88
 16 2 -3 11.37 1.12
 16 2 -2 7.15 1.04
 16 2 -1 13.39 1.18
 16 2 0 16.74 1.26
 16 2 1 13.26 1.16
 16 2 2 5.71 1.01
 16 2 3 10.81 1.11
 16 2 4 1.56 0.89
 16 2 5 16.8 1.25
 16 2 6 13.28 1.16
 16 2 7 12.97 1.16
 16 2 8 4.43 0.96
 16 2 9 4.35 0.98
 16 2 10 6.83 1.01
 16 2 11 8.62 1.04
 16 2 12 8.94 1
 16 2 13 5.4 0.91
 16 3 -12 6.63 0.95
 16 3 -11 5.32 0.96
 16 3 -10 31.1 1.53
 16 3 -9 23.83 1.4
 16 3 -8 42.2 1.81
 16 3 -7 14.39 1.17
 16 3 -6 0.59 0.87
 16 3 -5 16.56 1.24
 16 3 -4 2.93 0.92
 16 3 -3 0.74 0.88
 16 3 -2 18.37 1.29
 16 3 -1 48.34 1.9
 16 3 0 2.15 0.92
 16 3 1 48.56 1.9
 16 3 2 17.17 1.27
 16 3 3 0.25 0.88
 16 3 4 3 0.93
 16 3 5 14.84 1.21
 16 3 6 0.93 0.89
 16 3 7 12.36 1.15
 16 3 8 41.31 1.8
 16 3 9 24.11 1.41
 16 3 10 30.57 1.52
 16 3 11 5.87 0.97
 16 3 12 7.65 0.96
 16 4 -12 2.81 0.84
 16 4 -11 0.31 0.83
 16 4 -10 0.77 0.84
 16 4 -9 9.23 1.07
 16 4 -8 0.16 0.89
 16 4 -7 21.77 1.35
 16 4 -6 5.68 0.97
 16 4 -5 16.81 1.25
 16 4 -4 37.63 1.69
 16 4 -3 43.37 1.8
 16 4 -2 4.09 0.97
 16 4 -1 6.77 1.02
 16 4 0 -0.06 0.85
 16 4 1 7.23 1.03
 16 4 2 4.43 0.97
 16 4 3 41.24 1.77
 16 4 4 37.56 1.69
 16 4 5 17.13 1.25
 16 4 6 6.64 1.01
 16 4 7 23.26 1.37
 16 4 8 1.05 0.89
 16 4 9 7.49 1.05
 16 4 10 -0.34 0.83
 16 4 11 -0.41 0.8
 16 4 12 2.04 0.83
 16 5 -12 23.13 1.31
 16 5 -11 1.23 0.84
 16 5 -10 13.66 1.14
 16 5 -9 3.39 0.93
 16 5 -8 48.85 1.92
 16 5 -7 8.11 1.08
 16 5 -6 4.52 0.95
 16 5 -5 2.05 0.9
 16 5 -4 2.11 0.88
 16 5 -3 1.34 0.89
 16 5 -2 1.97 0.91
 16 5 -1 5.05 0.98
 16 5 0 1.18 0.88
 16 5 1 4.14 0.97
 16 5 2 1 0.89
 16 5 3 0.84 0.88
 16 5 4 1.18 0.89
 16 5 5 3.12 0.93
 16 5 6 4.24 0.95
 16 5 7 8.84 1.09
 16 5 8 49.72 1.92
 16 5 9 3.44 0.93
 16 5 10 12.98 1.15
 16 5 11 1.05 0.85
 16 5 12 22.79 1.31
 16 6 -11 1.06 0.83
 16 6 -10 11.96 1.09
 16 6 -9 4.92 0.95
 16 6 -8 21.29 1.35
 16 6 -7 17.7 1.29
 16 6 -6 7.69 1.05
 16 6 -5 8.85 1.07
 16 6 -4 2.81 0.92
 16 6 -3 29.6 1.52
 16 6 -2 44.77 1.83
 16 6 -1 8.68 1.07
 16 6 0 20.02 1.34
 16 6 1 7.83 1.06
 16 6 2 46.23 1.86
 16 6 3 27.85 1.5
 16 6 4 3.69 0.92
 16 6 5 7.54 1.05
 16 6 6 6.22 1.02
 16 6 7 18.99 1.3
 16 6 8 21.84 1.35
 16 6 9 5.45 0.95
 16 6 10 11.04 1.08
 16 6 11 1.95 0.85
 16 7 -11 2.92 0.89
 16 7 -10 3.46 0.89
 16 7 -9 8.58 1.04
 16 7 -8 9.12 1.08
 16 7 -7 4.02 0.98
 16 7 -6 19.82 1.32
 16 7 -5 25.95 1.49
 16 7 -4 8.81 1.09
 16 7 -3 5.68 1.02
 16 7 -2 44.96 1.83
 16 7 -1 3.29 0.96
 16 7 0 8.95 1.07
 16 7 1 4.18 0.97
 16 7 2 43.57 1.81
 16 7 3 4.03 0.98
 16 7 4 9.11 1.08
 16 7 5 25.73 1.49
 16 7 6 19.86 1.34
 16 7 7 5.81 0.99
 16 7 8 9.85 1.08
 16 7 9 7.61 1.03
 16 7 10 4.2 0.9
 16 7 11 3.16 0.88
 16 8 -10 7.14 0.94
 16 8 -9 0.54 0.82
 16 8 -8 4.36 0.94
 16 8 -7 26.68 1.43
 16 8 -6 4.13 0.97
 16 8 -5 40.18 1.75
 16 8 -4 9.26 1.11
 16 8 -3 42.59 1.83
 16 8 -2 7.18 1.08
 16 8 -1 2.49 0.93
 16 8 0 -0.29 0.85
 16 8 1 1.89 0.89
 16 8 2 6.69 1.06
 16 8 3 42.16 1.8
 16 8 4 10.54 1.14
 16 8 5 36.32 1.67
 16 8 6 3.07 0.94
 16 8 7 25.08 1.4
 16 8 8 4.31 0.94
 16 8 9 0.36 0.81
 16 8 10 6.37 0.92
 16 9 -9 18.51 1.19
 16 9 -8 12.26 1.1
 16 9 -7 1.27 0.87
 16 9 -6 10.88 1.1
 16 9 -5 13.71 1.18
 16 9 -4 12.31 1.17
 16 9 -3 3.25 0.94
 16 9 -2 34.14 1.64
 16 9 -1 30.73 1.56
 16 9 0 3.86 0.96
 16 9 1 32.98 1.62
 16 9 2 33.26 1.61
 16 9 3 1.83 0.95
 16 9 4 13.54 1.2
 16 9 5 12.8 1.17
 16 9 6 11.2 1.09
 16 9 7 1.12 0.86
 16 9 8 12.39 1.09
 16 9 9 18.63 1.18
 16 10 -8 1.8 0.83
 16 10 -7 5.18 0.94
 16 10 -6 0.23 0.84
 16 10 -5 11.29 1.12
 16 10 -4 22.32 1.35
 16 10 -3 -0.34 0.85
 16 10 -2 6.56 1.01
 16 10 -1 2.88 0.94
 16 10 0 29.35 1.52
 16 10 1 2.17 0.9
 16 10 2 6.78 1
 16 10 3 0.18 0.85
 16 10 4 20.52 1.32
 16 10 5 10.91 1.11
 16 10 6 -0.67 0.83
 16 10 7 5.45 0.92
 16 10 8 2.98 0.83
 16 11 -7 7.72 0.99
 16 11 -6 4.07 0.91
 16 11 -5 17.64 1.21
 16 11 -4 5.52 0.96
 16 11 -3 9.37 1.05
 16 11 -2 5.93 0.98
 16 11 -1 7.51 1
 16 11 0 0.97 0.85
 16 11 1 6.71 0.98
 16 11 2 6.35 1
 16 11 3 10.11 1.06
 16 11 4 5.68 0.95
 16 11 5 17.87 1.21
 16 11 6 5.09 0.91
 16 11 7 7.63 0.98
 16 12 -5 3.74 0.9
 16 12 -4 1.51 0.82
 16 12 -3 0.94 0.82
 16 12 -2 5.39 0.93
 16 12 -1 4.03 0.91
 16 12 0 31.09 1.48
 16 12 1 2.22 0.89
 16 12 2 5.59 0.93
 16 12 3 0.74 0.81
 16 12 4 1.47 0.83
 16 12 5 4.17 0.9
 16 13 -2 4.79 0.89
 16 13 -1 3.58 0.87
 16 13 0 5.34 0.94
 16 13 1 2.84 0.87
 16 13 2 4.93 0.9
 17 0 1 183.71 4.31
 17 0 2 1.76 0.88
 17 0 3 65.35 2.22
 17 0 4 2.5 0.95
 17 0 5 26.35 1.46
 17 0 6 3.61 0.99
 17 0 7 79.6 2.5
 17 0 8 -0.17 0.86
 17 0 9 45.19 1.78
 17 0 10 -0.59 0.81
 17 0 11 1.05 0.8
 17 1 -11 5.18 0.9
 17 1 -10 22.02 1.29
 17 1 -9 1.51 0.87
 17 1 -8 11.64 1.14
 17 1 -7 7.91 1.08
 17 1 -6 70.97 2.36
 17 1 -5 8.37 1.08
 17 1 -4 129.63 3.37
 17 1 -3 23.68 1.41
 17 1 -2 26.41 1.47
 17 1 -1 29.29 1.54
 17 1 0 3.33 0.96
 17 1 1 29.49 1.55
 17 1 2 25.65 1.47
 17 1 3 23.18 1.4
 17 1 4 129.63 3.36
 17 1 5 8.53 1.08
 17 1 6 72.14 2.38
 17 1 7 8.58 1.08
 17 1 8 12.54 1.15
 17 1 9 1.31 0.86
 17 1 10 21.4 1.29
 17 1 11 4.25 0.89
 17 2 -11 1.28 0.8
 17 2 -10 3.91 0.9
 17 2 -9 17.28 1.22
 17 2 -8 20.41 1.32
 17 2 -7 0.89 0.89
 17 2 -6 11.26 1.15
 17 2 -5 22.05 1.41
 17 2 -4 1.29 0.89
 17 2 -3 21.88 1.38
 17 2 -2 13.9 1.21
 17 2 -1 39.42 1.72
 17 2 0 57.95 2.08
 17 2 1 38.3 1.71
 17 2 2 12.68 1.18
 17 2 3 21.78 1.36
 17 2 4 -0.04 0.87
 17 2 5 22.89 1.43
 17 2 6 12.72 1.18
 17 2 7 0.82 0.89
 17 2 8 21.06 1.33
 17 2 9 16.96 1.21
 17 2 10 3.97 0.92
 17 2 11 1.47 0.8
 17 3 -11 7.31 0.98
 17 3 -10 35.63 1.55
 17 3 -9 4.28 0.95
 17 3 -8 27.91 1.46
 17 3 -7 3.87 0.97
 17 3 -6 4.54 0.98
 17 3 -5 1.06 0.92
 17 3 -4 8.48 1.06
 17 3 -3 20.99 1.34
 17 3 -2 1.65 0.92
 17 3 -1 16.04 1.25
 17 3 0 3.23 0.96
 17 3 1 16.48 1.25
 17 3 2 1.34 0.91
 17 3 3 20.88 1.35
 17 3 4 9.8 1.08
 17 3 5 2.74 0.95
 17 3 6 3.73 0.97
 17 3 7 3.12 0.95
 17 3 8 26 1.43
 17 3 9 5.39 0.97
 17 3 10 35.57 1.55
 17 3 11 6.87 0.98
 17 4 -10 1.07 0.81
 17 4 -9 7.22 0.99
 17 4 -8 10.01 1.07
 17 4 -7 8.17 1.04
 17 4 -6 1.05 0.9
 17 4 -5 10.95 1.15
 17 4 -4 4.29 0.99
 17 4 -3 3.24 0.94
 17 4 -2 20.2 1.32
 17 4 -1 5.5 0.99
 17 4 0 20.28 1.33
 17 4 1 4.47 0.98
 17 4 2 19.77 1.32
 17 4 3 4.35 0.96
 17 4 4 3.79 0.96
 17 4 5 9.78 1.11
 17 4 6 0.59 0.89
 17 4 7 9.61 1.07
 17 4 8 8.1 1.03
 17 4 9 5.94 0.98
 17 4 10 -0.03 0.82
 17 5 -10 5.47 0.9
 17 5 -9 0.73 0.83
 17 5 -8 1.71 0.9
 17 5 -7 3.2 0.92
 17 5 -6 0.8 0.87
 17 5 -5 11.79 1.15
 17 5 -4 1.48 0.92
 17 5 -3 1.13 0.93
 17 5 -2 2.01 0.96
 17 5 -1 12.21 1.15
 17 5 0 5.71 1
 17 5 1 14.33 1.2
 17 5 2 1.05 0.93
 17 5 3 0.93 0.93
 17 5 4 1.37 0.92
 17 5 5 11.72 1.15
 17 5 6 0.53 0.88
 17 5 7 3.92 0.93
 17 5 8 2.14 0.89
 17 5 9 0.87 0.84
 17 5 10 6.11 0.92
 17 6 -9 4.6 0.9
 17 6 -8 1.77 0.86
 17 6 -7 2.79 0.9
 17 6 -6 25.29 1.4
 17 6 -5 4.27 0.96
 17 6 -4 7.19 1.06
 17 6 -3 13.21 1.2
 17 6 -2 3.78 0.99
 17 6 -1 0.99 0.92
 17 6 0 23.75 1.45
 17 6 1 1.1 0.92
 17 6 2 4.46 0.98
 17 6 3 14.26 1.22
 17 6 4 8.01 1.06
 17 6 5 3.73 0.94
 17 6 6 23.2 1.36
 17 6 7 2.4 0.89
 17 6 8 1.32 0.87
 17 6 9 4.26 0.91
 17 7 -9 11.15 1.09
 17 7 -8 9.64 1.02
 17 7 -7 0.04 0.83
 17 7 -6 2.21 0.89
 17 7 -5 2.8 0.92
 17 7 -4 3.56 0.95
 17 7 -3 3.06 0.96
 17 7 -2 11.35 1.16
 17 7 -1 10.34 1.14
 17 7 0 0.16 0.87
 17 7 1 10.29 1.13
 17 7 2 11.61 1.16
 17 7 3 4.77 0.97
 17 7 4 4.92 0.97
 17 7 5 4.87 0.93
 17 7 6 2.23 0.87
 17 7 7 0.69 0.84
 17 7 8 8.34 0.99
 17 7 9 11.22 1.07
 17 8 -8 1.4 0.86
 17 8 -7 2.6 0.87
 17 8 -6 13.85 1.14
 17 8 -5 0.72 0.85
 17 8 -4 1.79 0.88
 17 8 -3 2.49 0.91
 17 8 -2 5.47 0.99
 17 8 -1 11.89 1.15
 17 8 0 29.25 1.51
 17 8 1 12.15 1.14
 17 8 2 5.3 0.99
 17 8 3 2.55 0.89
 17 8 4 1.21 0.86
 17 8 5 0.1 0.86
 17 8 6 13.05 1.13
 17 8 7 1.75 0.85
 17 8 8 0.87 0.82
 17 9 -7 -0.04 0.83
 17 9 -6 1.52 0.86
 17 9 -5 29.8 1.45
 17 9 -4 0.46 0.86
 17 9 -3 4.05 0.95
 17 9 -2 21.16 1.31
 17 9 -1 1.23 0.89
 17 9 0 1.78 0.89
 17 9 1 2.14 0.88
 17 9 2 20.96 1.31
 17 9 3 5.7 0.99
 17 9 4 0.79 0.85
 17 9 5 27.35 1.42
 17 9 6 0.78 0.83
 17 9 7 1.59 0.85
 17 10 -5 2.15 0.86
 17 10 -4 5.28 0.93
 17 10 -3 3.76 0.91
 17 10 -2 2.04 0.86
 17 10 -1 0.61 0.84
 17 10 0 25.31 1.4
 17 10 1 -0.36 0.82
 17 10 2 1.47 0.84
 17 10 3 4.06 0.91
 17 10 4 4.45 0.91
 17 10 5 2.32 0.84
 17 11 -3 0.59 0.84
 17 11 -2 -0.38 0.79
 17 11 -1 8.7 1
 17 11 0 1.65 0.85
 17 11 1 9.79 1.02
 17 11 2 -0.19 0.78
 17 11 3 0.65 0.83
 18 0 0 -0.25 0.9
 18 0 1 15.32 1.26
 18 0 2 0.06 0.89
 18 0 3 0.58 0.89
 18 0 4 0.73 0.88
 18 0 5 0.47 0.86
 18 0 6 0.13 0.87
 18 0 7 7.23 1.01
 18 0 8 -0.05 0.83
 18 0 9 4.84 0.9
 18 1 -9 1.83 0.83
 18 1 -8 1.72 0.85
 18 1 -7 5.75 0.98
 18 1 -6 24.24 1.39
 18 1 -5 14.81 1.21
 18 1 -4 18.07 1.3
 18 1 -3 3.29 0.96
 18 1 -2 5.5 1.03
 18 1 -1 5.2 1.01
 18 1 0 4.83 1.02
 18 1 1 4.31 1
 18 1 2 6.57 1.05
 18 1 3 3.43 0.95
 18 1 4 19.66 1.33
 18 1 5 16.26 1.23
 18 1 6 24.72 1.4
 18 1 7 6.12 0.98
 18 1 8 1.38 0.86
 18 1 9 1.79 0.84
 18 2 -9 1.44 0.82
 18 2 -8 2.33 0.87
 18 2 -7 10.86 1.08
 18 2 -6 4.5 0.95
 18 2 -5 4.3 0.96
 18 2 -4 0.66 0.89
 18 2 -3 33.63 1.62
 18 2 -2 22.64 1.41
 18 2 -1 11.39 1.18
 18 2 0 34.28 1.65
 18 2 1 10.46 1.16
 18 2 2 21.98 1.41
 18 2 3 32.88 1.62
 18 2 4 0.2 0.87
 18 2 5 4.26 0.97
 18 2 6 4.51 0.93
 18 2 7 10.9 1.1
 18 2 8 3.56 0.9
 18 2 9 1.91 0.85
 18 3 -9 7.8 1
 18 3 -8 14.74 1.13
 18 3 -7 10.13 1.07
 18 3 -6 8.86 1.04
 18 3 -5 26.09 1.43
 18 3 -4 0.65 0.89
 18 3 -3 25.5 1.46
 18 3 -2 9.92 1.13
 18 3 -1 15.07 1.25
 18 3 0 9.16 1.12
 18 3 1 13.9 1.21
 18 3 2 7.95 1.11
 18 3 3 24.97 1.44
 18 3 4 1.17 0.88
 18 3 5 26.07 1.43
 18 3 6 7.94 1.06
 18 3 7 10.15 1.08
 18 3 8 14.35 1.13
 18 3 9 8.29 1
 18 4 -8 2.84 0.86
 18 4 -7 9.92 1.04
 18 4 -6 -0.4 0.84
 18 4 -5 31.42 1.52
 18 4 -4 21.31 1.34
 18 4 -3 13.36 1.17
 18 4 -2 13.77 1.2
 18 4 -1 7.47 1.07
 18 4 0 36.11 1.68
 18 4 1 8.02 1.07
 18 4 2 14.56 1.21
 18 4 3 13.33 1.18
 18 4 4 20.85 1.33
 18 4 5 30.19 1.49
 18 4 6 -0.88 0.84
 18 4 7 7.58 1
 18 4 8 3.52 0.88
 18 5 -8 21.95 1.3
 18 5 -7 7.7 0.99
 18 5 -6 1.37 0.86
 18 5 -5 0.78 0.87
 18 5 -4 7.57 1.02
 18 5 -3 1.36 0.91
 18 5 -2 3.29 0.93
 18 5 -1 2.07 0.92
 18 5 0 -0.04 0.86
 18 5 1 2.4 0.92
 18 5 2 3.22 0.92
 18 5 3 1.78 0.88
 18 5 4 8.69 1.03
 18 5 5 1.66 0.88
 18 5 6 2.16 0.86
 18 5 7 7.89 1
 18 5 8 22.67 1.3
 18 6 -7 6.14 0.92
 18 6 -6 7.11 0.97
 18 6 -5 2.89 0.9
 18 6 -4 7.1 1.01
 18 6 -3 5.74 1.01
 18 6 -2 3.21 0.93
 18 6 -1 8.62 1.04
 18 6 0 0.88 0.87
 18 6 1 7.95 1.04
 18 6 2 3 0.93
 18 6 3 6.47 1.02
 18 6 4 6.73 1.01
 18 6 5 1.48 0.88
 18 6 6 7.79 1
 18 6 7 5.61 0.93
 18 7 -6 1.87 0.83
 18 7 -5 10.9 1.07
 18 7 -4 1.84 0.9
 18 7 -3 0.7 0.87
 18 7 -2 14.27 1.19
 18 7 -1 0.03 0.86
 18 7 0 0.9 0.86
 18 7 1 -0.08 0.85
 18 7 2 16.21 1.2
 18 7 3 0.95 0.86
 18 7 4 1.66 0.88
 18 7 5 12.2 1.09
 18 7 6 2.29 0.85
 18 8 -5 7.08 1
 18 8 -4 7.91 0.99
 18 8 -3 6.06 0.99
 18 8 -2 2.05 0.9
 18 8 -1 0.99 0.87
 18 8 0 2.83 0.9
 18 8 1 -0.01 0.83
 18 8 2 2.56 0.9
 18 8 3 7.76 1
 18 8 4 7.58 0.99
 18 8 5 6.97 0.99
 18 9 -3 0.02 0.83
 18 9 -2 10.35 1.06
 18 9 -1 5.21 0.91
 18 9 0 -0.84 0.81
 18 9 1 3.33 0.89
 18 9 2 12.68 1.07
 18 9 3 0.29 0.85
 19 0 1 3.51 0.94
 19 0 2 5.12 0.99
 19 0 3 31.39 1.52
 19 0 4 8.82 1.06
 19 0 5 -0.48 0.85
 19 0 6 1.26 0.83
 19 0 7 0.52 0.82
 19 1 -7 0.61 0.83
 19 1 -6 -0.64 0.8
 19 1 -5 0.88 0.85
 19 1 -4 0.88 0.86
 19 1 -3 6.22 1
 19 1 -2 26.47 1.44
 19 1 -1 1.29 0.91
 19 1 0 3.88 0.93
 19 1 1 0.81 0.9
 19 1 2 27.06 1.45
 19 1 3 5.07 0.99
 19 1 4 0.16 0.86
 19 1 5 1.32 0.86
 19 1 6 -0.55 0.81
 19 1 7 0.91 0.85
 19 2 -6 2.14 0.83
 19 2 -5 1.66 0.84
 19 2 -4 1.95 0.88
 19 2 -3 15.42 1.19
 19 2 -2 9.66 1.09
 19 2 -1 1.58 0.91
 19 2 0 -0.13 0.85
 19 2 1 2.1 0.9
 19 2 2 10.76 1.11
 19 2 3 15.43 1.19
 19 2 4 3.03 0.92
 19 2 5 0.56 0.85
 19 2 6 1.08 0.81
 19 3 -6 2.1 0.87
 19 3 -5 3.31 0.88
 19 3 -4 6.44 0.98
 19 3 -3 5.18 0.97
 19 3 -2 4.62 0.98
 19 3 -1 4.32 0.95
 19 3 0 3.63 0.93
 19 3 1 3.35 0.93
 19 3 2 7.31 1.01
 19 3 3 5.65 0.97
 19 3 4 8.31 1.02
 19 3 5 4.96 0.91
 19 3 6 1.6 0.87
 19 4 -5 1.77 0.82
 19 4 -4 13.46 1.12
 19 4 -3 4.81 0.94
 19 4 -2 3.19 0.91
 19 4 -1 5.95 0.99
 19 4 0 3.26 0.94
 19 4 1 5.5 0.99
 19 4 2 2.75 0.91
 19 4 3 4.66 0.93
 19 4 4 12.52 1.1
 19 4 5 2.08 0.85
 19 5 -5 0.78 0.84
 19 5 -4 5.18 0.93
 19 5 -3 2.24 0.87
 19 5 -2 8.68 1.04
 19 5 -1 19.93 1.25
 19 5 0 5.25 0.97
 19 5 1 19.76 1.27
 19 5 2 11.08 1.06
 19 5 3 1.52 0.86
 19 5 4 4.58 0.93
 19 5 5 -0.03 0.83
 19 6 -3 9.77 1.09
 19 6 -2 1.58 0.86
 19 6 -1 15.99 1.16
 19 6 0 2.69 0.88
 19 6 1 15.84 1.15
 19 6 2 0.78 0.84
 19 6 3 11.53 1.09
 19 7 -1 -0.1 0.86
 19 7 0 7.17 0.99
 19 7 1 0.49 0.86
 20 0 0 22.51 1.31
 20 0 1 1.94 0.89
 20 0 2 10.56 1.08
 20 1 -2 3.37 0.9
 20 1 -1 2.59 0.9
 20 1 0 0.37 0.85
 20 1 1 2.47 0.89
 20 1 2 3.63 0.91
 20 2 -1 0.44 0.86
 20 2 0 -0.41 0.84
 20 2 1 1.46 0.86

_iucr_refine_fcf_details
;
data_tz
_computing_structure_refinement   ''
_computing_data_collection         'Enraf-Nonius Express'
_computing_structure_solution      'SHELXS-97 (Sheldrick, 1990)'
_shelx_refln_list_code            4
loop_
  _space_group_symop_id
  _space_group_symop_operation_xyz
  1  x,y,z
  2  x+1/2,-y+1/2,-z
  3  -x,y+1/2,-z+1/2
  4  -x+1/2,-y,z+1/2

_space_group_crystal_system       orthorhombic
_space_group_IT_number            19
_space_group_name_H-M_alt         'P 21 21 21'
_space_group_name_Hall            ' P 2ac 2ab'
_symmetry_space_group_name_H-M    'P 21 21 21'
_symmetry_space_group_name_Hall   ' P 2ac 2ab'
_symmetry_Int_Tables_number       19
_cell_length_a                    8.264(4)
_cell_length_b                    8.901(2)
_cell_length_c                    8.9223(14)
_cell_angle_alpha                 90
_cell_angle_beta                  90
_cell_angle_gamma                 90
_cell_volume                      656.3(4)
loop_
  _refln_index_h
  _refln_index_k
  _refln_index_l
  _refln_F_squared_calc
  _refln_F_squared_meas
  _refln_F_squared_sigma
  _refln_F_squared_weight
  _refln_observed_status
-20 -2 -1 0.573 0.307 0.600 147.212 o
-20 -1 -2 1.835 2.353 0.628 134.417 o
-20 -1 -1 1.776 1.808 0.628 134.417 o
-19 -7 -1 0.216 -0.070 0.600 147.212 o
-19 -6 -3 7.554 6.822 0.761 91.640 o
-19 -6 -2 1.039 1.103 0.600 147.212 o
-19 -6 -1 10.953 11.165 0.810 80.914 o
-19 -5 -5 0.273 0.545 0.587 154.305 o
-19 -5 -4 3.761 3.617 0.649 125.885 o
-19 -5 -3 1.942 1.564 0.607 143.847 o
-19 -5 -2 7.089 6.061 0.726 100.664 o
-19 -5 -1 14.326 13.916 0.873 69.682 o
-19 -4 -5 0.959 1.236 0.573 161.924 o
-19 -4 -4 9.455 9.398 0.782 86.797 o
-19 -4 -3 3.284 3.358 0.656 123.221 o
-19 -4 -2 1.819 2.227 0.635 131.479 o
-19 -4 -1 4.214 4.154 0.691 111.088 o
-19 -3 -6 1.432 1.466 0.607 143.847 o
-19 -3 -5 2.169 2.311 0.614 140.596 o
-19 -3 -4 4.977 4.497 0.684 113.367 o
-19 -3 -3 3.588 3.617 0.677 115.717 o
-19 -3 -2 4.301 3.226 0.684 113.367 o
-19 -3 -1 2.419 3.016 0.663 120.640 o
-19 -2 -6 0.751 1.494 0.580 158.046 o
-19 -2 -5 1.090 1.159 0.587 154.305 o
-19 -2 -4 2.068 1.362 0.614 140.596 o
-19 -2 -3 10.298 10.767 0.831 76.886 o
-19 -2 -2 7.260 6.745 0.761 91.640 o
-19 -2 -1 1.413 1.103 0.635 131.479 o
-19 -1 -7 0.477 0.426 0.580 158.046 o
-19 -1 -6 0.033 -0.447 0.559 170.121 o
-19 -1 -5 1.145 0.614 0.593 150.696 o
-19 -1 -4 0.685 0.614 0.600 147.212 o
-19 -1 -3 3.819 4.343 0.698 108.878 o
-19 -1 -2 18.508 18.482 1.005 52.507 o
-19 -1 -1 1.012 0.901 0.635 131.479 o
-18 -9 -3 0.340 0.014 0.580 158.046 o
-18 -9 -2 8.533 7.227 0.740 96.901 o
-18 -9 -1 3.097 3.638 0.635 131.479 o
-18 -8 -5 4.854 4.943 0.698 108.878 o
-18 -8 -4 5.982 5.523 0.691 111.088 o
-18 -8 -3 5.194 4.231 0.691 111.088 o
-18 -8 -2 1.737 1.431 0.628 134.417 o
-18 -8 -1 0.621 0.691 0.607 143.847 o
-18 -7 -6 1.318 1.306 0.580 158.046 o
-18 -7 -5 8.401 7.611 0.747 95.098 o
-18 -7 -4 1.971 1.285 0.628 134.417 o
-18 -7 -3 0.560 0.489 0.607 143.847 o
-18 -7 -2 10.842 9.964 0.831 76.886 o
-18 -7 -1 0.028 0.021 0.600 147.212 o
-18 -6 -7 4.546 4.287 0.642 128.636 o
-18 -6 -6 5.390 4.964 0.677 115.717 o
-18 -6 -5 1.619 2.018 0.628 134.417 o
-18 -6 -4 4.477 4.957 0.705 106.732 o
-18 -6 -3 4.434 4.008 0.705 106.732 o
-18 -6 -2 2.174 2.241 0.649 125.885 o
-18 -6 -1 5.114 6.019 0.726 100.664 o
-18 -5 -8 15.363 15.326 0.908 64.425 o
-18 -5 -7 5.762 5.376 0.691 111.088 o
-18 -5 -6 0.719 0.957 0.600 147.212 o
-18 -5 -5 0.332 0.545 0.607 143.847 o
-18 -5 -4 5.107 5.286 0.712 104.650 o
-18 -5 -3 1.561 0.950 0.635 131.479 o
-18 -5 -2 2.362 2.297 0.649 125.885 o
-18 -5 -1 1.798 1.445 0.642 128.636 o
-18 -4 -8 1.987 1.983 0.600 147.212 o
-18 -4 -7 6.116 6.926 0.726 100.664 o
-18 -4 -6 0.164 -0.279 0.587 154.305 o
-18 -4 -5 20.612 21.938 1.061 47.125 o
-18 -4 -4 14.408 14.879 0.936 60.636 o
-18 -4 -3 9.050 9.328 0.817 79.537 o
-18 -4 -2 9.711 9.615 0.838 75.609 o
-18 -4 -1 5.323 5.216 0.747 95.098 o
-18 -3 -9 5.727 5.446 0.698 108.878 o
-18 -3 -8 10.456 10.292 0.789 85.267 o
-18 -3 -7 7.774 7.073 0.747 95.098 o
-18 -3 -6 6.003 6.186 0.726 100.664 o
-18 -3 -5 18.535 18.217 0.998 53.243 o
-18 -3 -4 0.290 0.454 0.621 137.454 o
-18 -3 -3 17.476 17.805 1.019 51.078 o
-18 -3 -2 6.651 6.926 0.789 85.267 o
-18 -3 -1 10.774 10.522 0.873 69.682 o
-18 -2 -9 0.978 1.005 0.573 161.924 o
-18 -2 -8 2.044 1.627 0.607 143.847 o
-18 -2 -7 7.285 7.583 0.754 93.345 o
-18 -2 -6 3.199 3.142 0.663 120.640 o
-18 -2 -5 2.659 3.002 0.670 118.140 o
-18 -2 -4 0.345 0.461 0.621 137.454 o
-18 -2 -3 23.657 23.481 1.131 41.487 o
-18 -2 -2 16.348 15.808 0.984 54.765 o
-18 -2 -1 7.820 7.953 0.824 78.194 o
-18 -1 -9 1.551 1.278 0.580 158.046 o
-18 -1 -8 1.350 1.201 0.593 150.696 o
-18 -1 -7 4.315 4.015 0.684 113.367 o
-18 -1 -6 17.340 16.925 0.971 56.352 o
-18 -1 -5 11.185 10.341 0.845 74.365 o
-18 -1 -4 13.568 12.617 0.908 64.425 o
-18 -1 -3 1.953 2.297 0.670 118.140 o
-18 -1 -2 4.725 3.840 0.719 102.628 o
-18 -1 -1 3.205 3.631 0.705 106.732 o
-17 -11 -3 0.285 0.412 0.587 154.305 o
-17 -11 -2 0.013 -0.265 0.552 174.455 o
-17 -11 -1 7.044 6.075 0.698 108.878 o
-17 -10 -5 1.661 1.501 0.600 147.212 o
-17 -10 -4 3.663 3.687 0.649 125.885 o
-17 -10 -3 2.630 2.625 0.635 131.479 o
-17 -10 -2 0.795 1.424 0.600 147.212 o
-17 -10 -1 0.051 0.426 0.587 154.305 o
-17 -9 -7 0.354 -0.028 0.580 158.046 o
-17 -9 -6 0.986 1.061 0.600 147.212 o
-17 -9 -5 20.643 20.807 1.012 51.785 o
-17 -9 -4 0.501 0.321 0.600 147.212 o
-17 -9 -3 3.151 2.828 0.663 120.640 o
-17 -9 -2 14.133 14.774 0.915 63.445 o
-17 -9 -1 0.632 0.859 0.621 137.454 o
-17 -8 -8 0.805 0.978 0.600 147.212 o
-17 -8 -7 1.665 1.815 0.607 143.847 o
-17 -8 -6 9.358 9.670 0.796 83.778 o
-17 -8 -5 0.500 0.503 0.593 150.696 o
-17 -8 -4 0.932 1.250 0.614 140.596 o
-17 -8 -3 1.426 1.739 0.635 131.479 o
-17 -8 -2 3.499 3.819 0.691 111.088 o
-17 -8 -1 8.175 8.302 0.803 82.327 o
-17 -7 -9 7.808 7.785 0.761 91.640 o
-17 -7 -8 6.427 6.731 0.712 104.650 o
-17 -7 -7 0.047 0.028 0.580 158.046 o
-17 -7 -6 1.165 1.543 0.621 137.454 o
-17 -7 -5 2.463 1.955 0.642 128.636 o
-17 -7 -4 2.316 2.486 0.663 120.640 o
-17 -7 -3 2.866 2.137 0.670 118.140 o
-17 -7 -2 8.468 7.925 0.810 80.914 o
-17 -7 -1 7.313 7.220 0.796 83.778 o
-17 -6 -9 2.955 3.212 0.628 134.417 o
-17 -6 -8 1.219 1.236 0.600 147.212 o
-17 -6 -7 1.864 1.948 0.628 134.417 o
-17 -6 -6 16.462 17.658 0.978 55.550 o
-17 -6 -5 2.292 2.981 0.670 118.140 o
-17 -6 -4 5.942 5.020 0.740 96.901 o
-17 -6 -3 9.544 9.224 0.838 75.609 o
-17 -6 -2 2.938 2.639 0.691 111.088 o
-17 -6 -1 0.983 0.691 0.642 128.636 o
-17 -5 -10 3.903 3.819 0.628 134.417 o
-17 -5 -9 0.628 0.510 0.580 158.046 o
-17 -5 -8 1.277 1.194 0.628 134.417 o
-17 -5 -7 2.402 2.234 0.642 128.636 o
-17 -5 -6 0.278 0.559 0.607 143.847 o
-17 -5 -5 8.505 8.232 0.803 82.327 o
-17 -5 -4 1.352 1.033 0.642 128.636 o
-17 -5 -3 0.634 0.789 0.649 125.885 o
-17 -5 -2 1.441 1.403 0.670 118.140 o
-17 -5 -1 9.265 8.525 0.803 82.327 o
-17 -4 -10 0.479 0.747 0.566 165.947 o
-17 -4 -9 4.501 5.041 0.691 111.088 o
-17 -4 -8 6.164 6.989 0.747 95.098 o
-17 -4 -7 6.064 5.704 0.726 100.664 o
-17 -4 -6 0.792 0.733 0.628 134.417 o
-17 -4 -5 7.451 7.646 0.803 82.327 o
-17 -4 -4 2.995 2.995 0.691 111.088 o
-17 -4 -3 2.735 2.262 0.656 123.221 o
-17 -4 -2 14.823 14.104 0.922 62.487 o
-17 -4 -1 3.305 3.840 0.691 111.088 o
-17 -3 -11 5.390 5.104 0.684 113.367 o
-17 -3 -10 24.390 24.878 1.082 45.319 o
-17 -3 -9 3.342 2.988 0.663 120.640 o
-17 -3 -8 19.026 19.487 1.019 51.078 o
-17 -3 -7 2.700 2.702 0.677 115.717 o
-17 -3 -6 3.283 3.170 0.684 113.367 o
-17 -3 -5 1.255 0.740 0.642 128.636 o
-17 -3 -4 6.697 5.921 0.740 96.901 o
-17 -3 -3 14.867 14.656 0.936 60.636 o
-17 -3 -2 1.373 1.152 0.642 128.636 o
-17 -3 -1 10.812 11.200 0.873 69.682 o
-17 -2 -11 0.712 0.894 0.559 170.121 o
-17 -2 -10 2.537 2.730 0.628 134.417 o
-17 -2 -9 12.145 12.065 0.852 73.151 o
-17 -2 -8 14.010 14.251 0.922 62.487 o
-17 -2 -7 0.721 0.621 0.621 137.454 o
-17 -2 -6 7.946 7.862 0.803 82.327 o
-17 -2 -5 15.297 15.396 0.984 54.765 o
-17 -2 -4 0.390 0.901 0.621 137.454 o
-17 -2 -3 15.454 15.277 0.964 57.172 o
-17 -2 -2 9.549 9.705 0.845 74.365 o
-17 -2 -1 26.488 27.524 1.201 36.803 o
-17 -1 -11 3.318 3.617 0.628 134.417 o
-17 -1 -10 14.865 15.375 0.901 65.427 o
-17 -1 -9 0.888 1.054 0.607 143.847 o
-17 -1 -8 8.666 8.127 0.796 83.778 o
-17 -1 -7 5.912 5.523 0.754 93.345 o
-17 -1 -6 50.495 49.553 1.648 19.549 o
-17 -1 -5 6.152 5.844 0.754 93.345 o
-17 -1 -4 91.203 90.511 2.353 9.587 o
-17 -1 -3 16.003 16.534 0.984 54.765 o
-17 -1 -2 18.670 18.440 1.026 50.385 o
-17 -1 -1 20.723 20.451 1.075 45.909 o
-16 -13 -2 3.613 3.344 0.621 137.454 o
-16 -13 -1 2.030 2.500 0.607 143.847 o
-16 -12 -5 2.570 2.611 0.628 134.417 o
-16 -12 -4 1.332 1.054 0.573 161.924 o
-16 -12 -3 0.431 0.656 0.573 161.924 o
-16 -12 -2 3.543 3.763 0.649 125.885 o
-16 -12 -1 2.523 2.814 0.635 131.479 o
-16 -11 -7 5.212 5.390 0.691 111.088 o
-16 -11 -6 3.226 2.842 0.635 131.479 o
-16 -11 -5 12.128 12.317 0.845 74.365 o
-16 -11 -4 4.013 3.854 0.670 118.140 o
-16 -11 -3 6.772 6.542 0.733 98.755 o
-16 -11 -2 3.970 4.140 0.684 113.367 o
-16 -11 -1 5.320 5.244 0.698 108.878 o
-16 -10 -8 1.442 1.257 0.580 158.046 o
-16 -10 -7 4.009 3.617 0.656 123.221 o
-16 -10 -6 0.088 0.161 0.587 154.305 o
-16 -10 -5 7.682 7.883 0.782 86.797 o
-16 -10 -4 15.734 15.584 0.943 59.741 o
-16 -10 -3 0.367 -0.237 0.593 150.696 o
-16 -10 -2 4.424 4.580 0.705 106.732 o
-16 -10 -1 1.850 2.011 0.656 123.221 o
-16 -9 -9 12.226 12.924 0.831 76.886 o
-16 -9 -8 9.278 8.560 0.768 89.981 o
-16 -9 -7 0.475 0.887 0.607 143.847 o
-16 -9 -6 7.828 7.597 0.768 89.981 o
-16 -9 -5 9.534 9.573 0.824 78.194 o
-16 -9 -4 9.503 8.595 0.817 79.537 o
-16 -9 -3 1.891 2.269 0.656 123.221 o
-16 -9 -2 24.007 23.837 1.145 40.481 o
-16 -9 -1 23.144 21.456 1.089 44.739 o
-16 -8 -10 4.315 4.985 0.656 123.221 o
-16 -8 -9 0.166 0.377 0.573 161.924 o
-16 -8 -8 3.174 3.044 0.656 123.221 o
-16 -8 -7 17.840 18.629 0.998 53.243 o
-16 -8 -6 2.664 2.884 0.677 115.717 o
-16 -8 -5 26.909 28.055 1.222 35.552 o
-16 -8 -4 6.856 6.466 0.775 88.368 o
-16 -8 -3 29.230 29.737 1.278 32.511 o
-16 -8 -2 4.722 5.013 0.754 93.345 o
-16 -8 -1 1.116 1.739 0.649 125.885 o
-16 -7 -11 2.452 2.039 0.621 137.454 o
-16 -7 -10 2.697 2.416 0.621 137.454 o
-16 -7 -9 6.083 5.991 0.726 100.664 o
-16 -7 -8 7.195 6.368 0.754 93.345 o
-16 -7 -7 3.154 2.807 0.684 113.367 o
-16 -7 -6 13.995 13.839 0.922 62.487 o
-16 -7 -5 18.333 18.119 1.040 49.042 o
-16 -7 -4 6.898 6.151 0.761 91.640 o
-16 -7 -3 3.963 3.966 0.712 104.650 o
-16 -7 -2 32.104 31.392 1.278 32.511 o
-16 -7 -1 2.264 2.297 0.670 118.140 o
-16 -6 -11 1.382 0.740 0.580 158.046 o
-16 -6 -10 8.067 8.351 0.761 91.640 o
-16 -6 -9 3.850 3.435 0.663 120.640 o
-16 -6 -8 14.588 14.865 0.943 59.741 o
-16 -6 -7 12.664 12.358 0.901 65.427 o
-16 -6 -6 4.412 5.369 0.733 98.755 o
-16 -6 -5 6.540 6.179 0.747 95.098 o
-16 -6 -4 1.665 1.962 0.642 128.636 o
-16 -6 -3 20.606 20.667 1.061 47.125 o
-16 -6 -2 32.884 31.259 1.278 32.511 o
-16 -6 -1 5.498 6.061 0.747 95.098 o
-16 -5 -12 16.474 16.150 0.915 63.445 o
-16 -5 -11 0.929 0.859 0.587 154.305 o
-16 -5 -10 8.717 9.538 0.796 83.778 o
-16 -5 -9 2.482 2.367 0.649 125.885 o
-16 -5 -8 34.517 34.108 1.341 29.535 o
-16 -5 -7 5.723 5.663 0.754 93.345 o
-16 -5 -6 3.281 3.156 0.663 120.640 o
-16 -5 -5 1.948 1.431 0.628 134.417 o
-16 -5 -4 0.572 1.473 0.614 140.596 o
-16 -5 -3 0.642 0.936 0.621 137.454 o
-16 -5 -2 0.842 1.375 0.635 131.479 o
-16 -5 -1 3.532 3.526 0.684 113.367 o
-16 -4 -12 1.442 1.962 0.587 154.305 o
-16 -4 -11 0.164 0.216 0.580 158.046 o
-16 -4 -10 0.219 0.538 0.587 154.305 o
-16 -4 -9 5.876 6.445 0.747 95.098 o
-16 -4 -8 0.286 0.112 0.621 137.454 o
-16 -4 -7 15.951 15.200 0.943 59.741 o
-16 -4 -6 3.759 3.966 0.677 115.717 o
-16 -4 -5 11.976 11.737 0.873 69.682 o
-16 -4 -4 26.406 26.274 1.180 38.121 o
-16 -4 -3 30.048 30.282 1.257 33.604 o
-16 -4 -2 3.106 2.856 0.677 115.717 o
-16 -4 -1 4.646 4.727 0.712 104.650 o
-16 -3 -12 5.455 4.629 0.663 120.640 o
-16 -3 -11 4.109 3.715 0.670 118.140 o
-16 -3 -10 22.885 21.715 1.068 46.511 o
-16 -3 -9 16.771 16.639 0.978 55.550 o
-16 -3 -8 29.419 29.465 1.264 33.234 o
-16 -3 -7 8.873 10.047 0.817 79.537 o
-16 -3 -6 1.173 0.412 0.607 143.847 o
-16 -3 -5 10.789 11.563 0.866 70.810 o
-16 -3 -4 2.225 2.046 0.642 128.636 o
-16 -3 -3 0.770 0.517 0.614 140.596 o
-16 -3 -2 13.000 12.826 0.901 65.427 o
-16 -3 -1 34.242 33.752 1.327 30.160 o
-16 -2 -13 3.915 3.037 0.635 131.479 o
-16 -2 -12 6.356 7.066 0.712 104.650 o
-16 -2 -11 5.779 5.816 0.726 100.664 o
-16 -2 -10 4.785 5.153 0.726 100.664 o
-16 -2 -9 3.258 3.044 0.691 111.088 o
-16 -2 -8 2.463 2.451 0.677 115.717 o
-16 -2 -7 9.309 8.274 0.789 85.267 o
-16 -2 -6 9.279 10.040 0.824 78.194 o
-16 -2 -5 11.606 12.345 0.887 67.504 o
-16 -2 -4 0.686 0.356 0.614 140.596 o
-16 -2 -3 7.729 7.939 0.782 86.797 o
-16 -2 -2 5.057 4.992 0.726 100.664 o
-16 -2 -1 9.342 9.349 0.824 78.194 o
-16 -1 -13 0.360 1.033 0.573 161.924 o
-16 -1 -12 9.161 8.777 0.761 91.640 o
-16 -1 -11 9.615 10.012 0.796 83.778 o
-16 -1 -10 5.334 5.313 0.719 102.628 o
-16 -1 -9 2.122 1.438 0.635 131.479 o
-16 -1 -8 1.009 0.356 0.587 154.305 o
-16 -1 -7 3.295 3.631 0.663 120.640 o
-16 -1 -6 10.808 10.962 0.852 73.151 o
-16 -1 -5 2.554 2.933 0.663 120.640 o
-16 -1 -4 3.129 3.358 0.677 115.717 o
-16 -1 -3 5.919 5.760 0.740 96.901 o
-16 -1 -2 15.924 15.773 0.957 58.009 o
-16 -1 -1 3.413 3.177 0.677 115.717 o
-15 -14 -3 0.737 0.782 0.587 154.305 o
-15 -14 -2 0.086 -0.307 0.545 178.957 o
-15 -14 -1 1.070 1.801 0.580 158.046 o
-15 -13 -6 5.650 4.915 0.684 113.367 o
-15 -13 -5 1.992 1.697 0.600 147.212 o
-15 -13 -4 4.411 3.889 0.656 123.221 o
-15 -13 -3 0.005 -0.391 0.566 165.947 o
-15 -13 -2 3.690 4.280 0.663 120.640 o
-15 -13 -1 0.709 1.501 0.600 147.212 o
-15 -12 -8 0.791 0.915 0.587 154.305 o
-15 -12 -7 2.391 2.178 0.607 143.847 o
-15 -12 -6 6.044 5.739 0.705 106.732 o
-15 -12 -5 0.556 0.342 0.587 154.305 o
-15 -12 -4 8.874 9.328 0.796 83.778 o
-15 -12 -3 3.338 3.798 0.670 118.140 o
-15 -12 -2 6.116 6.403 0.733 98.755 o
-15 -12 -1 0.398 0.182 0.587 154.305 o
-15 -11 -9 9.477 10.061 0.775 88.368 o
-15 -11 -8 4.517 4.706 0.684 113.367 o
-15 -11 -7 9.139 9.189 0.789 85.267 o
-15 -11 -6 2.457 2.863 0.642 128.636 o
-15 -11 -5 6.704 6.459 0.747 95.098 o
-15 -11 -4 1.467 1.613 0.642 128.636 o
-15 -11 -3 22.623 22.567 1.117 42.530 o
-15 -11 -2 5.482 5.181 0.740 96.901 o
-15 -11 -1 23.945 23.900 1.145 40.481 o
-15 -10 -10 9.595 10.187 0.768 89.981 o
-15 -10 -9 2.860 2.814 0.635 131.479 o
-15 -10 -8 0.810 1.005 0.607 143.847 o
-15 -10 -7 10.210 10.746 0.831 76.886 o
-15 -10 -6 4.304 4.441 0.698 108.878 o
-15 -10 -5 5.579 5.362 0.740 96.901 o
-15 -10 -4 11.530 11.507 0.894 66.454 o
-15 -10 -3 25.388 24.319 1.166 39.040 o
-15 -10 -2 21.435 21.247 1.110 43.067 o
-15 -10 -1 13.980 13.553 0.915 63.445 o
-15 -9 -11 1.646 1.403 0.600 147.212 o
-15 -9 -10 6.138 5.781 0.705 106.732 o
-15 -9 -9 3.135 3.547 0.677 115.717 o
-15 -9 -8 7.611 7.157 0.768 89.981 o
-15 -9 -7 16.025 16.674 0.984 54.765 o
-15 -9 -6 27.353 27.775 1.229 35.149 o
-15 -9 -5 13.166 13.573 0.943 59.741 o
-15 -9 -4 49.124 47.933 1.585 21.129 o
-15 -9 -3 12.991 12.777 0.894 66.454 o
-15 -9 -2 8.186 7.625 0.782 86.797 o
-15 -9 -1 5.762 5.788 0.747 95.098 o
-15 -8 -12 7.267 6.787 0.712 104.650 o
-15 -8 -11 1.347 0.614 0.580 158.046 o
-15 -8 -10 20.575 21.526 1.047 48.390 o
-15 -8 -9 15.204 14.774 0.936 60.636 o
-15 -8 -8 0.881 0.098 0.621 137.454 o
-15 -8 -7 23.474 23.265 1.138 40.979 o
-15 -8 -6 0.485 0.433 0.600 147.212 o
-15 -8 -5 3.541 3.966 0.705 106.732 o
-15 -8 -4 8.708 8.407 0.810 80.914 o
-15 -8 -3 52.181 52.576 1.676 18.902 o
-15 -8 -2 9.027 8.476 0.817 79.537 o
-15 -8 -1 41.471 40.085 1.452 25.166 o
-15 -7 -12 0.082 0.293 0.545 178.957 o
-15 -7 -11 3.691 3.275 0.656 123.221 o
-15 -7 -10 7.764 7.932 0.768 89.981 o
-15 -7 -9 2.230 1.725 0.649 125.885 o
-15 -7 -8 11.650 11.472 0.887 67.504 o
-15 -7 -7 8.387 8.176 0.789 85.267 o
-15 -7 -6 47.073 46.627 1.564 21.699 o
-15 -7 -5 7.414 6.556 0.761 91.640 o
-15 -7 -4 49.523 46.446 1.571 21.507 o
-15 -7 -3 8.696 8.490 0.824 78.194 o
-15 -7 -2 54.465 52.325 1.676 18.902 o
-15 -7 -1 3.546 4.441 0.705 106.732 o
-15 -6 -13 1.903 1.976 0.607 143.847 o
-15 -6 -12 1.645 1.438 0.600 147.212 o
-15 -6 -11 9.429 9.244 0.782 86.797 o
-15 -6 -10 2.245 1.892 0.635 131.479 o
-15 -6 -9 13.172 12.910 0.915 63.445 o
-15 -6 -8 3.813 3.973 0.677 115.717 o
-15 -6 -7 12.376 12.659 0.887 67.504 o
-15 -6 -6 0.156 0.251 0.587 154.305 o
-15 -6 -5 3.909 4.406 0.691 111.088 o
-15 -6 -4 25.601 26.679 1.187 37.674 o
-15 -6 -3 44.434 43.813 1.522 22.910 o
-15 -6 -2 2.229 1.662 0.656 123.221 o
-15 -6 -1 62.709 59.894 1.815 16.106 o
-15 -5 -13 7.788 7.771 0.719 102.628 o
-15 -5 -12 8.427 8.428 0.761 91.640 o
-15 -5 -11 4.888 4.867 0.705 106.732 o
-15 -5 -10 9.382 9.524 0.824 78.194 o
-15 -5 -9 23.873 22.420 1.131 41.487 o
-15 -5 -8 7.045 6.486 0.754 93.345 o
-15 -5 -7 1.933 2.004 0.635 131.479 o
-15 -5 -6 4.877 4.504 0.705 106.732 o
-15 -5 -5 3.264 3.058 0.677 115.717 o
-15 -5 -4 21.211 19.941 1.054 47.751 o
-15 -5 -3 20.872 19.669 1.040 49.042 o
-15 -5 -2 12.140 11.807 0.880 68.580 o
-15 -5 -1 15.985 16.918 0.984 54.765 o
-15 -4 -13 0.252 -0.007 0.559 170.121 o
-15 -4 -12 3.734 3.435 0.656 123.221 o
-15 -4 -11 12.350 12.338 0.873 69.682 o
-15 -4 -10 0.944 0.859 0.621 137.454 o
-15 -4 -9 6.439 6.738 0.740 96.901 o
-15 -4 -8 11.736 11.311 0.859 71.966 o
-15 -4 -7 22.862 22.720 1.103 43.614 o
-15 -4 -6 1.903 1.494 0.621 137.454 o
-15 -4 -5 4.918 3.652 0.691 111.088 o
-15 -4 -4 11.465 11.262 0.859 71.966 o
-15 -4 -3 9.703 9.105 0.810 80.914 o
-15 -4 -2 10.508 9.908 0.831 76.886 o
-15 -4 -1 26.801 25.101 1.145 40.481 o
-15 -3 -14 2.794 2.981 0.628 134.417 o
-15 -3 -13 1.062 1.047 0.580 158.046 o
-15 -3 -12 2.300 2.297 0.628 134.417 o
-15 -3 -11 6.680 7.408 0.775 88.368 o
-15 -3 -10 8.915 9.244 0.838 75.609 o
-15 -3 -9 0.271 0.510 0.593 150.696 o
-15 -3 -8 0.579 0.600 0.593 150.696 o
-15 -3 -7 3.619 4.343 0.691 111.088 o
-15 -3 -6 1.980 2.290 0.635 131.479 o
-15 -3 -5 23.649 23.509 1.110 43.067 o
-15 -3 -4 14.469 14.097 0.915 63.445 o
-15 -3 -3 16.745 17.030 0.964 57.172 o
-15 -3 -2 5.690 5.062 0.705 106.732 o
-15 -3 -1 5.505 5.006 0.712 104.650 o
-15 -2 -14 8.458 8.735 0.726 100.664 o
-15 -2 -13 3.600 2.451 0.635 131.479 o
-15 -2 -12 3.587 3.854 0.670 118.140 o
-15 -2 -11 3.167 3.973 0.691 111.088 o
-15 -2 -10 15.881 15.165 0.971 56.352 o
-15 -2 -9 1.586 1.047 0.607 143.847 o
-15 -2 -8 10.556 10.794 0.831 76.886 o
-15 -2 -7 7.368 7.757 0.775 88.368 o
-15 -2 -6 7.880 8.064 0.775 88.368 o
-15 -2 -5 0.630 1.194 0.600 147.212 o
-15 -2 -4 19.774 20.290 1.040 49.042 o
-15 -2 -3 19.517 18.608 1.012 51.785 o
-15 -2 -2 6.418 6.382 0.733 98.755 o
-15 -2 -1 1.125 1.634 0.607 143.847 o
-15 -1 -14 3.421 3.268 0.614 140.596 o
-15 -1 -13 5.556 5.181 0.691 111.088 o
-15 -1 -12 3.751 3.973 0.670 118.140 o
-15 -1 -11 14.761 14.544 0.943 59.741 o
-15 -1 -10 2.519 2.779 0.642 128.636 o
-15 -1 -9 4.902 5.251 0.698 108.878 o
-15 -1 -8 14.563 14.055 0.915 63.445 o
-15 -1 -7 0.047 0.733 0.587 154.305 o
-15 -1 -6 5.929 6.228 0.733 98.755 o
-15 -1 -5 0.883 0.684 0.600 147.212 o
-15 -1 -4 2.425 2.206 0.635 131.479 o
-15 -1 -3 10.565 10.746 0.817 79.537 o
-15 -1 -2 42.552 39.317 1.410 26.683 o
-15 -1 -1 5.881 4.846 0.698 108.878 o
-14 -15 -4 5.766 5.809 0.691 111.088 o
-14 -15 -3 2.470 1.871 0.580 158.046 o
-14 -15 -2 1.134 0.768 0.566 165.947 o
-14 -15 -1 0.633 0.489 0.566 165.947 o
-14 -14 -6 5.334 7.401 0.726 100.664 o
-14 -14 -5 0.206 -0.140 0.566 165.947 o
-14 -14 -4 2.562 2.311 0.628 134.417 o
-14 -14 -3 1.954 2.772 0.628 134.417 o
-14 -14 -2 3.188 2.549 0.642 128.636 o
-14 -14 -1 17.844 16.799 0.964 57.172 o
-14 -13 -8 3.661 3.142 0.607 143.847 o
-14 -13 -7 4.758 4.839 0.663 120.640 o
-14 -13 -6 4.243 3.596 0.670 118.140 o
-14 -13 -5 15.200 14.279 0.915 63.445 o
-14 -13 -4 18.454 19.047 1.005 52.507 o
-14 -13 -3 3.478 3.575 0.677 115.717 o
-14 -13 -2 3.014 2.660 0.656 123.221 o
-14 -13 -1 2.549 1.948 0.663 120.640 o
-14 -12 -9 6.126 6.123 0.691 111.088 o
-14 -12 -8 1.782 1.306 0.614 140.596 o
-14 -12 -7 1.998 2.004 0.635 131.479 o
-14 -12 -6 0.501 -0.230 0.587 154.305 o
-14 -12 -5 1.236 1.075 0.635 131.479 o
-14 -12 -4 4.482 4.922 0.726 100.664 o
-14 -12 -3 2.647 3.079 0.691 111.088 o
-14 -12 -2 12.380 13.050 0.922 62.487 o
-14 -12 -1 0.014 0.272 0.614 140.596 o
-14 -11 -11 1.758 1.117 0.593 150.696 o
-14 -11 -10 4.016 3.519 0.642 128.636 o
-14 -11 -9 1.650 1.627 0.614 140.596 o
-14 -11 -8 6.249 6.284 0.740 96.901 o
-14 -11 -7 2.286 2.339 0.656 123.221 o
-14 -11 -6 1.458 0.880 0.635 131.479 o
-14 -11 -5 3.472 3.889 0.705 106.732 o
-14 -11 -4 6.895 6.521 0.775 88.368 o
-14 -11 -3 2.272 2.123 0.635 131.479 o
-14 -11 -2 5.580 5.516 0.733 98.755 o
-14 -11 -1 10.239 10.054 0.838 75.609 o
-14 -10 -11 3.366 3.589 0.642 128.636 o
-14 -10 -10 3.408 3.617 0.663 120.640 o
-14 -10 -9 4.906 4.895 0.712 104.650 o
-14 -10 -8 1.793 1.424 0.656 123.221 o
-14 -10 -7 10.347 10.418 0.852 73.151 o
-14 -10 -6 2.073 2.367 0.649 125.885 o
-14 -10 -5 8.816 8.442 0.803 82.327 o
-14 -10 -4 2.554 1.836 0.656 123.221 o
-14 -10 -3 14.384 14.286 0.922 62.487 o
-14 -10 -2 7.802 7.932 0.796 83.778 o
-14 -10 -1 1.804 1.145 0.628 134.417 o
-14 -9 -12 6.502 7.045 0.705 106.732 o
-14 -9 -11 0.606 0.433 0.593 150.696 o
-14 -9 -10 0.075 0.328 0.593 150.696 o
-14 -9 -9 6.199 4.015 0.705 106.732 o
-14 -9 -8 18.626 19.208 1.061 47.125 o
-14 -9 -7 0.250 0.503 0.600 147.212 o
-14 -9 -6 0.708 0.587 0.621 137.454 o
-14 -9 -5 0.525 1.012 0.621 137.454 o
-14 -9 -4 1.929 2.255 0.642 128.636 o
-14 -9 -3 1.275 1.355 0.628 134.417 o
-14 -9 -2 0.171 0.307 0.593 150.696 o
-14 -9 -1 4.942 6.605 0.740 96.901 o
-14 -8 -13 0.253 0.014 0.538 183.636 o
-14 -8 -12 4.701 4.203 0.677 115.717 o
-14 -8 -11 4.672 4.469 0.684 113.367 o
-14 -8 -10 0.917 0.705 0.607 143.847 o
-14 -8 -9 11.077 10.850 0.880 68.580 o
-14 -8 -8 2.794 2.688 0.656 123.221 o
-14 -8 -7 2.076 2.388 0.663 120.640 o
-14 -8 -6 16.990 16.736 0.991 53.996 o
-14 -8 -5 19.210 19.746 1.047 48.390 o
-14 -8 -4 3.385 3.344 0.677 115.717 o
-14 -8 -3 3.545 3.142 0.677 115.717 o
-14 -8 -2 2.206 1.676 0.642 128.636 o
-14 -8 -1 2.996 2.814 0.656 123.221 o
-14 -7 -13 1.279 1.292 0.587 154.305 o
-14 -7 -12 1.703 2.339 0.614 140.596 o
-14 -7 -11 23.194 23.286 1.110 43.067 o
-14 -7 -10 5.959 5.697 0.754 93.345 o
-14 -7 -9 8.944 8.846 0.803 82.327 o
-14 -7 -8 7.754 7.904 0.782 86.797 o
-14 -7 -7 11.759 10.781 0.859 71.966 o
-14 -7 -6 16.360 16.331 0.964 57.172 o
-14 -7 -5 2.127 2.451 0.649 125.885 o
-14 -7 -4 6.414 6.144 0.740 96.901 o
-14 -7 -3 3.900 3.777 0.677 115.717 o
-14 -7 -2 10.103 10.250 0.824 78.194 o
-14 -7 -1 25.962 26.197 1.159 39.511 o
-14 -6 -14 0.179 -0.035 0.538 183.636 o
-14 -6 -13 1.925 2.521 0.621 137.454 o
-14 -6 -12 0.057 0.147 0.580 158.046 o
-14 -6 -11 2.515 2.800 0.670 118.140 o
-14 -6 -10 4.964 4.643 0.698 108.878 o
-14 -6 -9 4.559 4.224 0.705 106.732 o
-14 -6 -8 7.242 6.528 0.761 91.640 o
-14 -6 -7 9.218 9.594 0.817 79.537 o
-14 -6 -6 19.382 20.458 1.054 47.751 o
-14 -6 -5 13.643 14.251 0.922 62.487 o
-14 -6 -4 9.716 8.826 0.796 83.778 o
-14 -6 -3 16.811 17.085 0.978 55.550 o
-14 -6 -2 8.439 8.539 0.775 88.368 o
-14 -6 -1 1.457 1.222 0.614 140.596 o
-14 -5 -14 0.840 0.524 0.566 165.947 o
-14 -5 -13 1.634 2.192 0.628 134.417 o
-14 -5 -12 2.629 2.472 0.656 123.221 o
-14 -5 -11 30.138 32.523 1.320 30.480 o
-14 -5 -10 27.515 28.257 1.208 36.379 o
-14 -5 -9 9.514 10.110 0.831 76.886 o
-14 -5 -8 0.566 0.216 0.587 154.305 o
-14 -5 -7 5.507 5.642 0.719 102.628 o
-14 -5 -6 1.429 1.138 0.607 143.847 o
-14 -5 -5 4.900 4.783 0.691 111.088 o
-14 -5 -4 1.961 2.018 0.621 137.454 o
-14 -5 -3 2.213 2.318 0.628 134.417 o
-14 -5 -2 15.249 15.501 0.915 63.445 o
-14 -5 -1 63.951 62.749 1.815 16.106 o
-14 -4 -15 1.765 1.068 0.587 154.305 o
-14 -4 -14 1.486 2.164 0.614 140.596 o
-14 -4 -13 1.321 0.908 0.593 150.696 o
-14 -4 -12 4.621 4.853 0.719 102.628 o
-14 -4 -11 3.742 4.078 0.691 111.088 o
-14 -4 -10 1.328 2.074 0.642 128.636 o
-14 -4 -9 31.923 32.300 1.299 31.471 o
-14 -4 -8 4.949 4.776 0.698 108.878 o
-14 -4 -7 10.963 11.325 0.852 73.151 o
-14 -4 -6 50.368 50.963 1.641 19.715 o
-14 -4 -5 25.914 24.885 1.131 41.487 o
-14 -4 -4 46.248 45.810 1.522 22.910 o
-14 -4 -3 6.553 5.956 0.705 106.732 o
-14 -4 -2 12.536 12.568 0.845 74.365 o
-14 -4 -1 19.940 19.711 0.978 55.550 o
-14 -3 -15 1.307 1.410 0.580 158.046 o
-14 -3 -14 12.173 11.905 0.831 76.886 o
-14 -3 -13 2.140 2.004 0.635 131.479 o
-14 -3 -12 17.533 18.845 1.033 49.707 o
-14 -3 -11 1.941 1.892 0.635 131.479 o
-14 -3 -10 21.410 20.870 1.061 47.125 o
-14 -3 -9 2.713 3.135 0.670 118.140 o
-14 -3 -8 2.618 2.974 0.663 120.640 o
-14 -3 -7 26.399 26.155 1.166 39.040 o
-14 -3 -6 9.757 10.327 0.810 80.914 o
-14 -3 -5 4.264 3.449 0.656 123.221 o
-14 -3 -4 11.320 11.165 0.824 78.194 o
-14 -3 -3 11.241 11.430 0.817 79.537 o
-14 -3 -2 4.330 4.469 0.635 131.479 o
-14 -3 -1 58.679 58.525 1.669 19.061 o
-14 -2 -15 23.131 22.685 1.012 51.785 o
-14 -2 -14 1.611 1.194 0.614 140.596 o
-14 -2 -13 4.680 4.657 0.691 111.088 o
-14 -2 -12 31.815 31.769 1.306 31.136 o
-14 -2 -11 18.831 20.269 1.033 49.707 o
-14 -2 -10 5.177 5.411 0.719 102.628 o
-14 -2 -9 33.871 34.436 1.334 29.845 o
-14 -2 -8 2.199 2.060 0.642 128.636 o
-14 -2 -7 56.837 55.893 1.739 17.561 o
-14 -2 -6 20.675 20.458 1.040 49.042 o
-14 -2 -5 12.973 12.463 0.845 74.365 o
-14 -2 -4 28.995 29.011 1.173 38.576 o
-14 -2 -3 7.074 7.485 0.691 111.088 o
-14 -2 -2 32.558 33.319 1.208 36.379 o
-14 -2 -1 28.850 28.697 1.124 42.004 o
-14 -1 -15 3.201 3.030 0.614 140.596 o
-14 -1 -14 27.048 27.133 1.152 39.992 o
-14 -1 -13 30.875 31.294 1.278 32.511 o
-14 -1 -12 18.035 19.187 1.054 47.751 o
-14 -1 -11 8.672 8.658 0.775 88.368 o
-14 -1 -10 9.144 9.957 0.831 76.886 o
-14 -1 -9 41.294 41.160 1.473 24.455 o
-14 -1 -8 28.643 29.123 1.236 34.753 o
-14 -1 -7 17.250 17.030 0.978 55.550 o
-14 -1 -6 21.174 21.694 1.061 47.125 o
-14 -1 -5 44.690 45.873 1.508 23.336 o
-14 -1 -4 55.861 56.088 1.662 19.221 o
-14 -1 -3 2.252 2.430 0.587 154.305 o
-14 -1 -2 81.403 81.015 2.067 12.427 o
-14 -1 -1 9.184 9.161 0.733 98.755 o
-13 -16 -4 1.824 2.388 0.607 143.847 o
-13 -16 -3 5.774 5.600 0.663 120.640 o
-13 -16 -2 0.132 -0.384 0.531 188.500 o
-13 -16 -1 4.149 4.280 0.796 83.778 o
-13 -15 -7 0.104 0.314 0.538 183.636 o
-13 -15 -6 12.619 12.568 0.817 79.537 o
-13 -15 -5 10.861 10.836 0.803 82.327 o
-13 -15 -4 10.616 11.039 0.824 78.194 o
-13 -15 -3 0.157 0.845 0.587 154.305 o
-13 -15 -2 3.152 2.786 0.649 125.885 o
-13 -15 -1 1.469 1.096 0.607 143.847 o
-13 -14 -8 1.861 1.913 0.593 150.696 o
-13 -14 -7 7.422 8.239 0.747 95.098 o
-13 -14 -6 0.333 0.538 0.587 154.305 o
-13 -14 -5 1.555 1.913 0.614 140.596 o
-13 -14 -4 3.432 3.191 0.670 118.140 o
-13 -14 -3 6.650 6.647 0.754 93.345 o
-13 -14 -2 2.820 3.030 0.684 113.367 o
-13 -14 -1 46.320 46.550 1.571 21.507 o
-13 -13 -10 3.749 4.022 0.656 123.221 o
-13 -13 -9 0.061 0.845 0.559 170.121 o
-13 -13 -8 6.871 6.919 0.747 95.098 o
-13 -13 -7 8.701 9.663 0.817 79.537 o
-13 -13 -6 18.920 18.824 1.033 49.707 o
-13 -13 -5 2.183 1.906 0.663 120.640 o
-13 -13 -4 13.437 12.854 0.922 62.487 o
-13 -13 -3 5.841 5.258 0.768 89.981 o
-13 -13 -2 32.351 32.614 1.334 29.845 o
-13 -13 -1 10.753 11.940 0.908 64.425 o
-13 -12 -11 12.867 12.170 0.803 82.327 o
-13 -12 -10 0.642 -0.049 0.580 158.046 o
-13 -12 -9 1.578 1.515 0.621 137.454 o
-13 -12 -8 8.182 9.182 0.810 80.914 o
-13 -12 -7 11.790 11.451 0.880 68.580 o
-13 -12 -6 7.758 7.946 0.817 79.537 o
-13 -12 -5 0.817 0.698 0.642 128.636 o
-13 -12 -4 7.860 8.784 0.796 83.778 o
-13 -12 -3 5.933 6.172 0.747 95.098 o
-13 -12 -2 16.228 16.010 0.971 56.352 o
-13 -12 -1 27.137 26.323 1.180 38.121 o
-13 -11 -12 5.892 5.823 0.677 115.717 o
-13 -11 -11 1.487 1.648 0.600 147.212 o
-13 -11 -10 8.361 8.930 0.789 85.267 o
-13 -11 -9 6.329 6.123 0.754 93.345 o
-13 -11 -8 18.224 17.930 1.033 49.707 o
-13 -11 -7 11.376 11.646 0.908 64.425 o
-13 -11 -6 3.553 3.554 0.691 111.088 o
-13 -11 -5 19.212 19.829 1.040 49.042 o
-13 -11 -4 0.990 0.614 0.614 140.596 o
-13 -11 -3 12.502 12.624 0.894 66.454 o
-13 -11 -2 1.104 0.712 0.621 137.454 o
-13 -11 -1 0.172 0.447 0.600 147.212 o
-13 -10 -13 8.171 8.330 0.747 95.098 o
-13 -10 -12 4.208 4.015 0.656 123.221 o
-13 -10 -11 2.622 2.374 0.642 128.636 o
-13 -10 -10 1.010 1.124 0.628 134.417 o
-13 -10 -9 6.067 6.549 0.782 86.797 o
-13 -10 -8 1.146 1.452 0.635 131.479 o
-13 -10 -7 5.743 5.551 0.740 96.901 o
-13 -10 -6 2.084 2.158 0.656 123.221 o
-13 -10 -5 4.906 4.462 0.719 102.628 o
-13 -10 -4 12.257 12.358 0.901 65.427 o
-13 -10 -3 14.008 13.734 0.929 61.551 o
-13 -10 -2 16.053 16.303 0.971 56.352 o
-13 -10 -1 3.603 3.589 0.684 113.367 o
-13 -9 -13 12.056 13.224 0.845 74.365 o
-13 -9 -12 5.438 5.167 0.712 104.650 o
-13 -9 -11 2.384 2.318 0.663 120.640 o
-13 -9 -10 3.512 3.680 0.712 104.650 o
-13 -9 -9 0.872 1.138 0.628 134.417 o
-13 -9 -8 8.204 8.127 0.803 82.327 o
-13 -9 -7 7.444 7.324 0.789 85.267 o
-13 -9 -6 22.066 21.882 1.096 44.171 o
-13 -9 -5 1.776 1.550 0.649 125.885 o
-13 -9 -4 1.172 1.815 0.635 131.479 o
-13 -9 -3 1.404 1.920 0.635 131.479 o
-13 -9 -2 7.129 6.843 0.761 91.640 o
-13 -9 -1 4.010 3.791 0.677 115.717 o
-13 -8 -14 3.346 3.037 0.614 140.596 o
-13 -8 -13 7.448 7.611 0.740 96.901 o
-13 -8 -12 1.215 1.515 0.628 134.417 o
-13 -8 -11 2.086 1.787 0.649 125.885 o
-13 -8 -10 8.523 9.182 0.796 83.778 o
-13 -8 -9 6.985 7.157 0.775 88.368 o
-13 -8 -8 2.663 2.339 0.670 118.140 o
-13 -8 -7 23.805 24.159 1.145 40.481 o
-13 -8 -6 0.613 0.761 0.614 140.596 o
-13 -8 -5 3.966 4.203 0.698 108.878 o
-13 -8 -4 4.005 3.708 0.684 113.367 o
-13 -8 -3 8.514 9.084 0.789 85.267 o
-13 -8 -2 0.641 1.019 0.593 150.696 o
-13 -8 -1 0.496 0.880 0.580 158.046 o
-13 -7 -15 3.339 3.540 0.635 131.479 o
-13 -7 -14 6.751 6.647 0.712 104.650 o
-13 -7 -13 5.504 5.362 0.712 104.650 o
-13 -7 -12 0.495 0.649 0.621 137.454 o
-13 -7 -11 4.541 4.427 0.740 96.901 o
-13 -7 -10 6.414 7.115 0.775 88.368 o
-13 -7 -9 5.278 5.306 0.740 96.901 o
-13 -7 -8 7.037 7.687 0.782 86.797 o
-13 -7 -7 0.105 -0.587 0.573 161.924 o
-13 -7 -6 6.720 6.877 0.768 89.981 o
-13 -7 -5 3.456 4.057 0.684 113.367 o
-13 -7 -4 13.158 13.462 0.894 66.454 o
-13 -7 -3 2.437 2.814 0.614 140.596 o
-13 -7 -2 4.710 4.434 0.656 123.221 o
-13 -7 -1 18.495 18.601 0.964 57.172 o
-13 -6 -15 6.744 6.975 0.698 108.878 o
-13 -6 -14 21.224 21.791 1.047 48.390 o
-13 -6 -13 4.168 3.477 0.684 113.367 o
-13 -6 -12 1.144 1.348 0.649 125.885 o
-13 -6 -11 13.510 13.992 0.908 64.425 o
-13 -6 -10 2.153 2.262 0.656 123.221 o
-13 -6 -9 13.596 13.776 0.929 61.551 o
-13 -6 -8 4.312 4.378 0.705 106.732 o
-13 -6 -7 14.066 14.167 0.915 63.445 o
-13 -6 -6 0.443 0.461 0.587 154.305 o
-13 -6 -5 1.130 1.236 0.600 147.212 o
-13 -6 -4 53.553 53.491 1.641 19.715 o
-13 -6 -3 0.145 0.077 0.524 193.560 o
-13 -6 -2 13.375 13.252 0.810 80.914 o
-13 -6 -1 20.328 20.409 0.964 57.172 o
-13 -5 -15 2.845 2.737 0.614 140.596 o
-13 -5 -14 18.722 19.145 0.998 53.243 o
-13 -5 -13 0.335 0.880 0.614 140.596 o
-13 -5 -12 3.015 2.528 0.684 113.367 o
-13 -5 -11 3.576 3.317 0.670 118.140 o
-13 -5 -10 2.363 1.836 0.649 125.885 o
-13 -5 -9 40.792 41.007 1.466 24.689 o
-13 -5 -8 22.585 22.783 1.103 43.614 o
-13 -5 -7 14.795 14.572 0.922 62.487 o
-13 -5 -6 25.221 26.267 1.138 40.979 o
-13 -5 -5 56.675 57.087 1.704 18.288 o
-13 -5 -4 25.687 26.316 1.075 45.909 o
-13 -5 -3 22.749 22.385 0.998 53.243 o
-13 -5 -2 3.610 3.589 0.593 150.696 o
-13 -5 -1 44.066 44.721 1.403 26.949 o
-13 -4 -16 0.636 0.705 0.566 165.947 o
-13 -4 -15 1.278 1.327 0.580 158.046 o
-13 -4 -14 5.555 6.130 0.726 100.664 o
-13 -4 -13 1.222 1.669 0.635 131.479 o
-13 -4 -12 3.514 3.966 0.684 113.367 o
-13 -4 -11 12.423 13.546 0.908 64.425 o
-13 -4 -10 3.188 2.849 0.670 118.140 o
-13 -4 -9 16.949 18.042 1.005 52.507 o
-13 -4 -8 30.372 29.835 1.236 34.753 o
-13 -4 -7 0.978 1.613 0.607 143.847 o
-13 -4 -6 45.132 45.755 1.494 23.774 o
-13 -4 -5 4.272 3.812 0.614 140.596 o
-13 -4 -4 100.825 101.235 2.409 9.147 o
-13 -4 -3 35.893 35.826 1.236 34.753 o
-13 -4 -2 50.707 49.951 1.494 23.774 o
-13 -4 -1 3.411 3.554 0.593 150.696 o
-13 -3 -16 2.869 3.128 0.600 147.212 o
-13 -3 -15 6.767 7.038 0.726 100.664 o
-13 -3 -14 3.684 3.631 0.684 113.367 o
-13 -3 -13 5.451 5.649 0.747 95.098 o
-13 -3 -12 13.028 12.980 0.901 65.427 o
-13 -3 -11 9.679 9.978 0.831 76.886 o
-13 -3 -10 5.169 5.202 0.719 102.628 o
-13 -3 -9 39.284 39.729 1.431 25.908 o
-13 -3 -8 28.755 28.466 1.208 36.379 o
-13 -3 -7 20.566 20.542 1.019 51.078 o
-13 -3 -6 16.494 17.016 0.894 66.454 o
-13 -3 -5 39.528 39.931 1.327 30.160 o
-13 -3 -4 5.583 5.670 0.628 134.417 o
-13 -3 -3 59.592 59.468 1.655 19.384 o
-13 -3 -2 108.968 108.762 2.507 8.448 o
-13 -3 -1 110.984 109.642 2.514 8.401 o
-13 -2 -16 2.097 2.472 0.587 154.305 o
-13 -2 -15 2.145 1.299 0.614 140.596 o
-13 -2 -14 3.436 3.540 0.684 113.367 o
-13 -2 -13 23.483 23.691 1.159 39.511 o
-13 -2 -12 4.666 4.888 0.719 102.628 o
-13 -2 -11 3.218 3.903 0.677 115.717 o
-13 -2 -10 37.255 35.651 1.362 28.633 o
-13 -2 -9 2.208 2.262 0.649 125.885 o
-13 -2 -8 6.945 7.094 0.747 95.098 o
-13 -2 -7 42.226 42.752 1.438 25.657 o
-13 -2 -6 56.195 56.598 1.634 19.884 o
-13 -2 -5 21.921 21.680 0.971 56.352 o
-13 -2 -4 27.867 27.377 1.068 46.511 o
-13 -2 -3 55.673 54.824 1.564 21.699 o
-13 -2 -2 29.920 30.205 1.110 43.067 o
-13 -2 -1 53.963 52.639 1.515 23.122 o
-13 -1 -16 2.783 2.688 0.600 147.212 o
-13 -1 -15 15.984 16.576 0.950 58.865 o
-13 -1 -14 1.841 2.018 0.649 125.885 o
-13 -1 -13 8.250 8.581 0.831 76.886 o
-13 -1 -12 5.717 5.760 0.740 96.901 o
-13 -1 -11 3.889 3.805 0.684 113.367 o
-13 -1 -10 0.244 0.098 0.593 150.696 o
-13 -1 -9 39.253 38.598 1.410 26.683 o
-13 -1 -8 27.517 28.606 1.201 36.803 o
-13 -1 -7 51.380 51.829 1.606 20.582 o
-13 -1 -6 17.789 17.819 0.901 65.427 o
-13 -1 -5 20.377 20.625 0.943 59.741 o
-13 -1 -4 16.470 15.752 0.838 75.609 o
-13 -1 -3 11.798 12.128 0.754 93.345 o
-13 -1 -2 6.359 6.396 0.628 134.417 o
-13 -1 -1 28.567 28.439 1.061 47.125 o
-12 -17 -3 3.645 2.667 0.628 134.417 o
-12 -17 -2 6.080 5.460 0.656 123.221 o
-12 -17 -1 0.173 0.209 0.538 183.636 o
-12 -16 -6 0.372 -0.049 0.538 183.636 o
-12 -16 -5 4.680 5.027 0.663 120.640 o
-12 -16 -4 1.984 2.388 0.614 140.596 o
-12 -16 -3 7.955 7.904 0.754 93.345 o
-12 -16 -2 2.576 2.332 0.628 134.417 o
-12 -16 -1 4.844 5.125 0.691 111.088 o
-12 -15 -8 6.651 6.570 0.691 111.088 o
-12 -15 -7 8.121 7.827 0.740 96.901 o
-12 -15 -6 3.842 3.910 0.670 118.140 o
-12 -15 -5 2.566 2.604 0.635 131.479 o
-12 -15 -4 5.398 5.739 0.719 102.628 o
-12 -15 -3 4.064 3.854 0.691 111.088 o
-12 -15 -2 4.899 4.971 0.719 102.628 o
-12 -15 -1 7.307 8.197 0.796 83.778 o
-12 -14 -10 0.980 1.243 0.573 161.924 o
-12 -14 -9 3.058 2.549 0.614 140.596 o
-12 -14 -8 1.359 0.887 0.600 147.212 o
-12 -14 -7 3.978 3.477 0.677 115.717 o
-12 -14 -6 0.315 0.356 0.593 150.696 o
-12 -14 -5 0.022 -0.363 0.600 147.212 o
-12 -14 -4 4.155 3.694 0.705 106.732 o
-12 -14 -3 2.903 2.437 0.677 115.717 o
-12 -14 -2 0.556 0.642 0.628 134.417 o
-12 -14 -1 11.737 12.016 0.915 63.445 o
-12 -13 -11 0.412 0.244 0.545 178.957 o
-12 -13 -10 0.540 0.496 0.580 158.046 o
-12 -13 -9 0.406 0.677 0.600 147.212 o
-12 -13 -8 0.164 0.042 0.600 147.212 o
-12 -13 -7 2.302 2.653 0.663 120.640 o
-12 -13 -6 0.741 1.208 0.635 131.479 o
-12 -13 -5 6.415 6.207 0.747 95.098 o
-12 -13 -4 7.202 7.003 0.768 89.981 o
-12 -13 -3 13.723 13.657 0.915 63.445 o
-12 -13 -2 0.323 0.740 0.621 137.454 o
-12 -13 -1 6.656 6.500 0.768 89.981 o
-12 -12 -12 1.250 0.761 0.573 161.924 o
-12 -12 -11 2.192 1.829 0.614 140.596 o
-12 -12 -10 11.545 10.878 0.852 73.151 o
-12 -12 -9 21.612 22.099 1.103 43.614 o
-12 -12 -8 19.474 19.075 1.068 46.511 o
-12 -12 -7 3.725 3.694 0.684 113.367 o
-12 -12 -6 7.262 6.940 0.768 89.981 o
-12 -12 -5 1.813 1.725 0.642 128.636 o
-12 -12 -4 1.432 0.901 0.614 140.596 o
-12 -12 -3 19.079 19.145 1.040 49.042 o
-12 -12 -2 18.881 18.070 1.026 50.385 o
-12 -12 -1 11.291 11.067 0.873 69.682 o
-12 -11 -13 1.058 1.061 0.566 165.947 o
-12 -11 -12 5.022 4.231 0.670 118.140 o
-12 -11 -11 7.187 6.864 0.768 89.981 o
-12 -11 -10 20.178 20.898 1.082 45.319 o
-12 -11 -9 5.386 4.950 0.761 91.640 o
-12 -11 -8 4.431 4.545 0.719 102.628 o
-12 -11 -7 16.807 17.393 0.998 53.243 o
-12 -11 -6 1.429 0.978 0.621 137.454 o
-12 -11 -5 23.680 22.853 1.110 43.067 o
-12 -11 -4 0.257 0.209 0.607 143.847 o
-12 -11 -3 32.846 32.761 1.313 30.805 o
-12 -11 -2 28.042 28.446 1.229 35.149 o
-12 -11 -1 1.935 1.920 0.635 131.479 o
-12 -10 -14 5.904 6.075 0.691 111.088 o
-12 -10 -13 5.276 5.439 0.691 111.088 o
-12 -10 -12 4.371 4.245 0.691 111.088 o
-12 -10 -11 0.666 0.328 0.635 131.479 o
-12 -10 -10 6.871 6.829 0.803 82.327 o
-12 -10 -9 12.262 13.413 0.915 63.445 o
-12 -10 -8 2.581 2.053 0.663 120.640 o
-12 -10 -7 22.832 23.411 1.131 41.487 o
-12 -10 -6 0.350 0.740 0.614 140.596 o
-12 -10 -5 35.262 36.210 1.369 28.342 o
-12 -10 -4 57.833 58.804 1.794 16.484 o
-12 -10 -3 11.496 11.821 0.873 69.682 o
-12 -10 -2 29.165 28.816 1.215 35.962 o
-12 -10 -1 0.732 0.517 0.587 154.305 o
-12 -9 -14 15.702 15.724 0.901 65.427 o
-12 -9 -13 9.246 9.517 0.810 80.914 o
-12 -9 -12 16.381 17.162 1.005 52.507 o
-12 -9 -11 40.988 40.965 1.501 23.554 o
-12 -9 -10 49.793 50.084 1.641 19.715 o
-12 -9 -9 43.877 43.408 1.515 23.122 o
-12 -9 -8 5.420 5.300 0.733 98.755 o
-12 -9 -7 24.697 25.255 1.159 39.511 o
-12 -9 -6 2.112 2.004 0.649 125.885 o
-12 -9 -5 2.198 2.060 0.649 125.885 o
-12 -9 -4 30.160 30.380 1.243 34.364 o
-12 -9 -3 5.323 5.034 0.670 118.140 o
-12 -9 -2 13.880 14.146 0.866 70.810 o
-12 -9 -1 2.235 1.585 0.580 158.046 o
-12 -8 -15 4.547 4.783 0.656 123.221 o
-12 -8 -14 19.427 18.908 0.984 54.765 o
-12 -8 -13 2.750 2.751 0.670 118.140 o
-12 -8 -12 24.398 24.117 1.152 39.992 o
-12 -8 -11 36.904 37.725 1.396 27.219 o
-12 -8 -10 8.167 8.267 0.817 79.537 o
-12 -8 -9 5.805 5.900 0.754 93.345 o
-12 -8 -8 27.618 28.159 1.215 35.962 o
-12 -8 -7 1.988 3.156 0.663 120.640 o
-12 -8 -6 34.133 34.450 1.327 30.160 o
-12 -8 -5 6.732 7.436 0.733 98.755 o
-12 -8 -4 34.658 35.889 1.306 31.136 o
-12 -8 -3 34.880 35.498 1.243 34.364 o
-12 -8 -2 2.630 2.695 0.580 158.046 o
-12 -8 -1 25.073 25.499 1.047 48.390 o
-12 -7 -15 1.681 1.683 0.600 147.212 o
-12 -7 -14 19.424 20.577 1.040 49.042 o
-12 -7 -13 15.888 15.584 0.971 56.352 o
-12 -7 -12 2.306 2.514 0.649 125.885 o
-12 -7 -11 34.722 34.897 1.348 29.230 o
-12 -7 -10 3.930 3.980 0.705 106.732 o
-12 -7 -9 45.248 46.879 1.578 21.317 o
-12 -7 -8 2.725 2.304 0.642 128.636 o
-12 -7 -7 28.884 29.353 1.222 35.552 o
-12 -7 -6 30.299 31.204 1.222 35.552 o
-12 -7 -5 21.651 22.329 1.005 52.507 o
-12 -7 -4 107.288 107.966 2.528 8.308 o
-12 -7 -3 40.126 40.169 1.320 30.480 o
-12 -7 -2 6.896 6.668 0.649 125.885 o
-12 -7 -1 10.876 12.079 0.761 91.640 o
-12 -6 -16 17.679 17.623 0.908 64.425 o
-12 -6 -15 0.933 1.131 0.587 154.305 o
-12 -6 -14 4.406 4.008 0.698 108.878 o
-12 -6 -13 0.022 0.265 0.607 143.847 o
-12 -6 -12 9.333 10.306 0.838 75.609 o
-12 -6 -11 5.770 5.216 0.726 100.664 o
-12 -6 -10 40.335 41.886 1.480 24.225 o
-12 -6 -9 50.866 50.084 1.634 19.884 o
-12 -6 -8 0.907 0.859 0.600 147.212 o
-12 -6 -7 10.120 10.592 0.789 85.267 o
-12 -6 -6 58.712 60.480 1.711 18.139 o
-12 -6 -5 3.691 3.931 0.614 140.596 o
-12 -6 -4 71.839 74.556 1.927 14.293 o
-12 -6 -3 14.394 14.509 0.810 80.914 o
-12 -6 -2 60.763 60.438 1.655 19.384 o
-12 -6 -1 90.422 89.610 2.158 11.403 o
-12 -5 -16 1.369 0.559 0.552 174.455 o
-12 -5 -15 4.795 4.692 0.691 111.088 o
-12 -5 -14 6.315 6.165 0.754 93.345 o
-12 -5 -13 1.599 2.032 0.628 134.417 o
-12 -5 -12 7.666 7.296 0.782 86.797 o
-12 -5 -11 14.319 14.907 0.943 59.741 o
-12 -5 -10 32.170 33.864 1.327 30.160 o
-12 -5 -9 4.741 5.795 0.726 100.664 o
-12 -5 -8 1.938 2.123 0.600 147.212 o
-12 -5 -7 49.504 50.307 1.529 22.701 o
-12 -5 -6 20.870 20.681 0.957 58.009 o
-12 -5 -5 24.244 24.417 1.012 51.785 o
-12 -5 -4 50.162 49.937 1.473 24.455 o
-12 -5 -3 43.615 43.297 1.341 29.535 o
-12 -5 -2 9.506 9.992 0.698 108.878 o
-12 -5 -1 24.412 25.422 0.998 53.243 o
-12 -4 -16 1.739 2.374 0.607 143.847 o
-12 -4 -15 0.515 1.362 0.600 147.212 o
-12 -4 -14 0.798 1.054 0.628 134.417 o
-12 -4 -13 13.822 14.209 0.922 62.487 o
-12 -4 -12 12.560 12.554 0.894 66.454 o
-12 -4 -11 2.426 1.369 0.642 128.636 o
-12 -4 -10 9.489 10.047 0.817 79.537 o
-12 -4 -9 6.508 6.361 0.719 102.628 o
-12 -4 -8 3.765 4.140 0.642 128.636 o
-12 -4 -7 1.092 1.201 0.524 193.560 o
-12 -4 -6 48.179 47.842 1.452 25.166 o
-12 -4 -5 8.506 8.749 0.677 115.717 o
-12 -4 -4 9.275 9.203 0.677 115.717 o
-12 -4 -3 20.812 21.079 0.908 64.425 o
-12 -4 -2 27.773 27.531 1.026 50.385 o
-12 -4 -1 2.663 2.144 0.517 198.827 o
-12 -3 -17 11.902 11.479 0.810 80.914 o
-12 -3 -16 2.032 2.500 0.607 143.847 o
-12 -3 -15 7.064 7.248 0.754 93.345 o
-12 -3 -14 2.811 2.053 0.663 120.640 o
-12 -3 -13 0.695 0.866 0.607 143.847 o
-12 -3 -12 6.553 6.836 0.768 89.981 o
-12 -3 -11 22.760 22.734 1.103 43.614 o
-12 -3 -10 5.328 5.530 0.712 104.650 o
-12 -3 -9 3.655 3.240 0.621 137.454 o
-12 -3 -8 4.111 4.329 0.607 143.847 o
-12 -3 -7 21.102 20.681 0.950 58.865 o
-12 -3 -6 31.637 31.092 1.131 41.487 o
-12 -3 -5 0.792 0.991 0.489 222.199 o
-12 -3 -4 8.889 9.244 0.670 118.140 o
-12 -3 -3 9.970 10.711 0.691 111.088 o
-12 -3 -2 27.037 26.700 0.998 53.243 o
-12 -3 -1 31.914 31.476 1.082 45.319 o
-12 -2 -17 1.134 1.543 0.559 170.121 o
-12 -2 -16 0.303 0.482 0.573 161.924 o
-12 -2 -15 0.019 0.342 0.587 154.305 o
-12 -2 -14 6.807 6.843 0.782 86.797 o
-12 -2 -13 3.461 3.289 0.670 118.140 o
-12 -2 -12 8.015 7.234 0.775 88.368 o
-12 -2 -11 15.995 15.752 0.957 58.009 o
-12 -2 -10 4.053 4.064 0.670 118.140 o
-12 -2 -9 9.233 9.628 0.768 89.981 o
-12 -2 -8 12.547 12.317 0.789 85.267 o
-12 -2 -7 1.463 1.278 0.524 193.560 o
-12 -2 -6 17.341 17.414 0.852 73.151 o
-12 -2 -5 44.895 45.308 1.362 28.633 o
-12 -2 -4 12.658 12.917 0.740 96.901 o
-12 -2 -3 8.880 9.272 0.649 125.885 o
-12 -2 -2 17.387 17.414 0.810 80.914 o
-12 -2 -1 12.336 12.142 0.698 108.878 o
-12 -1 -17 0.859 0.775 0.552 174.455 o
-12 -1 -16 0.584 1.145 0.593 150.696 o
-12 -1 -15 9.842 10.390 0.838 75.609 o
-12 -1 -14 1.163 1.061 0.600 147.212 o
-12 -1 -13 4.830 5.034 0.712 104.650 o
-12 -1 -12 7.953 8.057 0.782 86.797 o
-12 -1 -11 27.142 27.280 1.187 37.674 o
-12 -1 -10 12.280 12.757 0.873 69.682 o
-12 -1 -9 38.852 38.451 1.362 28.633 o
-12 -1 -8 8.121 8.588 0.691 111.088 o
-12 -1 -7 12.287 12.275 0.761 91.640 o
-12 -1 -6 3.516 4.050 0.566 165.947 o
-12 -1 -5 33.240 34.101 1.152 39.992 o
-12 -1 -4 14.159 14.181 0.761 91.640 o
-12 -1 -3 0.337 0.342 0.454 257.699 o
-12 -1 -2 1.511 1.871 0.475 235.462 o
-12 -1 -1 19.508 19.089 0.838 75.609 o
-11 -18 -2 2.597 1.599 0.593 150.696 o
-11 -18 -1 1.483 0.796 0.580 158.046 o
-11 -17 -6 1.359 1.417 0.587 154.305 o
-11 -17 -5 1.440 1.362 0.566 165.947 o
-11 -17 -4 2.553 2.472 0.607 143.847 o
-11 -17 -3 1.466 2.144 0.600 147.212 o
-11 -17 -2 8.569 7.925 0.747 95.098 o
-11 -17 -1 2.450 2.227 0.614 140.596 o
-11 -16 -8 2.419 2.569 0.593 150.696 o
-11 -16 -7 1.314 1.145 0.580 158.046 o
-11 -16 -6 1.027 1.117 0.580 158.046 o
-11 -16 -5 2.607 1.173 0.614 140.596 o
-11 -16 -4 0.516 0.538 0.593 150.696 o
-11 -16 -3 0.041 0.000 0.587 154.305 o
-11 -16 -2 3.103 3.296 0.663 120.640 o
-11 -16 -1 11.111 10.306 0.845 74.365 o
-11 -15 -10 1.818 1.606 0.593 150.696 o
-11 -15 -9 2.668 2.227 0.607 143.847 o
-11 -15 -8 5.138 5.565 0.705 106.732 o
-11 -15 -7 0.293 0.105 0.587 154.305 o
-11 -15 -6 4.763 4.497 0.705 106.732 o
-11 -15 -5 14.928 15.438 0.957 58.009 o
-11 -15 -4 7.136 6.961 0.775 88.368 o
-11 -15 -3 1.003 1.313 0.635 131.479 o
-11 -15 -2 13.108 12.449 0.915 63.445 o
-11 -15 -1 3.834 3.847 0.719 102.628 o
-11 -14 -11 0.255 0.656 0.538 183.636 o
-11 -14 -10 1.629 1.892 0.600 147.212 o
-11 -14 -9 3.029 3.645 0.656 123.221 o
-11 -14 -8 16.973 16.722 0.978 55.550 o
-11 -14 -7 1.592 1.955 0.656 123.221 o
-11 -14 -6 11.734 11.200 0.887 67.504 o
-11 -14 -5 7.021 6.891 0.768 89.981 o
-11 -14 -4 18.801 17.791 1.005 52.507 o
-11 -14 -3 24.668 24.403 1.145 40.481 o
-11 -14 -2 7.013 7.541 0.775 88.368 o
-11 -14 -1 7.262 7.855 0.782 86.797 o
-11 -13 -12 11.650 12.128 0.810 80.914 o
-11 -13 -11 8.354 8.798 0.775 88.368 o
-11 -13 -10 0.632 0.314 0.593 150.696 o
-11 -13 -9 11.112 10.383 0.859 71.966 o
-11 -13 -8 6.710 7.953 0.810 80.914 o
-11 -13 -7 3.027 2.500 0.663 120.640 o
-11 -13 -6 7.198 7.827 0.782 86.797 o
-11 -13 -5 26.817 26.630 1.187 37.674 o
-11 -13 -4 9.796 9.663 0.838 75.609 o
-11 -13 -3 17.477 18.433 1.019 51.078 o
-11 -13 -2 3.248 3.610 0.684 113.367 o
-11 -13 -1 44.126 44.498 1.529 22.701 o
-11 -12 -13 8.306 8.064 0.719 102.628 o
-11 -12 -12 4.901 5.062 0.684 113.367 o
-11 -12 -11 6.223 6.877 0.768 89.981 o
-11 -12 -10 8.032 8.393 0.817 79.537 o
-11 -12 -9 8.077 7.988 0.831 76.886 o
-11 -12 -8 0.966 0.677 0.621 137.454 o
-11 -12 -7 0.381 1.047 0.607 143.847 o
-11 -12 -6 23.180 23.740 1.131 41.487 o
-11 -12 -5 24.131 25.010 1.159 39.511 o
-11 -12 -4 11.508 11.472 0.873 69.682 o
-11 -12 -3 19.655 20.039 1.047 48.390 o
-11 -12 -2 11.574 12.023 0.873 69.682 o
-11 -12 -1 0.928 0.607 0.600 147.212 o
-11 -11 -14 2.291 2.905 0.587 154.305 o
-11 -11 -13 3.126 1.997 0.621 137.454 o
-11 -11 -12 8.514 9.014 0.810 80.914 o
-11 -11 -11 13.264 13.566 0.929 61.551 o
-11 -11 -10 10.929 11.884 0.866 70.810 o
-11 -11 -9 16.466 16.653 0.984 54.765 o
-11 -11 -8 10.311 11.430 0.866 70.810 o
-11 -11 -7 7.987 7.834 0.789 85.267 o
-11 -11 -6 21.301 21.303 1.082 45.319 o
-11 -11 -5 1.347 2.562 0.635 131.479 o
-11 -11 -4 2.366 2.409 0.642 128.636 o
-11 -11 -3 3.825 4.071 0.677 115.717 o
-11 -11 -2 3.557 3.100 0.649 125.885 o
-11 -11 -1 2.396 2.562 0.635 131.479 o
-11 -10 -15 0.856 1.375 0.580 158.046 o
-11 -10 -14 0.522 0.545 0.559 170.121 o
-11 -10 -13 0.669 0.454 0.593 150.696 o
-11 -10 -12 9.289 9.063 0.824 78.194 o
-11 -10 -11 1.023 0.936 0.614 140.596 o
-11 -10 -10 2.719 3.484 0.670 118.140 o
-11 -10 -9 0.925 1.466 0.621 137.454 o
-11 -10 -8 1.823 2.304 0.656 123.221 o
-11 -10 -7 0.656 1.369 0.607 143.847 o
-11 -10 -6 36.901 37.369 1.382 27.772 o
-11 -10 -5 8.412 9.475 0.803 82.327 o
-11 -10 -4 0.658 0.817 0.559 170.121 o
-11 -10 -3 2.118 2.388 0.600 147.212 o
-11 -10 -2 26.662 27.189 1.110 43.067 o
-11 -10 -1 6.167 5.621 0.649 125.885 o
-11 -9 -15 9.960 9.761 0.768 89.981 o
-11 -9 -14 0.845 1.089 0.600 147.212 o
-11 -9 -13 5.190 5.146 0.733 98.755 o
-11 -9 -12 5.657 5.411 0.754 93.345 o
-11 -9 -11 18.465 18.119 1.012 51.785 o
-11 -9 -10 0.970 1.278 0.628 134.417 o
-11 -9 -9 1.489 1.885 0.642 128.636 o
-11 -9 -8 7.594 7.974 0.789 85.267 o
-11 -9 -7 9.245 8.951 0.789 85.267 o
-11 -9 -6 12.341 12.233 0.838 75.609 o
-11 -9 -5 1.025 1.138 0.573 161.924 o
-11 -9 -4 9.925 10.592 0.740 96.901 o
-11 -9 -3 1.424 2.123 0.545 178.957 o
-11 -9 -2 2.562 3.240 0.559 170.121 o
-11 -9 -1 3.078 2.953 0.552 174.455 o
-11 -8 -16 1.807 2.123 0.580 158.046 o
-11 -8 -15 0.236 0.412 0.566 165.947 o
-11 -8 -14 1.136 0.719 0.607 143.847 o
-11 -8 -13 2.470 2.730 0.670 118.140 o
-11 -8 -12 12.994 13.629 0.908 64.425 o
-11 -8 -11 1.991 2.353 0.656 123.221 o
-11 -8 -10 0.407 -0.126 0.593 150.696 o
-11 -8 -9 23.749 24.284 1.131 41.487 o
-11 -8 -8 1.964 2.011 0.628 134.417 o
-11 -8 -7 19.592 19.222 0.978 55.550 o
-11 -8 -6 11.569 11.213 0.775 88.368 o
-11 -8 -5 19.820 19.599 0.929 61.551 o
-11 -8 -4 8.246 8.714 0.691 111.088 o
-11 -8 -3 12.793 13.580 0.782 86.797 o
-11 -8 -2 2.991 3.184 0.545 178.957 o
-11 -8 -1 7.428 7.890 0.649 125.885 o
-11 -7 -16 0.275 0.552 0.559 170.121 o
-11 -7 -15 7.716 8.134 0.761 91.640 o
-11 -7 -14 9.611 10.690 0.852 73.151 o
-11 -7 -13 3.956 4.161 0.684 113.367 o
-11 -7 -12 10.409 11.172 0.866 70.810 o
-11 -7 -11 8.048 8.574 0.803 82.327 o
-11 -7 -10 3.827 4.545 0.691 111.088 o
-11 -7 -9 6.781 7.722 0.754 93.345 o
-11 -7 -8 3.872 4.315 0.649 125.885 o
-11 -7 -7 26.111 27.140 1.089 44.739 o
-11 -7 -6 19.319 19.969 0.936 60.636 o
-11 -7 -5 13.339 13.175 0.789 85.267 o
-11 -7 -4 12.553 12.435 0.754 93.345 o
-11 -7 -3 1.082 1.327 0.496 215.984 o
-11 -7 -2 2.489 2.535 0.517 198.827 o
-11 -7 -1 74.338 74.354 1.864 15.273 o
-11 -6 -17 0.610 0.154 0.545 178.957 o
-11 -6 -16 11.065 11.563 0.824 78.194 o
-11 -6 -15 0.666 0.824 0.600 147.212 o
-11 -6 -14 1.296 1.152 0.635 131.479 o
-11 -6 -13 6.570 6.493 0.747 95.098 o
-11 -6 -12 31.185 30.785 1.264 33.234 o
-11 -6 -11 7.293 7.911 0.775 88.368 o
-11 -6 -10 20.640 20.800 1.054 47.751 o
-11 -6 -9 5.065 5.432 0.684 113.367 o
-11 -6 -8 24.207 24.794 1.047 48.390 o
-11 -6 -7 3.500 3.749 0.587 154.305 o
-11 -6 -6 2.413 2.493 0.545 178.957 o
-11 -6 -5 12.706 12.072 0.740 96.901 o
-11 -6 -4 9.231 10.054 0.684 113.367 o
-11 -6 -3 74.750 76.239 1.885 14.935 o
-11 -6 -2 16.530 17.442 0.817 79.537 o
-11 -6 -1 28.693 28.906 1.033 49.707 o
-11 -5 -17 0.855 1.180 0.552 174.455 o
-11 -5 -16 7.199 7.841 0.747 95.098 o
-11 -5 -15 10.472 10.103 0.845 74.365 o
-11 -5 -14 1.589 2.088 0.628 134.417 o
-11 -5 -13 25.884 26.072 1.166 39.040 o
-11 -5 -12 1.727 2.213 0.649 125.885 o
-11 -5 -11 3.844 3.414 0.677 115.717 o
-11 -5 -10 1.891 1.375 0.607 143.847 o
-11 -5 -9 51.505 52.800 1.620 20.229 o
-11 -5 -8 128.616 132.390 2.940 6.143 o
-11 -5 -7 52.335 54.070 1.557 21.894 o
-11 -5 -6 49.440 50.314 1.466 24.689 o
-11 -5 -5 13.095 12.729 0.740 96.901 o
-11 -5 -4 24.900 25.555 0.978 55.550 o
-11 -5 -3 45.776 45.901 1.341 29.535 o
-11 -5 -2 90.716 90.664 2.102 12.017 o
-11 -5 -1 17.407 16.911 0.789 85.267 o
-11 -4 -17 10.860 10.885 0.789 85.267 o
-11 -4 -16 0.487 0.691 0.580 158.046 o
-11 -4 -15 6.905 7.506 0.775 88.368 o
-11 -4 -14 15.914 15.563 0.950 58.865 o
-11 -4 -13 20.817 20.758 1.061 47.125 o
-11 -4 -12 8.874 9.552 0.817 79.537 o
-11 -4 -11 87.408 89.875 2.339 9.702 o
-11 -4 -10 18.403 19.187 0.978 55.550 o
-11 -4 -9 1.361 0.991 0.538 183.636 o
-11 -4 -8 18.662 19.187 0.908 64.425 o
-11 -4 -7 0.820 1.334 0.503 210.026 o
-11 -4 -6 11.703 11.870 0.719 102.628 o
-11 -4 -5 7.337 7.694 0.621 137.454 o
-11 -4 -4 53.418 54.175 1.480 24.225 o
-11 -4 -3 87.688 88.060 2.053 12.596 o
-11 -4 -2 223.014 218.816 4.252 2.936 o
-11 -4 -1 101.970 100.013 2.234 10.633 o
-11 -3 -17 3.683 3.358 0.635 131.479 o
-11 -3 -16 0.740 0.293 0.593 150.696 o
-11 -3 -15 1.452 1.313 0.635 131.479 o
-11 -3 -14 0.766 0.789 0.600 147.212 o
-11 -3 -13 11.456 11.248 0.866 70.810 o
-11 -3 -12 2.824 3.086 0.663 120.640 o
-11 -3 -11 2.456 2.458 0.635 131.479 o
-11 -3 -10 0.985 1.082 0.552 174.455 o
-11 -3 -9 51.958 52.465 1.543 22.292 o
-11 -3 -8 25.075 24.654 1.012 51.785 o
-11 -3 -7 140.775 141.558 3.037 5.754 o
-11 -3 -6 54.427 54.231 1.508 23.336 o
-11 -3 -5 102.299 102.332 2.318 9.878 o
-11 -3 -4 19.239 19.683 0.838 75.609 o
-11 -3 -3 96.094 95.803 2.171 11.257 o
-11 -3 -2 105.507 104.321 2.304 9.998 o
-11 -3 -1 91.121 88.605 2.025 12.946 o
-11 -2 -18 0.556 0.314 0.559 170.121 o
-11 -2 -17 10.386 10.690 0.803 82.327 o
-11 -2 -16 2.764 2.870 0.656 123.221 o
-11 -2 -15 2.002 2.060 0.656 123.221 o
-11 -2 -14 5.040 5.537 0.733 98.755 o
-11 -2 -13 6.641 6.877 0.761 91.640 o
-11 -2 -12 33.546 34.779 1.341 29.535 o
-11 -2 -11 22.237 22.629 1.075 45.909 o
-11 -2 -10 3.393 3.526 0.593 150.696 o
-11 -2 -9 23.511 23.809 0.998 53.243 o
-11 -2 -8 50.715 50.691 1.480 24.225 o
-11 -2 -7 8.560 9.042 0.663 120.640 o
-11 -2 -6 33.701 34.555 1.138 40.979 o
-11 -2 -5 35.631 35.574 1.138 40.979 o
-11 -2 -4 177.704 178.152 3.575 4.153 o
-11 -2 -3 17.938 16.876 0.768 89.981 o
-11 -2 -2 134.885 134.575 2.800 6.771 o
-11 -2 -1 1.941 2.318 0.461 249.949 o
-11 -1 -18 0.281 0.014 0.538 183.636 o
-11 -1 -17 1.120 1.110 0.587 154.305 o
-11 -1 -16 31.848 31.811 1.278 32.511 o
-11 -1 -15 15.057 16.324 0.998 53.243 o
-11 -1 -14 8.249 7.883 0.789 85.267 o
-11 -1 -13 16.790 16.813 0.991 53.996 o
-11 -1 -12 22.715 22.134 1.082 45.319 o
-11 -1 -11 8.536 9.154 0.782 86.797 o
-11 -1 -10 13.736 14.013 0.817 79.537 o
-11 -1 -9 9.069 8.630 0.691 111.088 o
-11 -1 -8 19.115 19.250 0.887 67.504 o
-11 -1 -7 35.251 35.009 1.166 39.040 o
-11 -1 -6 9.802 10.061 0.663 120.640 o
-11 -1 -5 77.790 78.180 1.885 14.935 o
-11 -1 -4 13.771 14.516 0.719 102.628 o
-11 -1 -3 37.858 38.165 1.152 39.992 o
-11 -1 -2 15.215 15.487 0.719 102.628 o
-11 -1 -1 18.821 18.119 0.768 89.981 o
-10 -18 -5 2.147 2.409 0.614 140.596 o
-10 -18 -4 9.764 8.874 0.733 98.755 o
-10 -18 -3 1.666 1.445 0.580 158.046 o
-10 -18 -2 3.562 3.296 0.621 137.454 o
-10 -18 -1 3.840 3.275 0.621 137.454 o
-10 -17 -8 6.747 6.284 0.705 106.732 o
-10 -17 -7 13.398 13.301 0.831 76.886 o
-10 -17 -6 5.277 5.523 0.684 113.367 o
-10 -17 -5 2.581 3.051 0.635 131.479 o
-10 -17 -4 2.937 2.758 0.628 134.417 o
-10 -17 -3 1.973 1.997 0.621 137.454 o
-10 -17 -2 2.130 2.611 0.635 131.479 o
-10 -17 -1 7.475 7.890 0.768 89.981 o
-10 -16 -9 0.071 -0.265 0.531 188.500 o
-10 -16 -8 3.426 2.528 0.635 131.479 o
-10 -16 -7 0.609 0.510 0.587 154.305 o
-10 -16 -6 2.596 2.262 0.635 131.479 o
-10 -16 -5 7.297 7.569 0.775 88.368 o
-10 -16 -4 5.161 4.587 0.719 102.628 o
-10 -16 -3 24.094 23.677 1.138 40.979 o
-10 -16 -2 3.003 3.540 0.705 106.732 o
-10 -16 -1 16.933 16.283 0.991 53.996 o
-10 -15 -11 2.303 1.822 0.580 158.046 o
-10 -15 -10 3.545 3.400 0.635 131.479 o
-10 -15 -9 3.761 3.847 0.663 120.640 o
-10 -15 -8 11.035 11.730 0.859 71.966 o
-10 -15 -7 25.711 25.925 1.180 38.121 o
-10 -15 -6 3.163 3.079 0.684 113.367 o
-10 -15 -5 2.670 2.597 0.677 115.717 o
-10 -15 -4 2.262 2.870 0.649 125.885 o
-10 -15 -3 3.415 3.540 0.684 113.367 o
-10 -15 -2 3.370 3.484 0.670 118.140 o
-10 -15 -1 1.238 1.396 0.628 134.417 o
-10 -14 -12 0.705 0.587 0.545 178.957 o
-10 -14 -11 1.576 1.857 0.607 143.847 o
-10 -14 -10 22.847 22.287 1.075 45.909 o
-10 -14 -9 0.988 0.580 0.628 134.417 o
-10 -14 -8 5.826 5.732 0.754 93.345 o
-10 -14 -7 1.696 1.438 0.621 137.454 o
-10 -14 -6 26.213 26.079 1.166 39.040 o
-10 -14 -5 1.146 1.054 0.628 134.417 o
-10 -14 -4 6.066 6.242 0.733 98.755 o
-10 -14 -3 5.430 5.649 0.733 98.755 o
-10 -14 -2 6.046 6.452 0.747 95.098 o
-10 -14 -1 4.595 4.504 0.705 106.732 o
-10 -13 -13 1.825 2.046 0.580 158.046 o
-10 -13 -12 6.115 5.572 0.698 108.878 o
-10 -13 -11 4.076 4.350 0.684 113.367 o
-10 -13 -10 8.265 8.455 0.810 80.914 o
-10 -13 -9 14.521 14.802 0.964 57.172 o
-10 -13 -8 0.049 -0.140 0.587 154.305 o
-10 -13 -7 5.128 4.622 0.719 102.628 o
-10 -13 -6 3.826 3.261 0.684 113.367 o
-10 -13 -5 12.232 12.624 0.894 66.454 o
-10 -13 -4 4.032 3.882 0.691 111.088 o
-10 -13 -3 12.871 12.882 0.887 67.504 o
-10 -13 -2 3.984 4.120 0.677 115.717 o
-10 -13 -1 0.193 -0.189 0.573 161.924 o
-10 -12 -14 1.534 1.627 0.573 161.924 o
-10 -12 -13 1.107 0.573 0.587 154.305 o
-10 -12 -12 2.203 2.213 0.642 128.636 o
-10 -12 -11 1.826 1.962 0.656 123.221 o
-10 -12 -10 8.435 8.455 0.796 83.778 o
-10 -12 -9 4.254 4.720 0.712 104.650 o
-10 -12 -8 9.444 8.574 0.810 80.914 o
-10 -12 -7 14.351 13.462 0.908 64.425 o
-10 -12 -6 5.293 4.538 0.712 104.650 o
-10 -12 -5 5.768 6.109 0.733 98.755 o
-10 -12 -4 3.124 3.205 0.663 120.640 o
-10 -12 -3 10.420 10.843 0.824 78.194 o
-10 -12 -2 3.933 3.540 0.663 120.640 o
-10 -12 -1 2.280 2.018 0.621 137.454 o
-10 -11 -15 3.090 3.310 0.600 147.212 o
-10 -11 -14 1.168 1.327 0.593 150.696 o
-10 -11 -13 3.593 3.784 0.677 115.717 o
-10 -11 -12 7.853 8.546 0.803 82.327 o
-10 -11 -11 5.889 6.207 0.733 98.755 o
-10 -11 -10 31.860 32.516 1.292 31.812 o
-10 -11 -9 4.137 5.083 0.705 106.732 o
-10 -11 -8 8.400 7.862 0.782 86.797 o
-10 -11 -7 4.276 4.720 0.698 108.878 o
-10 -11 -6 10.451 11.395 0.845 74.365 o
-10 -11 -5 16.933 16.303 0.950 58.865 o
-10 -11 -4 10.909 10.431 0.796 83.778 o
-10 -11 -3 5.030 5.411 0.663 120.640 o
-10 -11 -2 13.254 13.755 0.810 80.914 o
-10 -11 -1 5.093 5.746 0.635 131.479 o
-10 -10 -15 2.530 2.493 0.614 140.596 o
-10 -10 -14 0.391 0.712 0.587 154.305 o
-10 -10 -13 5.933 6.075 0.747 95.098 o
-10 -10 -12 4.428 4.120 0.684 113.367 o
-10 -10 -11 1.568 1.557 0.635 131.479 o
-10 -10 -10 1.339 1.075 0.621 137.454 o
-10 -10 -9 0.067 -0.077 0.580 158.046 o
-10 -10 -8 12.667 13.259 0.894 66.454 o
-10 -10 -7 1.876 2.367 0.628 134.417 o
-10 -10 -6 5.010 5.642 0.677 115.717 o
-10 -10 -5 34.783 35.351 1.250 33.981 o
-10 -10 -4 21.806 22.532 0.984 54.765 o
-10 -10 -3 7.078 7.534 0.670 118.140 o
-10 -10 -2 82.870 83.647 2.081 12.260 o
-10 -10 -1 32.851 33.445 1.180 38.121 o
-10 -9 -16 2.288 2.109 0.580 158.046 o
-10 -9 -15 8.823 8.253 0.768 89.981 o
-10 -9 -14 0.113 -0.126 0.587 154.305 o
-10 -9 -13 0.715 0.936 0.621 137.454 o
-10 -9 -12 1.496 2.262 0.642 128.636 o
-10 -9 -11 5.658 5.663 0.726 100.664 o
-10 -9 -10 6.242 6.514 0.747 95.098 o
-10 -9 -9 9.658 9.468 0.810 80.914 o
-10 -9 -8 10.037 9.740 0.803 82.327 o
-10 -9 -7 15.489 15.130 0.887 67.504 o
-10 -9 -6 23.280 23.621 1.012 51.785 o
-10 -9 -5 1.543 1.843 0.538 183.636 o
-10 -9 -4 20.297 20.577 0.922 62.487 o
-10 -9 -3 7.370 7.785 0.649 125.885 o
-10 -9 -2 7.253 6.940 0.628 134.417 o
-10 -9 -1 5.629 5.320 0.587 154.305 o
-10 -8 -17 1.141 1.145 0.566 165.947 o
-10 -8 -16 1.371 1.815 0.593 150.696 o
-10 -8 -15 4.606 4.392 0.691 111.088 o
-10 -8 -14 5.314 5.537 0.740 96.901 o
-10 -8 -13 1.177 1.599 0.628 134.417 o
-10 -8 -12 0.429 0.265 0.587 154.305 o
-10 -8 -11 10.031 10.278 0.831 76.886 o
-10 -8 -10 2.281 2.653 0.635 131.479 o
-10 -8 -9 31.895 31.671 1.264 33.234 o
-10 -8 -8 24.035 24.172 1.040 49.042 o
-10 -8 -7 3.415 3.247 0.580 158.046 o
-10 -8 -6 0.788 0.880 0.503 210.026 o
-10 -8 -5 104.475 106.242 2.444 8.888 o
-10 -8 -4 5.599 5.858 0.600 147.212 o
-10 -8 -3 7.398 7.932 0.628 134.417 o
-10 -8 -2 22.477 23.293 0.936 60.636 o
-10 -8 -1 21.294 21.854 0.901 65.427 o
-10 -7 -17 4.582 4.692 0.635 131.479 o
-10 -7 -16 0.700 0.936 0.587 154.305 o
-10 -7 -15 16.894 17.463 0.991 53.996 o
-10 -7 -14 1.966 2.171 0.642 128.636 o
-10 -7 -13 20.124 20.151 1.054 47.751 o
-10 -7 -12 4.231 4.036 0.684 113.367 o
-10 -7 -11 5.087 4.943 0.705 106.732 o
-10 -7 -10 9.320 9.356 0.796 83.778 o
-10 -7 -9 2.636 3.051 0.607 143.847 o
-10 -7 -8 25.017 25.408 1.040 49.042 o
-10 -7 -7 4.487 4.182 0.580 158.046 o
-10 -7 -6 1.719 1.173 0.503 210.026 o
-10 -7 -5 1.849 2.137 0.503 210.026 o
-10 -7 -4 2.242 2.025 0.496 215.984 o
-10 -7 -3 160.077 162.728 3.337 4.765 o
-10 -7 -2 0.747 0.817 0.440 274.320 o
-10 -7 -1 36.569 36.119 1.138 40.979 o
-10 -6 -17 0.883 0.831 0.559 170.121 o
-10 -6 -16 8.791 8.414 0.782 86.797 o
-10 -6 -15 3.905 3.833 0.698 108.878 o
-10 -6 -14 2.161 2.898 0.649 125.885 o
-10 -6 -13 1.233 1.362 0.621 137.454 o
-10 -6 -12 5.020 5.013 0.712 104.650 o
-10 -6 -11 1.676 1.480 0.607 143.847 o
-10 -6 -10 7.472 7.317 0.719 102.628 o
-10 -6 -9 11.336 10.641 0.740 96.901 o
-10 -6 -8 59.897 59.698 1.655 19.384 o
-10 -6 -7 11.637 11.528 0.726 100.664 o
-10 -6 -6 9.424 9.517 0.663 120.640 o
-10 -6 -5 1.779 2.039 0.489 222.199 o
-10 -6 -4 1.472 1.341 0.468 242.543 o
-10 -6 -3 7.122 7.289 0.587 154.305 o
-10 -6 -2 3.551 3.554 0.489 222.199 o
-10 -6 -1 31.080 30.226 1.005 52.507 o
-10 -5 -18 1.481 2.025 0.587 154.305 o
-10 -5 -17 0.800 0.991 0.573 161.924 o
-10 -5 -16 1.803 2.109 0.635 131.479 o
-10 -5 -15 1.643 1.515 0.649 125.885 o
-10 -5 -14 5.896 5.956 0.747 95.098 o
-10 -5 -13 28.237 28.062 1.215 35.962 o
-10 -5 -12 13.188 13.308 0.894 66.454 o
-10 -5 -11 3.969 4.420 0.670 118.140 o
-10 -5 -10 22.333 22.448 0.998 53.243 o
-10 -5 -9 5.026 5.167 0.614 140.596 o
-10 -5 -8 1.252 1.278 0.510 204.312 o
-10 -5 -7 82.352 82.809 2.011 13.127 o
-10 -5 -6 21.922 22.301 0.908 64.425 o
-10 -5 -5 41.014 41.663 1.243 34.364 o
-10 -5 -4 28.237 28.851 0.991 53.996 o
-10 -5 -3 129.243 129.876 2.723 7.158 o
-10 -5 -2 6.050 5.886 0.531 188.500 o
-10 -5 -1 15.238 14.886 0.705 106.732 o
-10 -4 -18 1.312 1.459 0.566 165.947 o
-10 -4 -17 6.904 6.647 0.733 98.755 o
-10 -4 -16 6.574 5.998 0.754 93.345 o
-10 -4 -15 8.368 8.791 0.796 83.778 o
-10 -4 -14 3.561 4.231 0.698 108.878 o
-10 -4 -13 65.954 67.546 1.955 13.887 o
-10 -4 -12 7.198 7.115 0.747 95.098 o
-10 -4 -11 7.091 7.289 0.712 104.650 o
-10 -4 -10 30.853 32.035 1.166 39.040 o
-10 -4 -9 19.767 20.325 0.915 63.445 o
-10 -4 -8 14.377 14.942 0.789 85.267 o
-10 -4 -7 54.928 54.573 1.501 23.554 o
-10 -4 -6 9.645 9.684 0.635 131.479 o
-10 -4 -5 2.759 3.149 0.482 228.687 o
-10 -4 -4 25.352 24.975 0.901 65.427 o
-10 -4 -3 43.119 42.368 1.201 36.803 o
-10 -4 -2 115.966 113.747 2.416 9.095 o
-10 -4 -1 27.455 26.309 0.901 65.427 o
-10 -3 -18 8.806 9.119 0.754 93.345 o
-10 -3 -17 14.813 14.746 0.915 63.445 o
-10 -3 -16 3.939 3.826 0.698 108.878 o
-10 -3 -15 4.989 5.600 0.719 102.628 o
-10 -3 -14 16.325 16.171 0.971 56.352 o
-10 -3 -13 5.749 5.293 0.726 100.664 o
-10 -3 -12 10.648 10.215 0.817 79.537 o
-10 -3 -11 11.874 11.576 0.803 82.327 o
-10 -3 -10 10.414 10.515 0.733 98.755 o
-10 -3 -9 87.844 86.531 2.109 11.938 o
-10 -3 -8 75.398 76.120 1.892 14.825 o
-10 -3 -7 37.378 37.690 1.187 37.674 o
-10 -3 -6 3.610 3.833 0.503 210.026 o
-10 -3 -5 28.768 29.479 0.984 54.765 o
-10 -3 -4 12.333 12.400 0.649 125.885 o
-10 -3 -3 17.574 18.356 0.747 95.098 o
-10 -3 -2 24.707 25.010 0.866 70.810 o
-10 -3 -1 13.817 13.601 0.649 125.885 o
-10 -2 -18 4.455 4.790 0.656 123.221 o
-10 -2 -17 7.590 7.673 0.768 89.981 o
-10 -2 -16 16.616 16.701 0.991 53.996 o
-10 -2 -15 10.930 10.697 0.859 71.966 o
-10 -2 -14 58.543 59.803 1.815 16.106 o
-10 -2 -13 42.950 43.241 1.494 23.774 o
-10 -2 -12 26.579 26.330 1.159 39.511 o
-10 -2 -11 2.195 2.576 0.559 170.121 o
-10 -2 -10 55.597 55.641 1.592 20.945 o
-10 -2 -9 2.895 3.631 0.552 174.455 o
-10 -2 -8 77.649 78.864 1.934 14.190 o
-10 -2 -7 47.253 47.835 1.362 28.633 o
-10 -2 -6 192.885 194.455 3.833 3.612 o
-10 -2 -5 8.244 8.860 0.587 154.305 o
-10 -2 -4 141.834 142.451 2.905 6.291 o
-10 -2 -3 3.147 3.163 0.440 274.320 o
-10 -2 -2 67.651 66.890 1.585 21.129 o
-10 -2 -1 7.235 7.506 0.524 193.560 o
-10 -1 -18 8.622 9.000 0.747 95.098 o
-10 -1 -17 5.340 5.767 0.719 102.628 o
-10 -1 -16 4.899 5.034 0.733 98.755 o
-10 -1 -15 14.098 14.013 0.922 62.487 o
-10 -1 -14 60.411 61.011 1.843 15.622 o
-10 -1 -13 7.082 7.611 0.768 89.981 o
-10 -1 -12 47.772 46.886 1.550 22.092 o
-10 -1 -11 54.872 55.565 1.606 20.582 o
-10 -1 -10 60.864 60.759 1.676 18.902 o
-10 -1 -9 66.907 68.552 1.773 16.876 o
-10 -1 -8 0.250 -0.168 0.447 265.815 o
-10 -1 -7 214.459 218.516 4.266 2.916 o
-10 -1 -6 32.065 33.096 1.061 47.125 o
-10 -1 -5 129.356 130.065 2.716 7.195 o
-10 -1 -4 3.374 4.210 0.468 242.543 o
-10 -1 -3 32.474 32.586 0.998 53.243 o
-10 -1 -2 109.422 110.976 2.332 9.760 o
-10 -1 -1 62.623 62.519 1.501 23.554 o
-9 -19 -3 0.053 0.335 0.545 178.957 o
-9 -19 -2 1.574 1.634 0.566 165.947 o
-9 -19 -1 0.049 0.468 0.538 183.636 o
-9 -18 -7 0.536 0.517 0.559 170.121 o
-9 -18 -6 2.766 2.849 0.600 147.212 o
-9 -18 -5 1.255 1.976 0.580 158.046 o
-9 -18 -4 2.292 2.919 0.614 140.596 o
-9 -18 -3 1.371 1.655 0.593 150.696 o
-9 -18 -2 1.798 1.997 0.614 140.596 o
-9 -18 -1 4.102 4.092 0.663 120.640 o
-9 -17 -9 2.029 1.683 0.593 150.696 o
-9 -17 -8 2.157 2.074 0.587 154.305 o
-9 -17 -7 2.296 2.542 0.607 143.847 o
-9 -17 -6 0.079 0.279 0.573 161.924 o
-9 -17 -5 3.122 3.233 0.649 125.885 o
-9 -17 -4 2.571 2.597 0.649 125.885 o
-9 -17 -3 2.996 2.576 0.649 125.885 o
-9 -17 -2 9.118 8.602 0.810 80.914 o
-9 -17 -1 1.027 1.271 0.628 134.417 o
-9 -16 -10 4.235 4.531 0.642 128.636 o
-9 -16 -9 0.835 1.103 0.580 158.046 o
-9 -16 -8 0.534 1.145 0.593 150.696 o
-9 -16 -7 3.842 4.413 0.684 113.367 o
-9 -16 -6 6.523 7.017 0.768 89.981 o
-9 -16 -5 2.364 1.543 0.656 123.221 o
-9 -16 -4 2.930 2.940 0.677 115.717 o
-9 -16 -3 4.041 3.708 0.670 118.140 o
-9 -16 -2 0.113 0.077 0.573 161.924 o
-9 -16 -1 2.620 2.569 0.642 128.636 o
-9 -15 -12 7.232 7.269 0.698 108.878 o
-9 -15 -11 8.028 8.092 0.740 96.901 o
-9 -15 -10 2.221 1.110 0.621 137.454 o
-9 -15 -9 0.682 0.796 0.600 147.212 o
-9 -15 -8 0.491 -0.014 0.593 150.696 o
-9 -15 -7 0.436 0.321 0.607 143.847 o
-9 -15 -6 1.269 1.222 0.621 137.454 o
-9 -15 -5 10.418 10.794 0.845 74.365 o
-9 -15 -4 0.744 0.740 0.607 143.847 o
-9 -15 -3 7.561 6.864 0.761 91.640 o
-9 -15 -2 0.952 1.019 0.593 150.696 o
-9 -15 -1 2.295 2.339 0.642 128.636 o
-9 -14 -13 2.254 2.004 0.580 158.046 o
-9 -14 -12 0.916 0.978 0.573 161.924 o
-9 -14 -11 0.571 -0.091 0.587 154.305 o
-9 -14 -10 8.827 8.274 0.803 82.327 o
-9 -14 -9 2.113 2.164 0.663 120.640 o
-9 -14 -8 31.712 32.035 1.278 32.511 o
-9 -14 -7 6.620 6.968 0.761 91.640 o
-9 -14 -6 1.417 0.901 0.621 137.454 o
-9 -14 -5 13.002 13.587 0.908 64.425 o
-9 -14 -4 5.393 4.811 0.705 106.732 o
-9 -14 -3 0.467 -0.028 0.580 158.046 o
-9 -14 -2 0.529 0.796 0.593 150.696 o
-9 -14 -1 4.189 4.406 0.698 108.878 o
-9 -13 -14 0.511 0.168 0.531 188.500 o
-9 -13 -13 7.893 7.946 0.747 95.098 o
-9 -13 -12 0.473 0.335 0.587 154.305 o
-9 -13 -11 5.548 5.334 0.740 96.901 o
-9 -13 -10 15.064 15.843 0.950 58.865 o
-9 -13 -9 3.153 3.331 0.663 120.640 o
-9 -13 -8 21.059 21.212 1.075 45.909 o
-9 -13 -7 5.150 5.188 0.712 104.650 o
-9 -13 -6 1.814 2.444 0.642 128.636 o
-9 -13 -5 12.308 12.338 0.873 69.682 o
-9 -13 -4 0.417 0.433 0.593 150.696 o
-9 -13 -3 18.200 17.539 0.978 55.550 o
-9 -13 -2 11.649 11.255 0.831 76.886 o
-9 -13 -1 10.251 10.138 0.803 82.327 o
-9 -12 -15 1.567 1.389 0.566 165.947 o
-9 -12 -14 0.401 -0.070 0.559 170.121 o
-9 -12 -13 15.746 16.017 0.957 58.009 o
-9 -12 -12 11.027 11.395 0.880 68.580 o
-9 -12 -11 5.178 5.118 0.712 104.650 o
-9 -12 -10 23.695 23.572 1.124 42.004 o
-9 -12 -9 8.769 8.714 0.810 80.914 o
-9 -12 -8 29.392 30.394 1.257 33.604 o
-9 -12 -7 1.645 2.185 0.628 134.417 o
-9 -12 -6 6.048 6.438 0.726 100.664 o
-9 -12 -5 9.376 8.651 0.782 86.797 o
-9 -12 -4 18.278 18.782 0.971 56.352 o
-9 -12 -3 4.678 4.678 0.649 125.885 o
-9 -12 -2 28.938 28.173 1.103 43.614 o
-9 -12 -1 40.429 40.720 1.341 29.535 o
-9 -11 -16 1.019 0.600 0.552 174.455 o
-9 -11 -15 4.742 4.601 0.656 123.221 o
-9 -11 -14 1.046 0.419 0.593 150.696 o
-9 -11 -13 19.542 20.262 1.054 47.751 o
-9 -11 -12 9.134 9.035 0.803 82.327 o
-9 -11 -11 5.548 6.040 0.740 96.901 o
-9 -11 -10 14.216 14.069 0.922 62.487 o
-9 -11 -9 0.774 1.019 0.607 143.847 o
-9 -11 -8 15.476 14.991 0.929 61.551 o
-9 -11 -7 46.334 48.394 1.578 21.317 o
-9 -11 -6 0.310 0.063 0.538 183.636 o
-9 -11 -5 32.155 33.089 1.201 36.803 o
-9 -11 -4 40.149 40.078 1.320 30.480 o
-9 -11 -3 27.295 28.355 1.089 44.739 o
-9 -11 -2 24.906 25.234 1.026 50.385 o
-9 -11 -1 27.755 27.217 1.054 47.751 o
-9 -10 -16 3.353 4.050 0.621 137.454 o
-9 -10 -15 1.582 0.984 0.593 150.696 o
-9 -10 -14 1.640 1.606 0.628 134.417 o
-9 -10 -13 1.434 0.894 0.607 143.847 o
-9 -10 -12 0.571 0.593 0.600 147.212 o
-9 -10 -11 4.239 4.043 0.691 111.088 o
-9 -10 -10 11.142 11.109 0.852 73.151 o
-9 -10 -9 3.112 3.275 0.656 123.221 o
-9 -10 -8 42.068 42.040 1.424 26.163 o
-9 -10 -7 4.960 5.600 0.642 128.636 o
-9 -10 -6 72.246 73.237 1.913 14.502 o
-9 -10 -5 19.392 20.074 0.922 62.487 o
-9 -10 -4 43.848 44.596 1.375 28.055 o
-9 -10 -3 28.530 28.425 1.068 46.511 o
-9 -10 -2 167.150 166.310 3.456 4.444 o
-9 -10 -1 7.693 8.030 0.649 125.885 o
-9 -9 -17 2.099 1.871 0.593 150.696 o
-9 -9 -16 1.479 1.285 0.587 154.305 o
-9 -9 -15 9.362 9.831 0.824 78.194 o
-9 -9 -14 1.537 1.885 0.649 125.885 o
-9 -9 -13 17.795 18.608 1.012 51.785 o
-9 -9 -12 10.030 10.180 0.838 75.609 o
-9 -9 -11 19.814 19.927 1.040 49.042 o
-9 -9 -10 22.476 22.441 1.082 45.319 o
-9 -9 -9 17.142 17.539 0.950 58.865 o
-9 -9 -8 17.694 17.477 0.901 65.427 o
-9 -9 -7 45.860 45.412 1.410 26.683 o
-9 -9 -6 6.176 5.851 0.621 137.454 o
-9 -9 -5 28.884 28.837 1.061 47.125 o
-9 -9 -4 55.455 56.640 1.557 21.894 o
-9 -9 -3 182.749 185.685 3.749 3.776 o
-9 -9 -2 37.418 37.397 1.194 37.235 o
-9 -9 -1 33.899 34.457 1.124 42.004 o
-9 -8 -17 2.260 2.549 0.593 150.696 o
-9 -8 -16 6.822 7.150 0.740 96.901 o
-9 -8 -15 4.359 4.552 0.698 108.878 o
-9 -8 -14 2.994 3.107 0.656 123.221 o
-9 -8 -13 3.882 3.365 0.670 118.140 o
-9 -8 -12 3.581 3.233 0.670 118.140 o
-9 -8 -11 20.484 20.241 1.047 48.390 o
-9 -8 -10 0.958 1.026 0.552 174.455 o
-9 -8 -9 70.088 72.133 1.913 14.502 o
-9 -8 -8 56.504 58.176 1.641 19.715 o
-9 -8 -7 1.511 1.878 0.517 198.827 o
-9 -8 -6 24.479 23.691 0.964 57.172 o
-9 -8 -5 80.295 80.784 1.962 13.789 o
-9 -8 -4 91.787 91.956 2.137 11.628 o
-9 -8 -3 10.664 10.990 0.670 118.140 o
-9 -8 -2 37.924 37.851 1.166 39.040 o
-9 -8 -1 230.015 232.320 4.469 2.658 o
-9 -7 -18 1.400 1.431 0.573 161.924 o
-9 -7 -17 1.262 1.089 0.587 154.305 o
-9 -7 -16 9.929 10.145 0.831 76.886 o
-9 -7 -15 6.034 5.467 0.747 95.098 o
-9 -7 -14 0.763 0.517 0.593 150.696 o
-9 -7 -13 6.835 7.485 0.768 89.981 o
-9 -7 -12 14.300 14.551 0.922 62.487 o
-9 -7 -11 21.626 22.608 1.075 45.909 o
-9 -7 -10 8.390 8.225 0.705 106.732 o
-9 -7 -9 21.318 21.791 0.964 57.172 o
-9 -7 -8 17.698 18.496 0.873 69.682 o
-9 -7 -7 35.443 35.309 1.173 38.576 o
-9 -7 -6 39.684 40.637 1.250 33.981 o
-9 -7 -5 131.024 132.551 2.814 6.704 o
-9 -7 -4 94.867 96.404 2.178 11.185 o
-9 -7 -3 145.107 147.192 3.016 5.834 o
-9 -7 -2 40.120 40.434 1.180 38.121 o
-9 -7 -1 93.808 95.545 2.123 11.781 o
-9 -6 -18 6.586 6.731 0.691 111.088 o
-9 -6 -17 6.490 6.591 0.726 100.664 o
-9 -6 -16 5.401 5.607 0.733 98.755 o
-9 -6 -15 12.047 12.198 0.873 69.682 o
-9 -6 -14 5.427 5.935 0.726 100.664 o
-9 -6 -13 18.773 18.168 1.005 52.507 o
-9 -6 -12 9.167 9.258 0.796 83.778 o
-9 -6 -11 52.724 52.793 1.627 20.055 o
-9 -6 -10 10.479 10.634 0.740 96.901 o
-9 -6 -9 1.014 0.901 0.503 210.026 o
-9 -6 -8 85.543 87.138 2.095 12.098 o
-9 -6 -7 4.593 4.608 0.552 174.455 o
-9 -6 -6 86.156 88.877 2.067 12.427 o
-9 -6 -5 131.735 132.802 2.786 6.839 o
-9 -6 -4 19.301 20.025 0.810 80.914 o
-9 -6 -3 17.448 18.126 0.761 91.640 o
-9 -6 -2 182.268 184.505 3.603 4.089 o
-9 -6 -1 49.344 49.309 1.299 31.471 o
-9 -5 -18 15.504 15.521 0.880 68.580 o
-9 -5 -17 8.441 8.958 0.789 85.267 o
-9 -5 -16 8.041 8.155 0.803 82.327 o
-9 -5 -15 3.446 3.072 0.663 120.640 o
-9 -5 -14 17.888 18.279 1.005 52.507 o
-9 -5 -13 0.913 0.929 0.600 147.212 o
-9 -5 -12 42.680 42.822 1.473 24.455 o
-9 -5 -11 46.165 48.121 1.480 24.225 o
-9 -5 -10 83.068 83.410 2.074 12.343 o
-9 -5 -9 0.499 0.161 0.461 249.949 o
-9 -5 -8 31.630 32.858 1.110 43.067 o
-9 -5 -7 19.649 20.346 0.845 74.365 o
-9 -5 -6 88.896 90.001 2.060 12.511 o
-9 -5 -5 121.136 121.875 2.576 7.996 o
-9 -5 -4 2.670 2.744 0.440 274.320 o
-9 -5 -3 4.864 5.223 0.482 228.687 o
-9 -5 -2 72.040 71.833 1.669 19.061 o
-9 -5 -1 49.356 49.267 1.271 32.870 o
-9 -4 -19 2.178 1.997 0.593 150.696 o
-9 -4 -18 2.326 1.941 0.607 143.847 o
-9 -4 -17 2.166 2.793 0.642 128.636 o
-9 -4 -16 22.941 22.951 1.138 40.979 o
-9 -4 -15 37.922 37.900 1.403 26.949 o
-9 -4 -14 7.846 8.246 0.789 85.267 o
-9 -4 -13 46.602 47.416 1.571 21.507 o
-9 -4 -12 13.273 13.671 0.859 71.966 o
-9 -4 -11 40.631 40.734 1.334 29.845 o
-9 -4 -10 3.001 2.702 0.545 178.957 o
-9 -4 -9 20.093 20.667 0.894 66.454 o
-9 -4 -8 18.204 19.180 0.838 75.609 o
-9 -4 -7 1.414 1.599 0.454 257.699 o
-9 -4 -6 65.514 66.652 1.634 19.884 o
-9 -4 -5 47.265 47.856 1.285 32.159 o
-9 -4 -4 26.194 26.407 0.880 68.580 o
-9 -4 -3 7.706 8.085 0.517 198.827 o
-9 -4 -2 8.927 8.358 0.524 193.560 o
-9 -4 -1 100.884 98.226 2.088 12.179 o
-9 -3 -19 7.104 6.996 0.705 106.732 o
-9 -3 -18 4.655 4.092 0.670 118.140 o
-9 -3 -17 3.493 3.854 0.677 115.717 o
-9 -3 -16 5.299 5.153 0.705 106.732 o
-9 -3 -15 12.765 12.498 0.887 67.504 o
-9 -3 -14 2.258 1.976 0.635 131.479 o
-9 -3 -13 2.736 2.458 0.635 131.479 o
-9 -3 -12 3.411 3.170 0.614 140.596 o
-9 -3 -11 55.776 57.108 1.620 20.229 o
-9 -3 -10 17.707 17.414 0.845 74.365 o
-9 -3 -9 57.864 58.665 1.578 21.317 o
-9 -3 -8 21.635 22.308 0.880 68.580 o
-9 -3 -7 63.954 64.655 1.613 20.404 o
-9 -3 -6 55.474 55.139 1.417 26.421 o
-9 -3 -5 31.782 32.321 0.991 53.996 o
-9 -3 -4 128.552 129.583 2.646 7.580 o
-9 -3 -3 2.386 2.297 0.384 359.926 o
-9 -3 -2 29.974 29.437 0.894 66.454 o
-9 -3 -1 8.024 7.946 0.496 215.984 o
-9 -2 -19 0.653 0.642 0.545 178.957 o
-9 -2 -18 13.642 13.099 0.866 70.810 o
-9 -2 -17 11.773 11.940 0.880 68.580 o
-9 -2 -16 27.584 27.747 1.194 37.235 o
-9 -2 -15 2.719 2.283 0.642 128.636 o
-9 -2 -14 3.047 2.199 0.635 131.479 o
-9 -2 -13 1.311 0.859 0.580 158.046 o
-9 -2 -12 18.867 19.962 0.943 59.741 o
-9 -2 -11 17.330 16.995 0.859 71.966 o
-9 -2 -10 27.305 27.266 1.026 50.385 o
-9 -2 -9 63.025 64.390 1.669 19.061 o
-9 -2 -8 17.796 18.070 0.796 83.778 o
-9 -2 -7 11.352 11.269 0.635 131.479 o
-9 -2 -6 30.943 30.498 0.971 56.352 o
-9 -2 -5 19.530 20.276 0.761 91.640 o
-9 -2 -4 27.104 26.875 0.866 70.810 o
-9 -2 -3 5.310 5.774 0.447 265.815 o
-9 -2 -2 51.947 50.942 1.257 33.604 o
-9 -2 -1 31.164 30.226 0.894 66.454 o
-9 -1 -19 0.645 0.517 0.545 178.957 o
-9 -1 -18 9.928 9.775 0.803 82.327 o
-9 -1 -17 11.595 10.920 0.866 70.810 o
-9 -1 -16 3.316 2.681 0.656 123.221 o
-9 -1 -15 8.861 9.628 0.810 80.914 o
-9 -1 -14 28.199 28.578 1.208 36.379 o
-9 -1 -13 1.676 2.081 0.607 143.847 o
-9 -1 -12 48.271 49.734 1.501 23.554 o
-9 -1 -11 27.370 26.875 1.047 48.390 o
-9 -1 -10 16.750 16.918 0.817 79.537 o
-9 -1 -9 32.803 33.312 1.103 43.614 o
-9 -1 -8 1.749 1.634 0.447 265.815 o
-9 -1 -7 1.339 1.389 0.426 292.603 o
-9 -1 -6 12.783 12.910 0.635 131.479 o
-9 -1 -5 3.554 3.833 0.433 283.241 o
-9 -1 -4 3.617 3.589 0.412 312.777 o
-9 -1 -3 69.615 69.731 1.585 21.129 o
-9 -1 -2 8.885 9.475 0.510 204.312 o
-9 -1 -1 7.065 6.829 0.454 257.699 o
-8 -19 -5 0.922 0.489 0.545 178.957 o
-8 -19 -4 0.515 0.719 0.552 174.455 o
-8 -19 -3 5.242 4.671 0.649 125.885 o
-8 -19 -2 2.553 2.060 0.607 143.847 o
-8 -19 -1 2.571 2.835 0.607 143.847 o
-8 -18 -8 5.126 5.432 0.656 123.221 o
-8 -18 -7 1.011 0.810 0.566 165.947 o
-8 -18 -6 3.347 3.037 0.621 137.454 o
-8 -18 -5 1.142 0.426 0.580 158.046 o
-8 -18 -4 3.420 2.891 0.642 128.636 o
-8 -18 -3 3.146 3.233 0.656 123.221 o
-8 -18 -2 11.781 11.954 0.859 71.966 o
-8 -18 -1 0.088 -0.531 0.559 170.121 o
-8 -17 -10 3.268 3.414 0.621 137.454 o
-8 -17 -9 0.742 0.852 0.566 165.947 o
-8 -17 -8 0.601 1.054 0.580 158.046 o
-8 -17 -7 4.701 4.497 0.684 113.367 o
-8 -17 -6 1.857 1.543 0.628 134.417 o
-8 -17 -5 3.653 4.099 0.698 108.878 o
-8 -17 -4 4.905 5.076 0.733 98.755 o
-8 -17 -3 3.114 3.358 0.684 113.367 o
-8 -17 -2 0.347 0.971 0.614 140.596 o
-8 -17 -1 2.328 2.402 0.670 118.140 o
-8 -16 -11 0.111 0.237 0.531 188.500 o
-8 -16 -10 0.807 0.691 0.580 158.046 o
-8 -16 -9 2.076 1.892 0.628 134.417 o
-8 -16 -8 2.796 2.946 0.656 123.221 o
-8 -16 -7 1.137 0.545 0.621 137.454 o
-8 -16 -6 2.123 1.711 0.656 123.221 o
-8 -16 -5 8.682 8.588 0.796 83.778 o
-8 -16 -4 3.825 3.896 0.684 113.367 o
-8 -16 -3 5.613 4.992 0.712 104.650 o
-8 -16 -2 2.714 2.283 0.649 125.885 o
-8 -16 -1 4.970 5.230 0.719 102.628 o
-8 -15 -13 1.411 0.775 0.573 161.924 o
-8 -15 -12 2.404 2.402 0.593 150.696 o
-8 -15 -11 3.703 3.791 0.656 123.221 o
-8 -15 -10 18.058 17.770 1.005 52.507 o
-8 -15 -9 0.697 0.789 0.607 143.847 o
-8 -15 -8 0.309 -0.279 0.573 161.924 o
-8 -15 -7 20.120 20.339 1.040 49.042 o
-8 -15 -6 2.152 1.173 0.628 134.417 o
-8 -15 -5 1.520 2.074 0.635 131.479 o
-8 -15 -4 2.993 3.226 0.663 120.640 o
-8 -15 -3 22.228 22.720 1.096 44.171 o
-8 -15 -2 1.688 2.353 0.635 131.479 o
-8 -15 -1 0.245 0.852 0.587 154.305 o
-8 -14 -14 0.312 -0.028 0.552 174.455 o
-8 -14 -13 3.964 3.596 0.642 128.636 o
-8 -14 -12 1.013 1.054 0.607 143.847 o
-8 -14 -11 6.353 7.045 0.761 91.640 o
-8 -14 -10 13.503 12.777 0.929 61.551 o
-8 -14 -9 4.878 4.874 0.705 106.732 o
-8 -14 -8 1.227 0.663 0.607 143.847 o
-8 -14 -7 2.295 2.199 0.635 131.479 o
-8 -14 -6 13.472 13.971 0.908 64.425 o
-8 -14 -5 7.656 7.562 0.761 91.640 o
-8 -14 -4 12.744 13.846 0.908 64.425 o
-8 -14 -3 8.812 7.653 0.761 91.640 o
-8 -14 -2 7.841 8.009 0.768 89.981 o
-8 -14 -1 11.005 10.313 0.817 79.537 o
-8 -13 -15 2.394 2.500 0.607 143.847 o
-8 -13 -14 15.811 15.473 0.894 66.454 o
-8 -13 -13 1.448 1.529 0.614 140.596 o
-8 -13 -12 11.780 11.681 0.880 68.580 o
-8 -13 -11 12.636 12.442 0.894 66.454 o
-8 -13 -10 2.209 2.039 0.642 128.636 o
-8 -13 -9 0.778 0.587 0.607 143.847 o
-8 -13 -8 4.414 4.315 0.698 108.878 o
-8 -13 -7 0.850 0.349 0.593 150.696 o
-8 -13 -6 14.774 14.719 0.929 61.551 o
-8 -13 -5 1.510 1.389 0.614 140.596 o
-8 -13 -4 30.610 29.262 1.208 36.379 o
-8 -13 -3 17.252 17.637 0.936 60.636 o
-8 -13 -2 1.608 1.578 0.566 165.947 o
-8 -13 -1 4.317 4.266 0.621 137.454 o
-8 -12 -15 2.089 2.779 0.593 150.696 o
-8 -12 -14 3.130 3.554 0.649 125.885 o
-8 -12 -13 17.511 18.112 1.019 51.078 o
-8 -12 -12 6.908 7.045 0.754 93.345 o
-8 -12 -11 25.438 25.904 1.173 38.576 o
-8 -12 -10 2.291 2.311 0.642 128.636 o
-8 -12 -9 23.125 24.515 1.138 40.979 o
-8 -12 -8 9.913 9.768 0.817 79.537 o
-8 -12 -7 10.385 10.355 0.824 78.194 o
-8 -12 -6 13.016 12.847 0.831 76.886 o
-8 -12 -5 49.488 49.392 1.508 23.336 o
-8 -12 -4 27.397 27.650 1.089 44.739 o
-8 -12 -3 8.137 8.071 0.684 113.367 o
-8 -12 -2 17.731 17.295 0.859 71.966 o
-8 -12 -1 15.280 15.089 0.810 80.914 o
-8 -11 -16 3.881 3.254 0.614 140.596 o
-8 -11 -15 0.499 1.208 0.580 158.046 o
-8 -11 -14 2.815 2.507 0.649 125.885 o
-8 -11 -13 0.577 0.901 0.607 143.847 o
-8 -11 -12 9.041 8.888 0.803 82.327 o
-8 -11 -11 21.210 20.507 1.068 46.511 o
-8 -11 -10 5.673 5.202 0.719 102.628 o
-8 -11 -9 18.555 18.468 1.005 52.507 o
-8 -11 -8 38.089 37.830 1.362 28.633 o
-8 -11 -7 43.483 43.318 1.403 26.949 o
-8 -11 -6 6.927 6.926 0.649 125.885 o
-8 -11 -5 2.105 2.255 0.531 188.500 o
-8 -11 -4 5.442 5.921 0.614 140.596 o
-8 -11 -3 45.459 44.484 1.362 28.633 o
-8 -11 -2 48.655 48.471 1.417 26.421 o
-8 -11 -1 20.477 21.296 0.908 64.425 o
-8 -10 -17 1.540 2.151 0.573 161.924 o
-8 -10 -16 2.559 2.241 0.607 143.847 o
-8 -10 -15 3.373 3.135 0.656 123.221 o
-8 -10 -14 4.756 5.397 0.726 100.664 o
-8 -10 -13 0.344 0.028 0.580 158.046 o
-8 -10 -12 6.689 6.452 0.747 95.098 o
-8 -10 -11 9.907 10.187 0.838 75.609 o
-8 -10 -10 1.460 1.585 0.614 140.596 o
-8 -10 -9 9.636 8.972 0.754 93.345 o
-8 -10 -8 0.012 0.154 0.496 215.984 o
-8 -10 -7 34.187 34.974 1.208 36.379 o
-8 -10 -6 23.991 23.404 0.978 55.550 o
-8 -10 -5 101.474 101.515 2.353 9.587 o
-8 -10 -4 67.643 68.628 1.766 17.010 o
-8 -10 -3 112.830 113.398 2.528 8.308 o
-8 -10 -2 0.807 1.606 0.482 228.687 o
-8 -10 -1 52.483 53.023 1.459 24.926 o
-8 -9 -17 3.856 4.071 0.628 134.417 o
-8 -9 -16 0.654 0.754 0.587 154.305 o
-8 -9 -15 12.642 13.127 0.915 63.445 o
-8 -9 -14 3.269 3.170 0.663 120.640 o
-8 -9 -13 5.012 5.041 0.712 104.650 o
-8 -9 -12 17.527 17.085 0.978 55.550 o
-8 -9 -11 3.215 2.835 0.649 125.885 o
-8 -9 -10 77.844 77.412 2.074 12.343 o
-8 -9 -9 15.080 15.731 0.859 71.966 o
-8 -9 -8 47.770 47.263 1.431 25.908 o
-8 -9 -7 20.650 21.945 0.936 60.636 o
-8 -9 -6 5.408 5.886 0.587 154.305 o
-8 -9 -5 86.080 85.972 2.046 12.682 o
-8 -9 -4 32.203 32.865 1.089 44.739 o
-8 -9 -3 73.171 72.762 1.780 16.744 o
-8 -9 -2 126.307 124.751 2.660 7.500 o
-8 -9 -1 19.467 20.144 0.824 78.194 o
-8 -8 -18 2.460 3.519 0.593 150.696 o
-8 -8 -17 2.943 2.590 0.621 137.454 o
-8 -8 -16 6.962 7.415 0.761 91.640 o
-8 -8 -15 4.325 4.120 0.677 115.717 o
-8 -8 -14 10.433 10.997 0.845 74.365 o
-8 -8 -13 4.340 4.957 0.698 108.878 o
-8 -8 -12 6.147 6.521 0.733 98.755 o
-8 -8 -11 4.576 4.685 0.663 120.640 o
-8 -8 -10 54.742 54.943 1.599 20.762 o
-8 -8 -9 32.158 32.544 1.166 39.040 o
-8 -8 -8 45.601 46.055 1.382 27.772 o
-8 -8 -7 51.623 52.590 1.473 24.455 o
-8 -8 -6 3.162 3.156 0.503 210.026 o
-8 -8 -5 36.280 36.468 1.138 40.979 o
-8 -8 -4 12.363 12.791 0.684 113.367 o
-8 -8 -3 111.032 112.574 2.423 9.042 o
-8 -8 -2 185.011 185.958 3.652 3.980 o
-8 -8 -1 18.157 18.880 0.775 88.368 o
-8 -7 -18 5.726 5.635 0.663 120.640 o
-8 -7 -17 2.239 2.507 0.635 131.479 o
-8 -7 -16 0.657 1.061 0.607 143.847 o
-8 -7 -15 6.286 6.438 0.726 100.664 o
-8 -7 -14 4.136 4.545 0.684 113.367 o
-8 -7 -13 2.537 2.772 0.649 125.885 o
-8 -7 -12 31.599 32.321 1.278 32.511 o
-8 -7 -11 6.139 5.684 0.649 125.885 o
-8 -7 -10 49.422 50.474 1.501 23.554 o
-8 -7 -9 13.667 13.769 0.775 88.368 o
-8 -7 -8 6.524 6.710 0.593 150.696 o
-8 -7 -7 19.854 20.186 0.852 73.151 o
-8 -7 -6 3.105 2.891 0.475 235.462 o
-8 -7 -5 146.523 145.007 2.981 5.971 o
-8 -7 -4 162.865 160.773 3.219 5.123 o
-8 -7 -3 49.272 50.209 1.320 30.480 o
-8 -7 -2 64.566 66.143 1.585 21.129 o
-8 -7 -1 23.572 24.186 0.838 75.609 o
-8 -6 -19 2.630 2.702 0.593 150.696 o
-8 -6 -18 6.600 6.745 0.712 104.650 o
-8 -6 -17 2.416 2.060 0.642 128.636 o
-8 -6 -16 38.929 39.547 1.459 24.926 o
-8 -6 -15 1.099 1.711 0.628 134.417 o
-8 -6 -14 12.451 13.238 0.894 66.454 o
-8 -6 -13 6.409 6.696 0.740 96.901 o
-8 -6 -12 19.977 20.528 0.998 53.243 o
-8 -6 -11 5.427 5.132 0.621 137.454 o
-8 -6 -10 77.797 78.536 1.976 13.595 o
-8 -6 -9 69.277 69.012 1.773 16.876 o
-8 -6 -8 41.692 42.682 1.271 32.870 o
-8 -6 -7 32.935 34.010 1.082 45.319 o
-8 -6 -6 86.116 87.948 2.004 13.218 o
-8 -6 -5 59.805 60.780 1.508 23.336 o
-8 -6 -4 35.521 35.553 1.047 48.390 o
-8 -6 -3 31.965 32.656 0.978 55.550 o
-8 -6 -2 61.155 61.939 1.473 24.455 o
-8 -6 -1 186.708 187.249 3.582 4.137 o
-8 -5 -19 20.924 20.451 0.957 58.009 o
-8 -5 -18 2.060 1.348 0.600 147.212 o
-8 -5 -17 5.718 5.656 0.733 98.755 o
-8 -5 -16 6.117 6.710 0.740 96.901 o
-8 -5 -15 46.927 47.577 1.585 21.129 o
-8 -5 -14 0.293 0.677 0.587 154.305 o
-8 -5 -13 20.154 21.023 1.040 49.042 o
-8 -5 -12 3.731 3.833 0.600 147.212 o
-8 -5 -11 107.060 107.561 2.500 8.495 o
-8 -5 -10 49.587 48.603 1.431 25.908 o
-8 -5 -9 62.155 63.950 1.662 19.221 o
-8 -5 -8 17.423 17.735 0.782 86.797 o
-8 -5 -7 35.069 36.454 1.110 43.067 o
-8 -5 -6 78.204 78.061 1.808 16.231 o
-8 -5 -5 39.264 40.134 1.124 42.004 o
-8 -5 -4 46.049 45.964 1.201 36.803 o
-8 -5 -3 20.195 20.640 0.740 96.901 o
-8 -5 -2 19.797 19.627 0.712 104.650 o
-8 -5 -1 3.584 3.819 0.398 335.111 o
-8 -4 -19 0.046 0.286 0.538 183.636 o
-8 -4 -18 6.957 7.038 0.747 95.098 o
-8 -4 -17 19.705 18.468 1.033 49.707 o
-8 -4 -16 9.685 9.196 0.810 80.914 o
-8 -4 -15 11.888 11.905 0.873 69.682 o
-8 -4 -14 22.414 21.456 1.075 45.909 o
-8 -4 -13 25.046 26.162 1.124 42.004 o
-8 -4 -12 8.985 8.860 0.705 106.732 o
-8 -4 -11 2.706 2.940 0.545 178.957 o
-8 -4 -10 81.326 82.237 2.004 13.218 o
-8 -4 -9 22.988 22.329 0.894 66.454 o
-8 -4 -8 53.020 53.512 1.417 26.421 o
-8 -4 -7 14.013 14.516 0.684 113.367 o
-8 -4 -6 95.445 97.269 2.116 11.859 o
-8 -4 -5 166.232 166.366 3.254 5.014 o
-8 -4 -4 6.325 6.144 0.461 249.949 o
-8 -4 -3 25.619 25.918 0.810 80.914 o
-8 -4 -2 4.753 4.992 0.398 335.111 o
-8 -4 -1 29.473 29.723 0.845 74.365 o
-8 -3 -19 7.472 7.960 0.719 102.628 o
-8 -3 -18 1.391 0.566 0.593 150.696 o
-8 -3 -17 4.175 5.244 0.726 100.664 o
-8 -3 -16 3.662 4.043 0.677 115.717 o
-8 -3 -15 30.563 30.031 1.250 33.981 o
-8 -3 -14 32.561 32.509 1.292 31.812 o
-8 -3 -13 28.113 28.599 1.159 39.511 o
-8 -3 -12 54.573 53.281 1.557 21.894 o
-8 -3 -11 14.800 15.619 0.810 80.914 o
-8 -3 -10 86.396 85.134 2.039 12.770 o
-8 -3 -9 41.395 41.342 1.229 35.149 o
-8 -3 -8 8.544 8.428 0.573 161.924 o
-8 -3 -7 10.590 10.299 0.580 158.046 o
-8 -3 -6 31.261 31.420 0.957 58.009 o
-8 -3 -5 62.735 62.882 1.480 24.225 o
-8 -3 -4 33.033 32.921 0.936 60.636 o
-8 -3 -3 228.208 226.413 4.182 3.034 o
-8 -3 -2 50.685 49.790 1.180 38.121 o
-8 -3 -1 60.190 59.691 1.341 29.535 o
-8 -2 -19 13.707 13.559 0.852 73.151 o
-8 -2 -18 5.870 4.950 0.712 104.650 o
-8 -2 -17 0.396 0.342 0.607 143.847 o
-8 -2 -16 2.594 2.290 0.642 128.636 o
-8 -2 -15 14.215 14.823 0.922 62.487 o
-8 -2 -14 21.074 21.449 1.054 47.751 o
-8 -2 -13 1.485 1.571 0.573 161.924 o
-8 -2 -12 14.027 14.020 0.796 83.778 o
-8 -2 -11 9.927 10.355 0.691 111.088 o
-8 -2 -10 32.464 32.963 1.096 44.171 o
-8 -2 -9 19.740 19.878 0.817 79.537 o
-8 -2 -8 61.975 62.379 1.550 22.092 o
-8 -2 -7 15.476 15.480 0.677 115.717 o
-8 -2 -6 50.597 51.368 1.292 31.812 o
-8 -2 -5 169.155 170.241 3.289 4.908 o
-8 -2 -4 39.750 40.308 1.033 49.707 o
-8 -2 -3 85.888 86.663 1.808 16.231 o
-8 -2 -2 23.668 23.586 0.719 102.628 o
-8 -2 -1 21.290 20.905 0.663 120.640 o
-8 -1 -19 8.819 9.230 0.761 91.640 o
-8 -1 -18 9.118 9.873 0.810 80.914 o
-8 -1 -17 5.012 6.033 0.712 104.650 o
-8 -1 -16 1.012 1.166 0.600 147.212 o
-8 -1 -15 2.584 2.262 0.628 134.417 o
-8 -1 -14 6.794 6.528 0.719 102.628 o
-8 -1 -13 50.715 51.606 1.543 22.292 o
-8 -1 -12 6.353 5.593 0.621 137.454 o
-8 -1 -11 8.375 8.567 0.642 128.636 o
-8 -1 -10 5.960 6.521 0.566 165.947 o
-8 -1 -9 2.315 2.123 0.447 265.815 o
-8 -1 -8 10.207 10.920 0.607 143.847 o
-8 -1 -7 81.136 80.708 1.829 15.861 o
-8 -1 -6 14.380 14.670 0.628 134.417 o
-8 -1 -5 74.634 75.513 1.676 18.902 o
-8 -1 -4 123.988 123.942 2.451 8.837 o
-8 -1 -3 35.588 35.477 0.929 61.551 o
-8 -1 -2 24.553 24.829 0.726 100.664 o
-8 -1 -1 20.317 20.381 0.642 128.636 o
-7 -20 -3 0.708 0.475 0.552 174.455 o
-7 -20 -2 0.475 0.084 0.531 188.500 o
-7 -20 -1 1.581 1.389 0.559 170.121 o
-7 -19 -7 8.238 8.504 0.740 96.901 o
-7 -19 -6 0.781 1.117 0.559 170.121 o
-7 -19 -5 4.476 4.252 0.642 128.636 o
-7 -19 -4 0.895 1.417 0.580 158.046 o
-7 -19 -3 0.637 1.131 0.573 161.924 o
-7 -19 -2 0.858 1.124 0.580 158.046 o
-7 -19 -1 0.995 1.159 0.593 150.696 o
-7 -18 -9 1.727 1.501 0.566 165.947 o
-7 -18 -8 2.137 2.248 0.600 147.212 o
-7 -18 -7 1.877 2.325 0.600 147.212 o
-7 -18 -6 0.916 0.908 0.600 147.212 o
-7 -18 -5 21.685 21.093 1.047 48.390 o
-7 -18 -4 11.361 10.941 0.852 73.151 o
-7 -18 -3 7.527 8.309 0.789 85.267 o
-7 -18 -2 11.302 10.983 0.866 70.810 o
-7 -18 -1 6.779 6.521 0.761 91.640 o
-7 -17 -11 1.298 1.773 0.580 158.046 o
-7 -17 -10 5.124 4.846 0.656 123.221 o
-7 -17 -9 7.100 7.687 0.740 96.901 o
-7 -17 -8 14.881 14.900 0.929 61.551 o
-7 -17 -7 25.937 26.330 1.173 38.576 o
-7 -17 -6 0.592 -0.237 0.600 147.212 o
-7 -17 -5 8.904 9.440 0.838 75.609 o
-7 -17 -4 2.295 2.353 0.635 131.479 o
-7 -17 -3 4.720 5.111 0.712 104.650 o
-7 -17 -2 9.367 8.812 0.810 80.914 o
-7 -17 -1 14.136 13.685 0.922 62.487 o
-7 -16 -12 6.338 5.865 0.663 120.640 o
-7 -16 -11 4.278 4.699 0.656 123.221 o
-7 -16 -10 3.184 2.981 0.649 125.885 o
-7 -16 -9 1.242 0.789 0.614 140.596 o
-7 -16 -8 6.378 6.535 0.761 91.640 o
-7 -16 -7 1.242 1.012 0.614 140.596 o
-7 -16 -6 40.499 40.574 1.445 25.410 o
-7 -16 -5 13.152 13.427 0.915 63.445 o
-7 -16 -4 36.968 37.802 1.403 26.949 o
-7 -16 -3 2.758 2.912 0.663 120.640 o
-7 -16 -2 12.781 12.987 0.894 66.454 o
-7 -16 -1 28.851 28.334 1.229 35.149 o
-7 -15 -13 1.099 0.845 0.559 170.121 o
-7 -15 -12 2.905 2.283 0.628 134.417 o
-7 -15 -11 3.629 3.889 0.670 118.140 o
-7 -15 -10 5.984 6.088 0.754 93.345 o
-7 -15 -9 31.692 31.664 1.264 33.234 o
-7 -15 -8 15.052 15.270 0.950 58.865 o
-7 -15 -7 9.114 8.581 0.810 80.914 o
-7 -15 -6 19.348 19.669 1.040 49.042 o
-7 -15 -5 3.337 3.268 0.663 120.640 o
-7 -15 -4 2.634 2.437 0.642 128.636 o
-7 -15 -3 2.696 3.442 0.663 120.640 o
-7 -15 -2 6.828 6.961 0.754 93.345 o
-7 -15 -1 29.354 29.626 1.229 35.149 o
-7 -14 -14 0.129 -0.293 0.538 183.636 o
-7 -14 -13 13.324 13.769 0.880 68.580 o
-7 -14 -12 1.530 2.493 0.649 125.885 o
-7 -14 -11 20.932 21.219 1.096 44.171 o
-7 -14 -10 2.741 1.829 0.642 128.636 o
-7 -14 -9 1.953 2.060 0.628 134.417 o
-7 -14 -8 3.317 3.358 0.670 118.140 o
-7 -14 -7 5.624 5.327 0.719 102.628 o
-7 -14 -6 5.415 5.362 0.712 104.650 o
-7 -14 -5 8.286 7.478 0.761 91.640 o
-7 -14 -4 9.456 9.489 0.789 85.267 o
-7 -14 -3 34.446 34.841 1.320 30.480 o
-7 -14 -2 4.767 4.664 0.656 123.221 o
-7 -14 -1 43.489 43.353 1.452 25.166 o
-7 -13 -15 0.619 1.375 0.559 170.121 o
-7 -13 -14 1.663 1.180 0.587 154.305 o
-7 -13 -13 1.716 1.047 0.614 140.596 o
-7 -13 -12 7.284 6.961 0.775 88.368 o
-7 -13 -11 1.884 2.458 0.628 134.417 o
-7 -13 -10 8.643 8.414 0.796 83.778 o
-7 -13 -9 1.640 2.248 0.635 131.479 o
-7 -13 -8 3.027 3.603 0.670 118.140 o
-7 -13 -7 46.377 45.412 1.529 22.701 o
-7 -13 -6 26.895 27.328 1.173 38.576 o
-7 -13 -5 2.180 1.906 0.580 158.046 o
-7 -13 -4 1.998 1.627 0.552 174.455 o
-7 -13 -3 17.968 17.504 0.887 67.504 o
-7 -13 -2 23.464 23.097 0.991 53.996 o
-7 -13 -1 2.129 2.206 0.531 188.500 o
-7 -12 -16 1.300 0.789 0.552 174.455 o
-7 -12 -15 11.376 11.437 0.831 76.886 o
-7 -12 -14 0.460 0.642 0.600 147.212 o
-7 -12 -13 14.835 14.509 0.950 58.865 o
-7 -12 -12 1.433 1.215 0.614 140.596 o
-7 -12 -11 10.159 11.137 0.852 73.151 o
-7 -12 -10 1.254 1.061 0.614 140.596 o
-7 -12 -9 0.250 0.587 0.580 158.046 o
-7 -12 -8 8.237 8.176 0.761 91.640 o
-7 -12 -7 9.577 9.224 0.747 95.098 o
-7 -12 -6 6.128 5.718 0.635 131.479 o
-7 -12 -5 12.334 13.064 0.775 88.368 o
-7 -12 -4 11.916 11.954 0.747 95.098 o
-7 -12 -3 33.950 32.984 1.159 39.511 o
-7 -12 -2 1.913 1.690 0.482 228.687 o
-7 -12 -1 0.789 0.957 0.468 242.543 o
-7 -11 -17 7.229 7.890 0.719 102.628 o
-7 -11 -16 0.446 0.154 0.559 170.121 o
-7 -11 -15 12.377 12.617 0.880 68.580 o
-7 -11 -14 0.270 0.698 0.621 137.454 o
-7 -11 -13 2.936 2.360 0.642 128.636 o
-7 -11 -12 2.514 2.416 0.642 128.636 o
-7 -11 -11 9.153 9.203 0.810 80.914 o
-7 -11 -10 4.772 4.741 0.691 111.088 o
-7 -11 -9 26.684 25.771 1.117 42.530 o
-7 -11 -8 3.482 3.505 0.587 154.305 o
-7 -11 -7 3.068 3.351 0.566 165.947 o
-7 -11 -6 19.100 19.250 0.894 66.454 o
-7 -11 -5 4.206 4.057 0.559 170.121 o
-7 -11 -4 13.937 13.741 0.754 93.345 o
-7 -11 -3 37.801 38.249 1.215 35.962 o
-7 -11 -2 4.741 4.790 0.545 178.957 o
-7 -11 -1 12.499 12.338 0.705 106.732 o
-7 -10 -17 1.729 1.920 0.573 161.924 o
-7 -10 -16 3.192 3.414 0.649 125.885 o
-7 -10 -15 0.112 0.175 0.593 150.696 o
-7 -10 -14 0.219 -0.670 0.566 165.947 o
-7 -10 -13 2.315 2.758 0.642 128.636 o
-7 -10 -12 3.613 3.086 0.656 123.221 o
-7 -10 -11 0.707 0.286 0.580 158.046 o
-7 -10 -10 7.662 7.471 0.719 102.628 o
-7 -10 -9 40.867 40.134 1.327 30.160 o
-7 -10 -8 18.925 18.789 0.894 66.454 o
-7 -10 -7 19.362 20.179 0.901 65.427 o
-7 -10 -6 27.396 27.140 1.019 51.078 o
-7 -10 -5 12.644 12.358 0.712 104.650 o
-7 -10 -4 0.140 0.656 0.433 283.241 o
-7 -10 -3 4.992 4.895 0.524 193.560 o
-7 -10 -2 17.277 17.225 0.768 89.981 o
-7 -10 -1 30.583 30.219 1.005 52.507 o
-7 -9 -18 5.830 5.621 0.649 125.885 o
-7 -9 -17 1.728 1.843 0.593 150.696 o
-7 -9 -16 0.472 0.824 0.593 150.696 o
-7 -9 -15 4.146 4.566 0.691 111.088 o
-7 -9 -14 24.898 25.073 1.145 40.481 o
-7 -9 -13 2.350 2.255 0.642 128.636 o
-7 -9 -12 34.110 33.962 1.313 30.805 o
-7 -9 -11 5.155 4.825 0.656 123.221 o
-7 -9 -10 1.423 1.606 0.524 193.560 o
-7 -9 -9 34.746 34.080 1.194 37.235 o
-7 -9 -8 1.831 1.753 0.503 210.026 o
-7 -9 -7 22.913 22.371 0.915 63.445 o
-7 -9 -6 38.732 38.256 1.187 37.674 o
-7 -9 -5 8.118 7.813 0.587 154.305 o
-7 -9 -4 13.305 13.329 0.684 113.367 o
-7 -9 -3 25.931 25.527 0.901 65.427 o
-7 -9 -2 29.798 29.772 0.971 56.352 o
-7 -9 -1 21.984 21.666 0.817 79.537 o
-7 -8 -18 0.768 1.403 0.559 170.121 o
-7 -8 -17 2.469 2.940 0.642 128.636 o
-7 -8 -16 41.708 42.654 1.508 23.336 o
-7 -8 -15 7.530 7.478 0.761 91.640 o
-7 -8 -14 10.156 10.781 0.831 76.886 o
-7 -8 -13 19.813 19.613 1.033 49.707 o
-7 -8 -12 28.267 27.684 1.180 38.121 o
-7 -8 -11 11.301 10.739 0.747 95.098 o
-7 -8 -10 5.283 5.691 0.614 140.596 o
-7 -8 -9 3.827 3.861 0.552 174.455 o
-7 -8 -8 13.434 13.175 0.733 98.755 o
-7 -8 -7 32.399 32.809 1.082 45.319 o
-7 -8 -6 1.608 1.564 0.433 283.241 o
-7 -8 -5 8.010 7.981 0.559 170.121 o
-7 -8 -4 29.519 30.114 0.971 56.352 o
-7 -8 -3 33.035 33.012 1.005 52.507 o
-7 -8 -2 97.205 95.880 2.088 12.179 o
-7 -8 -1 2.857 2.730 0.405 323.655 o
-7 -7 -19 0.653 0.342 0.545 178.957 o
-7 -7 -18 13.061 12.603 0.838 75.609 o
-7 -7 -17 1.489 1.103 0.607 143.847 o
-7 -7 -16 1.466 1.334 0.607 143.847 o
-7 -7 -15 0.213 0.147 0.573 161.924 o
-7 -7 -14 13.333 13.573 0.901 65.427 o
-7 -7 -13 6.197 5.788 0.712 104.650 o
-7 -7 -12 38.625 38.989 1.362 28.633 o
-7 -7 -11 17.786 17.889 0.887 67.504 o
-7 -7 -10 54.326 53.889 1.529 22.701 o
-7 -7 -9 6.164 5.732 0.580 158.046 o
-7 -7 -8 78.459 77.978 1.885 14.935 o
-7 -7 -7 10.108 9.147 0.600 147.212 o
-7 -7 -6 20.051 20.151 0.796 83.778 o
-7 -7 -5 13.764 13.601 0.649 125.885 o
-7 -7 -4 14.748 14.698 0.649 125.885 o
-7 -7 -3 16.821 17.309 0.684 113.367 o
-7 -7 -2 73.319 73.837 1.669 19.061 o
-7 -7 -1 11.140 11.632 0.559 170.121 o
-7 -6 -19 1.732 2.262 0.566 165.947 o
-7 -6 -18 5.386 4.839 0.691 111.088 o
-7 -6 -17 9.922 9.761 0.838 75.609 o
-7 -6 -16 0.211 0.161 0.573 161.924 o
-7 -6 -15 10.331 10.320 0.824 78.194 o
-7 -6 -14 13.837 14.991 0.922 62.487 o
-7 -6 -13 21.790 21.805 1.054 47.751 o
-7 -6 -12 0.025 0.272 0.496 215.984 o
-7 -6 -11 2.562 2.500 0.538 183.636 o
-7 -6 -10 5.733 5.306 0.573 161.924 o
-7 -6 -9 31.270 31.622 1.068 46.511 o
-7 -6 -8 29.317 29.605 0.998 53.243 o
-7 -6 -7 70.854 70.192 1.690 18.591 o
-7 -6 -6 66.379 67.099 1.606 20.582 o
-7 -6 -5 18.127 17.958 0.705 106.732 o
-7 -6 -4 91.975 91.146 1.962 13.789 o
-7 -6 -3 1.203 0.984 0.342 453.468 o
-7 -6 -2 69.231 70.639 1.578 21.317 o
-7 -6 -1 0.349 0.580 0.307 562.385 o
-7 -5 -19 0.203 0.244 0.545 178.957 o
-7 -5 -18 8.400 7.639 0.761 91.640 o
-7 -5 -17 24.775 24.564 1.159 39.511 o
-7 -5 -16 14.246 12.966 0.894 66.454 o
-7 -5 -15 6.826 7.045 0.747 95.098 o
-7 -5 -14 25.552 25.904 1.152 39.992 o
-7 -5 -13 4.092 4.448 0.635 131.479 o
-7 -5 -12 49.090 49.902 1.494 23.774 o
-7 -5 -11 34.544 35.784 1.194 37.235 o
-7 -5 -10 21.120 20.968 0.880 68.580 o
-7 -5 -9 24.610 25.646 0.936 60.636 o
-7 -5 -8 10.603 11.025 0.614 140.596 o
-7 -5 -7 13.736 13.867 0.656 123.221 o
-7 -5 -6 22.517 22.608 0.796 83.778 o
-7 -5 -5 17.779 17.798 0.677 115.717 o
-7 -5 -4 27.349 27.622 0.838 75.609 o
-7 -5 -3 19.360 19.215 0.656 123.221 o
-7 -5 -2 21.294 20.884 0.670 118.140 o
-7 -5 -1 19.811 19.892 0.649 125.885 o
-7 -4 -19 3.208 3.121 0.621 137.454 o
-7 -4 -18 5.160 4.929 0.712 104.650 o
-7 -4 -17 4.454 4.657 0.684 113.367 o
-7 -4 -16 3.186 4.071 0.670 118.140 o
-7 -4 -15 12.210 12.666 0.880 68.580 o
-7 -4 -14 9.033 8.972 0.782 86.797 o
-7 -4 -13 17.840 18.217 0.901 65.427 o
-7 -4 -12 5.387 5.237 0.607 143.847 o
-7 -4 -11 16.237 16.611 0.810 80.914 o
-7 -4 -10 9.170 9.258 0.628 134.417 o
-7 -4 -9 30.278 30.680 1.005 52.507 o
-7 -4 -8 132.484 133.144 2.758 6.978 o
-7 -4 -7 54.611 54.971 1.375 28.055 o
-7 -4 -6 30.613 31.280 0.929 61.551 o
-7 -4 -5 73.431 73.502 1.634 19.884 o
-7 -4 -4 79.570 79.144 1.683 18.746 o
-7 -4 -3 68.118 68.544 1.487 23.998 o
-7 -4 -2 84.858 84.457 1.746 17.420 o
-7 -4 -1 71.893 72.029 1.522 22.910 o
-7 -3 -20 0.800 0.817 0.566 165.947 o
-7 -3 -19 6.651 5.977 0.705 106.732 o
-7 -3 -18 16.097 15.829 0.957 58.009 o
-7 -3 -17 7.694 7.562 0.761 91.640 o
-7 -3 -16 20.044 20.821 1.054 47.751 o
-7 -3 -15 24.899 25.492 1.152 39.992 o
-7 -3 -14 1.953 1.452 0.593 150.696 o
-7 -3 -13 44.599 45.685 1.424 26.163 o
-7 -3 -12 54.713 53.756 1.536 22.495 o
-7 -3 -11 18.576 18.377 0.838 75.609 o
-7 -3 -10 32.303 31.741 1.054 47.751 o
-7 -3 -9 15.989 15.759 0.719 102.628 o
-7 -3 -8 46.875 46.725 1.250 33.981 o
-7 -3 -7 81.780 80.596 1.801 16.357 o
-7 -3 -6 111.545 114.083 2.339 9.702 o
-7 -3 -5 50.211 49.734 1.187 37.674 o
-7 -3 -4 35.267 35.637 0.922 62.487 o
-7 -3 -3 211.290 210.710 3.868 3.547 o
-7 -3 -2 14.611 14.125 0.517 198.827 o
-7 -3 -1 101.717 101.822 2.011 13.127 o
-7 -2 -20 9.497 9.000 0.719 102.628 o
-7 -2 -19 4.136 3.498 0.649 125.885 o
-7 -2 -18 0.406 0.398 0.600 147.212 o
-7 -2 -17 25.895 26.142 1.159 39.511 o
-7 -2 -16 17.550 16.750 0.984 54.765 o
-7 -2 -15 22.270 22.378 1.082 45.319 o
-7 -2 -14 3.662 3.337 0.621 137.454 o
-7 -2 -13 181.984 180.644 3.770 3.734 o
-7 -2 -12 2.515 2.856 0.524 193.560 o
-7 -2 -11 82.527 82.900 1.997 13.311 o
-7 -2 -10 0.898 1.320 0.433 283.241 o
-7 -2 -9 12.843 13.008 0.649 125.885 o
-7 -2 -8 238.613 239.532 4.524 2.593 o
-7 -2 -7 17.946 17.679 0.684 113.367 o
-7 -2 -6 6.960 6.864 0.454 257.699 o
-7 -2 -5 89.247 88.563 1.843 15.622 o
-7 -2 -4 21.709 21.910 0.670 118.140 o
-7 -2 -3 218.304 217.524 3.980 3.351 o
-7 -2 -2 123.065 122.007 2.353 9.587 o
-7 -2 -1 502.244 485.048 8.504 0.734 o
-7 -1 -20 2.961 2.486 0.587 154.305 o
-7 -1 -19 7.280 6.975 0.733 98.755 o
-7 -1 -18 6.768 6.724 0.754 93.345 o
-7 -1 -17 0.354 -0.168 0.573 161.924 o
-7 -1 -16 6.948 6.933 0.740 96.901 o
-7 -1 -15 5.128 4.657 0.691 111.088 o
-7 -1 -14 57.245 58.106 1.718 17.992 o
-7 -1 -13 19.883 20.018 0.922 62.487 o
-7 -1 -12 13.861 13.888 0.768 89.981 o
-7 -1 -11 28.267 28.662 1.019 51.078 o
-7 -1 -10 68.489 67.064 1.669 19.061 o
-7 -1 -9 13.100 13.615 0.656 123.221 o
-7 -1 -8 281.702 278.598 5.181 1.978 o
-7 -1 -7 404.043 403.580 7.234 1.014 o
-7 -1 -6 190.258 191.599 3.603 4.089 o
-7 -1 -5 56.329 56.535 1.285 32.159 o
-7 -1 -4 142.691 142.814 2.723 7.158 o
-7 -1 -3 646.366 636.269 11.172 0.425 o
-7 -1 -2 88.946 89.331 1.787 16.613 o
-7 -1 -1 182.872 177.963 3.275 4.950 o
-6 -20 -5 6.170 5.753 0.677 115.717 o
-6 -20 -4 7.086 6.780 0.684 113.367 o
-6 -20 -3 0.579 0.209 0.545 178.957 o
-6 -20 -2 5.429 5.495 0.670 118.140 o
-6 -20 -1 0.171 0.684 0.552 174.455 o
-6 -19 -8 4.275 4.804 0.656 123.221 o
-6 -19 -7 5.243 4.936 0.649 125.885 o
-6 -19 -6 1.553 1.362 0.580 158.046 o
-6 -19 -5 4.322 4.957 0.670 118.140 o
-6 -19 -4 1.233 1.341 0.593 150.696 o
-6 -19 -3 7.064 6.884 0.740 96.901 o
-6 -19 -2 13.459 13.615 0.894 66.454 o
-6 -19 -1 0.682 0.747 0.600 147.212 o
-6 -18 -10 0.131 -0.293 0.538 183.636 o
-6 -18 -9 0.639 0.649 0.552 174.455 o
-6 -18 -8 1.594 2.123 0.593 150.696 o
-6 -18 -7 6.070 5.907 0.705 106.732 o
-6 -18 -6 4.344 4.448 0.691 111.088 o
-6 -18 -5 3.231 2.877 0.670 118.140 o
-6 -18 -4 0.356 1.159 0.614 140.596 o
-6 -18 -3 5.169 5.216 0.726 100.664 o
-6 -18 -2 0.770 0.950 0.621 137.454 o
-6 -18 -1 7.050 7.394 0.796 83.778 o
-6 -17 -11 0.311 0.901 0.545 178.957 o
-6 -17 -10 4.751 4.399 0.656 123.221 o
-6 -17 -9 3.833 3.261 0.656 123.221 o
-6 -17 -8 1.943 2.339 0.628 134.417 o
-6 -17 -7 4.092 3.819 0.698 108.878 o
-6 -17 -6 1.333 1.306 0.635 131.479 o
-6 -17 -5 7.902 8.372 0.768 89.981 o
-6 -17 -4 1.419 1.669 0.614 140.596 o
-6 -17 -3 6.011 6.026 0.733 98.755 o
-6 -17 -2 12.820 12.938 0.894 66.454 o
-6 -17 -1 5.043 4.992 0.712 104.650 o
-6 -16 -13 0.118 -0.119 0.545 178.957 o
-6 -16 -12 6.524 6.577 0.691 111.088 o
-6 -16 -11 1.057 1.278 0.600 147.212 o
-6 -16 -10 0.317 0.244 0.593 150.696 o
-6 -16 -9 12.635 12.533 0.901 65.427 o
-6 -16 -8 8.115 8.707 0.789 85.267 o
-6 -16 -7 1.980 1.913 0.642 128.636 o
-6 -16 -6 4.776 4.797 0.705 106.732 o
-6 -16 -5 2.712 2.681 0.656 123.221 o
-6 -16 -4 17.150 17.009 0.984 54.765 o
-6 -16 -3 19.171 18.538 1.012 51.785 o
-6 -16 -2 19.965 19.061 1.019 51.078 o
-6 -16 -1 4.353 4.120 0.691 111.088 o
-6 -15 -14 2.981 2.486 0.600 147.212 o
-6 -15 -13 0.712 0.593 0.552 174.455 o
-6 -15 -12 6.234 5.418 0.719 102.628 o
-6 -15 -11 2.174 2.074 0.642 128.636 o
-6 -15 -10 6.280 5.907 0.754 93.345 o
-6 -15 -9 4.375 5.230 0.705 106.732 o
-6 -15 -8 2.882 3.442 0.677 115.717 o
-6 -15 -7 25.302 24.801 1.145 40.481 o
-6 -15 -6 5.558 5.411 0.719 102.628 o
-6 -15 -5 11.032 11.004 0.845 74.365 o
-6 -15 -4 1.796 1.850 0.621 137.454 o
-6 -15 -3 14.197 13.825 0.894 66.454 o
-6 -15 -2 7.399 7.289 0.754 93.345 o
-6 -15 -1 11.251 11.702 0.845 74.365 o
-6 -14 -15 0.305 0.440 0.517 198.827 o
-6 -14 -14 4.569 4.078 0.649 125.885 o
-6 -14 -13 7.263 7.841 0.768 89.981 o
-6 -14 -12 3.957 3.994 0.691 111.088 o
-6 -14 -11 5.365 4.895 0.691 111.088 o
-6 -14 -10 7.749 7.136 0.768 89.981 o
-6 -14 -9 11.818 10.816 0.852 73.151 o
-6 -14 -8 5.279 4.783 0.719 102.628 o
-6 -14 -7 8.290 7.876 0.775 88.368 o
-6 -14 -6 1.529 1.592 0.607 143.847 o
-6 -14 -5 23.570 23.900 1.096 44.171 o
-6 -14 -4 6.201 6.926 0.698 108.878 o
-6 -14 -3 26.125 26.051 1.110 43.067 o
-6 -14 -2 83.516 81.811 2.095 12.098 o
-6 -14 -1 56.252 56.423 1.634 19.884 o
-6 -13 -16 1.024 1.815 0.566 165.947 o
-6 -13 -15 3.793 3.945 0.635 131.479 o
-6 -13 -14 1.309 1.285 0.614 140.596 o
-6 -13 -13 4.485 4.601 0.712 104.650 o
-6 -13 -12 1.844 1.466 0.614 140.596 o
-6 -13 -11 0.763 0.775 0.587 154.305 o
-6 -13 -10 0.941 -0.363 0.587 154.305 o
-6 -13 -9 53.066 53.589 1.690 18.591 o
-6 -13 -8 45.801 45.594 1.536 22.495 o
-6 -13 -7 27.091 27.133 1.166 39.040 o
-6 -13 -6 26.019 26.009 1.103 43.614 o
-6 -13 -5 0.421 0.628 0.503 210.026 o
-6 -13 -4 89.532 89.093 2.192 11.043 o
-6 -13 -3 34.178 33.696 1.187 37.674 o
-6 -13 -2 22.718 22.992 0.971 56.352 o
-6 -13 -1 18.951 18.873 0.887 67.504 o
-6 -12 -16 18.259 17.239 0.922 62.487 o
-6 -12 -15 5.423 5.760 0.719 102.628 o
-6 -12 -14 7.665 6.507 0.775 88.368 o
-6 -12 -13 0.032 0.126 0.580 158.046 o
-6 -12 -12 21.042 21.359 1.075 45.909 o
-6 -12 -11 4.580 4.699 0.698 108.878 o
-6 -12 -10 3.020 3.568 0.670 118.140 o
-6 -12 -9 20.997 21.589 1.061 47.125 o
-6 -12 -8 11.267 11.067 0.796 83.778 o
-6 -12 -7 5.823 5.893 0.635 131.479 o
-6 -12 -6 30.293 30.114 1.117 42.530 o
-6 -12 -5 8.088 8.644 0.670 118.140 o
-6 -12 -4 41.241 41.216 1.299 31.471 o
-6 -12 -3 18.775 19.271 0.873 69.682 o
-6 -12 -2 22.928 23.614 0.943 59.741 o
-6 -12 -1 31.578 31.127 1.082 45.319 o
-6 -11 -17 1.764 1.746 0.573 161.924 o
-6 -11 -16 5.886 6.235 0.726 100.664 o
-6 -11 -15 9.886 9.531 0.838 75.609 o
-6 -11 -14 35.438 37.453 1.375 28.055 o
-6 -11 -13 3.945 4.113 0.677 115.717 o
-6 -11 -12 9.646 9.677 0.817 79.537 o
-6 -11 -11 44.097 44.554 1.515 23.122 o
-6 -11 -10 16.015 16.967 0.964 57.172 o
-6 -11 -9 50.796 50.628 1.529 22.701 o
-6 -11 -8 2.425 2.144 0.538 183.636 o
-6 -11 -7 11.571 11.611 0.726 100.664 o
-6 -11 -6 9.030 9.000 0.656 123.221 o
-6 -11 -5 2.773 2.479 0.503 210.026 o
-6 -11 -4 45.386 44.561 1.313 30.805 o
-6 -11 -3 5.508 4.985 0.538 183.636 o
-6 -11 -2 23.191 22.553 0.887 67.504 o
-6 -11 -1 69.124 68.991 1.718 17.992 o
-6 -10 -18 0.053 -0.063 0.545 178.957 o
-6 -10 -17 2.871 2.423 0.614 140.596 o
-6 -10 -16 6.496 6.040 0.726 100.664 o
-6 -10 -15 16.560 16.897 0.991 53.996 o
-6 -10 -14 18.096 18.321 1.005 52.507 o
-6 -10 -13 4.316 4.664 0.691 111.088 o
-6 -10 -12 13.415 13.525 0.894 66.454 o
-6 -10 -11 25.273 24.494 1.117 42.530 o
-6 -10 -10 6.286 6.612 0.663 120.640 o
-6 -10 -9 54.495 54.517 1.571 21.507 o
-6 -10 -8 14.593 14.886 0.796 83.778 o
-6 -10 -7 1.245 1.250 0.475 235.462 o
-6 -10 -6 24.192 23.935 0.929 61.551 o
-6 -10 -5 101.067 101.829 2.290 10.120 o
-6 -10 -4 41.612 41.726 1.222 35.552 o
-6 -10 -3 1.995 2.116 0.440 274.320 o
-6 -10 -2 5.330 5.230 0.503 210.026 o
-6 -10 -1 0.391 0.419 0.391 347.186 o
-6 -9 -18 3.401 3.526 0.614 140.596 o
-6 -9 -17 1.212 0.880 0.600 147.212 o
-6 -9 -16 15.647 14.795 0.957 58.009 o
-6 -9 -15 12.771 12.533 0.880 68.580 o
-6 -9 -14 2.544 2.311 0.635 131.479 o
-6 -9 -13 0.936 0.998 0.593 150.696 o
-6 -9 -12 13.726 12.861 0.880 68.580 o
-6 -9 -11 2.367 2.562 0.559 170.121 o
-6 -9 -10 50.102 48.540 1.466 24.689 o
-6 -9 -9 5.889 6.431 0.607 143.847 o
-6 -9 -8 11.745 11.709 0.698 108.878 o
-6 -9 -7 12.043 11.877 0.677 115.717 o
-6 -9 -6 4.264 4.182 0.503 210.026 o
-6 -9 -5 31.832 31.546 1.019 51.078 o
-6 -9 -4 10.322 9.943 0.593 150.696 o
-6 -9 -3 30.863 30.289 0.964 57.172 o
-6 -9 -2 24.520 24.473 0.845 74.365 o
-6 -9 -1 15.947 15.968 0.677 115.717 o
-6 -8 -19 6.587 6.403 0.691 111.088 o
-6 -8 -18 11.053 10.669 0.796 83.778 o
-6 -8 -17 3.875 3.582 0.684 113.367 o
-6 -8 -16 13.997 13.964 0.908 64.425 o
-6 -8 -15 8.822 9.349 0.810 80.914 o
-6 -8 -14 18.811 18.901 1.019 51.078 o
-6 -8 -13 22.583 21.812 1.068 46.511 o
-6 -8 -12 12.993 12.086 0.824 78.194 o
-6 -8 -11 21.568 21.554 0.957 58.009 o
-6 -8 -10 17.924 17.009 0.838 75.609 o
-6 -8 -9 29.442 29.221 1.047 48.390 o
-6 -8 -8 64.024 64.027 1.648 19.549 o
-6 -8 -7 7.822 7.597 0.566 165.947 o
-6 -8 -6 22.583 22.560 0.838 75.609 o
-6 -8 -5 2.928 2.569 0.426 292.603 o
-6 -8 -4 4.388 4.273 0.440 274.320 o
-6 -8 -3 28.266 28.488 0.894 66.454 o
-6 -8 -2 64.658 64.963 1.515 23.122 o
-6 -8 -1 63.816 64.111 1.494 23.774 o
-6 -7 -19 1.492 1.466 0.566 165.947 o
-6 -7 -18 4.021 4.839 0.677 115.717 o
-6 -7 -17 2.791 2.716 0.670 118.140 o
-6 -7 -16 12.348 12.861 0.887 67.504 o
-6 -7 -15 5.858 6.452 0.740 96.901 o
-6 -7 -14 13.588 13.301 0.894 66.454 o
-6 -7 -13 18.247 18.761 0.984 54.765 o
-6 -7 -12 61.864 61.569 1.718 17.992 o
-6 -7 -11 25.083 24.829 0.998 53.243 o
-6 -7 -10 6.070 6.291 0.580 158.046 o
-6 -7 -9 4.204 4.636 0.531 188.500 o
-6 -7 -8 1.717 1.410 0.440 274.320 o
-6 -7 -7 113.171 112.931 2.423 9.042 o
-6 -7 -6 129.415 129.723 2.674 7.422 o
-6 -7 -5 48.949 47.989 1.243 34.364 o
-6 -7 -4 39.356 40.015 1.082 45.319 o
-6 -7 -3 25.616 26.218 0.817 79.537 o
-6 -7 -2 2.815 3.184 0.356 418.599 o
-6 -7 -1 12.510 12.393 0.531 188.500 o
-6 -6 -19 11.991 11.933 0.803 82.327 o
-6 -6 -18 4.624 4.552 0.691 111.088 o
-6 -6 -17 36.198 36.140 1.396 27.219 o
-6 -6 -16 4.186 4.301 0.698 108.878 o
-6 -6 -15 11.705 11.891 0.866 70.810 o
-6 -6 -14 0.226 0.230 0.580 158.046 o
-6 -6 -13 32.071 31.832 1.222 35.552 o
-6 -6 -12 0.678 0.670 0.496 215.984 o
-6 -6 -11 32.514 32.153 1.117 42.530 o
-6 -6 -10 5.645 6.151 0.566 165.947 o
-6 -6 -9 114.275 113.035 2.465 8.738 o
-6 -6 -8 13.499 13.511 0.663 120.640 o
-6 -6 -7 2.670 2.891 0.419 302.438 o
-6 -6 -6 16.190 16.220 0.663 120.640 o
-6 -6 -5 39.990 40.239 1.075 45.909 o
-6 -6 -4 3.517 3.701 0.363 402.654 o
-6 -6 -3 92.967 95.279 1.955 13.887 o
-6 -6 -2 127.404 129.101 2.514 8.401 o
-6 -6 -1 70.968 72.538 1.550 22.092 o
-6 -5 -20 0.585 0.384 0.545 178.957 o
-6 -5 -19 13.049 12.694 0.852 73.151 o
-6 -5 -18 1.537 1.815 0.628 134.417 o
-6 -5 -17 2.284 2.088 0.635 131.479 o
-6 -5 -16 18.315 18.440 1.005 52.507 o
-6 -5 -15 50.384 50.817 1.634 19.884 o
-6 -5 -14 94.739 94.553 2.395 9.254 o
-6 -5 -13 32.820 33.124 1.194 37.235 o
-6 -5 -12 87.549 88.332 2.151 11.477 o
-6 -5 -11 64.632 65.039 1.697 18.439 o
-6 -5 -10 3.810 3.666 0.496 215.984 o
-6 -5 -9 8.255 8.693 0.573 161.924 o
-6 -5 -8 71.454 71.093 1.683 18.746 o
-6 -5 -7 57.481 57.953 1.417 26.421 o
-6 -5 -6 132.432 131.126 2.639 7.620 o
-6 -5 -5 61.934 61.576 1.396 27.219 o
-6 -5 -4 71.046 72.343 1.557 21.894 o
-6 -5 -3 114.402 115.158 2.269 10.308 o
-6 -5 -2 6.300 6.884 0.384 359.926 o
-6 -5 -1 122.191 122.727 2.374 9.418 o
-6 -4 -20 13.904 14.467 0.831 76.886 o
-6 -4 -19 18.289 18.677 0.984 54.765 o
-6 -4 -18 5.238 5.558 0.726 100.664 o
-6 -4 -17 15.318 15.626 0.943 59.741 o
-6 -4 -16 1.700 1.403 0.600 147.212 o
-6 -4 -15 11.442 11.751 0.859 71.966 o
-6 -4 -14 4.153 4.189 0.635 131.479 o
-6 -4 -13 2.508 2.709 0.545 178.957 o
-6 -4 -12 21.669 22.273 0.929 61.551 o
-6 -4 -11 43.221 43.388 1.292 31.812 o
-6 -4 -10 59.485 60.340 1.550 22.092 o
-6 -4 -9 23.672 24.019 0.859 71.966 o
-6 -4 -8 60.167 61.018 1.487 23.998 o
-6 -4 -7 55.288 55.306 1.348 29.230 o
-6 -4 -6 282.643 283.632 5.160 1.994 o
-6 -4 -5 268.436 266.239 4.839 2.267 o
-6 -4 -4 192.488 196.962 3.638 4.011 o
-6 -4 -3 307.924 309.005 5.502 1.753 o
-6 -4 -2 225.790 227.188 4.113 3.138 o
-6 -4 -1 360.333 363.488 6.403 1.295 o
-6 -3 -20 0.202 0.021 0.524 193.560 o
-6 -3 -19 2.048 2.479 0.621 137.454 o
-6 -3 -18 3.542 3.093 0.670 118.140 o
-6 -3 -17 6.235 6.871 0.740 96.901 o
-6 -3 -16 0.133 0.461 0.573 161.924 o
-6 -3 -15 10.355 10.082 0.810 80.914 o
-6 -3 -14 3.390 3.184 0.600 147.212 o
-6 -3 -13 4.074 3.777 0.559 170.121 o
-6 -3 -12 12.142 11.611 0.705 106.732 o
-6 -3 -11 2.356 2.332 0.468 242.543 o
-6 -3 -10 29.709 30.889 1.005 52.507 o
-6 -3 -9 9.225 9.559 0.566 165.947 o
-6 -3 -8 295.953 297.555 5.495 1.758 o
-6 -3 -7 123.870 121.889 2.472 8.688 o
-6 -3 -6 145.744 145.077 2.807 6.737 o
-6 -3 -5 5.042 5.327 0.370 387.603 o
-6 -3 -4 201.823 202.973 3.735 3.804 o
-6 -3 -3 34.084 34.925 0.859 71.966 o
-6 -3 -2 320.672 322.712 5.704 1.631 o
-6 -3 -1 222.999 222.000 4.015 3.293 o
-6 -2 -20 4.393 4.839 0.642 128.636 o
-6 -2 -19 0.053 0.335 0.580 158.046 o
-6 -2 -18 0.842 1.173 0.621 137.454 o
-6 -2 -17 18.383 18.412 0.998 53.243 o
-6 -2 -16 21.085 21.170 1.068 46.511 o
-6 -2 -15 9.256 8.812 0.768 89.981 o
-6 -2 -14 4.983 4.943 0.607 143.847 o
-6 -2 -13 17.899 17.295 0.852 73.151 o
-6 -2 -12 64.678 63.741 1.676 18.902 o
-6 -2 -11 101.403 102.513 2.304 9.998 o
-6 -2 -10 33.078 33.291 1.040 49.042 o
-6 -2 -9 9.902 9.852 0.566 165.947 o
-6 -2 -8 10.110 10.418 0.545 178.957 o
-6 -2 -7 36.871 36.943 0.978 55.550 o
-6 -2 -6 28.729 29.367 0.810 80.914 o
-6 -2 -5 486.548 486.096 8.546 0.727 o
-6 -2 -4 101.444 103.309 2.025 12.946 o
-6 -2 -3 135.131 133.228 2.514 8.401 o
-6 -2 -2 223.511 226.552 4.078 3.192 o
-6 -2 -1 677.381 663.856 11.674 0.389 o
-6 -1 -20 1.853 1.201 0.566 165.947 o
-6 -1 -19 3.053 3.254 0.649 125.885 o
-6 -1 -18 7.118 6.794 0.768 89.981 o
-6 -1 -17 0.609 0.405 0.593 150.696 o
-6 -1 -16 4.827 4.978 0.698 108.878 o
-6 -1 -15 10.534 11.158 0.817 79.537 o
-6 -1 -14 2.392 2.535 0.545 178.957 o
-6 -1 -13 10.881 10.774 0.712 104.650 o
-6 -1 -12 12.694 13.287 0.726 100.664 o
-6 -1 -11 19.282 19.655 0.817 79.537 o
-6 -1 -10 136.536 135.951 2.828 6.638 o
-6 -1 -9 31.785 31.301 0.964 57.172 o
-6 -1 -8 7.247 7.569 0.482 228.687 o
-6 -1 -7 45.045 44.896 1.110 43.067 o
-6 -1 -6 150.961 152.087 2.905 6.291 o
-6 -1 -5 301.660 300.026 5.390 1.827 o
-6 -1 -4 64.374 65.368 1.375 28.055 o
-6 -1 -3 19.592 20.451 0.587 154.305 o
-6 -1 -2 229.353 229.590 4.133 3.107 o
-6 -1 -1 295.398 294.189 5.209 1.956 o
-5 -20 -6 1.425 1.683 0.587 154.305 o
-5 -20 -5 5.556 5.753 0.656 123.221 o
-5 -20 -4 0.164 -0.349 0.531 188.500 o
-5 -20 -3 2.259 1.683 0.593 150.696 o
-5 -20 -2 2.670 2.737 0.607 143.847 o
-5 -20 -1 3.290 2.660 0.621 137.454 o
-5 -19 -8 0.210 0.440 0.538 183.636 o
-5 -19 -7 4.862 4.790 0.663 120.640 o
-5 -19 -6 7.485 6.675 0.719 102.628 o
-5 -19 -5 0.407 0.482 0.573 161.924 o
-5 -19 -4 0.458 0.545 0.580 158.046 o
-5 -19 -3 1.824 1.382 0.607 143.847 o
-5 -19 -2 0.495 0.991 0.587 154.305 o
-5 -19 -1 6.527 5.704 0.740 96.901 o
-5 -18 -10 0.546 0.964 0.545 178.957 o
-5 -18 -9 5.391 5.453 0.677 115.717 o
-5 -18 -8 1.670 1.285 0.600 147.212 o
-5 -18 -7 0.418 0.349 0.587 154.305 o
-5 -18 -6 1.309 1.857 0.635 131.479 o
-5 -18 -5 3.171 3.666 0.684 113.367 o
-5 -18 -4 7.407 7.143 0.775 88.368 o
-5 -18 -3 0.011 0.126 0.566 165.947 o
-5 -18 -2 3.972 3.980 0.663 120.640 o
-5 -18 -1 7.144 6.724 0.740 96.901 o
-5 -17 -12 1.510 2.185 0.559 170.121 o
-5 -17 -11 6.788 6.340 0.691 111.088 o
-5 -17 -10 0.282 0.189 0.566 165.947 o
-5 -17 -9 11.736 12.470 0.887 67.504 o
-5 -17 -8 5.503 5.195 0.733 98.755 o
-5 -17 -7 11.533 11.227 0.880 68.580 o
-5 -17 -6 1.040 1.578 0.607 143.847 o
-5 -17 -5 4.771 4.929 0.705 106.732 o
-5 -17 -4 12.937 13.518 0.901 65.427 o
-5 -17 -3 0.261 0.796 0.587 154.305 o
-5 -17 -2 1.745 2.067 0.635 131.479 o
-5 -17 -1 9.252 9.140 0.810 80.914 o
-5 -16 -13 0.230 0.112 0.531 188.500 o
-5 -16 -12 1.410 1.068 0.573 161.924 o
-5 -16 -11 2.803 3.261 0.649 125.885 o
-5 -16 -10 0.953 0.447 0.607 143.847 o
-5 -16 -9 14.337 14.495 0.950 58.865 o
-5 -16 -8 2.803 3.735 0.670 118.140 o
-5 -16 -7 1.097 1.138 0.607 143.847 o
-5 -16 -6 3.049 2.660 0.656 123.221 o
-5 -16 -5 7.134 7.932 0.768 89.981 o
-5 -16 -4 12.679 12.282 0.873 69.682 o
-5 -16 -3 1.397 1.766 0.621 137.454 o
-5 -16 -2 29.635 28.864 1.215 35.962 o
-5 -16 -1 16.787 16.506 0.964 57.172 o
-5 -15 -14 11.110 10.718 0.782 86.797 o
-5 -15 -13 9.437 9.154 0.775 88.368 o
-5 -15 -12 6.046 5.725 0.733 98.755 o
-5 -15 -11 3.022 2.779 0.670 118.140 o
-5 -15 -10 1.152 1.585 0.600 147.212 o
-5 -15 -9 2.685 3.344 0.656 123.221 o
-5 -15 -8 4.509 5.327 0.712 104.650 o
-5 -15 -7 8.803 9.070 0.796 83.778 o
-5 -15 -6 4.134 3.526 0.656 123.221 o
-5 -15 -5 3.133 3.596 0.656 123.221 o
-5 -15 -4 9.740 9.587 0.796 83.778 o
-5 -15 -3 14.584 13.748 0.887 67.504 o
-5 -15 -2 5.189 4.915 0.656 123.221 o
-5 -15 -1 1.592 1.194 0.566 165.947 o
-5 -14 -15 0.305 0.768 0.545 178.957 o
-5 -14 -14 1.210 0.531 0.587 154.305 o
-5 -14 -13 4.723 4.538 0.691 111.088 o
-5 -14 -12 1.521 1.459 0.635 131.479 o
-5 -14 -11 10.095 9.712 0.810 80.914 o
-5 -14 -10 2.094 2.430 0.628 134.417 o
-5 -14 -9 0.183 0.300 0.587 154.305 o
-5 -14 -8 4.040 4.245 0.677 115.717 o
-5 -14 -7 5.488 5.048 0.691 111.088 o
-5 -14 -6 23.770 23.970 1.096 44.171 o
-5 -14 -5 9.823 10.934 0.782 86.797 o
-5 -14 -4 14.651 14.684 0.838 75.609 o
-5 -14 -3 4.489 4.294 0.600 147.212 o
-5 -14 -2 15.125 15.158 0.831 76.886 o
-5 -14 -1 11.499 10.906 0.740 96.901 o
-5 -13 -16 11.184 10.271 0.761 91.640 o
-5 -13 -15 0.570 0.719 0.580 158.046 o
-5 -13 -14 7.392 7.639 0.761 91.640 o
-5 -13 -13 1.483 1.864 0.642 128.636 o
-5 -13 -12 2.065 1.815 0.628 134.417 o
-5 -13 -11 2.325 2.346 0.628 134.417 o
-5 -13 -10 3.807 3.540 0.670 118.140 o
-5 -13 -9 1.800 1.773 0.607 143.847 o
-5 -13 -8 5.209 5.048 0.691 111.088 o
-5 -13 -7 14.197 13.860 0.852 73.151 o
-5 -13 -6 47.313 47.465 1.459 24.926 o
-5 -13 -5 4.012 3.763 0.580 158.046 o
-5 -13 -4 9.803 9.321 0.691 111.088 o
-5 -13 -3 14.918 15.096 0.803 82.327 o
-5 -13 -2 7.490 7.366 0.635 131.479 o
-5 -13 -1 15.704 14.809 0.789 85.267 o
-5 -12 -17 0.876 1.159 0.531 188.500 o
-5 -12 -16 6.346 5.991 0.698 108.878 o
-5 -12 -15 3.366 3.093 0.663 120.640 o
-5 -12 -14 5.106 5.244 0.740 96.901 o
-5 -12 -13 12.891 13.210 0.894 66.454 o
-5 -12 -12 12.029 11.598 0.859 71.966 o
-5 -12 -11 11.945 10.864 0.852 73.151 o
-5 -12 -10 16.610 16.387 0.950 58.865 o
-5 -12 -9 28.645 28.096 1.159 39.511 o
-5 -12 -8 3.547 3.303 0.580 158.046 o
-5 -12 -7 4.588 4.755 0.593 150.696 o
-5 -12 -6 37.741 38.256 1.250 33.981 o
-5 -12 -5 4.648 4.427 0.559 170.121 o
-5 -12 -4 46.609 46.914 1.382 27.772 o
-5 -12 -3 25.871 25.338 0.964 57.172 o
-5 -12 -2 21.379 21.072 0.880 68.580 o
-5 -12 -1 35.005 34.792 1.131 41.487 o
-5 -11 -17 1.451 1.026 0.566 165.947 o
-5 -11 -16 16.762 16.974 0.964 57.172 o
-5 -11 -15 2.720 2.486 0.670 118.140 o
-5 -11 -14 4.051 3.840 0.677 115.717 o
-5 -11 -13 4.166 4.406 0.698 108.878 o
-5 -11 -12 0.844 0.859 0.593 150.696 o
-5 -11 -11 27.802 27.824 1.187 37.674 o
-5 -11 -10 31.607 31.860 1.229 35.149 o
-5 -11 -9 21.766 20.947 0.957 58.009 o
-5 -11 -8 30.700 31.148 1.131 41.487 o
-5 -11 -7 0.018 0.021 0.447 265.815 o
-5 -11 -6 59.010 59.824 1.606 20.582 o
-5 -11 -5 33.962 34.290 1.124 42.004 o
-5 -11 -4 186.674 185.720 3.756 3.762 o
-5 -11 -3 8.827 8.798 0.600 147.212 o
-5 -11 -2 3.298 3.603 0.482 228.687 o
-5 -11 -1 38.396 37.034 1.131 41.487 o
-5 -10 -18 0.067 -0.293 0.517 198.827 o
-5 -10 -17 10.560 10.634 0.810 80.914 o
-5 -10 -16 28.739 28.997 1.236 34.753 o
-5 -10 -15 2.159 1.480 0.635 131.479 o
-5 -10 -14 37.087 38.067 1.396 27.219 o
-5 -10 -13 24.990 25.234 1.145 40.481 o
-5 -10 -12 5.134 5.132 0.705 106.732 o
-5 -10 -11 60.319 61.102 1.780 16.744 o
-5 -10 -10 32.734 33.515 1.201 36.803 o
-5 -10 -9 15.770 16.890 0.838 75.609 o
-5 -10 -8 1.453 1.131 0.475 235.462 o
-5 -10 -7 5.292 5.481 0.552 174.455 o
-5 -10 -6 58.973 59.237 1.557 21.894 o
-5 -10 -5 24.155 24.989 0.915 63.445 o
-5 -10 -4 79.432 79.074 1.857 15.388 o
-5 -10 -3 140.874 141.216 2.919 6.231 o
-5 -10 -2 20.150 19.746 0.775 88.368 o
-5 -10 -1 125.318 124.319 2.611 7.784 o
-5 -9 -19 12.341 10.878 0.782 86.797 o
-5 -9 -18 12.413 11.912 0.817 79.537 o
-5 -9 -17 18.458 17.930 1.005 52.507 o
-5 -9 -16 8.919 8.846 0.831 76.886 o
-5 -9 -15 9.575 8.728 0.796 83.778 o
-5 -9 -14 9.442 9.189 0.810 80.914 o
-5 -9 -13 1.605 1.760 0.614 140.596 o
-5 -9 -12 43.544 44.239 1.473 24.455 o
-5 -9 -11 121.899 120.409 2.765 6.943 o
-5 -9 -10 111.519 110.738 2.555 8.128 o
-5 -9 -9 57.064 56.717 1.564 21.699 o
-5 -9 -8 61.171 61.444 1.613 20.404 o
-5 -9 -7 86.674 86.978 2.032 12.857 o
-5 -9 -6 66.929 66.876 1.648 19.549 o
-5 -9 -5 28.065 27.217 0.915 63.445 o
-5 -9 -4 41.605 41.523 1.159 39.511 o
-5 -9 -3 111.027 111.108 2.346 9.644 o
-5 -9 -2 25.048 24.815 0.824 78.194 o
-5 -9 -1 4.513 4.399 0.419 302.438 o
-5 -8 -19 1.806 1.815 0.573 161.924 o
-5 -8 -18 12.372 12.512 0.859 71.966 o
-5 -8 -17 77.420 77.510 2.144 11.552 o
-5 -8 -16 7.743 7.646 0.768 89.981 o
-5 -8 -15 19.102 19.041 1.019 51.078 o
-5 -8 -14 38.008 38.249 1.396 27.219 o
-5 -8 -13 46.760 46.746 1.543 22.292 o
-5 -8 -12 16.176 16.206 0.866 70.810 o
-5 -8 -11 69.113 70.730 1.857 15.388 o
-5 -8 -10 77.875 78.794 1.962 13.789 o
-5 -8 -9 70.017 71.317 1.787 16.613 o
-5 -8 -8 8.107 7.939 0.580 158.046 o
-5 -8 -7 111.183 110.529 2.402 9.201 o
-5 -8 -6 42.540 43.150 1.194 37.235 o
-5 -8 -5 162.225 163.615 3.254 5.014 o
-5 -8 -4 147.521 150.174 2.995 5.916 o
-5 -8 -3 8.617 8.916 0.503 210.026 o
-5 -8 -2 59.142 60.445 1.417 26.421 o
-5 -8 -1 73.377 72.594 1.599 20.762 o
-5 -7 -19 3.879 4.022 0.635 131.479 o
-5 -7 -18 5.988 5.809 0.733 98.755 o
-5 -7 -17 16.213 15.368 0.971 56.352 o
-5 -7 -16 6.674 6.933 0.747 95.098 o
-5 -7 -15 5.887 5.802 0.719 102.628 o
-5 -7 -14 13.688 13.622 0.880 68.580 o
-5 -7 -13 22.448 22.036 1.019 51.078 o
-5 -7 -12 61.034 61.032 1.690 18.591 o
-5 -7 -11 26.677 27.475 1.033 49.707 o
-5 -7 -10 113.297 114.159 2.542 8.217 o
-5 -7 -9 80.432 78.787 1.885 14.935 o
-5 -7 -8 136.454 135.148 2.828 6.638 o
-5 -7 -7 97.168 98.184 2.151 11.477 o
-5 -7 -6 69.132 69.208 1.613 20.404 o
-5 -7 -5 79.115 78.997 1.753 17.282 o
-5 -7 -4 4.562 4.971 0.391 347.186 o
-5 -7 -3 463.436 462.985 8.239 0.782 o
-5 -7 -2 152.255 150.669 2.905 6.291 o
-5 -7 -1 8.075 8.030 0.426 292.603 o
-5 -6 -20 1.939 1.815 0.580 158.046 o
-5 -6 -19 8.746 8.316 0.761 91.640 o
-5 -6 -18 3.831 3.631 0.677 115.717 o
-5 -6 -17 7.813 7.736 0.761 91.640 o
-5 -6 -16 5.842 5.516 0.719 102.628 o
-5 -6 -15 8.696 8.295 0.775 88.368 o
-5 -6 -14 1.970 1.871 0.593 150.696 o
-5 -6 -13 37.819 38.388 1.285 32.159 o
-5 -6 -12 3.858 4.106 0.566 165.947 o
-5 -6 -11 84.414 86.105 2.074 12.343 o
-5 -6 -10 69.386 69.536 1.739 17.561 o
-5 -6 -9 42.073 42.201 1.208 36.379 o
-5 -6 -8 91.923 90.853 2.025 12.946 o
-5 -6 -7 49.227 49.909 1.278 32.511 o
-5 -6 -6 14.450 14.223 0.600 147.212 o
-5 -6 -5 9.260 9.719 0.475 235.462 o
-5 -6 -4 38.057 37.676 0.964 57.172 o
-5 -6 -3 614.222 614.478 10.892 0.447 o
-5 -6 -2 171.082 169.438 3.184 5.236 o
-5 -6 -1 320.757 322.893 5.795 1.580 o
-5 -5 -20 0.387 0.049 0.517 198.827 o
-5 -5 -19 9.689 9.845 0.796 83.778 o
-5 -5 -18 6.598 5.711 0.740 96.901 o
-5 -5 -17 20.767 20.374 1.047 48.390 o
-5 -5 -16 16.308 17.009 0.971 56.352 o
-5 -5 -15 3.954 3.959 0.663 120.640 o
-5 -5 -14 5.332 5.293 0.656 123.221 o
-5 -5 -13 80.733 80.009 2.032 12.857 o
-5 -5 -12 12.490 11.814 0.719 102.628 o
-5 -5 -11 16.600 16.827 0.789 85.267 o
-5 -5 -10 21.692 20.926 0.831 76.886 o
-5 -5 -9 58.349 59.335 1.487 23.998 o
-5 -5 -8 119.759 121.491 2.521 8.355 o
-5 -5 -7 16.551 16.618 0.649 125.885 o
-5 -5 -6 124.478 123.334 2.458 8.787 o
-5 -5 -5 12.303 12.373 0.503 210.026 o
-5 -5 -4 255.334 258.810 4.706 2.397 o
-5 -5 -3 84.288 84.317 1.718 17.992 o
-5 -5 -2 110.742 111.869 2.171 11.257 o
-5 -5 -1 78.839 80.009 1.620 20.229 o
-5 -4 -20 3.405 2.856 0.607 143.847 o
-5 -4 -19 2.780 2.988 0.642 128.636 o
-5 -4 -18 8.524 8.372 0.803 82.327 o
-5 -4 -17 0.252 0.314 0.580 158.046 o
-5 -4 -16 5.112 5.488 0.705 106.732 o
-5 -4 -15 2.125 1.969 0.607 143.847 o
-5 -4 -14 15.431 16.485 0.866 70.810 o
-5 -4 -13 21.273 22.183 0.950 58.865 o
-5 -4 -12 15.883 16.667 0.796 83.778 o
-5 -4 -11 9.561 9.880 0.628 134.417 o
-5 -4 -10 16.445 16.611 0.733 98.755 o
-5 -4 -9 1.266 1.110 0.377 373.380 o
-5 -4 -8 53.313 53.742 1.334 29.845 o
-5 -4 -7 150.193 150.069 2.926 6.202 o
-5 -4 -6 28.347 29.130 0.810 80.914 o
-5 -4 -5 0.591 0.740 0.272 715.830 o
-5 -4 -4 168.637 170.192 3.191 5.213 o
-5 -4 -3 305.856 304.851 5.453 1.785 o
-5 -4 -2 212.235 215.877 3.931 3.435 o
-5 -4 -1 167.664 172.496 3.177 5.259 o
-5 -3 -20 1.470 1.480 0.573 161.924 o
-5 -3 -19 11.737 11.053 0.838 75.609 o
-5 -3 -18 11.105 10.725 0.824 78.194 o
-5 -3 -17 12.261 12.324 0.859 71.966 o
-5 -3 -16 9.516 9.517 0.803 82.327 o
-5 -3 -15 2.364 3.009 0.614 140.596 o
-5 -3 -14 11.828 12.526 0.768 89.981 o
-5 -3 -13 10.788 11.395 0.719 102.628 o
-5 -3 -12 0.239 0.126 0.426 292.603 o
-5 -3 -11 20.526 20.109 0.817 79.537 o
-5 -3 -10 29.937 30.505 0.978 55.550 o
-5 -3 -9 3.872 3.414 0.419 302.438 o
-5 -3 -8 13.002 13.434 0.587 154.305 o
-5 -3 -7 102.309 104.412 2.123 11.781 o
-5 -3 -6 84.480 84.632 1.753 17.282 o
-5 -3 -5 95.549 98.016 1.955 13.887 o
-5 -3 -4 439.032 441.633 7.813 0.870 o
-5 -3 -3 23.063 23.830 0.635 131.479 o
-5 -3 -2 65.219 65.822 1.341 29.535 o
-5 -3 -1 20.545 20.989 0.566 165.947 o
-5 -2 -20 1.523 1.711 0.593 150.696 o
-5 -2 -19 15.325 15.871 0.950 58.865 o
-5 -2 -18 7.938 7.492 0.754 93.345 o
-5 -2 -17 0.679 0.147 0.573 161.924 o
-5 -2 -16 19.786 19.599 1.019 51.078 o
-5 -2 -15 5.475 5.090 0.649 125.885 o
-5 -2 -14 23.006 22.734 0.984 54.765 o
-5 -2 -13 22.791 23.167 0.950 58.865 o
-5 -2 -12 60.621 60.236 1.599 20.762 o
-5 -2 -11 8.372 8.120 0.573 161.924 o
-5 -2 -10 17.934 18.552 0.747 95.098 o
-5 -2 -9 45.001 45.887 1.201 36.803 o
-5 -2 -8 68.533 66.890 1.529 22.701 o
-5 -2 -7 86.534 86.761 1.808 16.231 o
-5 -2 -6 60.143 59.670 1.313 30.805 o
-5 -2 -5 22.674 23.607 0.656 123.221 o
-5 -2 -4 1.076 1.459 0.237 941.848 o
-5 -2 -3 23.029 22.985 0.607 143.847 o
-5 -2 -2 141.914 143.247 2.653 7.540 o
-5 -2 -1 369.193 366.455 6.507 1.253 o
-5 -1 -21 0.940 1.271 0.559 170.121 o
-5 -1 -20 4.516 4.127 0.656 123.221 o
-5 -1 -19 0.944 0.880 0.607 143.847 o
-5 -1 -18 0.553 0.447 0.587 154.305 o
-5 -1 -17 9.383 9.601 0.810 80.914 o
-5 -1 -16 4.484 4.860 0.684 113.367 o
-5 -1 -15 5.395 5.984 0.670 118.140 o
-5 -1 -14 14.854 14.698 0.810 80.914 o
-5 -1 -13 8.065 8.302 0.635 131.479 o
-5 -1 -12 81.320 81.587 1.969 13.691 o
-5 -1 -11 62.740 62.861 1.585 21.129 o
-5 -1 -10 87.106 86.817 1.955 13.887 o
-5 -1 -9 40.525 39.638 1.082 45.319 o
-5 -1 -8 22.093 21.861 0.705 106.732 o
-5 -1 -7 3.936 3.819 0.342 453.468 o
-5 -1 -6 182.282 184.135 3.428 4.516 o
-5 -1 -5 44.735 46.048 1.040 49.042 o
-5 -1 -4 170.859 172.489 3.177 5.259 o
-5 -1 -3 359.649 362.566 6.424 1.286 o
-5 -1 -2 498.511 498.098 8.833 0.680 o
-5 -1 -1 111.357 112.567 2.102 12.017 o
-4 -21 -3 3.898 3.673 0.635 131.479 o
-4 -21 -2 9.147 9.503 0.768 89.981 o
-4 -21 -1 5.148 4.797 0.635 131.479 o
-4 -20 -7 13.485 13.539 0.845 74.365 o
-4 -20 -6 3.985 4.762 0.635 131.479 o
-4 -20 -5 6.296 5.949 0.677 115.717 o
-4 -20 -4 0.586 0.950 0.566 165.947 o
-4 -20 -3 3.967 4.231 0.649 125.885 o
-4 -20 -2 0.714 0.726 0.580 158.046 o
-4 -20 -1 6.128 6.682 0.719 102.628 o
-4 -19 -9 5.156 4.308 0.635 131.479 o
-4 -19 -8 3.563 2.688 0.607 143.847 o
-4 -19 -7 1.168 1.264 0.587 154.305 o
-4 -19 -6 4.002 3.973 0.656 123.221 o
-4 -19 -5 3.037 3.547 0.656 123.221 o
-4 -19 -4 8.671 8.428 0.789 85.267 o
-4 -19 -3 2.399 2.528 0.656 123.221 o
-4 -19 -2 3.065 2.981 0.663 120.640 o
-4 -19 -1 1.708 1.955 0.635 131.479 o
-4 -18 -11 4.216 3.910 0.635 131.479 o
-4 -18 -10 2.082 2.730 0.593 150.696 o
-4 -18 -9 2.176 2.151 0.621 137.454 o
-4 -18 -8 4.425 3.659 0.677 115.717 o
-4 -18 -7 5.191 5.265 0.712 104.650 o
-4 -18 -6 1.058 1.012 0.621 137.454 o
-4 -18 -5 2.949 3.498 0.677 115.717 o
-4 -18 -4 2.515 2.458 0.621 137.454 o
-4 -18 -3 8.309 7.967 0.775 88.368 o
-4 -18 -2 9.675 10.627 0.824 78.194 o
-4 -18 -1 6.369 6.598 0.740 96.901 o
-4 -17 -12 1.729 2.290 0.580 158.046 o
-4 -17 -11 0.858 0.566 0.573 161.924 o
-4 -17 -10 5.526 5.237 0.698 108.878 o
-4 -17 -9 7.260 7.632 0.775 88.368 o
-4 -17 -8 11.250 11.681 0.887 67.504 o
-4 -17 -7 8.370 8.965 0.789 85.267 o
-4 -17 -6 2.127 2.185 0.628 134.417 o
-4 -17 -5 2.439 1.760 0.621 137.454 o
-4 -17 -4 0.900 0.894 0.600 147.212 o
-4 -17 -3 4.334 4.161 0.677 115.717 o
-4 -17 -2 4.052 4.015 0.684 113.367 o
-4 -17 -1 3.867 4.210 0.670 118.140 o
-4 -16 -14 1.197 1.082 0.559 170.121 o
-4 -16 -13 8.752 8.853 0.747 95.098 o
-4 -16 -12 2.575 2.507 0.628 134.417 o
-4 -16 -11 0.902 0.154 0.587 154.305 o
-4 -16 -10 1.480 1.760 0.635 131.479 o
-4 -16 -9 14.030 14.614 0.922 62.487 o
-4 -16 -8 5.948 4.936 0.705 106.732 o
-4 -16 -7 0.261 0.126 0.580 158.046 o
-4 -16 -6 18.472 18.601 1.012 51.785 o
-4 -16 -5 17.088 16.031 0.964 57.172 o
-4 -16 -4 3.230 3.756 0.656 123.221 o
-4 -16 -3 1.072 1.334 0.600 147.212 o
-4 -16 -2 3.664 3.987 0.656 123.221 o
-4 -16 -1 4.419 4.573 0.670 118.140 o
-4 -15 -15 7.254 7.604 0.712 104.650 o
-4 -15 -14 0.846 1.012 0.573 161.924 o
-4 -15 -13 0.098 0.168 0.573 161.924 o
-4 -15 -12 17.506 18.740 1.019 51.078 o
-4 -15 -11 24.786 24.263 1.159 39.511 o
-4 -15 -10 0.600 0.593 0.587 154.305 o
-4 -15 -9 14.689 14.474 0.922 62.487 o
-4 -15 -8 14.268 14.614 0.922 62.487 o
-4 -15 -7 12.064 12.037 0.859 71.966 o
-4 -15 -6 5.207 4.776 0.684 113.367 o
-4 -15 -5 2.867 2.535 0.628 134.417 o
-4 -15 -4 1.994 1.585 0.587 154.305 o
-4 -15 -3 9.257 8.951 0.747 95.098 o
-4 -15 -2 34.580 34.373 1.278 32.511 o
-4 -15 -1 32.008 32.020 1.229 35.149 o
-4 -14 -16 0.763 1.131 0.559 170.121 o
-4 -14 -15 1.513 1.885 0.587 154.305 o
-4 -14 -14 3.387 3.156 0.649 125.885 o
-4 -14 -13 1.730 1.578 0.635 131.479 o
-4 -14 -12 3.719 3.645 0.663 120.640 o
-4 -14 -11 7.990 7.911 0.775 88.368 o
-4 -14 -10 4.767 4.420 0.691 111.088 o
-4 -14 -9 4.665 5.467 0.705 106.732 o
-4 -14 -8 25.522 25.157 1.138 40.979 o
-4 -14 -7 3.782 4.224 0.670 118.140 o
-4 -14 -6 27.830 27.482 1.145 40.481 o
-4 -14 -5 4.432 5.390 0.621 137.454 o
-4 -14 -4 35.397 36.077 1.250 33.981 o
-4 -14 -3 12.932 12.358 0.768 89.981 o
-4 -14 -2 99.255 99.308 2.381 9.363 o
-4 -14 -1 10.630 10.683 0.726 100.664 o
-4 -13 -16 0.138 0.000 0.538 183.636 o
-4 -13 -15 3.229 2.765 0.628 134.417 o
-4 -13 -14 1.641 1.585 0.628 134.417 o
-4 -13 -13 0.056 0.887 0.580 158.046 o
-4 -13 -12 8.130 8.002 0.768 89.981 o
-4 -13 -11 12.371 11.737 0.859 71.966 o
-4 -13 -10 2.296 3.554 0.649 125.885 o
-4 -13 -9 7.645 7.869 0.754 93.345 o
-4 -13 -8 8.169 8.421 0.733 98.755 o
-4 -13 -7 26.530 26.728 1.075 45.909 o
-4 -13 -6 23.837 24.717 1.019 51.078 o
-4 -13 -5 112.508 112.295 2.597 7.868 o
-4 -13 -4 13.273 13.231 0.761 91.640 o
-4 -13 -3 84.252 82.614 2.039 12.770 o
-4 -13 -2 1.198 1.299 0.489 222.199 o
-4 -13 -1 23.631 23.970 0.957 58.009 o
-4 -12 -17 2.081 1.941 0.573 161.924 o
-4 -12 -16 10.710 10.390 0.810 80.914 o
-4 -12 -15 15.632 16.122 0.964 57.172 o
-4 -12 -14 25.357 26.651 1.166 39.040 o
-4 -12 -13 3.229 3.889 0.663 120.640 o
-4 -12 -12 1.929 1.794 0.614 140.596 o
-4 -12 -11 10.757 10.578 0.831 76.886 o
-4 -12 -10 17.075 16.492 0.943 59.741 o
-4 -12 -9 10.710 10.047 0.740 96.901 o
-4 -12 -8 41.234 40.602 1.327 30.160 o
-4 -12 -7 11.854 12.352 0.747 95.098 o
-4 -12 -6 3.223 3.023 0.524 193.560 o
-4 -12 -5 41.084 40.308 1.264 33.234 o
-4 -12 -4 83.993 84.729 2.039 12.770 o
-4 -12 -3 20.151 20.067 0.852 73.151 o
-4 -12 -2 60.103 60.487 1.592 20.945 o
-4 -12 -1 96.457 96.180 2.213 10.835 o
-4 -11 -18 1.742 2.158 0.566 165.947 o
-4 -11 -17 3.172 3.512 0.642 128.636 o
-4 -11 -16 10.427 9.594 0.824 78.194 o
-4 -11 -15 0.266 0.831 0.614 140.596 o
-4 -11 -14 3.555 2.793 0.649 125.885 o
-4 -11 -13 3.956 4.545 0.684 113.367 o
-4 -11 -12 6.245 6.082 0.719 102.628 o
-4 -11 -11 12.216 12.659 0.880 68.580 o
-4 -11 -10 32.017 32.104 1.187 37.674 o
-4 -11 -9 48.720 49.155 1.480 24.225 o
-4 -11 -8 27.353 26.658 1.033 49.707 o
-4 -11 -7 19.548 20.304 0.880 68.580 o
-4 -11 -6 5.972 6.556 0.573 161.924 o
-4 -11 -5 2.099 2.109 0.468 242.543 o
-4 -11 -4 21.198 21.917 0.859 71.966 o
-4 -11 -3 33.502 33.564 1.061 47.125 o
-4 -11 -2 117.852 118.174 2.549 8.172 o
-4 -11 -1 10.917 11.130 0.614 140.596 o
-4 -10 -18 0.437 0.286 0.545 178.957 o
-4 -10 -17 4.501 4.490 0.677 115.717 o
-4 -10 -16 6.623 6.612 0.768 89.981 o
-4 -10 -15 3.687 4.448 0.670 118.140 o
-4 -10 -14 19.829 19.411 1.026 50.385 o
-4 -10 -13 0.108 0.391 0.566 165.947 o
-4 -10 -12 7.145 7.687 0.733 98.755 o
-4 -10 -11 8.418 8.895 0.705 106.732 o
-4 -10 -10 3.599 3.386 0.559 170.121 o
-4 -10 -9 0.216 -0.007 0.454 257.699 o
-4 -10 -8 11.090 11.500 0.684 113.367 o
-4 -10 -7 19.013 19.110 0.817 79.537 o
-4 -10 -6 29.957 29.577 0.998 53.243 o
-4 -10 -5 11.942 11.870 0.635 131.479 o
-4 -10 -4 79.557 79.772 1.857 15.388 o
-4 -10 -3 8.258 8.707 0.545 178.957 o
-4 -10 -2 13.948 13.629 0.635 131.479 o
-4 -10 -1 36.335 35.896 1.040 49.042 o
-4 -9 -19 8.271 8.141 0.705 106.732 o
-4 -9 -18 0.504 -0.230 0.552 174.455 o
-4 -9 -17 4.294 4.867 0.705 106.732 o
-4 -9 -16 4.168 3.631 0.670 118.140 o
-4 -9 -15 7.246 7.778 0.761 91.640 o
-4 -9 -14 7.379 7.827 0.768 89.981 o
-4 -9 -13 10.479 10.522 0.810 80.914 o
-4 -9 -12 8.090 8.525 0.698 108.878 o
-4 -9 -11 1.328 1.124 0.503 210.026 o
-4 -9 -10 17.111 17.099 0.831 76.886 o
-4 -9 -9 71.081 70.276 1.787 16.613 o
-4 -9 -8 33.924 35.023 1.117 42.530 o
-4 -9 -7 52.800 52.723 1.410 26.683 o
-4 -9 -6 16.618 16.317 0.712 104.650 o
-4 -9 -5 39.546 40.288 1.138 40.979 o
-4 -9 -4 19.219 18.698 0.719 102.628 o
-4 -9 -3 17.221 17.651 0.684 113.367 o
-4 -9 -2 44.037 43.848 1.145 40.481 o
-4 -9 -1 79.126 79.744 1.766 17.010 o
-4 -8 -19 4.493 4.860 0.635 131.479 o
-4 -8 -18 2.309 2.514 0.635 131.479 o
-4 -8 -17 1.228 0.600 0.628 134.417 o
-4 -8 -16 1.103 1.990 0.614 140.596 o
-4 -8 -15 6.631 7.206 0.747 95.098 o
-4 -8 -14 6.154 5.809 0.712 104.650 o
-4 -8 -13 23.929 24.333 1.075 45.909 o
-4 -8 -12 3.185 3.100 0.559 170.121 o
-4 -8 -11 22.200 22.350 0.943 59.741 o
-4 -8 -10 29.910 30.624 1.068 46.511 o
-4 -8 -9 6.033 5.607 0.538 183.636 o
-4 -8 -8 11.326 10.725 0.614 140.596 o
-4 -8 -7 16.592 16.199 0.698 108.878 o
-4 -8 -6 27.616 27.384 0.880 68.580 o
-4 -8 -5 16.639 17.204 0.670 118.140 o
-4 -8 -4 49.173 48.610 1.222 35.552 o
-4 -8 -3 24.662 23.991 0.740 96.901 o
-4 -8 -2 41.223 41.900 1.047 48.390 o
-4 -8 -1 42.928 42.501 1.054 47.751 o
-4 -7 -20 1.576 1.913 0.573 161.924 o
-4 -7 -19 4.197 4.280 0.649 125.885 o
-4 -7 -18 3.818 3.770 0.670 118.140 o
-4 -7 -17 6.989 7.485 0.747 95.098 o
-4 -7 -16 2.465 2.569 0.635 131.479 o
-4 -7 -15 3.572 3.337 0.649 125.885 o
-4 -7 -14 1.049 1.557 0.580 158.046 o
-4 -7 -13 8.696 8.330 0.691 111.088 o
-4 -7 -12 3.557 3.512 0.552 174.455 o
-4 -7 -11 3.324 2.821 0.510 204.312 o
-4 -7 -10 28.404 28.655 1.005 52.507 o
-4 -7 -9 2.642 3.051 0.447 265.815 o
-4 -7 -8 27.294 26.812 0.901 65.427 o
-4 -7 -7 14.780 14.090 0.628 134.417 o
-4 -7 -6 13.877 13.685 0.600 147.212 o
-4 -7 -5 199.879 198.910 3.784 3.706 o
-4 -7 -4 12.553 12.463 0.517 198.827 o
-4 -7 -3 47.310 46.208 1.103 43.614 o
-4 -7 -2 7.208 7.632 0.398 335.111 o
-4 -7 -1 97.669 98.722 1.990 13.405 o
-4 -6 -20 4.027 3.840 0.614 140.596 o
-4 -6 -19 7.043 6.933 0.726 100.664 o
-4 -6 -18 5.143 5.104 0.705 106.732 o
-4 -6 -17 10.537 10.292 0.817 79.537 o
-4 -6 -16 1.426 1.529 0.600 147.212 o
-4 -6 -15 9.850 9.573 0.796 83.778 o
-4 -6 -14 7.973 8.246 0.719 102.628 o
-4 -6 -13 0.242 0.328 0.482 228.687 o
-4 -6 -12 28.356 27.587 1.033 49.707 o
-4 -6 -11 70.818 70.486 1.780 16.744 o
-4 -6 -10 30.457 30.484 1.012 51.785 o
-4 -6 -9 43.390 43.401 1.208 36.379 o
-4 -6 -8 61.274 61.925 1.501 23.554 o
-4 -6 -7 126.764 125.052 2.562 8.084 o
-4 -6 -6 112.099 112.979 2.290 10.120 o
-4 -6 -5 70.943 71.051 1.543 22.292 o
-4 -6 -4 54.099 55.243 1.243 34.364 o
-4 -6 -3 131.360 130.624 2.528 8.308 o
-4 -6 -2 161.335 160.871 3.030 5.780 o
-4 -6 -1 395.236 400.284 7.129 1.044 o
-4 -5 -20 2.210 1.941 0.580 158.046 o
-4 -5 -19 6.209 6.137 0.719 102.628 o
-4 -5 -18 8.169 7.848 0.782 86.797 o
-4 -5 -17 12.445 12.505 0.873 69.682 o
-4 -5 -16 2.484 2.409 0.628 134.417 o
-4 -5 -15 39.132 39.429 1.396 27.219 o
-4 -5 -14 66.740 66.345 1.815 16.106 o
-4 -5 -13 11.565 10.990 0.719 102.628 o
-4 -5 -12 4.773 5.362 0.559 170.121 o
-4 -5 -11 5.373 5.795 0.538 183.636 o
-4 -5 -10 71.037 70.897 1.718 17.992 o
-4 -5 -9 45.529 45.329 1.222 35.552 o
-4 -5 -8 100.354 102.262 2.178 11.185 o
-4 -5 -7 52.322 52.834 1.257 33.604 o
-4 -5 -6 191.051 193.659 3.652 3.980 o
-4 -5 -5 9.207 9.684 0.433 283.241 o
-4 -5 -4 281.166 282.340 5.125 2.021 o
-4 -5 -3 167.317 170.534 3.184 5.236 o
-4 -5 -2 303.717 312.280 5.600 1.693 o
-4 -5 -1 251.938 255.096 4.608 2.499 o
-4 -4 -20 3.872 3.491 0.635 131.479 o
-4 -4 -19 11.076 12.135 0.852 73.151 o
-4 -4 -18 5.532 5.341 0.698 108.878 o
-4 -4 -17 5.241 4.147 0.684 113.367 o
-4 -4 -16 8.605 8.295 0.775 88.368 o
-4 -4 -15 7.230 7.478 0.712 104.650 o
-4 -4 -14 0.234 0.559 0.489 222.199 o
-4 -4 -13 36.917 36.685 1.215 35.962 o
-4 -4 -12 4.178 4.776 0.531 188.500 o
-4 -4 -11 37.627 38.228 1.159 39.511 o
-4 -4 -10 1.105 1.208 0.391 347.186 o
-4 -4 -9 69.766 67.776 1.599 20.762 o
-4 -4 -8 55.658 56.158 1.348 29.230 o
-4 -4 -7 43.015 45.084 1.096 44.171 o
-4 -4 -6 72.027 73.160 1.557 21.894 o
-4 -4 -5 549.663 557.328 9.922 0.539 o
-4 -4 -4 475.243 473.269 8.435 0.746 o
-4 -4 -3 203.215 206.444 3.763 3.748 o
-4 -4 -2 102.407 105.606 2.018 13.036 o
-4 -4 -1 1410.130 1415.880 25.192 0.084 o
-4 -3 -21 1.988 1.271 0.573 161.924 o
-4 -3 -20 3.507 3.379 0.628 134.417 o
-4 -3 -19 19.583 20.039 1.047 48.390 o
-4 -3 -18 13.593 14.237 0.908 64.425 o
-4 -3 -17 1.055 0.342 0.580 158.046 o
-4 -3 -16 8.826 8.085 0.768 89.981 o
-4 -3 -15 7.026 7.248 0.691 111.088 o
-4 -3 -14 25.961 25.513 1.026 50.385 o
-4 -3 -13 1.097 1.438 0.475 235.462 o
-4 -3 -12 68.433 69.389 1.753 17.282 o
-4 -3 -11 46.141 46.383 1.292 31.812 o
-4 -3 -10 2.131 2.604 0.412 312.777 o
-4 -3 -9 221.087 220.254 4.217 2.984 o
-4 -3 -8 275.342 273.438 5.062 2.071 o
-4 -3 -7 34.432 34.464 0.894 66.454 o
-4 -3 -6 383.419 385.607 6.919 1.109 o
-4 -3 -5 331.237 327.020 5.886 1.532 o
-4 -3 -4 707.968 713.025 12.784 0.325 o
-4 -3 -3 40.825 40.609 0.901 65.427 o
-4 -3 -2 10.280 10.822 0.370 387.603 o
-4 -3 -1 764.156 769.944 13.755 0.281 o
-4 -2 -21 1.440 0.796 0.531 188.500 o
-4 -2 -20 5.529 5.488 0.691 111.088 o
-4 -2 -19 33.715 34.925 1.348 29.230 o
-4 -2 -18 3.719 4.231 0.677 115.717 o
-4 -2 -17 6.689 7.031 0.740 96.901 o
-4 -2 -16 9.255 9.007 0.789 85.267 o
-4 -2 -15 40.415 40.881 1.396 27.219 o
-4 -2 -14 56.039 56.207 1.606 20.582 o
-4 -2 -13 71.933 72.140 1.843 15.622 o
-4 -2 -12 44.305 44.212 1.292 31.812 o
-4 -2 -11 98.978 98.715 2.206 10.903 o
-4 -2 -10 29.978 29.304 0.929 61.551 o
-4 -2 -9 95.966 95.671 2.053 12.596 o
-4 -2 -8 12.899 12.694 0.524 193.560 o
-4 -2 -7 23.527 23.139 0.684 113.367 o
-4 -2 -6 272.588 273.948 4.964 2.154 o
-4 -2 -5 452.989 449.753 8.044 0.820 o
-4 -2 -4 149.942 150.488 2.793 6.805 o
-4 -2 -3 236.484 240.154 4.308 2.860 o
-4 -2 -2 514.468 522.613 9.307 0.613 o
-4 -2 -1 5.809 6.088 0.265 754.001 o
-4 -1 -21 1.920 2.164 0.559 170.121 o
-4 -1 -20 4.705 4.608 0.670 118.140 o
-4 -1 -19 3.602 3.715 0.684 113.367 o
-4 -1 -18 2.044 2.081 0.628 134.417 o
-4 -1 -17 1.301 1.871 0.614 140.596 o
-4 -1 -16 38.994 37.886 1.375 28.055 o
-4 -1 -15 24.375 24.347 1.033 49.707 o
-4 -1 -14 175.457 172.482 3.659 3.965 o
-4 -1 -13 18.867 19.501 0.866 70.810 o
-4 -1 -12 81.754 80.896 1.941 14.088 o
-4 -1 -11 36.564 36.545 1.096 44.171 o
-4 -1 -10 34.518 34.450 1.012 51.785 o
-4 -1 -9 10.607 11.046 0.538 183.636 o
-4 -1 -8 2.256 2.374 0.314 537.668 o
-4 -1 -7 117.548 117.315 2.311 9.938 o
-4 -1 -6 380.269 371.936 6.675 1.191 o
-4 -1 -5 89.324 90.713 1.794 16.484 o
-4 -1 -4 11.302 11.088 0.384 359.926 o
-4 -1 -3 97.770 99.162 1.892 14.825 o
-4 -1 -2 586.046 585.173 10.515 0.480 o
-4 -1 -1 958.271 939.089 16.876 0.186 o
-3 -21 -4 4.551 4.196 0.635 131.479 o
-3 -21 -3 3.394 3.938 0.607 143.847 o
-3 -21 -2 1.537 1.871 0.566 165.947 o
-3 -21 -1 4.380 4.203 0.628 134.417 o
-3 -20 -7 6.213 5.530 0.649 125.885 o
-3 -20 -6 3.600 3.317 0.621 137.454 o
-3 -20 -5 0.098 -0.649 0.545 178.957 o
-3 -20 -4 5.213 5.488 0.684 113.367 o
-3 -20 -3 2.256 1.801 0.614 140.596 o
-3 -20 -2 1.659 1.857 0.600 147.212 o
-3 -20 -1 5.523 4.867 0.684 113.367 o
-3 -19 -9 3.315 2.793 0.600 147.212 o
-3 -19 -8 5.467 4.909 0.677 115.717 o
-3 -19 -7 1.951 2.081 0.607 143.847 o
-3 -19 -6 8.390 8.867 0.782 86.797 o
-3 -19 -5 1.323 1.613 0.628 134.417 o
-3 -19 -4 9.383 8.099 0.789 85.267 o
-3 -19 -3 1.094 1.466 0.621 137.454 o
-3 -19 -2 0.723 0.775 0.600 147.212 o
-3 -19 -1 2.460 1.962 0.649 125.885 o
-3 -18 -11 0.651 0.182 0.538 183.636 o
-3 -18 -10 4.640 4.755 0.656 123.221 o
-3 -18 -9 1.763 1.431 0.607 143.847 o
-3 -18 -8 7.454 7.673 0.768 89.981 o
-3 -18 -7 1.756 2.185 0.635 131.479 o
-3 -18 -6 9.986 9.517 0.831 76.886 o
-3 -18 -5 8.881 8.239 0.775 88.368 o
-3 -18 -4 3.404 2.974 0.649 125.885 o
-3 -18 -3 2.035 2.828 0.635 131.479 o
-3 -18 -2 0.625 0.754 0.587 154.305 o
-3 -18 -1 1.856 1.641 0.614 140.596 o
-3 -17 -13 2.991 3.079 0.607 143.847 o
-3 -17 -12 2.080 2.800 0.600 147.212 o
-3 -17 -11 11.834 11.451 0.824 78.194 o
-3 -17 -10 5.829 6.026 0.733 98.755 o
-3 -17 -9 19.531 19.550 1.047 48.390 o
-3 -17 -8 10.242 9.789 0.817 79.537 o
-3 -17 -7 1.547 1.648 0.614 140.596 o
-3 -17 -6 10.144 10.411 0.831 76.886 o
-3 -17 -5 1.495 1.341 0.607 143.847 o
-3 -17 -4 4.425 4.196 0.677 115.717 o
-3 -17 -3 2.515 2.660 0.635 131.479 o
-3 -17 -2 9.911 10.571 0.831 76.886 o
-3 -17 -1 13.835 13.664 0.908 64.425 o
-3 -16 -14 2.923 2.325 0.587 154.305 o
-3 -16 -13 3.331 3.303 0.621 137.454 o
-3 -16 -12 3.883 3.491 0.663 120.640 o
-3 -16 -11 0.610 0.496 0.593 150.696 o
-3 -16 -10 1.505 1.487 0.642 128.636 o
-3 -16 -9 11.412 10.927 0.852 73.151 o
-3 -16 -8 4.970 4.622 0.712 104.650 o
-3 -16 -7 45.484 45.238 1.536 22.495 o
-3 -16 -6 4.008 4.231 0.677 115.717 o
-3 -16 -5 3.415 2.751 0.642 128.636 o
-3 -16 -4 9.194 9.552 0.796 83.778 o
-3 -16 -3 3.620 3.393 0.649 125.885 o
-3 -16 -2 14.185 14.670 0.908 64.425 o
-3 -16 -1 4.082 4.085 0.656 123.221 o
-3 -15 -15 3.378 3.617 0.607 143.847 o
-3 -15 -14 3.680 3.268 0.621 137.454 o
-3 -15 -13 26.111 26.372 1.159 39.511 o
-3 -15 -12 7.159 6.626 0.761 91.640 o
-3 -15 -11 1.265 1.857 0.614 140.596 o
-3 -15 -10 37.974 39.017 1.410 26.683 o
-3 -15 -9 2.215 2.206 0.642 128.636 o
-3 -15 -8 13.805 13.245 0.887 67.504 o
-3 -15 -7 2.370 1.871 0.621 137.454 o
-3 -15 -6 13.088 12.540 0.866 70.810 o
-3 -15 -5 19.638 19.662 0.998 53.243 o
-3 -15 -4 2.260 2.144 0.587 154.305 o
-3 -15 -3 13.728 14.237 0.859 71.966 o
-3 -15 -2 0.490 0.950 0.517 198.827 o
-3 -15 -1 21.205 21.610 0.978 55.550 o
-3 -14 -16 3.078 3.212 0.593 150.696 o
-3 -14 -15 4.686 4.399 0.663 120.640 o
-3 -14 -14 0.133 0.084 0.573 161.924 o
-3 -14 -13 8.872 8.693 0.810 80.914 o
-3 -14 -12 3.320 2.793 0.635 131.479 o
-3 -14 -11 1.848 1.508 0.614 140.596 o
-3 -14 -10 9.495 9.112 0.803 82.327 o
-3 -14 -9 25.831 26.316 1.166 39.040 o
-3 -14 -8 36.270 37.076 1.362 28.633 o
-3 -14 -7 8.855 7.939 0.726 100.664 o
-3 -14 -6 5.286 5.753 0.635 131.479 o
-3 -14 -5 43.557 44.924 1.417 26.421 o
-3 -14 -4 2.857 2.716 0.545 178.957 o
-3 -14 -3 11.239 10.774 0.719 102.628 o
-3 -14 -2 16.804 16.359 0.831 76.886 o
-3 -14 -1 22.370 22.085 0.950 58.865 o
-3 -13 -17 2.931 3.414 0.614 140.596 o
-3 -13 -16 1.253 0.635 0.566 165.947 o
-3 -13 -15 9.300 8.672 0.789 85.267 o
-3 -13 -14 1.643 1.306 0.628 134.417 o
-3 -13 -13 16.825 17.714 0.984 54.765 o
-3 -13 -12 0.898 0.838 0.593 150.696 o
-3 -13 -11 17.998 17.463 0.984 54.765 o
-3 -13 -10 15.372 14.781 0.922 62.487 o
-3 -13 -9 8.436 8.218 0.747 95.098 o
-3 -13 -8 12.574 12.107 0.782 86.797 o
-3 -13 -7 5.200 4.943 0.600 147.212 o
-3 -13 -6 52.022 52.318 1.529 22.701 o
-3 -13 -5 9.414 9.684 0.684 113.367 o
-3 -13 -4 19.212 19.173 0.873 69.682 o
-3 -13 -3 44.315 44.965 1.348 29.230 o
-3 -13 -2 31.669 32.803 1.117 42.530 o
-3 -13 -1 60.410 60.808 1.627 20.055 o
-3 -12 -17 3.667 3.645 0.621 137.454 o
-3 -12 -16 4.603 4.441 0.677 115.717 o
-3 -12 -15 8.326 8.393 0.803 82.327 o
-3 -12 -14 8.297 8.134 0.775 88.368 o
-3 -12 -13 14.399 14.621 0.922 62.487 o
-3 -12 -12 19.271 19.627 1.026 50.385 o
-3 -12 -11 0.936 1.362 0.593 150.696 o
-3 -12 -10 8.618 8.623 0.740 96.901 o
-3 -12 -9 24.000 23.963 1.019 51.078 o
-3 -12 -8 13.203 13.231 0.775 88.368 o
-3 -12 -7 13.876 14.383 0.782 86.797 o
-3 -12 -6 2.002 2.185 0.489 222.199 o
-3 -12 -5 49.775 50.084 1.431 25.908 o
-3 -12 -4 18.547 18.971 0.831 76.886 o
-3 -12 -3 126.317 126.560 2.751 7.014 o
-3 -12 -2 8.130 7.974 0.587 154.305 o
-3 -12 -1 21.328 21.610 0.852 73.151 o
-3 -11 -18 2.563 2.744 0.593 150.696 o
-3 -11 -17 2.984 3.819 0.649 125.885 o
-3 -11 -16 5.679 5.823 0.726 100.664 o
-3 -11 -15 1.623 1.634 0.614 140.596 o
-3 -11 -14 0.968 1.068 0.593 150.696 o
-3 -11 -13 8.317 8.651 0.782 86.797 o
-3 -11 -12 3.089 2.988 0.628 134.417 o
-3 -11 -11 3.288 3.156 0.607 143.847 o
-3 -11 -10 1.121 1.047 0.517 198.827 o
-3 -11 -9 15.646 14.935 0.810 80.914 o
-3 -11 -8 94.663 94.623 2.255 10.436 o
-3 -11 -7 100.075 100.342 2.325 9.819 o
-3 -11 -6 14.032 13.923 0.719 102.628 o
-3 -11 -5 5.107 5.209 0.510 204.312 o
-3 -11 -4 54.808 54.287 1.438 25.657 o
-3 -11 -3 9.243 10.138 0.600 147.212 o
-3 -11 -2 16.988 17.225 0.726 100.664 o
-3 -11 -1 30.213 30.575 0.978 55.550 o
-3 -10 -18 5.031 5.963 0.677 115.717 o
-3 -10 -17 1.460 1.061 0.600 147.212 o
-3 -10 -16 1.520 1.962 0.642 128.636 o
-3 -10 -15 8.678 7.953 0.768 89.981 o
-3 -10 -14 7.027 7.632 0.761 91.640 o
-3 -10 -13 10.606 10.829 0.824 78.194 o
-3 -10 -12 26.951 26.868 1.131 41.487 o
-3 -10 -11 1.150 1.124 0.510 204.312 o
-3 -10 -10 16.091 16.352 0.831 76.886 o
-3 -10 -9 16.054 16.052 0.803 82.327 o
-3 -10 -8 30.774 31.204 1.068 46.511 o
-3 -10 -7 7.279 6.738 0.559 170.121 o
-3 -10 -6 0.578 0.475 0.391 347.186 o
-3 -10 -5 17.151 17.574 0.733 98.755 o
-3 -10 -4 8.966 9.182 0.552 174.455 o
-3 -10 -3 54.136 54.936 1.389 27.494 o
-3 -10 -2 166.825 166.875 3.324 4.805 o
-3 -10 -1 59.180 58.504 1.431 25.908 o
-3 -9 -19 0.496 0.209 0.531 188.500 o
-3 -9 -18 5.221 4.992 0.670 118.140 o
-3 -9 -17 0.223 -0.223 0.580 158.046 o
-3 -9 -16 1.583 1.662 0.614 140.596 o
-3 -9 -15 2.100 2.737 0.621 137.454 o
-3 -9 -14 6.263 6.172 0.712 104.650 o
-3 -9 -13 21.108 20.276 1.019 51.078 o
-3 -9 -12 22.442 23.237 0.998 53.243 o
-3 -9 -11 7.228 7.687 0.642 128.636 o
-3 -9 -10 2.241 2.339 0.496 215.984 o
-3 -9 -9 66.847 66.394 1.704 18.288 o
-3 -9 -8 1.764 1.920 0.440 274.320 o
-3 -9 -7 46.725 44.149 1.243 34.364 o
-3 -9 -6 6.033 6.102 0.482 228.687 o
-3 -9 -5 45.739 46.886 1.229 35.149 o
-3 -9 -4 16.360 16.241 0.649 125.885 o
-3 -9 -3 32.769 32.914 0.943 59.741 o
-3 -9 -2 147.936 147.241 2.919 6.231 o
-3 -9 -1 13.025 13.734 0.559 170.121 o
-3 -8 -19 4.985 5.048 0.663 120.640 o
-3 -8 -18 1.898 2.046 0.614 140.596 o
-3 -8 -17 4.452 4.853 0.677 115.717 o
-3 -8 -16 1.554 1.369 0.600 147.212 o
-3 -8 -15 9.331 9.873 0.810 80.914 o
-3 -8 -14 1.143 1.557 0.587 154.305 o
-3 -8 -13 1.730 1.955 0.545 178.957 o
-3 -8 -12 24.840 24.787 1.012 51.785 o
-3 -8 -11 12.418 12.184 0.719 102.628 o
-3 -8 -10 17.266 17.491 0.803 82.327 o
-3 -8 -9 15.248 15.312 0.726 100.664 o
-3 -8 -8 35.830 35.190 1.068 46.511 o
-3 -8 -7 109.586 108.497 2.325 9.819 o
-3 -8 -6 87.117 86.789 1.920 14.397 o
-3 -8 -5 3.381 3.317 0.377 373.380 o
-3 -8 -4 106.528 104.489 2.151 11.477 o
-3 -8 -3 14.519 14.809 0.559 170.121 o
-3 -8 -2 58.751 59.188 1.334 29.845 o
-3 -8 -1 8.256 8.113 0.412 312.777 o
-3 -7 -20 2.071 1.711 0.559 170.121 o
-3 -7 -19 0.556 0.789 0.566 165.947 o
-3 -7 -18 1.642 1.110 0.593 150.696 o
-3 -7 -17 0.206 0.733 0.573 161.924 o
-3 -7 -16 6.970 7.129 0.747 95.098 o
-3 -7 -15 9.979 8.972 0.789 85.267 o
-3 -7 -14 61.755 59.621 1.760 17.145 o
-3 -7 -13 2.175 2.053 0.531 188.500 o
-3 -7 -12 16.069 16.373 0.817 79.537 o
-3 -7 -11 14.434 14.481 0.747 95.098 o
-3 -7 -10 23.073 24.075 0.901 65.427 o
-3 -7 -9 11.286 11.423 0.621 137.454 o
-3 -7 -8 1.693 1.585 0.384 359.926 o
-3 -7 -7 22.685 22.280 0.768 89.981 o
-3 -7 -6 2.289 2.646 0.349 435.511 o
-3 -7 -5 10.734 10.843 0.489 222.199 o
-3 -7 -4 155.353 157.219 3.016 5.834 o
-3 -7 -3 10.727 10.976 0.454 257.699 o
-3 -7 -2 169.463 167.978 3.170 5.282 o
-3 -7 -1 282.124 281.300 5.111 2.032 o
-3 -6 -20 0.907 1.194 0.552 174.455 o
-3 -6 -19 0.279 0.286 0.559 170.121 o
-3 -6 -18 0.516 0.314 0.587 154.305 o
-3 -6 -17 7.376 7.101 0.747 95.098 o
-3 -6 -16 1.053 1.327 0.600 147.212 o
-3 -6 -15 4.166 4.371 0.663 120.640 o
-3 -6 -14 5.177 5.320 0.621 137.454 o
-3 -6 -13 16.002 16.429 0.831 76.886 o
-3 -6 -12 9.108 8.979 0.642 128.636 o
-3 -6 -11 20.428 19.788 0.831 76.886 o
-3 -6 -10 81.182 81.210 1.913 14.502 o
-3 -6 -9 19.352 18.817 0.747 95.098 o
-3 -6 -8 10.284 10.320 0.545 178.957 o
-3 -6 -7 42.149 42.417 1.103 43.614 o
-3 -6 -6 201.200 203.197 3.826 3.626 o
-3 -6 -5 194.678 195.844 3.673 3.935 o
-3 -6 -4 176.529 177.251 3.324 4.805 o
-3 -6 -3 113.759 114.955 2.234 10.633 o
-3 -6 -2 109.642 109.048 2.123 11.781 o
-3 -6 -1 75.624 76.204 1.550 22.092 o
-3 -5 -20 1.677 1.152 0.573 161.924 o
-3 -5 -19 0.653 0.545 0.587 154.305 o
-3 -5 -18 2.368 1.578 0.600 147.212 o
-3 -5 -17 0.513 0.251 0.573 161.924 o
-3 -5 -16 66.402 67.923 1.941 14.088 o
-3 -5 -15 3.167 2.828 0.607 143.847 o
-3 -5 -14 9.720 9.433 0.705 106.732 o
-3 -5 -13 6.537 6.738 0.614 140.596 o
-3 -5 -12 4.018 4.252 0.517 198.827 o
-3 -5 -11 40.660 39.743 1.187 37.674 o
-3 -5 -10 78.749 77.936 1.822 15.983 o
-3 -5 -9 11.386 11.220 0.573 161.924 o
-3 -5 -8 139.345 136.824 2.751 7.014 o
-3 -5 -7 192.351 190.845 3.617 4.058 o
-3 -5 -6 61.084 61.192 1.348 29.230 o
-3 -5 -5 187.752 188.806 3.512 4.303 o
-3 -5 -4 260.920 258.238 4.685 2.418 o
-3 -5 -3 260.873 262.190 4.720 2.383 o
-3 -5 -2 314.689 319.814 5.697 1.635 o
-3 -5 -1 141.584 145.747 2.709 7.232 o
-3 -4 -21 2.272 2.095 0.573 161.924 o
-3 -4 -20 2.591 2.353 0.607 143.847 o
-3 -4 -19 4.122 4.573 0.684 113.367 o
-3 -4 -18 5.457 4.664 0.684 113.367 o
-3 -4 -17 1.960 2.227 0.621 137.454 o
-3 -4 -16 37.986 38.772 1.396 27.219 o
-3 -4 -15 15.659 16.115 0.901 65.427 o
-3 -4 -14 6.716 6.982 0.635 131.479 o
-3 -4 -13 21.573 22.001 0.922 62.487 o
-3 -4 -12 54.721 53.840 1.473 24.455 o
-3 -4 -11 80.813 81.224 1.913 14.502 o
-3 -4 -10 1.614 2.074 0.398 335.111 o
-3 -4 -9 10.280 10.725 0.545 178.957 o
-3 -4 -8 0.986 1.382 0.314 537.668 o
-3 -4 -7 202.560 201.898 3.784 3.706 o
-3 -4 -6 319.336 320.729 5.788 1.584 o
-3 -4 -5 220.780 222.272 4.078 3.192 o
-3 -4 -4 122.186 125.010 2.381 9.363 o
-3 -4 -3 820.642 826.696 14.774 0.243 o
-3 -4 -2 99.025 101.186 1.927 14.293 o
-3 -4 -1 598.858 602.531 10.767 0.458 o
-3 -3 -21 2.503 2.032 0.559 170.121 o
-3 -3 -20 13.975 14.335 0.887 67.504 o
-3 -3 -19 0.919 0.426 0.600 147.212 o
-3 -3 -18 3.353 3.435 0.656 123.221 o
-3 -3 -17 6.521 6.766 0.740 96.901 o
-3 -3 -16 15.817 15.598 0.929 61.551 o
-3 -3 -15 53.240 53.212 1.592 20.945 o
-3 -3 -14 4.620 4.427 0.573 161.924 o
-3 -3 -13 102.809 102.716 2.381 9.363 o
-3 -3 -12 8.022 8.009 0.587 154.305 o
-3 -3 -11 156.013 154.719 3.177 5.259 o
-3 -3 -10 44.878 44.609 1.201 36.803 o
-3 -3 -9 3.637 3.980 0.384 359.926 o
-3 -3 -8 6.022 5.823 0.391 347.186 o
-3 -3 -7 37.800 37.697 0.936 60.636 o
-3 -3 -6 812.203 807.955 14.446 0.254 o
-3 -3 -5 140.844 139.163 2.625 7.701 o
-3 -3 -4 1.001 1.068 0.202 1294.620 o
-3 -3 -3 689.450 708.382 12.638 0.332 o
-3 -3 -2 1032.990 1049.560 18.726 0.151 o
-3 -3 -1 318.893 323.347 5.781 1.588 o
-3 -2 -21 2.822 3.163 0.587 154.305 o
-3 -2 -20 10.940 11.563 0.831 76.886 o
-3 -2 -19 9.991 9.901 0.838 75.609 o
-3 -2 -18 25.205 24.689 1.124 42.004 o
-3 -2 -17 58.271 57.659 1.760 17.145 o
-3 -2 -16 46.221 47.081 1.543 22.292 o
-3 -2 -15 8.331 8.379 0.691 111.088 o
-3 -2 -14 86.101 85.902 2.130 11.704 o
-3 -2 -13 11.865 11.884 0.698 108.878 o
-3 -2 -12 67.795 67.595 1.697 18.439 o
-3 -2 -11 142.460 141.830 2.946 6.114 o
-3 -2 -10 58.400 57.122 1.410 26.683 o
-3 -2 -9 202.439 197.157 3.791 3.693 o
-3 -2 -8 305.528 301.877 5.523 1.740 o
-3 -2 -7 20.777 20.584 0.621 137.454 o
-3 -2 -6 301.911 301.423 5.439 1.794 o
-3 -2 -5 199.514 199.489 3.652 3.980 o
-3 -2 -4 1.437 1.369 0.196 1388.750 o
-3 -2 -3 368.356 371.894 6.654 1.199 o
-3 -2 -2 17.712 18.028 0.454 257.699 o
-3 -2 -1 1030.340 1025.080 18.077 0.162 o
-3 -1 -21 7.217 7.590 0.698 108.878 o
-3 -1 -20 7.421 6.891 0.733 98.755 o
-3 -1 -19 4.744 4.685 0.719 102.628 o
-3 -1 -18 4.403 3.708 0.677 115.717 o
-3 -1 -17 30.282 29.884 1.236 34.753 o
-3 -1 -16 39.254 39.024 1.396 27.219 o
-3 -1 -15 1.605 1.753 0.531 188.500 o
-3 -1 -14 63.733 63.350 1.718 17.992 o
-3 -1 -13 138.145 135.148 2.933 6.172 o
-3 -1 -12 210.281 210.284 4.175 3.045 o
-3 -1 -11 159.711 159.055 3.226 5.101 o
-3 -1 -10 25.343 25.115 0.824 78.194 o
-3 -1 -9 59.934 59.475 1.369 28.342 o
-3 -1 -8 325.188 320.470 5.823 1.565 o
-3 -1 -7 62.093 62.254 1.341 29.535 o
-3 -1 -6 98.659 98.540 1.934 14.190 o
-3 -1 -5 52.617 53.728 1.124 42.004 o
-3 -1 -4 138.433 138.995 2.562 8.084 o
-3 -1 -3 129.859 132.865 2.430 8.990 o
-3 -1 -2 3.427 3.966 0.216 1132.960 o
-3 -1 -1 3723.610 3421.710 60.306 0.015 o
-2 -21 -4 0.070 -0.468 0.510 204.312 o
-2 -21 -3 0.147 -0.370 0.524 193.560 o
-2 -21 -2 2.885 3.128 0.593 150.696 o
-2 -21 -1 0.274 -0.056 0.531 188.500 o
-2 -20 -8 0.294 0.433 0.552 174.455 o
-2 -20 -7 1.715 1.969 0.566 165.947 o
-2 -20 -6 0.324 1.159 0.559 170.121 o
-2 -20 -5 1.535 1.655 0.587 154.305 o
-2 -20 -4 10.340 10.334 0.796 83.778 o
-2 -20 -3 0.240 0.663 0.580 158.046 o
-2 -20 -2 6.460 6.696 0.733 98.755 o
-2 -20 -1 3.983 4.399 0.677 115.717 o
-2 -19 -10 2.694 2.360 0.600 147.212 o
-2 -19 -9 3.743 3.673 0.621 137.454 o
-2 -19 -8 5.446 5.970 0.691 111.088 o
-2 -19 -7 2.788 2.486 0.621 137.454 o
-2 -19 -6 2.054 1.375 0.607 143.847 o
-2 -19 -5 0.405 0.978 0.600 147.212 o
-2 -19 -4 1.914 1.969 0.635 131.479 o
-2 -19 -3 2.012 1.648 0.628 134.417 o
-2 -19 -2 7.714 8.476 0.796 83.778 o
-2 -19 -1 3.987 4.252 0.698 108.878 o
-2 -18 -11 0.042 -0.007 0.531 188.500 o
-2 -18 -10 6.490 6.500 0.712 104.650 o
-2 -18 -9 1.308 0.789 0.587 154.305 o
-2 -18 -8 0.566 0.475 0.593 150.696 o
-2 -18 -7 6.519 6.445 0.754 93.345 o
-2 -18 -6 3.490 3.337 0.684 113.367 o
-2 -18 -5 0.397 1.096 0.587 154.305 o
-2 -18 -4 0.433 0.196 0.580 158.046 o
-2 -18 -3 1.727 1.794 0.614 140.596 o
-2 -18 -2 1.822 3.030 0.635 131.479 o
-2 -18 -1 7.362 7.087 0.747 95.098 o
-2 -17 -13 3.645 3.554 0.600 147.212 o
-2 -17 -12 0.001 0.007 0.545 178.957 o
-2 -17 -11 1.021 1.005 0.573 161.924 o
-2 -17 -10 10.284 10.264 0.824 78.194 o
-2 -17 -9 3.811 4.434 0.705 106.732 o
-2 -17 -8 7.467 7.296 0.761 91.640 o
-2 -17 -7 4.291 4.881 0.698 108.878 o
-2 -17 -6 1.110 1.760 0.614 140.596 o
-2 -17 -5 7.088 7.073 0.747 95.098 o
-2 -17 -4 6.258 6.026 0.726 100.664 o
-2 -17 -3 1.985 1.522 0.614 140.596 o
-2 -17 -2 12.406 13.420 0.894 66.454 o
-2 -17 -1 16.528 16.206 0.957 58.009 o
-2 -16 -14 1.850 2.171 0.566 165.947 o
-2 -16 -13 3.125 2.549 0.621 137.454 o
-2 -16 -12 10.982 11.374 0.838 75.609 o
-2 -16 -11 6.211 7.038 0.761 91.640 o
-2 -16 -10 4.356 4.245 0.670 118.140 o
-2 -16 -9 1.864 1.836 0.614 140.596 o
-2 -16 -8 1.549 1.501 0.614 140.596 o
-2 -16 -7 8.235 8.051 0.775 88.368 o
-2 -16 -6 1.247 1.990 0.600 147.212 o
-2 -16 -5 12.088 12.352 0.866 70.810 o
-2 -16 -4 15.094 15.117 0.915 63.445 o
-2 -16 -3 22.800 23.830 1.096 44.171 o
-2 -16 -2 4.772 4.406 0.670 118.140 o
-2 -16 -1 4.296 4.573 0.656 123.221 o
-2 -15 -15 5.612 5.181 0.649 125.885 o
-2 -15 -14 0.444 0.265 0.566 165.947 o
-2 -15 -13 0.352 0.279 0.580 158.046 o
-2 -15 -12 4.936 4.608 0.712 104.650 o
-2 -15 -11 2.120 2.130 0.628 134.417 o
-2 -15 -10 8.335 8.134 0.782 86.797 o
-2 -15 -9 10.247 10.187 0.831 76.886 o
-2 -15 -8 1.678 1.760 0.621 137.454 o
-2 -15 -7 1.734 0.998 0.593 150.696 o
-2 -15 -6 17.044 17.141 0.950 58.865 o
-2 -15 -5 1.502 1.829 0.580 158.046 o
-2 -15 -4 5.823 5.858 0.670 118.140 o
-2 -15 -3 2.213 2.486 0.552 174.455 o
-2 -15 -2 4.631 4.483 0.600 147.212 o
-2 -15 -1 7.525 7.555 0.670 118.140 o
-2 -14 -16 0.905 0.964 0.545 178.957 o
-2 -14 -15 6.455 6.228 0.712 104.650 o
-2 -14 -14 3.468 2.765 0.656 123.221 o
-2 -14 -13 3.332 3.624 0.670 118.140 o
-2 -14 -12 1.621 1.487 0.614 140.596 o
-2 -14 -11 21.264 21.826 1.075 45.909 o
-2 -14 -10 6.097 6.263 0.733 98.755 o
-2 -14 -9 4.216 4.867 0.684 113.367 o
-2 -14 -8 2.346 2.500 0.607 143.847 o
-2 -14 -7 24.080 23.921 1.075 45.909 o
-2 -14 -6 0.823 0.754 0.517 198.827 o
-2 -14 -5 14.299 15.137 0.831 76.886 o
-2 -14 -4 16.694 17.791 0.880 68.580 o
-2 -14 -3 10.152 10.285 0.705 106.732 o
-2 -14 -2 8.342 8.085 0.649 125.885 o
-2 -14 -1 12.725 12.945 0.754 93.345 o
-2 -13 -17 8.692 8.798 0.705 106.732 o
-2 -13 -16 2.954 3.142 0.621 137.454 o
-2 -13 -15 17.999 18.293 0.998 53.243 o
-2 -13 -14 6.094 6.480 0.754 93.345 o
-2 -13 -13 11.625 11.200 0.852 73.151 o
-2 -13 -12 17.238 16.311 0.957 58.009 o
-2 -13 -11 1.501 2.870 0.628 134.417 o
-2 -13 -10 0.139 0.230 0.559 170.121 o
-2 -13 -9 11.660 13.029 0.845 74.365 o
-2 -13 -8 4.435 4.273 0.593 150.696 o
-2 -13 -7 1.233 0.978 0.510 204.312 o
-2 -13 -6 6.891 6.486 0.614 140.596 o
-2 -13 -5 42.338 42.522 1.327 30.160 o
-2 -13 -4 34.578 34.506 1.166 39.040 o
-2 -13 -3 21.901 21.652 0.908 64.425 o
-2 -13 -2 24.283 24.927 0.964 57.172 o
-2 -13 -1 42.539 43.869 1.313 30.805 o
-2 -12 -17 2.277 2.758 0.607 143.847 o
-2 -12 -16 4.900 4.790 0.691 111.088 o
-2 -12 -15 6.493 6.591 0.768 89.981 o
-2 -12 -14 3.311 2.974 0.642 128.636 o
-2 -12 -13 2.029 2.088 0.628 134.417 o
-2 -12 -12 6.796 6.933 0.733 98.755 o
-2 -12 -11 6.400 6.975 0.726 100.664 o
-2 -12 -10 29.077 30.038 1.201 36.803 o
-2 -12 -9 12.873 12.247 0.782 86.797 o
-2 -12 -8 5.974 5.677 0.607 143.847 o
-2 -12 -7 53.424 53.191 1.522 22.910 o
-2 -12 -6 1.439 1.976 0.489 222.199 o
-2 -12 -5 53.924 52.862 1.473 24.455 o
-2 -12 -4 9.729 9.796 0.635 131.479 o
-2 -12 -3 82.739 81.776 1.962 13.789 o
-2 -12 -2 10.532 10.662 0.628 134.417 o
-2 -12 -1 16.112 16.667 0.747 95.098 o
-2 -11 -18 3.085 3.763 0.607 143.847 o
-2 -11 -17 14.283 13.315 0.866 70.810 o
-2 -11 -16 5.412 5.139 0.712 104.650 o
-2 -11 -15 1.328 1.389 0.600 147.212 o
-2 -11 -14 8.339 8.435 0.782 86.797 o
-2 -11 -13 1.653 1.445 0.593 150.696 o
-2 -11 -12 5.427 5.383 0.691 111.088 o
-2 -11 -11 19.467 18.810 0.971 56.352 o
-2 -11 -10 42.388 42.724 1.375 28.055 o
-2 -11 -9 24.982 26.009 1.026 50.385 o
-2 -11 -8 43.837 43.395 1.334 29.845 o
-2 -11 -7 13.614 13.671 0.733 98.755 o
-2 -11 -6 93.012 92.647 2.164 11.330 o
-2 -11 -5 72.059 70.758 1.746 17.420 o
-2 -11 -4 53.488 54.196 1.438 25.657 o
-2 -11 -3 22.375 23.118 0.852 73.151 o
-2 -11 -2 192.839 192.591 3.840 3.599 o
-2 -11 -1 20.285 20.514 0.782 86.797 o
-2 -10 -19 2.523 2.618 0.600 147.212 o
-2 -10 -18 10.356 10.145 0.796 83.778 o
-2 -10 -17 3.348 3.582 0.670 118.140 o
-2 -10 -16 6.021 6.214 0.712 104.650 o
-2 -10 -15 2.131 2.158 0.628 134.417 o
-2 -10 -14 7.946 7.876 0.761 91.640 o
-2 -10 -13 5.201 5.418 0.691 111.088 o
-2 -10 -12 60.321 60.962 1.787 16.613 o
-2 -10 -11 0.806 1.047 0.496 215.984 o
-2 -10 -10 45.696 45.454 1.389 27.494 o
-2 -10 -9 33.471 33.983 1.145 40.481 o
-2 -10 -8 0.533 0.391 0.433 283.241 o
-2 -10 -7 65.054 64.348 1.641 19.715 o
-2 -10 -6 15.986 15.843 0.719 102.628 o
-2 -10 -5 44.606 43.199 1.208 36.379 o
-2 -10 -4 172.370 172.105 3.449 4.462 o
-2 -10 -3 412.578 409.096 7.555 0.930 o
-2 -10 -2 29.489 29.842 0.922 62.487 o
-2 -10 -1 21.920 22.071 0.768 89.981 o
-2 -9 -19 1.047 0.950 0.559 170.121 o
-2 -9 -18 6.603 6.843 0.740 96.901 o
-2 -9 -17 24.498 25.213 1.159 39.511 o
-2 -9 -16 26.585 27.559 1.187 37.674 o
-2 -9 -15 5.222 5.558 0.712 104.650 o
-2 -9 -14 21.255 20.130 1.026 50.385 o
-2 -9 -13 18.205 18.978 0.971 56.352 o
-2 -9 -12 18.835 18.740 0.915 63.445 o
-2 -9 -11 9.577 9.747 0.691 111.088 o
-2 -9 -10 7.340 8.260 0.628 134.417 o
-2 -9 -9 121.781 122.070 2.688 7.345 o
-2 -9 -8 64.449 63.790 1.620 20.229 o
-2 -9 -7 70.694 71.121 1.718 17.992 o
-2 -9 -6 79.715 80.631 1.850 15.504 o
-2 -9 -5 138.370 140.406 2.877 6.414 o
-2 -9 -4 102.443 102.332 2.185 11.114 o
-2 -9 -3 181.132 179.527 3.484 4.373 o
-2 -9 -2 63.972 63.385 1.445 25.410 o
-2 -9 -1 55.492 54.741 1.285 32.159 o
-2 -8 -20 1.131 0.887 0.559 170.121 o
-2 -8 -19 26.648 25.471 1.110 43.067 o
-2 -8 -18 8.034 8.197 0.775 88.368 o
-2 -8 -17 13.284 13.099 0.880 68.580 o
-2 -8 -16 9.291 8.867 0.796 83.778 o
-2 -8 -15 10.532 10.320 0.810 80.914 o
-2 -8 -14 1.661 1.704 0.580 158.046 o
-2 -8 -13 5.694 5.788 0.628 134.417 o
-2 -8 -12 11.839 11.695 0.733 98.755 o
-2 -8 -11 153.448 153.602 3.303 4.867 o
-2 -8 -10 198.703 194.218 3.959 3.387 o
-2 -8 -9 74.010 74.479 1.808 16.231 o
-2 -8 -8 45.340 45.238 1.243 34.364 o
-2 -8 -7 15.177 15.040 0.649 125.885 o
-2 -8 -6 38.951 40.204 1.089 44.739 o
-2 -8 -5 27.683 27.999 0.824 78.194 o
-2 -8 -4 24.730 24.850 0.747 95.098 o
-2 -8 -3 185.184 183.353 3.498 4.338 o
-2 -8 -2 334.331 334.560 6.123 1.416 o
-2 -8 -1 11.320 11.674 0.482 228.687 o
-2 -7 -20 4.192 3.833 0.614 140.596 o
-2 -7 -19 4.047 3.079 0.649 125.885 o
-2 -7 -18 10.289 10.355 0.845 74.365 o
-2 -7 -17 1.560 2.130 0.621 137.454 o
-2 -7 -16 29.693 29.332 1.222 35.552 o
-2 -7 -15 8.761 8.295 0.768 89.981 o
-2 -7 -14 32.234 32.265 1.236 34.753 o
-2 -7 -13 5.088 5.404 0.607 143.847 o
-2 -7 -12 8.026 8.078 0.635 131.479 o
-2 -7 -11 43.017 43.346 1.299 31.471 o
-2 -7 -10 48.772 47.968 1.348 29.230 o
-2 -7 -9 132.576 134.094 2.821 6.671 o
-2 -7 -8 67.343 65.814 1.578 21.317 o
-2 -7 -7 93.182 94.093 2.039 12.770 o
-2 -7 -6 101.884 101.731 2.116 11.859 o
-2 -7 -5 342.864 340.460 6.235 1.365 o
-2 -7 -4 208.788 207.868 3.910 3.472 o
-2 -7 -3 506.648 505.248 9.119 0.638 o
-2 -7 -2 352.233 348.274 6.319 1.329 o
-2 -7 -1 361.482 360.653 6.521 1.248 o
-2 -6 -20 3.639 3.289 0.614 140.596 o
-2 -6 -19 1.193 1.159 0.600 147.212 o
-2 -6 -18 7.473 7.387 0.740 96.901 o
-2 -6 -17 16.032 15.068 0.936 60.636 o
-2 -6 -16 16.109 15.878 0.943 59.741 o
-2 -6 -15 3.747 4.071 0.649 125.885 o
-2 -6 -14 9.415 9.635 0.719 102.628 o
-2 -6 -13 5.785 5.446 0.593 150.696 o
-2 -6 -12 34.621 33.689 1.131 41.487 o
-2 -6 -11 7.417 7.269 0.573 161.924 o
-2 -6 -10 37.391 37.690 1.131 41.487 o
-2 -6 -9 65.236 65.333 1.578 21.317 o
-2 -6 -8 125.587 124.521 2.576 7.996 o
-2 -6 -7 18.736 18.224 0.635 131.479 o
-2 -6 -6 145.722 143.862 2.814 6.704 o
-2 -6 -5 107.627 109.293 2.178 11.185 o
-2 -6 -4 431.842 432.193 7.785 0.876 o
-2 -6 -3 227.206 226.706 4.175 3.045 o
-2 -6 -2 449.786 445.110 8.023 0.825 o
-2 -6 -1 85.136 85.644 1.711 18.139 o
-2 -5 -21 0.534 0.189 0.538 183.636 o
-2 -5 -20 18.866 19.445 0.978 55.550 o
-2 -5 -19 2.831 2.667 0.635 131.479 o
-2 -5 -18 7.416 7.618 0.747 95.098 o
-2 -5 -17 12.528 11.674 0.859 71.966 o
-2 -5 -16 13.225 12.694 0.866 70.810 o
-2 -5 -15 3.899 4.469 0.635 131.479 o
-2 -5 -14 5.427 5.404 0.607 143.847 o
-2 -5 -13 6.865 7.436 0.614 140.596 o
-2 -5 -12 25.995 25.848 0.971 56.352 o
-2 -5 -11 162.748 161.422 3.344 4.745 o
-2 -5 -10 72.690 73.704 1.753 17.282 o
-2 -5 -9 2.166 2.576 0.384 359.926 o
-2 -5 -8 200.971 198.791 3.812 3.652 o
-2 -5 -7 24.001 24.061 0.719 102.628 o
-2 -5 -6 271.093 272.370 5.013 2.112 o
-2 -5 -5 300.137 299.698 5.460 1.780 o
-2 -5 -4 138.352 138.143 2.632 7.660 o
-2 -5 -3 92.021 94.211 1.843 15.622 o
-2 -5 -2 424.769 428.541 7.743 0.885 o
-2 -5 -1 266.546 272.335 4.922 2.191 o
-2 -4 -21 5.131 5.020 0.628 134.417 o
-2 -4 -20 4.437 4.001 0.649 125.885 o
-2 -4 -19 0.245 -0.028 0.573 161.924 o
-2 -4 -18 17.023 16.429 0.964 57.172 o
-2 -4 -17 9.167 8.721 0.782 86.797 o
-2 -4 -16 9.031 8.637 0.768 89.981 o
-2 -4 -15 11.002 11.123 0.782 86.797 o
-2 -4 -14 97.538 96.683 2.346 9.644 o
-2 -4 -13 31.709 30.868 1.089 44.739 o
-2 -4 -12 36.938 35.812 1.138 40.979 o
-2 -4 -11 18.714 18.754 0.768 89.981 o
-2 -4 -10 73.298 72.769 1.711 18.139 o
-2 -4 -9 5.599 5.760 0.433 283.241 o
-2 -4 -8 55.037 55.125 1.285 32.159 o
-2 -4 -7 6.001 6.165 0.363 402.654 o
-2 -4 -6 168.509 165.053 3.128 5.425 o
-2 -4 -5 327.748 326.761 5.893 1.528 o
-2 -4 -4 430.893 432.654 7.785 0.876 o
-2 -4 -3 199.928 197.213 3.610 4.073 o
-2 -4 -2 46.607 46.990 0.978 55.550 o
-2 -4 -1 613.107 621.244 11.207 0.423 o
-2 -3 -21 1.992 2.158 0.559 170.121 o
-2 -3 -20 1.068 0.712 0.573 161.924 o
-2 -3 -19 9.217 8.805 0.803 82.327 o
-2 -3 -18 8.794 9.622 0.796 83.778 o
-2 -3 -17 15.793 15.333 0.936 60.636 o
-2 -3 -16 13.791 12.987 0.866 70.810 o
-2 -3 -15 8.439 8.721 0.698 108.878 o
-2 -3 -14 3.804 4.196 0.559 170.121 o
-2 -3 -13 13.363 13.944 0.740 96.901 o
-2 -3 -12 6.413 7.003 0.559 170.121 o
-2 -3 -11 6.843 7.227 0.524 193.560 o
-2 -3 -10 19.344 19.117 0.719 102.628 o
-2 -3 -9 53.509 52.087 1.257 33.604 o
-2 -3 -8 19.895 20.067 0.642 128.636 o
-2 -3 -7 33.106 32.795 0.838 75.609 o
-2 -3 -6 79.459 80.833 1.641 19.715 o
-2 -3 -5 68.412 69.285 1.410 26.683 o
-2 -3 -4 6.279 6.486 0.286 647.696 o
-2 -3 -3 69.332 70.074 1.382 27.772 o
-2 -3 -2 751.046 752.391 13.685 0.283 o
-2 -3 -1 1043.590 1044.890 18.517 0.155 o
-2 -2 -21 2.649 3.184 0.587 154.305 o
-2 -2 -20 1.009 1.410 0.587 154.305 o
-2 -2 -19 21.823 21.387 1.089 44.739 o
-2 -2 -18 18.380 18.419 1.005 52.507 o
-2 -2 -17 10.778 10.641 0.831 76.886 o
-2 -2 -16 4.106 4.322 0.649 125.885 o
-2 -2 -15 1.855 1.592 0.524 193.560 o
-2 -2 -14 56.292 57.254 1.606 20.582 o
-2 -2 -13 33.071 32.391 1.103 43.614 o
-2 -2 -12 31.950 32.041 1.040 49.042 o
-2 -2 -11 56.402 56.654 1.445 25.410 o
-2 -2 -10 20.497 20.172 0.733 98.755 o
-2 -2 -9 27.851 28.313 0.817 79.537 o
-2 -2 -8 51.009 50.838 1.180 38.121 o
-2 -2 -7 413.347 409.186 7.387 0.973 o
-2 -2 -6 13.674 13.944 0.454 257.699 o
-2 -2 -5 54.246 54.252 1.138 40.979 o
-2 -2 -4 387.298 396.255 7.136 1.042 o
-2 -2 -3 779.811 785.878 14.167 0.264 o
-2 -2 -2 68.369 69.229 1.320 30.480 o
-2 -2 -1 1196.790 1203.850 21.575 0.114 o
-2 -1 -21 0.053 0.216 0.524 193.560 o
-2 -1 -20 4.664 4.420 0.670 118.140 o
-2 -1 -19 39.650 40.043 1.459 24.926 o
-2 -1 -18 3.548 3.477 0.663 120.640 o
-2 -1 -17 1.808 1.780 0.600 147.212 o
-2 -1 -16 4.435 4.133 0.635 131.479 o
-2 -1 -15 2.154 2.109 0.524 193.560 o
-2 -1 -14 5.348 5.362 0.580 158.046 o
-2 -1 -13 160.710 159.607 3.372 4.667 o
-2 -1 -12 38.745 39.038 1.173 38.576 o
-2 -1 -11 5.348 5.453 0.468 242.543 o
-2 -1 -10 18.384 18.098 0.684 113.367 o
-2 -1 -9 98.484 98.010 2.046 12.682 o
-2 -1 -8 80.400 78.550 1.662 19.221 o
-2 -1 -7 100.277 101.326 2.018 13.036 o
-2 -1 -6 183.707 185.183 3.449 4.462 o
-2 -1 -5 601.910 605.045 10.976 0.441 o
-2 -1 -4 619.596 626.431 11.346 0.412 o
-2 -1 -3 416.391 423.954 7.673 0.901 o
-2 -1 -2 193.040 198.714 3.589 4.121 o
-2 -1 -1 373.890 372.237 6.724 1.174 o
-1 -21 -5 7.408 7.345 0.705 106.732 o
-1 -21 -4 1.432 1.606 0.552 174.455 o
-1 -21 -3 1.588 1.787 0.559 170.121 o
-1 -21 -2 0.437 0.517 0.545 178.957 o
-1 -21 -1 2.049 2.046 0.580 158.046 o
-1 -20 -8 3.250 2.926 0.607 143.847 o
-1 -20 -7 0.819 0.300 0.538 183.636 o
-1 -20 -6 1.305 1.075 0.580 158.046 o
-1 -20 -5 6.669 7.101 0.719 102.628 o
-1 -20 -4 2.747 2.625 0.621 137.454 o
-1 -20 -3 5.593 5.572 0.712 104.650 o
-1 -20 -2 8.096 9.028 0.782 86.797 o
-1 -20 -1 8.575 8.078 0.782 86.797 o
-1 -19 -10 1.751 1.522 0.552 174.455 o
-1 -19 -9 6.436 6.891 0.691 111.088 o
-1 -19 -8 7.479 7.373 0.733 98.755 o
-1 -19 -7 0.597 0.873 0.587 154.305 o
-1 -19 -6 10.579 11.262 0.852 73.151 o
-1 -19 -5 3.998 3.875 0.677 115.717 o
-1 -19 -4 9.713 9.440 0.831 76.886 o
-1 -19 -3 1.902 2.241 0.642 128.636 o
-1 -19 -2 5.873 6.445 0.754 93.345 o
-1 -19 -1 1.198 0.740 0.587 154.305 o
-1 -18 -12 1.717 1.508 0.566 165.947 o
-1 -18 -11 1.616 1.760 0.573 161.924 o
-1 -18 -10 2.495 2.178 0.607 143.847 o
-1 -18 -9 8.943 9.789 0.803 82.327 o
-1 -18 -8 1.630 1.773 0.628 134.417 o
-1 -18 -7 1.266 0.747 0.621 137.454 o
-1 -18 -6 0.763 1.026 0.593 150.696 o
-1 -18 -5 13.127 13.580 0.887 67.504 o
-1 -18 -4 8.769 8.993 0.796 83.778 o
-1 -18 -3 4.469 4.301 0.691 111.088 o
-1 -18 -2 2.377 2.088 0.628 134.417 o
-1 -18 -1 10.280 10.034 0.831 76.886 o
-1 -17 -13 0.410 0.559 0.524 193.560 o
-1 -17 -12 0.069 -0.112 0.538 183.636 o
-1 -17 -11 9.427 8.763 0.782 86.797 o
-1 -17 -10 0.252 -0.216 0.580 158.046 o
-1 -17 -9 3.501 3.379 0.684 113.367 o
-1 -17 -8 4.861 4.608 0.691 111.088 o
-1 -17 -7 1.100 1.787 0.614 140.596 o
-1 -17 -6 0.504 0.098 0.580 158.046 o
-1 -17 -5 4.630 4.985 0.698 108.878 o
-1 -17 -4 2.480 2.835 0.649 125.885 o
-1 -17 -3 8.778 9.873 0.817 79.537 o
-1 -17 -2 2.562 2.988 0.642 128.636 o
-1 -17 -1 31.219 31.420 1.271 32.870 o
-1 -16 -14 5.985 6.612 0.670 118.140 o
-1 -16 -13 0.783 0.991 0.566 165.947 o
-1 -16 -12 4.534 3.708 0.670 118.140 o
-1 -16 -11 2.116 2.241 0.635 131.479 o
-1 -16 -10 12.825 13.036 0.880 68.580 o
-1 -16 -9 1.408 1.375 0.614 140.596 o
-1 -16 -8 2.972 3.051 0.649 125.885 o
-1 -16 -7 6.652 7.178 0.747 95.098 o
-1 -16 -6 8.003 7.750 0.761 91.640 o
-1 -16 -5 1.139 1.089 0.587 154.305 o
-1 -16 -4 5.829 5.830 0.705 106.732 o
-1 -16 -3 5.675 6.438 0.719 102.628 o
-1 -16 -2 20.292 19.459 0.998 53.243 o
-1 -16 -1 4.474 4.322 0.663 120.640 o
-1 -15 -15 0.162 1.019 0.538 183.636 o
-1 -15 -14 1.506 1.459 0.593 150.696 o
-1 -15 -13 4.780 4.127 0.691 111.088 o
-1 -15 -12 11.222 11.297 0.873 69.682 o
-1 -15 -11 7.365 7.080 0.747 95.098 o
-1 -15 -10 14.707 14.656 0.929 61.551 o
-1 -15 -9 18.927 19.355 1.019 51.078 o
-1 -15 -8 10.461 10.704 0.831 76.886 o
-1 -15 -7 0.096 -0.168 0.559 170.121 o
-1 -15 -6 8.641 8.909 0.761 91.640 o
-1 -15 -5 20.038 20.074 0.998 53.243 o
-1 -15 -4 33.576 33.968 1.236 34.753 o
-1 -15 -3 3.111 2.940 0.573 161.924 o
-1 -15 -2 1.544 1.990 0.545 178.957 o
-1 -15 -1 34.247 34.813 1.236 34.753 o
-1 -14 -16 3.813 3.722 0.614 140.596 o
-1 -14 -15 15.783 15.270 0.908 64.425 o
-1 -14 -14 1.119 0.517 0.593 150.696 o
-1 -14 -13 9.467 8.930 0.817 79.537 o
-1 -14 -12 0.294 0.538 0.580 158.046 o
-1 -14 -11 1.236 1.089 0.607 143.847 o
-1 -14 -10 4.796 4.671 0.691 111.088 o
-1 -14 -9 11.951 11.479 0.845 74.365 o
-1 -14 -8 9.074 8.386 0.754 93.345 o
-1 -14 -7 30.980 32.279 1.243 34.364 o
-1 -14 -6 9.240 8.867 0.705 106.732 o
-1 -14 -5 20.100 21.205 0.957 58.009 o
-1 -14 -4 83.064 84.066 2.130 11.704 o
-1 -14 -3 21.672 22.050 0.957 58.009 o
-1 -14 -2 0.916 0.740 0.482 228.687 o
-1 -14 -1 4.186 4.210 0.552 174.455 o
-1 -13 -17 0.505 -0.684 0.517 198.827 o
-1 -13 -16 4.222 3.596 0.642 128.636 o
-1 -13 -15 10.544 10.334 0.838 75.609 o
-1 -13 -14 6.937 6.787 0.768 89.981 o
-1 -13 -13 10.383 10.390 0.824 78.194 o
-1 -13 -12 11.995 12.177 0.873 69.682 o
-1 -13 -11 8.601 8.623 0.782 86.797 o
-1 -13 -10 45.175 44.086 1.487 23.998 o
-1 -13 -9 16.448 16.311 0.929 61.551 o
-1 -13 -8 47.340 48.087 1.501 23.554 o
-1 -13 -7 2.716 3.421 0.559 170.121 o
-1 -13 -6 32.929 33.480 1.180 38.121 o
-1 -13 -5 1.168 1.236 0.489 222.199 o
-1 -13 -4 10.120 11.116 0.698 108.878 o
-1 -13 -3 52.850 51.948 1.480 24.225 o
-1 -13 -2 57.606 56.270 1.550 22.092 o
-1 -13 -1 20.090 19.927 0.852 73.151 o
-1 -12 -18 6.810 7.227 0.698 108.878 o
-1 -12 -17 3.820 3.247 0.621 137.454 o
-1 -12 -16 11.045 11.060 0.838 75.609 o
-1 -12 -15 10.559 11.367 0.873 69.682 o
-1 -12 -14 22.468 22.881 1.096 44.171 o
-1 -12 -13 12.472 12.498 0.880 68.580 o
-1 -12 -12 28.475 27.768 1.187 37.674 o
-1 -12 -11 37.470 38.374 1.375 28.055 o
-1 -12 -10 10.510 11.346 0.796 83.778 o
-1 -12 -9 4.740 3.924 0.587 154.305 o
-1 -12 -8 29.114 29.109 1.096 44.171 o
-1 -12 -7 7.133 6.912 0.614 140.596 o
-1 -12 -6 114.819 111.813 2.569 8.040 o
-1 -12 -5 29.797 30.226 1.047 48.390 o
-1 -12 -4 3.732 4.057 0.503 210.026 o
-1 -12 -3 59.448 59.502 1.564 21.699 o
-1 -12 -2 15.701 16.806 0.754 93.345 o
-1 -12 -1 6.356 6.200 0.524 193.560 o
-1 -11 -18 8.453 8.763 0.740 96.901 o
-1 -11 -17 16.431 16.695 0.950 58.865 o
-1 -11 -16 10.200 11.262 0.859 71.966 o
-1 -11 -15 19.903 19.809 1.033 49.707 o
-1 -11 -14 15.602 15.724 0.943 59.741 o
-1 -11 -13 37.671 37.879 1.389 27.494 o
-1 -11 -12 7.070 6.731 0.712 104.650 o
-1 -11 -11 52.144 53.009 1.599 20.762 o
-1 -11 -10 11.181 11.423 0.754 93.345 o
-1 -11 -9 45.634 44.449 1.382 27.772 o
-1 -11 -8 39.460 39.673 1.257 33.604 o
-1 -11 -7 1.079 0.950 0.447 265.815 o
-1 -11 -6 8.973 9.000 0.600 147.212 o
-1 -11 -5 79.238 79.255 1.906 14.609 o
-1 -11 -4 12.810 13.434 0.663 120.640 o
-1 -11 -3 17.425 17.078 0.726 100.664 o
-1 -11 -2 69.709 70.262 1.697 18.439 o
-1 -11 -1 12.492 12.791 0.621 137.454 o
-1 -10 -19 1.282 1.557 0.545 178.957 o
-1 -10 -18 9.965 10.711 0.796 83.778 o
-1 -10 -17 2.343 1.899 0.628 134.417 o
-1 -10 -16 8.839 8.812 0.782 86.797 o
-1 -10 -15 12.206 12.282 0.866 70.810 o
-1 -10 -14 5.759 5.949 0.712 104.650 o
-1 -10 -13 0.827 0.321 0.552 174.455 o
-1 -10 -12 4.721 4.552 0.635 131.479 o
-1 -10 -11 11.581 11.276 0.740 96.901 o
-1 -10 -10 37.773 37.041 1.236 34.753 o
-1 -10 -9 10.595 10.487 0.677 115.717 o
-1 -10 -8 29.383 29.179 1.019 51.078 o
-1 -10 -7 58.981 58.064 1.529 22.701 o
-1 -10 -6 51.080 52.276 1.396 27.219 o
-1 -10 -5 167.354 169.612 3.463 4.426 o
-1 -10 -4 25.861 26.749 0.880 68.580 o
-1 -10 -3 107.271 107.401 2.318 9.878 o
-1 -10 -2 17.878 18.091 0.691 111.088 o
-1 -10 -1 144.229 145.586 2.974 6.000 o
-1 -9 -19 1.772 1.906 0.573 161.924 o
-1 -9 -18 7.653 7.967 0.761 91.640 o
-1 -9 -17 4.808 4.943 0.719 102.628 o
-1 -9 -16 5.421 5.348 0.719 102.628 o
-1 -9 -15 13.732 14.474 0.915 63.445 o
-1 -9 -14 18.072 17.288 0.964 57.172 o
-1 -9 -13 2.423 2.409 0.587 154.305 o
-1 -9 -12 40.434 39.701 1.320 30.480 o
-1 -9 -11 73.048 72.957 1.906 14.609 o
-1 -9 -10 22.636 21.415 0.901 65.427 o
-1 -9 -9 59.530 60.620 1.606 20.582 o
-1 -9 -8 75.159 73.830 1.801 16.357 o
-1 -9 -7 21.423 21.561 0.810 80.914 o
-1 -9 -6 4.538 4.762 0.447 265.815 o
-1 -9 -5 21.194 21.575 0.761 91.640 o
-1 -9 -4 30.190 29.737 0.894 66.454 o
-1 -9 -3 42.052 42.221 1.082 45.319 o
-1 -9 -2 84.096 85.832 1.850 15.504 o
-1 -9 -1 191.029 189.903 3.673 3.935 o
-1 -8 -20 4.972 4.615 0.649 125.885 o
-1 -8 -19 7.403 6.710 0.712 104.650 o
-1 -8 -18 4.647 4.671 0.691 111.088 o
-1 -8 -17 16.778 16.722 0.957 58.009 o
-1 -8 -16 4.704 5.621 0.698 108.878 o
-1 -8 -15 4.783 4.839 0.684 113.367 o
-1 -8 -14 11.728 11.423 0.817 79.537 o
-1 -8 -13 13.761 13.553 0.803 82.327 o
-1 -8 -12 38.872 38.409 1.271 32.870 o
-1 -8 -11 17.115 17.400 0.824 78.194 o
-1 -8 -10 15.217 14.390 0.733 98.755 o
-1 -8 -9 33.049 33.647 1.068 46.511 o
-1 -8 -8 204.361 204.007 4.064 3.214 o
-1 -8 -7 15.584 16.199 0.670 118.140 o
-1 -8 -6 4.514 4.573 0.412 312.777 o
-1 -8 -5 36.988 37.474 0.998 53.243 o
-1 -8 -4 190.156 190.866 3.687 3.905 o
-1 -8 -3 9.197 9.447 0.447 265.815 o
-1 -8 -2 297.093 296.298 5.516 1.745 o
-1 -8 -1 11.467 11.283 0.461 249.949 o
-1 -7 -20 0.314 0.196 0.524 193.560 o
-1 -7 -19 2.844 2.164 0.621 137.454 o
-1 -7 -18 1.957 1.648 0.628 134.417 o
-1 -7 -17 5.406 5.425 0.712 104.650 o
-1 -7 -16 29.193 29.968 1.229 35.149 o
-1 -7 -15 2.198 2.486 0.621 137.454 o
-1 -7 -14 14.328 13.950 0.859 71.966 o
-1 -7 -13 13.669 13.336 0.782 86.797 o
-1 -7 -12 56.563 57.380 1.606 20.582 o
-1 -7 -11 86.863 88.535 2.123 11.781 o
-1 -7 -10 20.517 20.584 0.831 76.886 o
-1 -7 -9 34.066 34.220 1.047 48.390 o
-1 -7 -8 25.337 25.576 0.852 73.151 o
-1 -7 -7 44.576 44.232 1.159 39.511 o
-1 -7 -6 201.384 202.010 3.889 3.509 o
-1 -7 -5 97.065 96.047 1.997 13.311 o
-1 -7 -4 21.702 21.659 0.656 123.221 o
-1 -7 -3 58.595 59.377 1.313 30.805 o
-1 -7 -2 243.068 241.676 4.518 2.601 o
-1 -7 -1 194.352 195.677 3.687 3.905 o
-1 -6 -20 0.310 0.607 0.538 183.636 o
-1 -6 -19 33.180 32.851 1.285 32.159 o
-1 -6 -18 34.394 33.194 1.285 32.159 o
-1 -6 -17 11.059 10.913 0.845 74.365 o
-1 -6 -16 21.726 20.870 1.047 48.390 o
-1 -6 -15 49.803 48.422 1.564 21.699 o
-1 -6 -14 0.379 -0.021 0.482 228.687 o
-1 -6 -13 33.158 33.773 1.180 38.121 o
-1 -6 -12 42.844 42.564 1.306 31.136 o
-1 -6 -11 68.650 67.302 1.711 18.139 o
-1 -6 -10 22.361 22.476 0.838 75.609 o
-1 -6 -9 123.801 122.364 2.604 7.826 o
-1 -6 -8 42.668 42.124 1.124 42.004 o
-1 -6 -7 125.516 123.648 2.507 8.448 o
-1 -6 -6 135.095 134.862 2.674 7.422 o
-1 -6 -5 67.085 68.398 1.473 24.455 o
-1 -6 -4 141.953 145.670 2.814 6.704 o
-1 -6 -3 136.435 136.188 2.625 7.701 o
-1 -6 -2 142.306 144.916 2.765 6.943 o
-1 -6 -1 85.887 87.480 1.746 17.420 o
-1 -5 -21 4.765 4.825 0.649 125.885 o
-1 -5 -20 6.033 5.746 0.684 113.367 o
-1 -5 -19 3.355 3.135 0.649 125.885 o
-1 -5 -18 3.013 3.303 0.649 125.885 o
-1 -5 -17 31.215 30.673 1.250 33.981 o
-1 -5 -16 8.423 8.386 0.768 89.981 o
-1 -5 -15 12.138 12.114 0.817 79.537 o
-1 -5 -14 17.989 17.833 0.880 68.580 o
-1 -5 -13 210.756 210.717 4.350 2.805 o
-1 -5 -12 39.641 39.422 1.229 35.149 o
-1 -5 -11 119.417 119.494 2.625 7.701 o
-1 -5 -10 56.460 56.773 1.445 25.410 o
-1 -5 -9 192.115 190.873 3.770 3.734 o
-1 -5 -8 138.602 139.868 2.807 6.737 o
-1 -5 -7 133.236 132.264 2.632 7.660 o
-1 -5 -6 80.573 80.282 1.683 18.746 o
-1 -5 -5 148.383 148.505 2.849 6.541 o
-1 -5 -4 78.451 77.216 1.578 21.317 o
-1 -5 -3 264.220 263.412 4.839 2.267 o
-1 -5 -2 79.031 81.266 1.613 20.404 o
-1 -5 -1 345.790 355.842 6.493 1.259 o
-1 -4 -21 0.645 0.258 0.524 193.560 o
-1 -4 -20 0.979 1.068 0.566 165.947 o
-1 -4 -19 0.292 0.824 0.593 150.696 o
-1 -4 -18 41.038 39.841 1.424 26.163 o
-1 -4 -17 6.603 6.235 0.719 102.628 o
-1 -4 -16 80.736 81.483 2.171 11.257 o
-1 -4 -15 6.360 5.697 0.635 131.479 o
-1 -4 -14 53.864 53.854 1.571 21.507 o
-1 -4 -13 14.904 15.452 0.789 85.267 o
-1 -4 -12 110.171 108.392 2.458 8.787 o
-1 -4 -11 35.721 35.533 1.089 44.739 o
-1 -4 -10 18.698 18.028 0.712 104.650 o
-1 -4 -9 21.883 22.699 0.761 91.640 o
-1 -4 -8 308.100 304.285 5.670 1.651 o
-1 -4 -7 61.657 61.688 1.369 28.342 o
-1 -4 -6 365.287 364.968 6.647 1.201 o
-1 -4 -5 246.311 252.017 4.643 2.462 o
-1 -4 -4 95.556 94.665 1.857 15.388 o
-1 -4 -3 1487.430 1507.860 27.657 0.069 o
-1 -4 -2 328.433 334.833 6.102 1.425 o
-1 -4 -1 211.126 217.915 3.973 3.363 o
-1 -3 -21 3.616 3.770 0.607 143.847 o
-1 -3 -20 2.965 2.953 0.621 137.454 o
-1 -3 -19 2.876 2.919 0.656 123.221 o
-1 -3 -18 10.373 10.306 0.824 78.194 o
-1 -3 -17 4.601 4.776 0.684 113.367 o
-1 -3 -16 5.327 5.495 0.677 115.717 o
-1 -3 -15 3.732 3.400 0.573 161.924 o
-1 -3 -14 26.118 26.260 1.033 49.707 o
-1 -3 -13 88.757 88.053 2.130 11.704 o
-1 -3 -12 47.614 46.592 1.327 30.160 o
-1 -3 -11 93.988 93.373 2.116 11.859 o
-1 -3 -10 11.981 11.786 0.573 161.924 o
-1 -3 -9 93.124 90.797 1.941 14.088 o
-1 -3 -8 186.158 186.321 3.589 4.121 o
-1 -3 -7 156.205 153.274 2.953 6.085 o
-1 -3 -6 347.099 347.855 6.326 1.326 o
-1 -3 -5 371.104 371.622 6.759 1.162 o
-1 -3 -4 250.679 250.802 4.566 2.546 o
-1 -3 -3 1611.780 1605.860 29.179 0.062 o
-1 -3 -2 2156.890 2119.400 38.046 0.037 o
-1 -3 -1 306.667 313.488 5.732 1.615 o
-1 -2 -21 4.103 4.196 0.621 137.454 o
-1 -2 -20 1.761 2.130 0.607 143.847 o
-1 -2 -19 4.663 3.749 0.684 113.367 o
-1 -2 -18 14.432 13.971 0.894 66.454 o
-1 -2 -17 7.699 7.632 0.747 95.098 o
-1 -2 -16 27.698 27.531 1.152 39.992 o
-1 -2 -15 4.596 4.818 0.600 147.212 o
-1 -2 -14 3.338 3.393 0.531 188.500 o
-1 -2 -13 12.386 13.182 0.712 104.650 o
-1 -2 -12 38.318 39.031 1.173 38.576 o
-1 -2 -11 41.870 41.614 1.173 38.576 o
-1 -2 -10 104.532 103.484 2.234 10.633 o
-1 -2 -9 56.986 56.654 1.327 30.160 o
-1 -2 -8 150.416 149.755 2.926 6.202 o
-1 -2 -7 426.210 423.130 7.722 0.890 o
-1 -2 -6 5.034 5.258 0.293 617.220 o
-1 -2 -5 752.725 757.376 13.811 0.278 o
-1 -2 -4 110.349 112.686 2.130 11.704 o
-1 -2 -3 991.340 1001.680 18.419 0.156 o
-1 -2 -2 948.943 953.905 17.504 0.173 o
-1 -2 -1 559.983 560.261 10.250 0.505 o
-1 -1 -21 6.371 5.970 0.677 115.717 o
-1 -1 -20 10.319 10.299 0.803 82.327 o
-1 -1 -19 6.611 6.542 0.726 100.664 o
-1 -1 -18 10.465 10.522 0.831 76.886 o
-1 -1 -17 9.146 9.091 0.782 86.797 o
-1 -1 -16 4.161 4.524 0.635 131.479 o
-1 -1 -15 27.835 28.676 1.103 43.614 o
-1 -1 -14 4.606 4.943 0.566 165.947 o
-1 -1 -13 2.944 3.170 0.489 222.199 o
-1 -1 -12 43.996 46.334 1.299 31.471 o
-1 -1 -11 138.383 136.181 2.863 6.477 o
-1 -1 -10 46.529 46.090 1.201 36.803 o
-1 -1 -9 5.912 5.802 0.384 359.926 o
-1 -1 -8 205.944 199.950 3.805 3.666 o
-1 -1 -7 89.464 88.849 1.801 16.357 o
-1 -1 -6 2.506 2.625 0.230 999.795 o
-1 -1 -5 356.831 356.024 6.493 1.259 o
-1 -1 -4 820.241 841.945 15.410 0.224 o
-1 -1 -3 258.430 261.771 4.769 2.334 o
-1 -1 -2 1632.170 1604.240 28.837 0.064 o
-1 -1 -1 603.200 607.977 11.088 0.432 o
0 0 2 3650.130 3291.050 56.011 0.017 o
0 0 4 0.646 0.552 0.161 2058.180 o
0 0 6 169.353 170.750 3.219 5.123 o
0 0 8 586.715 583.735 10.690 0.465 o
0 0 10 525.373 523.793 9.628 0.573 o
0 0 12 138.840 139.274 2.974 6.000 o
0 0 14 39.243 39.059 1.271 32.870 o
0 0 16 4.073 4.238 0.628 134.417 o
0 0 18 7.445 7.834 0.754 93.345 o
0 0 20 4.690 5.223 0.705 106.732 o
0 1 1 349.150 357.267 6.535 1.243 o
0 1 2 622.042 617.348 11.367 0.411 o
0 1 3 3643.250 3385.830 61.136 0.014 o
0 1 4 296.566 293.030 5.369 1.841 o
0 1 5 3858.060 3600.870 65.828 0.012 o
0 1 6 1284.170 1280.150 23.090 0.100 o
0 1 7 326.519 323.787 5.949 1.500 o
0 1 8 155.689 153.434 2.988 5.944 o
0 1 9 134.617 132.781 2.674 7.422 o
0 1 10 60.990 60.187 1.452 25.166 o
0 1 11 44.450 43.758 1.208 36.379 o
0 1 12 15.231 15.305 0.712 104.650 o
0 1 13 60.631 59.942 1.606 20.582 o
0 1 14 12.546 12.428 0.733 98.755 o
0 1 15 0.586 0.838 0.482 228.687 o
0 1 16 0.775 0.656 0.538 183.636 o
0 1 17 0.064 0.440 0.545 178.957 o
0 1 18 4.219 4.601 0.677 115.717 o
0 1 19 4.616 4.622 0.670 118.140 o
0 1 20 38.672 38.339 1.382 27.772 o
0 1 21 0.635 0.440 0.545 178.957 o
0 2 0 6242.830 5215.470 93.066 0.006 o
0 2 1 1657.730 1618.410 29.018 0.063 o
0 2 2 1467.970 1440.670 25.576 0.081 o
0 2 3 540.423 544.006 9.964 0.535 o
0 2 4 16.969 16.827 0.447 265.815 o
0 2 5 37.020 37.467 0.838 75.609 o
0 2 6 556.108 552.092 10.110 0.519 o
0 2 7 914.788 903.312 16.185 0.203 o
0 2 8 2.510 2.842 0.293 617.220 o
0 2 9 21.968 22.315 0.705 106.732 o
0 2 10 246.370 242.702 4.706 2.397 o
0 2 11 9.175 8.986 0.545 178.957 o
0 2 12 7.032 6.836 0.538 183.636 o
0 2 13 5.159 5.097 0.531 188.500 o
0 2 14 116.313 115.214 2.674 7.422 o
0 2 15 54.834 54.189 1.606 20.582 o
0 2 16 20.985 20.814 1.019 51.078 o
0 2 17 4.747 4.734 0.677 115.717 o
0 2 18 8.647 8.888 0.782 86.797 o
0 2 19 4.354 4.357 0.670 118.140 o
0 2 20 3.690 3.924 0.656 123.221 o
0 2 21 13.245 13.532 0.838 75.609 o
0 3 1 4729.300 4351.110 74.333 0.010 o
0 3 2 170.986 175.065 3.212 5.145 o
0 3 3 0.567 0.496 0.161 2058.180 o
0 3 4 249.813 251.046 4.601 2.507 o
0 3 5 602.754 596.122 10.934 0.444 o
0 3 6 208.204 205.201 3.847 3.586 o
0 3 7 2.076 2.388 0.272 715.830 o
0 3 8 1.692 1.864 0.286 647.696 o
0 3 9 125.497 123.781 2.535 8.263 o
0 3 10 89.532 87.473 1.969 13.691 o
0 3 11 130.628 128.522 2.751 7.014 o
0 3 12 18.055 17.414 0.768 89.981 o
0 3 13 103.373 101.152 2.374 9.418 o
0 3 14 1.169 1.194 0.489 222.199 o
0 3 15 21.480 21.275 0.971 56.352 o
0 3 16 23.229 22.755 1.061 47.125 o
0 3 17 16.652 16.108 0.943 59.741 o
0 3 18 18.075 17.714 0.984 54.765 o
0 3 19 21.143 20.793 1.068 46.511 o
0 3 20 17.076 16.464 0.936 60.636 o
0 3 21 8.395 8.553 0.719 102.628 o
0 4 0 16.838 17.093 0.440 274.320 o
0 4 1 422.543 435.768 7.967 0.836 o
0 4 2 20.821 20.954 0.517 198.827 o
0 4 3 80.053 81.043 1.592 20.945 o
0 4 4 90.289 90.392 1.780 16.744 o
0 4 5 236.799 238.220 4.413 2.726 o
0 4 6 66.956 67.651 1.438 25.657 o
0 4 7 230.847 229.778 4.336 2.823 o
0 4 8 26.303 26.009 0.761 91.640 o
0 4 9 0.236 0.747 0.314 537.668 o
0 4 10 0.609 0.936 0.356 418.599 o
0 4 11 5.214 5.383 0.489 222.199 o
0 4 12 0.367 0.754 0.412 312.777 o
0 4 13 0.857 0.747 0.454 257.699 o
0 4 14 118.369 117.239 2.737 7.085 o
0 4 15 0.292 -0.119 0.496 215.984 o
0 4 16 18.299 17.414 0.957 58.009 o
0 4 17 0.250 0.028 0.566 165.947 o
0 4 18 0.155 0.566 0.580 158.046 o
0 4 19 9.773 9.349 0.817 79.537 o
0 4 20 2.543 2.625 0.607 143.847 o
0 4 21 7.690 7.862 0.698 108.878 o
0 5 1 70.096 71.603 1.431 25.908 o
0 5 2 1.882 2.053 0.202 1294.620 o
0 5 3 28.238 28.480 0.691 111.088 o
0 5 4 98.237 98.533 1.955 13.887 o
0 5 5 622.956 614.946 11.255 0.419 o
0 5 6 66.587 66.178 1.438 25.657 o
0 5 7 8.321 8.009 0.412 312.777 o
0 5 8 11.495 11.395 0.510 204.312 o
0 5 9 62.698 61.374 1.487 23.998 o
0 5 10 29.310 28.529 0.929 61.551 o
0 5 11 46.653 46.641 1.313 30.805 o
0 5 12 20.514 20.611 0.866 70.810 o
0 5 13 21.671 21.938 0.936 60.636 o
0 5 14 19.762 18.719 0.901 65.427 o
0 5 15 0.095 0.265 0.517 198.827 o
0 5 16 4.462 4.615 0.670 118.140 o
0 5 17 8.791 8.539 0.775 88.368 o
0 5 18 7.761 7.666 0.754 93.345 o
0 5 19 3.764 3.589 0.663 120.640 o
0 5 20 0.019 0.112 0.552 174.455 o
0 5 21 0.003 -0.279 0.531 188.500 o
0 6 0 499.805 513.068 9.377 0.604 o
0 6 1 27.606 27.761 0.691 111.088 o
0 6 2 142.631 144.462 2.758 6.978 o
0 6 3 252.132 257.519 4.769 2.334 o
0 6 4 1.456 1.473 0.244 888.797 o
0 6 5 75.789 77.440 1.634 19.884 o
0 6 6 1.645 1.641 0.286 647.696 o
0 6 7 24.052 24.033 0.740 96.901 o
0 6 8 113.052 110.571 2.353 9.587 o
0 6 9 33.029 32.719 0.991 53.996 o
0 6 10 0.674 0.915 0.384 359.926 o
0 6 11 56.938 55.704 1.501 23.554 o
0 6 12 5.897 5.663 0.566 165.947 o
0 6 13 43.521 43.066 1.362 28.633 o
0 6 14 0.051 0.161 0.482 228.687 o
0 6 15 86.659 84.052 2.206 10.903 o
0 6 16 0.035 0.126 0.559 170.121 o
0 6 17 31.685 31.469 1.264 33.234 o
0 6 18 12.020 12.519 0.859 71.966 o
0 6 19 1.419 1.019 0.600 147.212 o
0 6 20 0.427 0.971 0.559 170.121 o
0 7 1 8.308 8.525 0.377 373.380 o
0 7 2 247.684 252.903 4.699 2.404 o
0 7 3 0.380 0.405 0.237 941.848 o
0 7 4 218.835 215.402 4.078 3.192 o
0 7 5 40.308 39.701 0.998 53.243 o
0 7 6 13.556 13.811 0.545 178.957 o
0 7 7 33.044 33.647 0.964 57.172 o
0 7 8 56.458 55.411 1.396 27.219 o
0 7 9 27.577 27.740 0.929 61.551 o
0 7 10 48.970 47.724 1.341 29.535 o
0 7 11 2.967 3.428 0.496 215.984 o
0 7 12 10.512 10.480 0.691 111.088 o
0 7 13 56.413 57.136 1.648 19.549 o
0 7 14 0.074 -0.112 0.489 222.199 o
0 7 15 4.772 4.846 0.670 118.140 o
0 7 16 3.475 3.184 0.642 128.636 o
0 7 17 2.425 2.521 0.635 131.479 o
0 7 18 0.412 0.419 0.587 154.305 o
0 7 19 15.155 15.382 0.908 64.425 o
0 7 20 12.706 12.331 0.803 82.327 o
0 8 0 131.944 130.938 2.576 7.996 o
0 8 1 54.222 53.316 1.222 35.552 o
0 8 2 38.278 38.284 0.957 58.009 o
0 8 3 63.608 62.994 1.410 26.683 o
0 8 4 123.934 123.823 2.500 8.495 o
0 8 5 40.636 40.588 1.047 48.390 o
0 8 6 56.235 55.132 1.362 28.633 o
0 8 7 0.106 0.370 0.342 453.468 o
0 8 8 12.270 11.975 0.614 140.596 o
0 8 9 24.091 23.411 0.873 69.682 o
0 8 10 48.213 47.514 1.362 28.633 o
0 8 11 20.080 19.976 0.873 69.682 o
0 8 12 2.608 2.919 0.531 188.500 o
0 8 13 14.721 15.110 0.838 75.609 o
0 8 14 22.447 22.141 1.054 47.751 o
0 8 15 43.953 42.578 1.473 24.455 o
0 8 16 2.413 2.123 0.621 137.454 o
0 8 17 2.669 2.737 0.635 131.479 o
0 8 18 4.379 4.189 0.684 113.367 o
0 8 19 2.341 2.723 0.614 140.596 o
0 8 20 5.452 4.664 0.656 123.221 o
0 9 1 1.980 1.808 0.307 562.385 o
0 9 2 100.377 99.497 2.088 12.179 o
0 9 3 15.515 15.989 0.600 147.212 o
0 9 4 46.984 46.523 1.194 37.235 o
0 9 5 138.715 138.108 2.849 6.541 o
0 9 6 27.942 27.733 0.901 65.427 o
0 9 7 15.624 15.717 0.691 111.088 o
0 9 8 0.720 0.538 0.398 335.111 o
0 9 9 71.496 71.072 1.794 16.484 o
0 9 10 83.084 83.109 2.053 12.596 o
0 9 11 18.639 17.867 0.859 71.966 o
0 9 12 7.346 7.506 0.656 123.221 o
0 9 13 22.079 21.994 1.040 49.042 o
0 9 14 0.627 0.363 0.559 170.121 o
0 9 15 1.799 1.906 0.614 140.596 o
0 9 16 56.460 54.727 1.704 18.288 o
0 9 17 0.003 0.258 0.580 158.046 o
0 9 18 2.135 2.004 0.614 140.596 o
0 9 19 15.539 15.452 0.873 69.682 o
0 10 0 2.079 2.514 0.377 373.380 o
0 10 1 243.908 245.865 4.720 2.383 o
0 10 2 8.088 8.016 0.489 222.199 o
0 10 3 52.643 52.855 1.341 29.535 o
0 10 4 1.139 1.508 0.370 387.603 o
0 10 5 65.512 66.157 1.620 20.229 o
0 10 6 3.226 3.442 0.447 265.815 o
0 10 7 0.371 0.740 0.398 335.111 o
0 10 8 24.563 24.731 0.936 60.636 o
0 10 9 2.096 1.990 0.475 235.462 o
0 10 10 1.480 1.396 0.489 222.199 o
0 10 11 1.013 1.187 0.503 210.026 o
0 10 12 0.000 0.370 0.496 215.984 o
0 10 13 0.771 0.775 0.559 170.121 o
0 10 14 0.191 0.216 0.566 165.947 o
0 10 15 0.191 0.230 0.573 161.924 o
0 10 16 0.025 0.433 0.580 158.046 o
0 10 17 9.818 10.425 0.824 78.194 o
0 10 18 2.902 2.905 0.614 140.596 o
0 10 19 1.872 1.794 0.559 170.121 o
0 11 1 44.902 46.229 1.250 33.981 o
0 11 2 5.862 6.075 0.482 228.687 o
0 11 3 1.758 1.766 0.405 323.655 o
0 11 4 8.955 9.356 0.580 158.046 o
0 11 5 3.311 4.008 0.475 235.462 o
0 11 6 3.948 4.287 0.496 215.984 o
0 11 7 0.558 0.747 0.440 274.320 o
0 11 8 8.337 8.225 0.628 134.417 o
0 11 9 1.985 2.151 0.510 204.312 o
0 11 10 52.681 53.065 1.571 21.507 o
0 11 11 5.287 5.544 0.628 134.417 o
0 11 12 1.110 1.292 0.580 158.046 o
0 11 13 11.623 11.472 0.845 74.365 o
0 11 14 0.848 1.012 0.587 154.305 o
0 11 15 8.110 8.197 0.775 88.368 o
0 11 16 22.312 21.638 1.082 45.319 o
0 11 17 0.108 0.237 0.559 170.121 o
0 11 18 1.062 1.299 0.559 170.121 o
0 12 0 31.646 32.097 1.033 49.707 o
0 12 1 10.208 10.194 0.607 143.847 o
0 12 2 0.001 0.265 0.391 347.186 o
0 12 3 2.391 2.067 0.447 265.815 o
0 12 4 87.301 88.465 2.102 12.017 o
0 12 5 0.000 0.070 0.419 302.438 o
0 12 6 3.530 3.512 0.517 198.827 o
0 12 7 52.853 53.484 1.529 22.701 o
0 12 8 7.329 7.010 0.628 134.417 o
0 12 9 20.337 20.653 0.950 58.865 o
0 12 10 40.868 41.544 1.389 27.494 o
0 12 11 2.473 2.751 0.621 137.454 o
0 12 12 0.122 0.482 0.559 170.121 o
0 12 13 0.496 0.454 0.587 154.305 o
0 12 14 19.092 19.299 1.012 51.785 o
0 12 15 8.489 8.260 0.803 82.327 o
0 12 16 5.818 5.893 0.712 104.650 o
0 12 17 1.585 1.606 0.573 161.924 o
0 12 18 0.811 1.215 0.552 174.455 o
0 13 1 13.198 13.413 0.719 102.628 o
0 13 2 27.449 28.376 1.019 51.078 o
0 13 3 0.006 0.028 0.433 283.241 o
0 13 4 75.616 75.010 1.913 14.502 o
0 13 5 0.032 0.496 0.454 257.699 o
0 13 6 0.063 0.098 0.454 257.699 o
0 13 7 2.902 2.856 0.552 174.455 o
0 13 8 1.969 2.178 0.552 174.455 o
0 13 9 17.778 17.854 0.957 58.009 o
0 13 10 4.402 3.826 0.656 123.221 o
0 13 11 7.291 6.947 0.740 96.901 o
0 13 12 0.608 1.005 0.587 154.305 o
0 13 13 21.962 21.645 1.068 46.511 o
0 13 14 0.589 0.803 0.607 143.847 o
0 13 15 0.293 0.628 0.587 154.305 o
0 13 16 0.306 0.503 0.566 165.947 o
0 13 17 0.398 -0.175 0.524 193.560 o
0 14 0 11.877 12.282 0.740 96.901 o
0 14 1 13.589 12.938 0.754 93.345 o
0 14 2 64.550 66.869 1.787 16.613 o
0 14 3 1.730 2.367 0.531 188.500 o
0 14 4 18.590 19.103 0.908 64.425 o
0 14 5 0.916 0.412 0.489 222.199 o
0 14 6 0.837 1.236 0.517 198.827 o
0 14 7 43.808 45.028 1.494 23.774 o
0 14 8 0.004 -0.251 0.552 174.455 o
0 14 9 24.242 23.788 1.103 43.614 o
0 14 10 0.311 0.216 0.580 158.046 o
0 14 11 4.310 4.127 0.677 115.717 o
0 14 12 0.163 -0.077 0.566 165.947 o
0 14 13 4.761 4.538 0.712 104.650 o
0 14 14 21.141 21.666 1.068 46.511 o
0 14 15 4.616 4.915 0.677 115.717 o
0 14 16 0.004 0.035 0.517 198.827 o
0 15 1 22.905 23.670 1.012 51.785 o
0 15 2 9.554 9.726 0.726 100.664 o
0 15 3 69.169 71.226 1.927 14.293 o
0 15 4 11.552 12.079 0.789 85.267 o
0 15 5 16.656 17.085 0.936 60.636 o
0 15 6 30.239 30.191 1.215 35.962 o
0 15 7 22.207 22.266 1.075 45.909 o
0 15 8 87.317 86.573 2.276 10.245 o
0 15 9 7.398 7.178 0.768 89.981 o
0 15 10 13.441 13.937 0.908 64.425 o
0 15 11 5.022 5.369 0.705 106.732 o
0 15 12 4.857 5.293 0.719 102.628 o
0 15 13 2.354 2.416 0.642 128.636 o
0 15 14 9.155 9.559 0.782 86.797 o
0 15 15 0.024 -0.314 0.524 193.560 o
0 16 0 171.288 175.610 3.889 3.509 o
0 16 1 8.593 8.756 0.775 88.368 o
0 16 2 33.883 35.637 1.327 30.160 o
0 16 3 42.401 41.286 1.438 25.657 o
0 16 4 1.954 2.514 0.621 137.454 o
0 16 5 0.034 0.007 0.552 174.455 o
0 16 6 13.060 13.937 0.901 65.427 o
0 16 7 1.061 0.950 0.607 143.847 o
0 16 8 19.852 20.060 1.047 48.390 o
0 16 9 0.263 0.293 0.580 158.046 o
0 16 10 12.011 11.709 0.852 73.151 o
0 16 11 1.574 1.417 0.621 137.454 o
0 16 12 11.196 11.723 0.852 73.151 o
0 16 13 1.667 1.927 0.600 147.212 o
0 16 14 13.140 13.238 0.824 78.194 o
0 17 1 48.219 49.176 1.606 20.582 o
0 17 2 49.438 48.547 1.599 20.762 o
0 17 3 19.309 19.180 1.026 50.385 o
0 17 4 18.076 17.574 0.984 54.765 o
0 17 5 6.985 6.417 0.747 95.098 o
0 17 6 39.746 41.069 1.452 25.166 o
0 17 7 17.844 18.503 1.012 51.785 o
0 17 8 9.364 9.705 0.803 82.327 o
0 17 9 0.967 1.082 0.614 140.596 o
0 17 10 0.135 0.182 0.573 161.924 o
0 17 11 1.787 1.522 0.600 147.212 o
0 17 12 0.891 1.124 0.573 161.924 o
0 17 13 10.673 10.878 0.761 91.640 o
0 18 0 1.813 2.283 0.628 134.417 o
0 18 1 28.971 28.236 1.208 36.379 o
0 18 2 2.235 2.416 0.642 128.636 o
0 18 3 42.266 41.956 1.473 24.455 o
0 18 4 0.027 0.049 0.587 154.305 o
0 18 5 3.592 3.840 0.677 115.717 o
0 18 6 0.100 -0.112 0.587 154.305 o
0 18 7 56.859 55.935 1.760 17.145 o
0 18 8 1.076 1.152 0.614 140.596 o
0 18 9 1.392 1.424 0.600 147.212 o
0 18 10 3.456 3.065 0.628 134.417 o
0 18 11 0.709 0.950 0.552 174.455 o
0 18 12 3.965 4.196 0.635 131.479 o
0 19 1 4.486 4.636 0.684 113.367 o
0 19 2 4.423 3.980 0.705 106.732 o
0 19 3 0.932 1.396 0.621 137.454 o
0 19 4 7.015 6.968 0.768 89.981 o
0 19 5 1.911 1.857 0.635 131.479 o
0 19 6 19.263 19.431 1.019 51.078 o
0 19 7 1.247 1.068 0.600 147.212 o
0 19 8 1.124 1.089 0.580 158.046 o
0 19 9 1.786 1.836 0.580 158.046 o
0 19 10 0.003 0.168 0.517 198.827 o
0 20 0 15.914 15.968 0.957 58.009 o
0 20 1 0.268 0.300 0.587 154.305 o
0 20 2 0.608 1.215 0.593 150.696 o
0 20 3 11.477 11.116 0.831 76.886 o
0 20 4 0.463 0.587 0.573 161.924 o
0 20 5 0.034 -0.063 0.552 174.455 o
0 20 6 0.073 0.084 0.545 178.957 o
0 20 7 0.012 -0.091 0.524 193.560 o
0 20 8 1.283 0.698 0.559 170.121 o
0 21 1 0.156 0.349 0.538 183.636 o
0 21 2 0.009 -0.084 0.531 188.500 o
0 21 3 1.112 1.061 0.552 174.455 o
0 21 4 0.013 -0.042 0.517 198.827 o
0 21 5 2.524 2.171 0.600 147.212 o
1 0 1 454.745 449.977 8.288 0.773 o
1 0 2 4129.610 3647.660 65.563 0.012 o
1 0 3 1254.500 1245.990 22.790 0.102 o
1 0 4 1535.220 1526.820 27.908 0.068 o
1 0 5 28.526 28.711 0.677 115.717 o
1 0 6 43.920 43.569 0.971 56.352 o
1 0 7 2.662 2.618 0.258 795.308 o
1 0 8 48.653 48.673 1.131 41.487 o
1 0 9 0.695 0.824 0.279 680.485 o
1 0 10 3.532 3.645 0.384 359.926 o
1 0 11 0.044 0.587 0.356 418.599 o
1 0 12 39.342 39.457 1.173 38.576 o
1 0 13 23.986 23.942 0.929 61.551 o
1 0 14 12.249 12.980 0.740 96.901 o
1 0 15 16.443 16.548 0.852 73.151 o
1 0 16 0.111 -0.237 0.503 210.026 o
1 0 17 0.998 0.580 0.566 165.947 o
1 0 18 11.959 11.765 0.852 73.151 o
1 0 19 0.810 0.042 0.573 161.924 o
1 0 20 0.430 0.419 0.573 161.924 o
1 0 21 3.822 4.524 0.621 137.454 o
1 1 0 98.717 100.377 1.822 15.983 o
1 1 1 601.777 626.941 11.430 0.406 o
1 1 2 1630.530 1604.920 29.137 0.063 o
1 1 3 257.757 262.874 4.797 2.307 o
1 1 4 819.498 824.294 15.145 0.231 o
1 1 5 356.565 359.703 6.570 1.230 o
1 1 6 2.495 2.660 0.230 999.795 o
1 1 7 89.718 89.512 1.815 16.106 o
1 1 8 206.169 205.019 3.896 3.497 o
1 1 9 5.883 5.837 0.384 359.926 o
1 1 10 46.361 44.777 1.180 38.121 o
1 1 11 138.201 137.508 2.891 6.352 o
1 1 12 44.321 45.056 1.285 32.159 o
1 1 13 2.886 3.386 0.496 215.984 o
1 1 14 4.672 4.636 0.559 170.121 o
1 1 15 27.846 28.306 1.096 44.171 o
1 1 16 4.165 4.238 0.635 131.479 o
1 1 17 9.148 8.923 0.775 88.368 o
1 1 18 10.459 11.095 0.831 76.886 o
1 1 19 6.608 6.012 0.712 104.650 o
1 1 20 10.320 9.461 0.796 83.778 o
1 1 21 6.375 6.396 0.677 115.717 o
1 2 0 2998.960 2756.660 47.200 0.024 o
1 2 1 560.241 567.152 10.431 0.488 o
1 2 2 948.981 944.144 17.414 0.175 o
1 2 3 992.605 980.968 18.154 0.161 o
1 2 4 110.562 109.782 2.095 12.098 o
1 2 5 752.836 748.320 13.755 0.281 o
1 2 6 5.109 5.306 0.293 617.220 o
1 2 7 426.154 423.346 7.764 0.880 o
1 2 8 150.121 148.980 2.926 6.202 o
1 2 9 56.858 56.724 1.334 29.845 o
1 2 10 104.257 104.049 2.248 10.501 o
1 2 11 41.882 40.895 1.159 39.511 o
1 2 12 38.291 38.647 1.166 39.040 o
1 2 13 12.447 11.779 0.684 113.367 o
1 2 14 3.313 3.072 0.531 188.500 o
1 2 15 4.574 4.357 0.593 150.696 o
1 2 16 27.644 27.419 1.159 39.511 o
1 2 17 7.807 8.169 0.761 91.640 o
1 2 18 14.561 14.607 0.915 63.445 o
1 2 19 4.662 4.776 0.712 104.650 o
1 2 20 1.773 1.836 0.607 143.847 o
1 2 21 4.094 3.659 0.607 143.847 o
1 3 0 79.279 78.299 1.487 23.998 o
1 3 1 307.194 319.158 5.830 1.562 o
1 3 2 2156.730 2081.160 37.641 0.037 o
1 3 3 1611.250 1597.510 29.193 0.062 o
1 3 4 250.898 251.283 4.608 2.499 o
1 3 5 370.464 375.092 6.877 1.122 o
1 3 6 347.555 353.301 6.466 1.270 o
1 3 7 156.041 155.662 3.016 5.834 o
1 3 8 185.974 186.398 3.610 4.073 o
1 3 9 93.189 90.874 1.955 13.887 o
1 3 10 11.923 12.156 0.580 158.046 o
1 3 11 94.196 95.021 2.158 11.403 o
1 3 12 47.461 49.141 1.375 28.055 o
1 3 13 88.978 88.472 2.144 11.552 o
1 3 14 26.268 25.848 1.019 51.078 o
1 3 15 3.721 3.659 0.573 161.924 o
1 3 16 5.328 5.286 0.684 113.367 o
1 3 17 4.546 4.762 0.677 115.717 o
1 3 18 10.361 10.047 0.810 80.914 o
1 3 19 2.858 3.310 0.663 120.640 o
1 3 20 2.975 3.393 0.642 128.636 o
1 3 21 3.625 3.812 0.607 143.847 o
1 4 0 14.062 13.874 0.384 359.926 o
1 4 1 211.298 215.353 3.938 3.423 o
1 4 2 328.564 327.830 6.033 1.459 o
1 4 3 1487.000 1459.930 27.028 0.073 o
1 4 4 95.555 94.316 1.864 15.273 o
1 4 5 246.197 247.778 4.608 2.499 o
1 4 6 364.953 361.854 6.682 1.189 o
1 4 7 61.605 60.431 1.355 28.929 o
1 4 8 308.330 300.983 5.663 1.655 o
1 4 9 21.983 21.338 0.733 98.755 o
1 4 10 18.552 18.552 0.726 100.664 o
1 4 11 35.692 36.252 1.103 43.614 o
1 4 12 110.198 110.508 2.507 8.448 o
1 4 13 14.941 15.298 0.782 86.797 o
1 4 14 53.831 54.049 1.578 21.317 o
1 4 15 6.330 6.403 0.649 125.885 o
1 4 16 80.558 79.165 2.130 11.704 o
1 4 17 6.573 6.808 0.726 100.664 o
1 4 18 41.222 40.895 1.445 25.410 o
1 4 19 0.292 0.412 0.593 150.696 o
1 4 20 0.988 1.438 0.573 161.924 o
1 4 21 0.641 0.831 0.531 188.500 o
1 5 0 356.101 365.457 6.682 1.189 o
1 5 1 346.395 354.048 6.473 1.267 o
1 5 2 78.996 80.296 1.599 20.762 o
1 5 3 263.713 264.375 4.860 2.248 o
1 5 4 78.324 78.320 1.606 20.582 o
1 5 5 148.344 148.505 2.870 6.445 o
1 5 6 80.836 81.434 1.718 17.992 o
1 5 7 132.978 131.943 2.646 7.580 o
1 5 8 138.525 138.332 2.793 6.805 o
1 5 9 192.130 190.566 3.798 3.679 o
1 5 10 56.134 56.703 1.452 25.166 o
1 5 11 119.453 120.192 2.646 7.580 o
1 5 12 39.670 39.561 1.236 34.753 o
1 5 13 210.598 210.088 4.378 2.770 o
1 5 14 18.002 18.831 0.901 65.427 o
1 5 15 12.091 11.905 0.817 79.537 o
1 5 16 8.381 8.281 0.775 88.368 o
1 5 17 31.212 31.113 1.264 33.234 o
1 5 18 3.017 3.358 0.656 123.221 o
1 5 19 3.358 2.437 0.635 131.479 o
1 5 20 6.040 5.788 0.691 111.088 o
1 5 21 4.782 4.476 0.642 128.636 o
1 6 0 222.231 226.901 4.203 3.004 o
1 6 1 85.841 84.771 1.704 18.288 o
1 6 2 142.462 144.141 2.765 6.943 o
1 6 3 136.406 138.004 2.667 7.461 o
1 6 4 141.927 141.942 2.765 6.943 o
1 6 5 67.252 67.288 1.466 24.689 o
1 6 6 134.591 134.017 2.681 7.384 o
1 6 7 125.532 124.179 2.542 8.217 o
1 6 8 42.671 42.571 1.138 40.979 o
1 6 9 123.703 120.995 2.597 7.868 o
1 6 10 22.325 22.629 0.845 74.365 o
1 6 11 68.746 67.239 1.718 17.992 o
1 6 12 42.856 42.906 1.320 30.480 o
1 6 13 32.934 32.523 1.152 39.992 o
1 6 14 0.374 -0.216 0.482 228.687 o
1 6 15 49.939 48.142 1.557 21.894 o
1 6 16 21.717 20.779 1.040 49.042 o
1 6 17 11.071 10.962 0.838 75.609 o
1 6 18 34.349 33.654 1.285 32.159 o
1 6 19 33.104 32.551 1.285 32.159 o
1 6 20 0.319 0.489 0.552 174.455 o
1 7 0 336.462 341.857 6.256 1.356 o
1 7 1 193.827 194.008 3.673 3.935 o
1 7 2 243.495 240.356 4.504 2.617 o
1 7 3 58.278 58.748 1.306 31.136 o
1 7 4 21.756 22.085 0.663 120.640 o
1 7 5 96.984 96.383 2.011 13.127 o
1 7 6 201.684 201.800 3.903 3.484 o
1 7 7 44.688 44.505 1.173 38.576 o
1 7 8 25.396 25.122 0.845 74.365 o
1 7 9 33.985 34.017 1.047 48.390 o
1 7 10 20.546 20.667 0.831 76.886 o
1 7 11 86.757 86.293 2.102 12.017 o
1 7 12 56.247 56.095 1.585 21.129 o
1 7 13 13.677 13.699 0.789 85.267 o
1 7 14 14.344 14.167 0.859 71.966 o
1 7 15 2.184 1.927 0.607 143.847 o
1 7 16 29.201 28.173 1.201 36.803 o
1 7 17 5.433 4.888 0.691 111.088 o
1 7 18 1.974 2.067 0.628 134.417 o
1 7 19 2.830 2.946 0.642 128.636 o
1 7 20 0.310 0.691 0.538 183.636 o
1 8 0 25.759 25.422 0.719 102.628 o
1 8 1 11.500 11.828 0.475 235.462 o
1 8 2 297.658 295.516 5.516 1.745 o
1 8 3 9.187 9.203 0.440 274.320 o
1 8 4 190.637 191.830 3.715 3.847 o
1 8 5 36.785 36.775 0.984 54.765 o
1 8 6 4.441 4.231 0.405 323.655 o
1 8 7 15.687 15.270 0.656 123.221 o
1 8 8 204.237 200.879 4.050 3.237 o
1 8 9 32.946 32.844 1.061 47.125 o
1 8 10 15.151 14.935 0.747 95.098 o
1 8 11 17.184 16.660 0.810 80.914 o
1 8 12 38.932 37.432 1.264 33.234 o
1 8 13 13.652 14.230 0.817 79.537 o
1 8 14 11.704 11.723 0.824 78.194 o
1 8 15 4.868 4.678 0.677 115.717 o
1 8 16 4.734 4.343 0.684 113.367 o
1 8 17 16.788 16.031 0.943 59.741 o
1 8 18 4.671 5.921 0.712 104.650 o
1 8 19 7.342 7.289 0.712 104.650 o
1 8 20 4.991 4.427 0.642 128.636 o
1 9 0 33.628 34.485 0.922 62.487 o
1 9 1 190.981 192.702 3.735 3.804 o
1 9 2 83.816 85.686 1.857 15.388 o
1 9 3 42.066 42.480 1.096 44.171 o
1 9 4 30.213 30.121 0.901 65.427 o
1 9 5 21.112 20.793 0.747 95.098 o
1 9 6 4.539 4.238 0.433 283.241 o
1 9 7 21.358 21.233 0.803 82.327 o
1 9 8 74.999 75.778 1.843 15.622 o
1 9 9 59.876 59.167 1.585 21.129 o
1 9 10 22.476 22.413 0.922 62.487 o
1 9 11 73.270 73.900 1.934 14.190 o
1 9 12 40.790 41.132 1.355 28.929 o
1 9 13 2.477 2.988 0.593 150.696 o
1 9 14 17.945 17.595 0.964 57.172 o
1 9 15 13.696 13.923 0.894 66.454 o
1 9 16 5.393 6.151 0.719 102.628 o
1 9 17 4.816 4.832 0.719 102.628 o
1 9 18 7.629 7.680 0.747 95.098 o
1 9 19 1.747 2.360 0.587 154.305 o
1 10 0 12.380 12.303 0.573 161.924 o
1 10 1 144.336 146.033 2.981 5.971 o
1 10 2 17.917 18.761 0.705 106.732 o
1 10 3 107.293 107.429 2.325 9.819 o
1 10 4 25.706 26.218 0.873 69.682 o
1 10 5 167.248 167.420 3.428 4.516 o
1 10 6 51.194 52.437 1.403 26.949 o
1 10 7 59.159 59.586 1.564 21.699 o
1 10 8 29.604 30.442 1.047 48.390 o
1 10 9 10.601 9.503 0.656 123.221 o
1 10 10 37.852 36.929 1.236 34.753 o
1 10 11 11.521 11.353 0.747 95.098 o
1 10 12 4.696 5.265 0.649 125.885 o
1 10 13 0.811 0.838 0.573 161.924 o
1 10 14 5.749 5.879 0.705 106.732 o
1 10 15 12.198 12.694 0.873 69.682 o
1 10 16 8.848 8.679 0.775 88.368 o
1 10 17 2.363 1.815 0.628 134.417 o
1 10 18 10.024 9.796 0.782 86.797 o
1 10 19 1.291 1.075 0.538 183.636 o
1 11 0 0.099 0.593 0.356 418.599 o
1 11 1 12.453 12.470 0.621 137.454 o
1 11 2 69.850 69.892 1.690 18.591 o
1 11 3 17.413 17.840 0.740 96.901 o
1 11 4 12.875 13.818 0.670 118.140 o
1 11 5 79.379 80.414 1.934 14.190 o
1 11 6 8.956 8.679 0.600 147.212 o
1 11 7 1.096 1.180 0.447 265.815 o
1 11 8 39.534 39.903 1.264 33.234 o
1 11 9 45.441 46.516 1.424 26.163 o
1 11 10 11.119 11.367 0.747 95.098 o
1 11 11 52.148 53.365 1.613 20.404 o
1 11 12 7.109 7.562 0.740 96.901 o
1 11 13 37.797 36.657 1.362 28.633 o
1 11 14 15.627 16.185 0.957 58.009 o
1 11 15 19.928 19.871 1.026 50.385 o
1 11 16 10.208 10.355 0.845 74.365 o
1 11 17 16.432 16.904 0.943 59.741 o
1 11 18 8.450 7.988 0.719 102.628 o
1 12 0 6.121 5.579 0.510 204.312 o
1 12 1 6.418 6.361 0.531 188.500 o
1 12 2 15.684 16.618 0.747 95.098 o
1 12 3 59.287 59.314 1.564 21.699 o
1 12 4 3.752 3.680 0.489 222.199 o
1 12 5 29.875 29.402 1.040 49.042 o
1 12 6 114.976 117.162 2.674 7.422 o
1 12 7 7.125 6.822 0.614 140.596 o
1 12 8 28.997 29.353 1.103 43.614 o
1 12 9 4.712 5.244 0.607 143.847 o
1 12 10 10.522 10.306 0.789 85.267 o
1 12 11 37.645 37.076 1.355 28.929 o
1 12 12 28.421 27.496 1.187 37.674 o
1 12 13 12.517 12.428 0.866 70.810 o
1 12 14 22.497 22.210 1.075 45.909 o
1 12 15 10.521 9.747 0.838 75.609 o
1 12 16 11.061 11.088 0.838 75.609 o
1 12 17 3.819 3.722 0.628 134.417 o
1 12 18 6.821 6.368 0.691 111.088 o
1 13 0 11.425 11.158 0.670 118.140 o
1 13 1 20.059 19.781 0.845 74.365 o
1 13 2 57.670 57.862 1.578 21.317 o
1 13 3 52.928 52.793 1.494 23.774 o
1 13 4 10.079 11.151 0.691 111.088 o
1 13 5 1.181 0.545 0.475 235.462 o
1 13 6 33.001 33.612 1.180 38.121 o
1 13 7 2.734 2.241 0.538 183.636 o
1 13 8 47.437 46.516 1.473 24.455 o
1 13 9 16.458 17.344 0.943 59.741 o
1 13 10 45.155 44.847 1.501 23.554 o
1 13 11 8.543 8.846 0.775 88.368 o
1 13 12 11.997 11.067 0.838 75.609 o
1 13 13 10.383 10.718 0.831 76.886 o
1 13 14 6.916 7.241 0.768 89.981 o
1 13 15 10.545 10.376 0.824 78.194 o
1 13 16 4.252 4.371 0.656 123.221 o
1 13 17 0.509 0.475 0.531 188.500 o
1 14 0 40.652 41.474 1.313 30.805 o
1 14 1 4.182 4.524 0.559 170.121 o
1 14 2 0.903 1.110 0.482 228.687 o
1 14 3 21.801 22.336 0.957 58.009 o
1 14 4 82.963 85.064 2.158 11.403 o
1 14 5 20.065 19.613 0.929 61.551 o
1 14 6 9.219 9.615 0.719 102.628 o
1 14 7 30.955 31.120 1.222 35.552 o
1 14 8 9.118 8.909 0.768 89.981 o
1 14 9 11.998 11.954 0.852 73.151 o
1 14 10 4.820 5.006 0.698 108.878 o
1 14 11 1.223 1.529 0.600 147.212 o
1 14 12 0.293 0.265 0.580 158.046 o
1 14 13 9.543 9.566 0.831 76.886 o
1 14 14 1.116 0.279 0.593 150.696 o
1 14 15 15.762 15.738 0.922 62.487 o
1 14 16 3.806 4.140 0.621 137.454 o
1 15 0 4.438 3.763 0.587 154.305 o
1 15 1 34.351 34.841 1.229 35.149 o
1 15 2 1.533 1.822 0.538 183.636 o
1 15 3 3.158 2.842 0.573 161.924 o
1 15 4 33.503 33.061 1.222 35.552 o
1 15 5 20.030 20.283 0.998 53.243 o
1 15 6 8.666 8.435 0.747 95.098 o
1 15 7 0.090 0.363 0.566 165.947 o
1 15 8 10.473 11.430 0.845 74.365 o
1 15 9 18.895 20.018 1.040 49.042 o
1 15 10 14.810 14.369 0.922 62.487 o
1 15 11 7.344 7.255 0.747 95.098 o
1 15 12 11.179 11.374 0.866 70.810 o
1 15 13 4.800 4.706 0.698 108.878 o
1 15 14 1.498 1.138 0.593 150.696 o
1 15 15 0.157 -0.196 0.517 198.827 o
1 16 0 12.332 12.477 0.838 75.609 o
1 16 1 4.490 4.455 0.656 123.221 o
1 16 2 20.242 19.948 1.012 51.785 o
1 16 3 5.682 5.467 0.698 108.878 o
1 16 4 5.881 5.439 0.698 108.878 o
1 16 5 1.128 1.320 0.600 147.212 o
1 16 6 7.968 7.457 0.754 93.345 o
1 16 7 6.642 6.507 0.726 100.664 o
1 16 8 2.989 2.430 0.642 128.636 o
1 16 9 1.421 1.194 0.607 143.847 o
1 16 10 12.783 13.001 0.873 69.682 o
1 16 11 2.105 2.646 0.649 125.885 o
1 16 12 4.523 4.476 0.684 113.367 o
1 16 13 0.787 0.587 0.573 161.924 o
1 16 14 5.958 5.467 0.656 123.221 o
1 17 0 2.828 3.079 0.656 123.221 o
1 17 1 31.194 31.343 1.264 33.234 o
1 17 2 2.551 3.044 0.649 125.885 o
1 17 3 8.714 8.839 0.789 85.267 o
1 17 4 2.486 3.114 0.642 128.636 o
1 17 5 4.626 4.839 0.698 108.878 o
1 17 6 0.505 0.991 0.593 150.696 o
1 17 7 1.115 0.447 0.593 150.696 o
1 17 8 4.870 5.034 0.698 108.878 o
1 17 9 3.472 3.205 0.670 118.140 o
1 17 10 0.257 -0.356 0.573 161.924 o
1 17 11 9.378 8.637 0.775 88.368 o
1 17 12 0.068 -0.363 0.538 183.636 o
1 17 13 0.403 0.328 0.517 198.827 o
1 18 0 0.287 0.209 0.587 154.305 o
[truncated: 173,302 more chars]
