# Supplementary material for: Transferable Hirshfeld atom model for rapid evaluation of aspherical atomic form factors
Source: IUCrJ. 2024 Mar 1;11(Pt 2):249–59. doi: 10.1107/S2052252524001507 (PMC10916294; doi:10.1107/S2052252524001507)
Supplement: Supplementary file 1 [file m-11-00249-sup1.zip › cifs/multipole_expansion_convergence/xylitol/9.cif]

data_tz
_audit_creation_date               2023-11-02
_audit_creation_method
;
Olex2 1.3
(compiled 2020.07.31 svn.rc2a77460 for OlexSys, GUI svn.r6145)
;
_audit_contact_author_address      ?
_audit_contact_author_email        ?
_audit_contact_author_name         ''
_audit_contact_author_phone        ?
_publ_contact_author_id_orcid      ?
_publ_section_references
;
Bourhis, L.J., Dolomanov, O.V., Gildea, R.J., Howard, J.A.K., Puschmann, H.
 (2015). Acta Cryst. A71, 59-75.

Dolomanov, O.V., Bourhis, L.J., Gildea, R.J, Howard, J.A.K. & Puschmann, H.
 (2009), J. Appl. Cryst. 42, 339-341.
;
_chemical_formula_moiety           'C5 H12 O5'
_chemical_formula_sum              'C5 H12 O5'
_chemical_formula_weight           152.148
_chemical_absolute_configuration   unk
loop_
  _atom_type_symbol
  _atom_type_scat_dispersion_real
  _atom_type_scat_dispersion_imag
  _atom_type_scat_Cromer_Mann_a1
  _atom_type_scat_Cromer_Mann_a2
  _atom_type_scat_Cromer_Mann_a3
  _atom_type_scat_Cromer_Mann_a4
  _atom_type_scat_Cromer_Mann_b1
  _atom_type_scat_Cromer_Mann_b2
  _atom_type_scat_Cromer_Mann_b3
  _atom_type_scat_Cromer_Mann_b4
  _atom_type_scat_Cromer_Mann_c
  _atom_type_scat_source
  _atom_type_scat_dispersion_source
 H 0.00000 0.00000 0.49300 0.32291 0.14019 0.04081 10.51090 26.12570 3.14236
 57.79970 0.0030380000826
 'International Tables Volume C Table 6.1.1.4 (pp. 500-502)' custom
 C 0.00330 0.00160 2.31000 1.02000 1.58860 0.86500 20.84390 10.20750 0.56870
 51.65120 0.215599998832
 'International Tables Volume C Table 6.1.1.4 (pp. 500-502)' custom
 O 0.01060 0.00600 3.04850 2.28680 1.54630 0.86700 13.27710 5.70110 0.32390
 32.90890 0.250800013542
 'International Tables Volume C Table 6.1.1.4 (pp. 500-502)' custom

_space_group_crystal_system        'orthorhombic'
_space_group_IT_number             19
_space_group_name_H-M_alt          'P 21 21 21'
_space_group_name_Hall             ' P 2ac 2ab'
loop_
  _space_group_symop_id
  _space_group_symop_operation_xyz
 1 x,y,z
 2 x+1/2,-y+1/2,-z
 3 -x,y+1/2,-z+1/2
 4 -x+1/2,-y,z+1/2

_symmetry_Int_Tables_number        19
_cell_length_a                     8.264(4)
_cell_length_b                     8.901(2)
_cell_length_c                     8.9223(14)
_cell_angle_alpha                  90
_cell_angle_beta                   90
_cell_angle_gamma                  90
_cell_volume                       656.3(4)
_cell_formula_units_Z              4
_cell_measurement_temperature      122.4(5)
_cell_measurement_reflns_used      20
_exptl_absorpt_coefficient_mu      0.139
_exptl_crystal_density_diffrn      1.540
_exptl_crystal_F_000               328.248
_exptl_crystal_size_max            0.37
_exptl_crystal_size_mid            0.32
_exptl_crystal_size_min            0.26
_exptl_crystal_description         prism
_exptl_crystal_colour              colourless
_diffrn_measurement_device_type    'Enraf Nonius CAD4'
_diffrn_reflns_av_R_equivalents    0.0000
_diffrn_reflns_av_unetI/netI       0.0312
_diffrn_reflns_Laue_measured_fraction_full  1.0000
_diffrn_reflns_Laue_measured_fraction_max  0.9998
_diffrn_reflns_limit_h_max         20
_diffrn_reflns_limit_h_min         0
_diffrn_reflns_limit_k_max         21
_diffrn_reflns_limit_k_min         0
_diffrn_reflns_limit_l_max         21
_diffrn_reflns_limit_l_min         -21
_diffrn_reflns_number              9942
_diffrn_reflns_point_group_measured_fraction_full  1.0000
_diffrn_reflns_point_group_measured_fraction_max  0.9998
_diffrn_reflns_theta_full          25.2417
_diffrn_reflns_theta_max           59.94
_diffrn_reflns_theta_min           3.23
_diffrn_ambient_temperature        122.4(5)
_diffrn_measured_fraction_theta_full  1.0000
_diffrn_measured_fraction_theta_max  0.9998
_diffrn_radiation_type             'Mo K\a'
_diffrn_radiation_wavelength       0.71073
_reflns_Friedel_coverage           1.000
_reflns_limit_h_max                20
_reflns_limit_h_min                -20
_reflns_limit_k_max                21
_reflns_limit_k_min                -21
_reflns_limit_l_max                21
_reflns_limit_l_min                -21
_reflns_number_gt                  8775
_reflns_number_total               9942
_reflns_threshold_expression       I>=2u(I)
_computing_molecular_graphics      'Olex2 1.3 (Dolomanov et al., 2009)'
_computing_publication_material    'Olex2 1.3 (Dolomanov et al., 2009)'
_computing_structure_refinement    'olex2.refine 1.3 (Bourhis et al., 2015)'
_computing_data_collection         'Enraf-Nonius Express'
_computing_structure_solution      'SHELXS-97 (Sheldrick, 1990)'
_refine_diff_density_max           0.1616
_refine_diff_density_min           -0.2027
_refine_diff_density_rms           0.0412
_refine_ls_abs_structure_details  
 'Flack, H. D. (1983). Acta Cryst. A39, 876-881.'
_refine_ls_abs_structure_Flack     0.1(2)
_refine_ls_d_res_high              0.4106
_refine_ls_d_res_low               6.3015
_refine_ls_goodness_of_fit_ref     0.6578
_refine_ls_hydrogen_treatment      refall
_refine_ls_matrix_type             full
_refine_ls_number_constraints      0
_refine_ls_number_parameters       199
_refine_ls_number_reflns           9942
_refine_ls_number_restraints       0
_refine_ls_R_factor_all            0.0213
_refine_ls_R_factor_gt             0.0156
_refine_ls_restrained_S_all        0.6578
_refine_ls_shift/su_max            0.0009
_refine_ls_shift/su_mean           0.0001
_refine_ls_structure_factor_coef   Fsqd
_refine_ls_weighting_details      
 'w=1/[\s^2^(Fo^2^)+(0.0000P)^2^] where P=(Fo^2^+2Fc^2^)/3'
_refine_ls_weighting_scheme        calc
_refine_ls_wR_factor_gt            0.0267
_refine_ls_wR_factor_ref           0.0284
_refine_special_details
;
Aspherical atom refinement in Olex2
with DiSCaMB generated form factors
Hirshfeld Atom Refinement using
Orca5 generated wavefunction calculated
with B3LYP using cc-pVTZ basis set
atomic electron densities are aproximated
as multipole expansion with L_max = 9
;
loop_
  _atom_site_label
  _atom_site_type_symbol
  _atom_site_fract_x
  _atom_site_fract_y
  _atom_site_fract_z
  _atom_site_U_iso_or_equiv
  _atom_site_adp_type
  _atom_site_occupancy
  _atom_site_refinement_flags_posn
 O1 O 0.678520(14) 0.228811(14) 0.421641(13) 0.011879(15) Uani 1.000000 .
 O2 O 0.614780(13) 0.436041(14) 0.182500(13) 0.012135(16) Uani 1.000000 .
 O3 O 0.318149(15) 0.431199(13) 0.040159(12) 0.011703(15) Uani 1.000000 .
 O4 O 0.229109(14) 0.129559(13) 0.108499(13) 0.011474(15) Uani 1.000000 .
 O5 O -0.088670(14) 0.205110(14) 0.216071(14) 0.013216(17) Uani 1.000000 .
 C1 C 0.524600(16) 0.293779(17) 0.390590(16) 0.011007(18) Uani 1.000000 .
 C2 C 0.500681(16) 0.322882(16) 0.224430(15) 0.009201(16) Uani 1.000000 .
 C3 C 0.327680(16) 0.375480(15) 0.189859(15) 0.009286(16) Uani 1.000000 .
 C4 C 0.200820(15) 0.251730(15) 0.210089(15) 0.009345(16) Uani 1.000000 .
 C5 C 0.031840(17) 0.314809(17) 0.185561(18) 0.011886(19) Uani 1.000000 .
 H1A H 0.5115(5) 0.4025(5) 0.4517(4) 0.0306(9) Uani 1.000000 .
 H1B H 0.4336(5) 0.2169(5) 0.4332(4) 0.0319(10) Uani 1.000000 .
 H2 H 0.5259(4) 0.2179(4) 0.1620(4) 0.0204(8) Uani 1.000000 .
 H3 H 0.2969(4) 0.4672(4) 0.2674(4) 0.0220(8) Uani 1.000000 .
 H4 H 0.2063(5) 0.2101(4) 0.3255(4) 0.0255(8) Uani 1.000000 .
 H5B H 0.0206(5) 0.3563(5) 0.0713(4) 0.0316(9) Uani 1.000000 .
 H5A H 0.0127(5) 0.4102(4) 0.2622(5) 0.0327(9) Uani 1.000000 .
 H11 H 0.7550(5) 0.2434(6) 0.3398(5) 0.0265(10) Uani 1.000000 .
 H12 H 0.6520(6) 0.4167(5) 0.0825(5) 0.0325(11) Uani 1.000000 .
 H13 H 0.3282(6) 0.5405(5) 0.0454(5) 0.0267(10) Uani 1.000000 .
 H14 H 0.2785(6) 0.0504(4) 0.1661(5) 0.0265(10) Uani 1.000000 .
 H15 H -0.1190(6) 0.1584(5) 0.1237(5) 0.0311(11) Uani 1.000000 .

loop_
  _atom_site_aniso_label
  _atom_site_aniso_U_11
  _atom_site_aniso_U_22
  _atom_site_aniso_U_33
  _atom_site_aniso_U_12
  _atom_site_aniso_U_13
  _atom_site_aniso_U_23
 O1 0.00967(3) 0.01606(4) 0.00991(3) 0.00061(3) -0.00095(3) 0.00052(3)
 O2 0.01070(3) 0.01407(4) 0.01163(3) -0.00287(3) 0.00066(3) -0.00058(3)
 O3 0.01299(4) 0.01261(4) 0.00951(3) 0.00062(3) -0.00054(3) 0.00035(3)
 O4 0.01174(3) 0.01124(3) 0.01144(3) 0.00151(3) -0.00158(3) -0.00160(3)
 O5 0.00918(3) 0.01762(4) 0.01285(4) -0.00146(3) 0.00150(3) -0.00156(3)
 C1 0.00911(4) 0.01539(5) 0.00852(4) 0.00037(4) 0.00021(3) -0.00036(4)
 C2 0.00813(3) 0.01116(4) 0.00832(4) -0.00026(3) -0.00021(3) -0.00099(3)
 C3 0.00844(4) 0.01080(4) 0.00861(3) 0.00023(3) -0.00020(3) -0.00098(3)
 C4 0.00796(4) 0.01155(4) 0.00852(4) 0.00023(3) -0.00029(3) -0.00050(3)
 C5 0.00841(4) 0.01252(5) 0.01473(5) 0.00093(3) -0.00010(4) -0.00149(4)
 H1A 0.036(2) 0.032(2) 0.024(2) 0.0066(19) -0.0064(17) -0.0071(18)
 H1B 0.0200(18) 0.045(3) 0.030(2) 0.0002(19) 0.0038(17) 0.014(2)
 H2 0.0263(19) 0.0168(16) 0.0182(17) 0.0039(15) 0.0042(15) -0.0052(15)
 H3 0.029(2) 0.0218(18) 0.0152(17) 0.0044(16) 0.0015(16) -0.0049(15)
 H4 0.031(2) 0.0279(19) 0.0178(18) -0.0031(16) 0.0019(17) -0.0006(17)
 H5B 0.031(2) 0.036(2) 0.027(2) -0.0005(19) -0.0002(17) 0.013(2)
 H5A 0.0200(18) 0.034(2) 0.044(2) 0.0044(18) -0.0015(17) -0.013(2)
 H11 0.019(2) 0.034(3) 0.026(2) 0.003(2) -0.0074(18) 0.003(2)
 H12 0.038(3) 0.034(3) 0.025(2) -0.006(2) 0.010(2) 0.003(2)
 H13 0.030(3) 0.031(2) 0.019(2) -0.000(2) -0.0027(19) 0.0039(19)
 H14 0.029(2) 0.021(2) 0.029(2) 0.0052(19) 0.000(2) 0.0024(19)
 H15 0.036(3) 0.031(3) 0.026(2) -0.008(2) -0.000(2) -0.000(2)

loop_
  _geom_bond_atom_site_label_1
  _geom_bond_atom_site_label_2
  _geom_bond_distance
  _geom_bond_site_symmetry_2
  _geom_bond_publ_flag
 O1 C1 1.4245(6) . ?
 O1 H11 0.974(4) . ?
 O2 C2 1.4295(4) . ?
 O2 H12 0.959(4) . ?
 O3 C3 1.4269(3) . ?
 O3 H13 0.978(4) . ?
 O4 C4 1.4348(3) . ?
 O4 H14 0.963(4) . ?
 O5 C5 1.4210(4) . ?
 O5 H15 0.957(5) . ?
 C1 C2 1.5179(3) . ?
 C1 H1A 1.116(4) . ?
 C1 H1B 1.086(4) . ?
 C2 C3 1.5357(7) . ?
 C2 H2 1.108(3) . ?
 C3 C4 1.5313(4) . ?
 C3 H3 1.100(3) . ?
 C4 C5 1.5209(6) . ?
 C4 H4 1.096(3) . ?
 C5 H5B 1.088(4) . ?
 C5 H5A 1.101(4) . ?

loop_
  _geom_angle_atom_site_label_1
  _geom_angle_atom_site_label_2
  _geom_angle_atom_site_label_3
  _geom_angle
  _geom_angle_site_symmetry_1
  _geom_angle_site_symmetry_3
  _geom_angle_publ_flag
 H11 O1 C1 112.3(3) . . ?
 H12 O2 C2 109.2(3) . . ?
 H13 O3 C3 107.2(3) . . ?
 H14 O4 C4 106.7(3) . . ?
 H15 O5 C5 108.5(3) . . ?
 C2 C1 O1 112.056(11) . . ?
 H1A C1 O1 110.1(2) . . ?
 H1A C1 C2 108.4(2) . . ?
 H1B C1 O1 107.2(2) . . ?
 H1B C1 C2 111.1(2) . . ?
 H1B C1 H1A 107.9(3) . . ?
 C1 C2 O2 106.855(11) . . ?
 C3 C2 O2 110.286(11) . . ?
 C3 C2 C1 111.681(11) . . ?
 H2 C2 O2 109.78(18) . . ?
 H2 C2 C1 108.85(19) . . ?
 H2 C2 C3 109.35(19) . . ?
 C2 C3 O3 110.203(11) . . ?
 C4 C3 O3 108.817(10) . . ?
 C4 C3 C2 113.228(11) . . ?
 H3 C3 O3 108.55(18) . . ?
 H3 C3 C2 108.35(18) . . ?
 H3 C3 C4 107.56(19) . . ?
 C3 C4 O4 111.048(11) . . ?
 C5 C4 O4 109.784(11) . . ?
 C5 C4 C3 110.248(11) . . ?
 H4 C4 O4 109.3(2) . . ?
 H4 C4 C3 109.0(2) . . ?
 H4 C4 C5 107.3(2) . . ?
 C4 C5 O5 111.238(12) . . ?
 H5B C5 O5 110.7(2) . . ?
 H5B C5 C4 109.8(2) . . ?
 H5A C5 O5 108.1(2) . . ?
 H5A C5 C4 109.10(19) . . ?
 H5A C5 H5B 107.9(3) . . ?

loop_
  _geom_torsion_atom_site_label_1
  _geom_torsion_atom_site_label_2
  _geom_torsion_atom_site_label_3
  _geom_torsion_atom_site_label_4
  _geom_torsion
  _geom_torsion_site_symmetry_1
  _geom_torsion_site_symmetry_2
  _geom_torsion_site_symmetry_3
  _geom_torsion_site_symmetry_4
  _geom_torsion_publ_flag
 O1 C1 C2 O2 -65.989(13) . . . . ?
 O1 C1 C2 C3 173.329(12) . . . . ?
 O2 C2 C3 O3 49.373(11) . . . . ?
 O2 C2 C3 C4 171.510(10) . . . . ?
 O3 C3 C2 C1 168.032(11) . . . . ?
 O3 C3 C4 O4 60.520(11) . . . . ?
 O3 C3 C4 C5 -61.386(12) . . . . ?
 O4 C4 C3 C2 -62.388(12) . . . . ?
 O4 C4 C5 O5 62.265(12) . . . . ?
 O5 C5 C4 C3 -175.085(11) . . . . ?
 C1 C2 C3 C4 -69.831(12) . . . . ?
 C2 C3 C4 C5 175.707(11) . . . . ?

loop_
  _diffrn_refln_index_h
  _diffrn_refln_index_k
  _diffrn_refln_index_l
  _diffrn_refln_intensity_net
  _diffrn_refln_intensity_u
 0 0 2 4713.47 80.22
 0 0 4 0.79 0.23
 0 0 6 244.55 4.61
 0 0 8 836.03 15.31
 0 0 10 750.18 13.79
 0 0 12 199.47 4.26
 0 0 14 55.94 1.82
 0 0 16 6.07 0.9
 0 0 18 11.22 1.08
 0 0 20 7.48 1.01
 0 1 1 511.68 9.36
 0 1 2 884.17 16.28
 0 1 3 4849.21 87.56
 0 1 4 419.68 7.69
 0 1 5 5157.19 94.28
 0 1 6 1833.44 33.07
 0 1 7 463.73 8.52
 0 1 8 219.75 4.28
 0 1 9 190.17 3.83
 0 1 10 86.2 2.08
 0 1 11 62.67 1.73
 0 1 12 21.92 1.02
 0 1 13 85.85 2.3
 0 1 14 17.8 1.05
 0 1 15 1.2 0.69
 0 1 16 0.94 0.77
 0 1 17 0.63 0.78
 0 1 18 6.59 0.97
 0 1 19 6.62 0.96
 0 1 20 54.91 1.98
 0 1 21 0.63 0.78
 0 2 0 7469.63 133.29
 0 2 1 2317.9 41.56
 0 2 2 2063.34 36.63
 0 2 3 779.13 14.27
 0 2 4 24.1 0.64
 0 2 5 53.66 1.2
 0 2 6 790.71 14.48
 0 2 7 1293.73 23.18
 0 2 8 4.07 0.42
 0 2 9 31.96 1.01
 0 2 10 347.6 6.74
 0 2 11 12.87 0.78
 0 2 12 9.79 0.77
 0 2 13 7.3 0.76
 0 2 14 165.01 3.83
 0 2 15 77.61 2.3
 0 2 16 29.81 1.46
 0 2 17 6.78 0.97
 0 2 18 12.73 1.12
 0 2 19 6.24 0.96
 0 2 20 5.62 0.94
 0 2 21 19.38 1.2
 0 3 1 6231.69 106.46
 0 3 2 250.73 4.6
 0 3 3 0.71 0.23
 0 3 4 359.55 6.59
 0 3 5 853.77 15.66
 0 3 6 293.89 5.51
 0 3 7 3.42 0.39
 0 3 8 2.67 0.41
 0 3 9 177.28 3.63
 0 3 10 125.28 2.82
 0 3 11 184.07 3.94
 0 3 12 24.94 1.1
 0 3 13 144.87 3.4
 0 3 14 1.71 0.7
 0 3 15 30.47 1.39
 0 3 16 32.59 1.52
 0 3 17 23.07 1.35
 0 3 18 25.37 1.41
 0 3 19 29.78 1.53
 0 3 20 23.58 1.34
 0 3 21 12.25 1.03
 0 4 0 24.48 0.63
 0 4 1 624.11 11.41
 0 4 2 30.01 0.74
 0 4 3 116.07 2.28
 0 4 4 129.46 2.55
 0 4 5 341.18 6.32
 0 4 6 96.89 2.06
 0 4 7 329.09 6.21
 0 4 8 37.25 1.09
 0 4 9 1.07 0.45
 0 4 10 1.34 0.51
 0 4 11 7.71 0.7
 0 4 12 1.08 0.59
 0 4 13 1.07 0.65
 0 4 14 167.91 3.92
 0 4 15 -0.17 0.71
 0 4 16 24.94 1.37
 0 4 17 0.04 0.81
 0 4 18 0.81 0.83
 0 4 19 13.39 1.17
 0 4 20 3.76 0.87
 0 4 21 11.26 1
 0 5 1 102.55 2.05
 0 5 2 2.94 0.29
 0 5 3 40.79 0.99
 0 5 4 141.12 2.8
 0 5 5 880.73 16.12
 0 5 6 94.78 2.06
 0 5 7 11.47 0.59
 0 5 8 16.32 0.73
 0 5 9 87.9 2.13
 0 5 10 40.86 1.33
 0 5 11 66.8 1.88
 0 5 12 29.52 1.24
 0 5 13 31.42 1.34
 0 5 14 26.81 1.29
 0 5 15 0.38 0.74
 0 5 16 6.61 0.96
 0 5 17 12.23 1.11
 0 5 18 10.98 1.08
 0 5 19 5.14 0.95
 0 5 20 0.16 0.79
 0 5 21 -0.4 0.76
 0 6 0 734.82 13.43
 0 6 1 39.76 0.99
 0 6 2 206.9 3.95
 0 6 3 368.82 6.83
 0 6 4 2.11 0.35
 0 6 5 110.91 2.34
 0 6 6 2.35 0.41
 0 6 7 34.42 1.06
 0 6 8 158.36 3.37
 0 6 9 46.86 1.42
 0 6 10 1.31 0.55
 0 6 11 79.78 2.15
 0 6 12 8.11 0.81
 0 6 13 61.68 1.95
 0 6 14 0.23 0.69
 0 6 15 120.38 3.16
 0 6 16 0.18 0.8
 0 6 17 45.07 1.81
 0 6 18 17.93 1.23
 0 6 19 1.46 0.86
 0 6 20 1.39 0.8
 0 7 1 12.21 0.54
 0 7 2 362.21 6.73
 0 7 3 0.58 0.34
 0 7 4 308.5 5.84
 0 7 5 56.86 1.43
 0 7 6 19.78 0.78
 0 7 7 48.19 1.38
 0 7 8 79.36 2
 0 7 9 39.73 1.33
 0 7 10 68.35 1.92
 0 7 11 4.91 0.71
 0 7 12 15.01 0.99
 0 7 13 81.83 2.36
 0 7 14 -0.16 0.7
 0 7 15 6.94 0.96
 0 7 16 4.56 0.92
 0 7 17 3.61 0.91
 0 7 18 0.6 0.84
 0 7 19 22.03 1.3
 0 7 20 17.66 1.15
 0 8 0 187.53 3.69
 0 8 1 76.36 1.75
 0 8 2 54.83 1.37
 0 8 3 90.22 2.02
 0 8 4 177.34 3.58
 0 8 5 58.13 1.5
 0 8 6 78.96 1.95
 0 8 7 0.53 0.49
 0 8 8 17.15 0.88
 0 8 9 33.53 1.25
 0 8 10 68.05 1.95
 0 8 11 28.61 1.25
 0 8 12 4.18 0.76
 0 8 13 21.64 1.2
 0 8 14 31.71 1.51
 0 8 15 60.98 2.11
 0 8 16 3.04 0.89
 0 8 17 3.92 0.91
 0 8 18 6 0.98
 0 8 19 3.9 0.88
 0 8 20 6.68 0.94
 0 9 1 2.59 0.44
 0 9 2 142.5 2.99
 0 9 3 22.9 0.86
 0 9 4 66.63 1.71
 0 9 5 197.8 4.08
 0 9 6 39.72 1.29
 0 9 7 22.51 0.99
 0 9 8 0.77 0.57
 0 9 9 101.79 2.57
 0 9 10 119.03 2.94
 0 9 11 25.59 1.23
 0 9 12 10.75 0.94
 0 9 13 31.5 1.49
 0 9 14 0.52 0.8
 0 9 15 2.73 0.88
 0 9 16 78.38 2.44
 0 9 17 0.37 0.83
 0 9 18 2.87 0.88
 0 9 19 22.13 1.25
 0 10 0 3.6 0.54
 0 10 1 352.13 6.76
 0 10 2 11.48 0.7
 0 10 3 75.7 1.92
 0 10 4 2.16 0.53
 0 10 5 94.75 2.32
 0 10 6 4.93 0.64
 0 10 7 1.06 0.57
 0 10 8 35.42 1.34
 0 10 9 2.85 0.68
 0 10 10 2 0.7
 0 10 11 1.7 0.72
 0 10 12 0.53 0.71
 0 10 13 1.11 0.8
 0 10 14 0.31 0.81
 0 10 15 0.33 0.82
 0 10 16 0.62 0.83
 0 10 17 14.93 1.18
 0 10 18 4.16 0.88
 0 10 19 2.57 0.8
 0 11 1 66.21 1.79
 0 11 2 8.7 0.69
 0 11 3 2.53 0.58
 0 11 4 13.4 0.83
 0 11 5 5.74 0.68
 0 11 6 6.14 0.71
 0 11 7 1.07 0.63
 0 11 8 11.78 0.9
 0 11 9 3.08 0.73
 0 11 10 76 2.25
 0 11 11 7.94 0.9
 0 11 12 1.85 0.83
 0 11 13 16.43 1.21
 0 11 14 1.45 0.84
 0 11 15 11.74 1.11
 0 11 16 30.99 1.55
 0 11 17 0.34 0.8
 0 11 18 1.86 0.8
 0 12 0 45.97 1.48
 0 12 1 14.6 0.87
 0 12 2 0.38 0.56
 0 12 3 2.96 0.64
 0 12 4 126.7 3.01
 0 12 5 0.1 0.6
 0 12 6 5.03 0.74
 0 12 7 76.6 2.19
 0 12 8 10.04 0.9
 0 12 9 29.58 1.36
 0 12 10 59.5 1.99
 0 12 11 3.94 0.89
 0 12 12 0.69 0.8
 0 12 13 0.65 0.84
 0 12 14 27.64 1.45
 0 12 15 11.83 1.15
 0 12 16 8.44 1.02
 0 12 17 2.3 0.82
 0 12 18 1.74 0.79
 0 13 1 19.21 1.03
 0 13 2 40.64 1.46
 0 13 3 0.04 0.62
 0 13 4 107.43 2.74
 0 13 5 0.71 0.65
 0 13 6 0.14 0.65
 0 13 7 4.09 0.79
 0 13 8 3.12 0.79
 0 13 9 25.57 1.37
 0 13 10 5.48 0.94
 0 13 11 9.95 1.06
 0 13 12 1.44 0.84
 0 13 13 31 1.53
 0 13 14 1.15 0.87
 0 13 15 0.9 0.84
 0 13 16 0.72 0.81
 0 13 17 -0.25 0.75
 0 14 0 17.59 1.06
 0 14 1 18.53 1.08
 0 14 2 95.77 2.56
 0 14 3 3.39 0.76
 0 14 4 27.36 1.3
 0 14 5 0.59 0.7
 0 14 6 1.77 0.74
 0 14 7 64.49 2.14
 0 14 8 -0.36 0.79
 0 14 9 34.07 1.58
 0 14 10 0.31 0.83
 0 14 11 5.91 0.97
 0 14 12 -0.11 0.81
 0 14 13 6.5 1.02
 0 14 14 31.03 1.53
 0 14 15 7.04 0.97
 0 14 16 0.05 0.74
 0 15 1 33.9 1.45
 0 15 2 13.93 1.04
 0 15 3 102.01 2.76
 0 15 4 17.3 1.13
 0 15 5 24.47 1.34
 0 15 6 43.24 1.74
 0 15 7 31.89 1.54
 0 15 8 123.99 3.26
 0 15 9 10.28 1.1
 0 15 10 19.96 1.3
 0 15 11 7.69 1.01
 0 15 12 7.58 1.03
 0 15 13 3.46 0.92
 0 15 14 13.69 1.12
 0 15 15 -0.45 0.75
 0 16 0 251.51 5.57
 0 16 1 12.54 1.11
 0 16 2 51.04 1.9
 0 16 3 59.13 2.06
 0 16 4 3.6 0.89
 0 16 5 0.01 0.79
 0 16 6 19.96 1.29
 0 16 7 1.36 0.87
 0 16 8 28.73 1.5
 0 16 9 0.42 0.83
 0 16 10 16.77 1.22
 0 16 11 2.03 0.89
 0 16 12 16.79 1.22
 0 16 13 2.76 0.86
 0 16 14 18.96 1.18
 0 17 1 70.43 2.3
 0 17 2 69.53 2.29
 0 17 3 27.47 1.47
 0 17 4 25.17 1.41
 0 17 5 9.19 1.07
 0 17 6 58.82 2.08
 0 17 7 26.5 1.45
 0 17 8 13.9 1.15
 0 17 9 1.55 0.88
 0 17 10 0.26 0.82
 0 17 11 2.18 0.86
 0 17 12 1.61 0.82
 0 17 13 15.58 1.09
 0 18 0 3.27 0.9
 0 18 1 40.44 1.73
 0 18 2 3.46 0.92
 0 18 3 60.09 2.11
 0 18 4 0.07 0.84
 0 18 5 5.5 0.97
 0 18 6 -0.16 0.84
 0 18 7 80.11 2.52
 0 18 8 1.65 0.88
 0 18 9 2.04 0.86
 0 18 10 4.39 0.9
 0 18 11 1.36 0.79
 0 18 12 6.01 0.91
 0 19 1 6.64 0.98
 0 19 2 5.7 1.01
 0 19 3 2 0.89
 0 19 4 9.98 1.1
 0 19 5 2.66 0.91
 0 19 6 27.83 1.46
 0 19 7 1.53 0.86
 0 19 8 1.56 0.83
 0 19 9 2.63 0.83
 0 19 10 0.24 0.74
 0 20 0 22.87 1.37
 0 20 1 0.43 0.84
 0 20 2 1.74 0.85
 0 20 3 15.92 1.19
 0 20 4 0.84 0.82
 0 20 5 -0.09 0.79
 0 20 6 0.12 0.78
 0 20 7 -0.13 0.75
 0 20 8 1 0.8
 0 21 1 0.5 0.77
 0 21 2 -0.12 0.76
 0 21 3 1.52 0.79
 0 21 4 -0.06 0.74
 0 21 5 3.11 0.86
 1 0 1 644.46 11.87
 1 0 2 5224.21 93.9
 1 0 3 1784.52 32.64
 1 0 4 2186.72 39.97
 1 0 5 41.12 0.97
 1 0 6 62.4 1.39
 1 0 7 3.75 0.37
 1 0 8 69.71 1.62
 1 0 9 1.18 0.4
 1 0 10 5.22 0.55
 1 0 11 0.84 0.51
 1 0 12 56.51 1.68
 1 0 13 34.29 1.33
 1 0 14 18.59 1.06
 1 0 15 23.7 1.22
 1 0 16 -0.34 0.72
 1 0 17 0.83 0.81
 1 0 18 16.85 1.22
 1 0 19 0.06 0.82
 1 0 20 0.6 0.82
 1 0 21 6.48 0.89
 1 1 -21 8.55 0.97
 1 1 -20 14.75 1.15
 1 1 -19 9.37 1.04
 1 1 -18 15.07 1.19
 1 1 -17 13.02 1.12
 1 1 -16 6.48 0.91
 1 1 -15 41.07 1.58
 1 1 -14 7.08 0.81
 1 1 -13 4.54 0.7
 1 1 -12 66.36 1.86
 1 1 -11 195.04 4.1
 1 1 -10 66.01 1.72
 1 1 -9 8.31 0.55
 1 1 -8 286.37 5.45
 1 1 -7 127.25 2.58
 1 1 -6 3.76 0.33
 1 1 -5 509.9 9.3
 1 1 -4 1205.84 22.07
 1 1 -3 374.91 6.83
 1 1 -2 2297.6 41.3
 1 1 -1 870.75 15.88
 1 1 0 143.76 2.61
 1 1 1 897.91 16.37
 1 1 2 2298.58 41.73
 1 1 3 376.49 6.87
 1 1 4 1180.56 21.69
 1 1 5 515.17 9.41
 1 1 6 3.81 0.33
 1 1 7 128.2 2.6
 1 1 8 293.63 5.58
 1 1 9 8.36 0.55
 1 1 10 64.13 1.69
 1 1 11 196.94 4.14
 1 1 12 64.53 1.84
 1 1 13 4.85 0.71
 1 1 14 6.64 0.8
 1 1 15 40.54 1.57
 1 1 16 6.07 0.91
 1 1 17 12.78 1.11
 1 1 18 15.89 1.19
 1 1 19 8.61 1.02
 1 1 20 13.55 1.14
 1 1 21 9.16 0.97
 1 2 -21 6.01 0.89
 1 2 -20 3.05 0.87
 1 2 -19 5.37 0.98
 1 2 -18 20.01 1.28
 1 2 -17 10.93 1.07
 1 2 -16 39.43 1.65
 1 2 -15 6.9 0.86
 1 2 -14 4.86 0.76
 1 2 -13 18.88 1.02
 1 2 -12 55.9 1.68
 1 2 -11 59.6 1.68
 1 2 -10 148.21 3.2
 1 2 -9 81.14 1.9
 1 2 -8 214.48 4.19
 1 2 -7 606.01 11.06
 1 2 -6 7.53 0.42
 1 2 -5 1084.72 19.78
 1 2 -4 161.39 3.05
 1 2 -3 1434.62 26.38
 1 2 -2 1366.19 25.07
 1 2 -1 802.41 14.68
 1 2 0 3948.11 67.6
 1 2 1 812.28 14.94
 1 2 2 1352.21 24.94
 1 2 3 1404.95 26
 1 2 4 157.23 3
 1 2 5 1071.75 19.7
 1 2 6 7.6 0.42
 1 2 7 606.32 11.12
 1 2 8 213.37 4.19
 1 2 9 81.24 1.91
 1 2 10 149.02 3.22
 1 2 11 58.57 1.66
 1 2 12 55.35 1.67
 1 2 13 16.87 0.98
 1 2 14 4.4 0.76
 1 2 15 6.24 0.85
 1 2 16 39.27 1.66
 1 2 17 11.7 1.09
 1 2 18 20.92 1.31
 1 2 19 6.84 1.02
 1 2 20 2.63 0.87
 1 2 21 5.24 0.87
 1 3 -21 5.4 0.87
 1 3 -20 4.23 0.89
 1 3 -19 4.18 0.94
 1 3 -18 14.76 1.18
 1 3 -17 6.84 0.98
 1 3 -16 7.87 0.97
 1 3 -15 4.87 0.82
 1 3 -14 37.61 1.48
 1 3 -13 126.11 3.05
 1 3 -12 66.73 1.9
 1 3 -11 133.73 3.03
 1 3 -10 16.88 0.82
 1 3 -9 130.04 2.78
 1 3 -8 266.85 5.14
 1 3 -7 219.52 4.23
 1 3 -6 498.2 9.06
 1 3 -5 532.24 9.68
 1 3 -4 359.2 6.54
 1 3 -3 2299.92 41.79
 1 3 -2 3035.42 54.49
 1 3 -1 448.98 8.21
 1 3 0 112.14 2.13
 1 3 1 457.1 8.35
 1 3 2 2980.65 53.91
 1 3 3 2287.96 41.81
 1 3 4 359.89 6.6
 1 3 5 537.21 9.85
 1 3 6 506 9.26
 1 3 7 222.94 4.32
 1 3 8 266.96 5.17
 1 3 9 130.15 2.8
 1 3 10 17.41 0.83
 1 3 11 136.09 3.09
 1 3 12 70.38 1.97
 1 3 13 126.71 3.07
 1 3 14 37.02 1.46
 1 3 15 5.24 0.82
 1 3 16 7.57 0.98
 1 3 17 6.82 0.97
 1 3 18 14.39 1.16
 1 3 19 4.74 0.95
 1 3 20 4.86 0.92
 1 3 21 5.46 0.87
 1 4 -21 0.37 0.75
 1 4 -20 1.53 0.81
 1 4 -19 1.18 0.85
 1 4 -18 57.06 2.04
 1 4 -17 8.93 1.03
 1 4 -16 116.7 3.11
 1 4 -15 8.16 0.91
 1 4 -14 77.13 2.25
 1 4 -13 22.13 1.13
 1 4 -12 155.24 3.52
 1 4 -11 50.89 1.56
 1 4 -10 25.82 1.02
 1 4 -9 32.51 1.09
 1 4 -8 435.8 8.12
 1 4 -7 88.35 1.96
 1 4 -6 522.71 9.52
 1 4 -5 360.94 6.65
 1 4 -4 135.58 2.66
 1 4 -3 2159.57 39.61
 1 4 -2 479.55 8.74
 1 4 -1 312.1 5.69
 1 4 0 19.87 0.55
 1 4 1 308.43 5.64
 1 4 2 469.52 8.64
 1 4 3 2090.92 38.71
 1 4 4 135.08 2.67
 1 4 5 354.87 6.6
 1 4 6 518.25 9.57
 1 4 7 86.55 1.94
 1 4 8 431.07 8.11
 1 4 9 30.56 1.05
 1 4 10 26.57 1.04
 1 4 11 51.92 1.58
 1 4 12 158.27 3.59
 1 4 13 21.91 1.12
 1 4 14 77.41 2.26
 1 4 15 9.17 0.93
 1 4 16 113.38 3.05
 1 4 17 9.75 1.04
 1 4 18 58.57 2.07
 1 4 19 0.59 0.85
 1 4 20 2.06 0.82
 1 4 21 1.19 0.76
 1 5 -21 6.91 0.93
 1 5 -20 8.23 0.98
 1 5 -19 4.49 0.93
 1 5 -18 4.73 0.93
 1 5 -17 43.93 1.79
 1 5 -16 12.01 1.1
 1 5 -15 17.35 1.17
 1 5 -14 25.54 1.26
 1 5 -13 301.79 6.23
 1 5 -12 56.46 1.76
 1 5 -11 171.14 3.76
 1 5 -10 81.31 2.07
 1 5 -9 273.37 5.4
 1 5 -8 200.32 4.02
 1 5 -7 189.43 3.77
 1 5 -6 114.98 2.41
 1 5 -5 212.69 4.08
 1 5 -4 110.59 2.26
 1 5 -3 377.26 6.93
 1 5 -2 116.39 2.31
 1 5 -1 509.64 9.3
 1 5 0 523.41 9.57
 1 5 1 507.07 9.27
 1 5 2 115 2.29
 1 5 3 378.64 6.96
 1 5 4 112.17 2.3
 1 5 5 212.69 4.11
 1 5 6 116.63 2.46
 1 5 7 188.97 3.79
 1 5 8 198.12 4
 1 5 9 272.93 5.44
 1 5 10 81.21 2.08
 1 5 11 172.14 3.79
 1 5 12 56.66 1.77
 1 5 13 300.89 6.27
 1 5 14 26.97 1.29
 1 5 15 17.05 1.17
 1 5 16 11.86 1.11
 1 5 17 44.56 1.81
 1 5 18 4.81 0.94
 1 5 19 3.49 0.91
 1 5 20 8.29 0.99
 1 5 21 6.41 0.92
 1 6 -20 0.87 0.77
 1 6 -19 47.05 1.84
 1 6 -18 47.54 1.84
 1 6 -17 15.63 1.21
 1 6 -16 29.89 1.5
 1 6 -15 69.35 2.24
 1 6 -14 -0.03 0.69
 1 6 -13 48.37 1.69
 1 6 -12 60.96 1.87
 1 6 -11 96.39 2.45
 1 6 -10 32.19 1.2
 1 6 -9 175.25 3.73
 1 6 -8 60.33 1.61
 1 6 -7 177.09 3.59
 1 6 -6 193.15 3.83
 1 6 -5 97.96 2.11
 1 6 -4 208.63 4.03
 1 6 -3 195.05 3.76
 1 6 -2 207.55 3.96
 1 6 -1 125.29 2.5
 1 6 0 324.97 6.02
 1 6 1 121.41 2.44
 1 6 2 206.44 3.96
 1 6 3 197.65 3.82
 1 6 4 203.29 3.96
 1 6 5 96.37 2.1
 1 6 6 191.94 3.84
 1 6 7 177.85 3.64
 1 6 8 60.97 1.63
 1 6 9 173.29 3.72
 1 6 10 32.41 1.21
 1 6 11 96.3 2.46
 1 6 12 61.45 1.89
 1 6 13 46.58 1.65
 1 6 14 -0.31 0.69
 1 6 15 68.95 2.23
 1 6 16 29.76 1.49
 1 6 17 15.7 1.2
 1 6 18 48.2 1.84
 1 6 19 46.62 1.84
 1 6 20 0.7 0.79
 1 7 -20 0.28 0.75
 1 7 -19 3.1 0.89
 1 7 -18 2.36 0.9
 1 7 -17 7.77 1.02
 1 7 -16 42.92 1.76
 1 7 -15 3.56 0.89
 1 7 -14 19.98 1.23
 1 7 -13 19.1 1.12
 1 7 -12 82.18 2.3
 1 7 -11 126.8 3.04
 1 7 -10 29.48 1.19
 1 7 -9 49.01 1.5
 1 7 -8 36.63 1.22
 1 7 -7 63.35 1.66
 1 7 -6 289.32 5.57
 1 7 -5 137.56 2.86
 1 7 -4 31.02 0.94
 1 7 -3 85.04 1.88
 1 7 -2 346.13 6.47
 1 7 -1 280.25 5.28
 1 7 0 489.61 8.96
 1 7 1 277.86 5.26
 1 7 2 344.24 6.45
 1 7 3 84.14 1.87
 1 7 4 31.63 0.95
 1 7 5 138.04 2.88
 1 7 6 289.02 5.59
 1 7 7 63.74 1.68
 1 7 8 35.98 1.21
 1 7 9 48.72 1.5
 1 7 10 29.6 1.19
 1 7 11 123.59 3.01
 1 7 12 80.34 2.27
 1 7 13 19.62 1.13
 1 7 14 20.29 1.23
 1 7 15 2.76 0.87
 1 7 16 40.35 1.72
 1 7 17 7 0.99
 1 7 18 2.96 0.9
 1 7 19 4.22 0.92
 1 7 20 0.99 0.77
 1 8 -20 6.61 0.93
 1 8 -19 9.61 1.02
 1 8 -18 6.69 0.99
 1 8 -17 23.95 1.37
 1 8 -16 8.05 1
 1 8 -15 6.93 0.98
 1 8 -14 16.36 1.17
 1 8 -13 19.41 1.15
 1 8 -12 55.01 1.82
 1 8 -11 24.92 1.18
 1 8 -10 20.61 1.05
 1 8 -9 48.19 1.53
 1 8 -8 292.18 5.82
 1 8 -7 23.2 0.96
 1 8 -6 6.55 0.59
 1 8 -5 53.67 1.43
 1 8 -4 273.36 5.28
 1 8 -3 13.53 0.64
 1 8 -2 424.36 7.9
 1 8 -1 16.16 0.66
 1 8 0 36.41 1.03
 1 8 1 16.94 0.68
 1 8 2 423.24 7.9
 1 8 3 13.18 0.63
 1 8 4 274.74 5.32
 1 8 5 52.67 1.41
 1 8 6 6.06 0.58
 1 8 7 21.87 0.94
 1 8 8 287.7 5.8
 1 8 9 47.04 1.52
 1 8 10 21.39 1.07
 1 8 11 23.86 1.16
 1 8 12 53.61 1.81
 1 8 13 20.38 1.17
 1 8 14 16.79 1.18
 1 8 15 6.7 0.97
 1 8 16 6.22 0.98
 1 8 17 22.96 1.35
 1 8 18 8.48 1.02
 1 8 19 10.44 1.02
 1 8 20 6.34 0.92
 1 9 -19 2.73 0.82
 1 9 -18 11.41 1.09
 1 9 -17 7.08 1.03
 1 9 -16 7.66 1.03
 1 9 -15 20.73 1.31
 1 9 -14 24.76 1.38
 1 9 -13 3.45 0.84
 1 9 -12 56.86 1.89
 1 9 -11 104.49 2.73
 1 9 -10 30.67 1.29
 1 9 -9 86.82 2.3
 1 9 -8 105.74 2.58
 1 9 -7 30.88 1.16
 1 9 -6 6.82 0.64
 1 9 -5 30.9 1.09
 1 9 -4 42.59 1.28
 1 9 -3 60.47 1.55
 1 9 -2 122.93 2.65
 1 9 -1 271.98 5.26
 1 9 0 49.39 1.32
 1 9 1 275.99 5.35
 1 9 2 122.72 2.66
 1 9 3 60.84 1.57
 1 9 4 43.14 1.29
 1 9 5 29.78 1.07
 1 9 6 6.07 0.62
 1 9 7 30.41 1.15
 1 9 8 108.53 2.64
 1 9 9 84.74 2.27
 1 9 10 32.1 1.32
 1 9 11 105.84 2.77
 1 9 12 58.91 1.94
 1 9 13 4.28 0.85
 1 9 14 25.2 1.38
 1 9 15 19.94 1.28
 1 9 16 8.81 1.03
 1 9 17 6.92 1.03
 1 9 18 11 1.07
 1 9 19 3.38 0.84
 1 10 -19 2.23 0.78
 1 10 -18 15.34 1.14
 1 10 -17 2.72 0.9
 1 10 -16 12.62 1.12
 1 10 -15 17.59 1.24
 1 10 -14 8.52 1.02
 1 10 -13 0.46 0.79
 1 10 -12 6.52 0.91
 1 10 -11 16.15 1.06
 1 10 -10 53.05 1.77
 1 10 -9 15.02 0.97
 1 10 -8 41.79 1.46
 1 10 -7 83.16 2.19
 1 10 -6 74.87 2
 1 10 -5 242.92 4.96
 1 10 -4 38.31 1.26
 1 10 -3 153.82 3.32
 1 10 -2 25.91 0.99
 1 10 -1 208.51 4.26
 1 10 0 17.62 0.82
 1 10 1 209.15 4.27
 1 10 2 26.87 1.01
 1 10 3 153.86 3.33
 1 10 4 37.55 1.25
 1 10 5 239.78 4.91
 1 10 6 75.1 2.01
 1 10 7 85.34 2.24
 1 10 8 43.6 1.5
 1 10 9 13.61 0.94
 1 10 10 52.89 1.77
 1 10 11 16.26 1.07
 1 10 12 7.54 0.93
 1 10 13 1.2 0.82
 1 10 14 8.42 1.01
 1 10 15 18.18 1.25
 1 10 16 12.43 1.11
 1 10 17 2.6 0.9
 1 10 18 14.03 1.12
 1 10 19 1.54 0.77
 1 11 -18 12.55 1.06
 1 11 -17 23.91 1.36
 1 11 -16 16.13 1.23
 1 11 -15 28.37 1.48
 1 11 -14 22.52 1.35
 1 11 -13 54.25 1.99
 1 11 -12 9.64 1.02
 1 11 -11 75.92 2.29
 1 11 -10 16.36 1.08
 1 11 -9 63.66 1.98
 1 11 -8 56.82 1.8
 1 11 -7 1.36 0.64
 1 11 -6 12.89 0.86
 1 11 -5 113.51 2.73
 1 11 -4 19.24 0.95
 1 11 -3 24.46 1.04
 1 11 -2 100.63 2.43
 1 11 -1 18.32 0.89
 1 11 0 0.85 0.51
 1 11 1 17.86 0.89
 1 11 2 100.1 2.42
 1 11 3 25.55 1.06
 1 11 4 19.79 0.96
 1 11 5 115.17 2.77
 1 11 6 12.43 0.86
 1 11 7 1.69 0.64
 1 11 8 57.15 1.81
 1 11 9 66.62 2.04
 1 11 10 16.28 1.07
 1 11 11 76.43 2.31
 1 11 12 10.83 1.06
 1 11 13 52.5 1.95
 1 11 14 23.18 1.37
 1 11 15 28.46 1.47
 1 11 16 14.83 1.21
 1 11 17 24.21 1.35
 1 11 18 11.44 1.03
 1 12 -18 10.35 1
 1 12 -17 4.65 0.89
 1 12 -16 15.84 1.2
 1 12 -15 16.28 1.25
 1 12 -14 32.77 1.57
 1 12 -13 17.9 1.26
 1 12 -12 39.77 1.7
 1 12 -11 54.96 1.97
 1 12 -10 16.25 1.14
 1 12 -9 5.62 0.84
 1 12 -8 41.69 1.57
 1 12 -7 9.9 0.88
 1 12 -6 160.14 3.68
 1 12 -5 43.29 1.5
 1 12 -4 5.81 0.72
 1 12 -3 85.22 2.24
 1 12 -2 24.07 1.08
 1 12 -1 8.88 0.75
 1 12 0 7.99 0.73
 1 12 1 9.11 0.76
 1 12 2 23.8 1.07
 1 12 3 84.95 2.24
 1 12 4 5.27 0.7
 1 12 5 42.11 1.49
 1 12 6 167.8 3.83
 1 12 7 9.77 0.88
 1 12 8 42.04 1.58
 1 12 9 7.51 0.87
 1 12 10 14.76 1.13
 1 12 11 53.1 1.94
 1 12 12 39.38 1.7
 1 12 13 17.8 1.24
 1 12 14 31.81 1.54
 1 12 15 13.96 1.2
 1 12 16 15.88 1.2
 1 12 17 5.33 0.9
 1 12 18 9.12 0.99
 1 13 -17 -0.98 0.74
 1 13 -16 5.15 0.92
 1 13 -15 14.8 1.2
 1 13 -14 9.72 1.1
 1 13 -13 14.88 1.18
 1 13 -12 17.44 1.25
 1 13 -11 12.35 1.12
 1 13 -10 63.14 2.13
 1 13 -9 23.36 1.33
 1 13 -8 68.87 2.15
 1 13 -7 4.9 0.8
 1 13 -6 47.95 1.69
 1 13 -5 1.77 0.7
 1 13 -4 15.92 1
 1 13 -3 74.4 2.12
 1 13 -2 80.59 2.22
 1 13 -1 28.54 1.22
 1 13 0 15.98 0.96
 1 13 1 28.33 1.21
 1 13 2 82.87 2.26
 1 13 3 75.61 2.14
 1 13 4 15.97 0.99
 1 13 5 0.78 0.68
 1 13 6 48.14 1.69
 1 13 7 3.21 0.77
 1 13 8 66.62 2.11
 1 13 9 24.84 1.35
 1 13 10 64.23 2.15
 1 13 11 12.67 1.11
 1 13 12 15.85 1.2
 1 13 13 15.35 1.19
 1 13 14 10.37 1.1
 1 13 15 14.86 1.18
 1 13 16 6.26 0.94
 1 13 17 0.68 0.76
 1 14 -16 5.33 0.88
 1 14 -15 21.87 1.3
 1 14 -14 0.74 0.85
 1 14 -13 12.79 1.17
 1 14 -12 0.77 0.83
 1 14 -11 1.56 0.87
 1 14 -10 6.69 0.99
 1 14 -9 16.44 1.21
 1 14 -8 12.01 1.08
 1 14 -7 46.23 1.78
 1 14 -6 12.7 1.01
 1 14 -5 30.37 1.37
 1 14 -4 120.4 3.05
 1 14 -3 31.58 1.37
 1 14 -2 1.06 0.69
 1 14 -1 6.03 0.79
 1 14 0 59.4 1.88
 1 14 1 6.48 0.8
 1 14 2 1.59 0.69
 1 14 3 31.99 1.37
 1 14 4 121.83 3.09
 1 14 5 28.09 1.33
 1 14 6 13.77 1.03
 1 14 7 44.57 1.75
 1 14 8 12.76 1.1
 1 14 9 17.12 1.22
 1 14 10 7.17 1
 1 14 11 2.19 0.86
 1 14 12 0.38 0.83
 1 14 13 13.7 1.19
 1 14 14 0.4 0.85
 1 14 15 22.54 1.32
 1 14 16 5.93 0.89
 1 15 -15 1.46 0.77
 1 15 -14 2.09 0.85
 1 15 -13 5.91 0.99
 1 15 -12 16.18 1.25
 1 15 -11 10.14 1.07
 1 15 -10 20.99 1.33
 1 15 -9 27.72 1.46
 1 15 -8 15.33 1.19
 1 15 -7 -0.24 0.8
 1 15 -6 12.76 1.09
 1 15 -5 28.75 1.43
 1 15 -4 48.65 1.77
 1 15 -3 4.21 0.82
 1 15 -2 2.85 0.78
 1 15 -1 49.86 1.77
 1 15 0 5.39 0.84
 1 15 1 49.9 1.76
 1 15 2 2.61 0.77
 1 15 3 4.07 0.82
 1 15 4 47.35 1.75
 1 15 5 29.05 1.43
 1 15 6 12.08 1.07
 1 15 7 0.52 0.81
 1 15 8 16.37 1.21
 1 15 9 28.67 1.49
 1 15 10 20.58 1.32
 1 15 11 10.39 1.07
 1 15 12 16.29 1.24
 1 15 13 6.74 1
 1 15 14 1.63 0.85
 1 15 15 -0.28 0.74
 1 16 -14 9.47 0.96
 1 16 -13 1.42 0.81
 1 16 -12 5.31 0.96
 1 16 -11 3.21 0.91
 1 16 -10 18.67 1.26
 1 16 -9 1.97 0.88
 1 16 -8 4.37 0.93
 1 16 -7 10.28 1.07
 1 16 -6 11.1 1.09
 1 16 -5 1.56 0.84
 1 16 -4 8.35 1.01
 1 16 -3 9.22 1.03
 1 16 -2 27.87 1.43
 1 16 -1 6.19 0.95
 1 16 0 17.87 1.2
 1 16 1 6.38 0.94
 1 16 2 28.57 1.45
 1 16 3 7.83 1
 1 16 4 7.79 1
 1 16 5 1.89 0.86
 1 16 6 10.68 1.08
 1 16 7 9.32 1.04
 1 16 8 3.48 0.92
 1 16 9 1.71 0.87
 1 16 10 18.62 1.25
 1 16 11 3.79 0.93
 1 16 12 6.41 0.98
 1 16 13 0.84 0.82
 1 16 14 7.83 0.94
 1 17 -13 0.8 0.75
 1 17 -12 -0.16 0.77
 1 17 -11 12.55 1.12
 1 17 -10 -0.31 0.83
 1 17 -9 4.84 0.98
 1 17 -8 6.6 0.99
 1 17 -7 2.56 0.88
 1 17 -6 0.14 0.83
 1 17 -5 7.14 1
 1 17 -4 4.06 0.93
 1 17 -3 14.14 1.17
 1 17 -2 4.28 0.92
 1 17 -1 45 1.82
 1 17 0 4.41 0.94
 1 17 1 44.89 1.81
 1 17 2 4.36 0.93
 1 17 3 12.66 1.13
 1 17 4 4.46 0.92
 1 17 5 6.93 1
 1 17 6 1.42 0.85
 1 17 7 0.64 0.85
 1 17 8 7.21 1
 1 17 9 4.59 0.96
 1 17 10 -0.51 0.82
 1 17 11 12.37 1.11
 1 17 12 -0.52 0.77
 1 17 13 0.47 0.74
 1 18 -12 2.16 0.81
 1 18 -11 2.52 0.82
 1 18 -10 3.12 0.87
 1 18 -9 14.02 1.15
 1 18 -8 2.54 0.9
 1 18 -7 1.07 0.89
 1 18 -6 1.47 0.85
 1 18 -5 19.45 1.27
 1 18 -4 12.88 1.14
 1 18 -3 6.16 0.99
 1 18 -2 2.99 0.9
 1 18 -1 14.37 1.19
 1 18 0 0.3 0.84
 1 18 1 15.81 1.21
 1 18 2 3.29 0.91
 1 18 3 6.82 1
 1 18 4 12.89 1.13
 1 18 5 17.95 1.24
 1 18 6 1.22 0.84
 1 18 7 1.26 0.9
 1 18 8 2.59 0.9
 1 18 9 13.62 1.14
 1 18 10 4.52 0.89
 1 18 11 2.36 0.81
 1 18 12 3.14 0.84
 1 19 -10 2.18 0.79
 1 19 -9 9.87 0.99
 1 19 -8 10.56 1.05
 1 19 -7 1.25 0.84
 1 19 -6 16.13 1.22
 1 19 -5 5.55 0.97
 1 19 -4 13.52 1.19
 1 19 -3 3.21 0.92
 1 19 -2 9.23 1.08
 1 19 -1 1.06 0.84
 1 19 0 0.98 0.83
 1 19 1 2.37 0.87
 1 19 2 8.27 1.08
 1 19 3 2.18 0.9
 1 19 4 14.14 1.2
 1 19 5 5.71 0.99
 1 19 6 17.04 1.23
 1 19 7 1.11 0.83
 1 19 8 11.15 1.06
 1 19 9 8.25 0.98
 1 19 10 3.09 0.8
 1 20 -8 4.19 0.87
 1 20 -7 0.43 0.77
 1 20 -6 1.54 0.83
 1 20 -5 10.17 1.03
 1 20 -4 3.76 0.89
 1 20 -3 7.98 1.02
 1 20 -2 12.93 1.12
 1 20 -1 11.57 1.12
 1 20 0 14.59 1.18
 1 20 1 11.48 1.11
 1 20 2 11.76 1.1
 1 20 3 9.26 1.02
 1 20 4 5.03 0.92
 1 20 5 9.74 1.04
 1 20 6 1.8 0.82
 1 20 7 1.51 0.78
 1 20 8 4.54 0.87
 1 21 -5 10.52 1.01
 1 21 -4 2.3 0.79
 1 21 -3 2.56 0.8
 1 21 -2 0.74 0.78
 1 21 -1 2.93 0.83
 1 21 0 0.31 0.78
 1 21 1 2.55 0.83
 1 21 2 0.88 0.78
 1 21 3 1.83 0.8
 1 21 4 1.61 0.79
 1 21 5 9.73 0.99
 2 0 0 387.15 6.97
 2 0 1 1424.77 25.53
 2 0 2 2243.65 39.09
 2 0 3 766.22 13.83
 2 0 4 209.28 3.85
 2 0 5 37.88 0.91
 2 0 6 43.32 1.05
 2 0 7 255.44 4.8
 2 0 8 31.74 0.95
 2 0 9 5.34 0.49
 2 0 10 0.51 0.45
 2 0 11 71.05 1.88
 2 0 12 5.08 0.66
 2 0 13 5.04 0.73
 2 0 14 0.71 0.65
 2 0 15 0.11 0.68
 2 0 16 1.07 0.77
 2 0 17 17.55 1.23
 2 0 18 28.31 1.47
 2 0 19 0.17 0.84
 2 0 20 9.56 1.04
 2 0 21 0.74 0.76
 2 1 -21 0.31 0.75
 2 1 -20 6.33 0.96
 2 1 -19 57.35 2.09
 2 1 -18 4.98 0.95
 2 1 -17 2.55 0.86
 2 1 -16 5.92 0.91
 2 1 -15 3.02 0.75
 2 1 -14 7.68 0.83
 2 1 -13 228.59 4.83
 2 1 -12 55.91 1.68
 2 1 -11 7.81 0.67
 2 1 -10 25.92 0.98
 2 1 -9 140.37 2.93
 2 1 -8 112.5 2.38
 2 1 -7 145.12 2.89
 2 1 -6 265.22 4.94
 2 1 -5 866.55 15.72
 2 1 -4 897.18 16.25
 2 1 -3 607.19 10.99
 2 1 -2 284.6 5.14
 2 1 -1 533.12 9.63
 2 1 0 403.56 7.31
 2 1 1 538.04 9.76
 2 1 2 279 5.04
 2 1 3 599.85 10.91
 2 1 4 894.1 16.22
 2 1 5 856.84 15.53
 2 1 6 264.21 4.92
 2 1 7 144.09 2.88
 2 1 8 112.96 2.39
 2 1 9 139.11 2.91
 2 1 10 25.86 0.98
 2 1 11 7.67 0.67
 2 1 12 57.62 1.71
 2 1 13 224.99 4.77
 2 1 14 7.66 0.83
 2 1 15 2.86 0.76
 2 1 16 7.01 0.93
 2 1 17 2.59 0.88
 2 1 18 4.93 0.94
 2 1 19 56.05 2.07
 2 1 20 6.78 0.98
 2 1 21 0.04 0.76
 2 2 -21 4.56 0.84
 2 2 -20 2.02 0.84
 2 2 -19 30.63 1.56
 2 2 -18 26.38 1.44
 2 2 -17 15.24 1.19
 2 2 -16 6.19 0.93
 2 2 -15 2.28 0.75
 2 2 -14 82 2.3
 2 2 -13 46.39 1.58
 2 2 -12 45.89 1.49
 2 2 -11 81.14 2.07
 2 2 -10 28.89 1.05
 2 2 -9 40.55 1.17
 2 2 -8 72.81 1.69
 2 2 -7 586.04 10.58
 2 2 -6 19.97 0.65
 2 2 -5 77.7 1.63
 2 2 -4 567.52 10.22
 2 2 -3 1125.54 20.29
 2 2 -2 99.15 1.89
 2 2 -1 1724.17 30.9
 2 2 0 894.18 16.17
 2 2 1 1730.32 31.1
 2 2 2 98.93 1.89
 2 2 3 1116.04 20.25
 2 2 4 570.7 10.31
 2 2 5 78.3 1.64
 2 2 6 20.32 0.66
 2 2 7 584.29 10.55
 2 2 8 72.52 1.69
 2 2 9 40.73 1.18
 2 2 10 28.96 1.05
 2 2 11 80.98 2.07
 2 2 12 45.74 1.49
 2 2 13 46.05 1.57
 2 2 14 80.72 2.29
 2 2 15 2.69 0.75
 2 2 16 5.4 0.92
 2 2 17 15.72 1.18
 2 2 18 25.77 1.42
 2 2 19 31.02 1.57
 2 2 20 1.77 0.84
 2 2 21 4.19 0.83
 2 3 -21 3.09 0.8
 2 3 -20 1.02 0.82
 2 3 -19 12.61 1.15
 2 3 -18 13.78 1.14
 2 3 -17 21.96 1.34
 2 3 -16 18.6 1.24
 2 3 -15 12.49 1
 2 3 -14 6.01 0.8
 2 3 -13 19.97 1.06
 2 3 -12 10.03 0.8
 2 3 -11 10.35 0.75
 2 3 -10 27.38 1.03
 2 3 -9 74.6 1.8
 2 3 -8 28.74 0.92
 2 3 -7 46.97 1.2
 2 3 -6 115.77 2.35
 2 3 -5 99.23 2.02
 2 3 -4 9.29 0.41
 2 3 -3 100.36 1.98
 2 3 -2 1077.58 19.6
 2 3 -1 1496.5 26.52
 2 3 0 274.99 4.97
 2 3 1 1488.91 26.46
 2 3 2 1090.9 19.72
 2 3 3 99.34 1.96
 2 3 4 9.37 0.41
 2 3 5 99.27 2.03
 2 3 6 115.07 2.35
 2 3 7 46.91 1.2
 2 3 8 28.42 0.92
 2 3 9 73.38 1.78
 2 3 10 26.27 1.02
 2 3 11 10.38 0.75
 2 3 12 9.8 0.79
 2 3 13 18.8 1.04
 2 3 14 5.77 0.8
 2 3 15 12.59 1.01
 2 3 16 19.64 1.26
 2 3 17 23 1.36
 2 3 18 11.43 1.1
 2 3 19 12.38 1.15
 2 3 20 1.72 0.84
 2 3 21 2.56 0.8
 2 4 -21 7.19 0.9
 2 4 -20 5.73 0.93
 2 4 -19 -0.04 0.82
 2 4 -18 23.53 1.38
 2 4 -17 12.49 1.12
 2 4 -16 12.37 1.1
 2 4 -15 15.93 1.12
 2 4 -14 138.47 3.36
 2 4 -13 44.21 1.56
 2 4 -12 51.29 1.63
 2 4 -11 26.86 1.1
 2 4 -10 104.22 2.45
 2 4 -9 8.25 0.62
 2 4 -8 78.95 1.84
 2 4 -7 8.83 0.52
 2 4 -6 236.39 4.48
 2 4 -5 467.99 8.44
 2 4 -4 619.65 11.15
 2 4 -3 282.45 5.17
 2 4 -2 67.3 1.4
 2 4 -1 889.75 16.05
 2 4 0 66.3 1.37
 2 4 1 903.78 16.33
 2 4 2 67.91 1.42
 2 4 3 292.81 5.36
 2 4 4 622.14 11.25
 2 4 5 467.06 8.47
 2 4 6 243.47 4.61
 2 4 7 8.04 0.51
 2 4 8 77.56 1.82
 2 4 9 8.43 0.62
 2 4 10 107.82 2.52
 2 4 11 26.49 1.1
 2 4 12 52.66 1.66
 2 4 13 45.28 1.58
 2 4 14 138.44 3.36
 2 4 15 16.81 1.15
 2 4 16 13.41 1.11
 2 4 17 12.93 1.13
 2 4 18 22.95 1.37
 2 4 19 1.27 0.83
 2 4 20 6.59 0.97
 2 4 21 6.89 0.9
 2 5 -21 0.27 0.77
 2 5 -20 27.85 1.4
 2 5 -19 3.82 0.91
 2 5 -18 10.91 1.07
 2 5 -17 16.72 1.23
 2 5 -16 18.18 1.24
 2 5 -15 6.4 0.91
 2 5 -14 7.74 0.87
 2 5 -13 10.65 0.88
 2 5 -12 37.02 1.39
 2 5 -11 231.19 4.79
 2 5 -10 105.56 2.51
 2 5 -9 3.69 0.55
 2 5 -8 284.71 5.46
 2 5 -7 34.46 1.03
 2 5 -6 390.09 7.18
 2 5 -5 429.23 7.82
 2 5 -4 197.85 3.77
 2 5 -3 134.93 2.64
 2 5 -2 613.76 11.09
 2 5 -1 390.04 7.05
 2 5 0 475.69 8.62
 2 5 1 386.29 7
 2 5 2 608.67 11.04
 2 5 3 130.89 2.59
 2 5 4 196.42 3.76
 2 5 5 419.98 7.7
 2 5 6 382.38 7.09
 2 5 7 33.63 1.02
 2 5 8 289.18 5.57
 2 5 9 3.25 0.54
 2 5 10 103.14 2.47
 2 5 11 232.6 4.84
 2 5 12 37.28 1.4
 2 5 13 9.47 0.87
 2 5 14 7.93 0.88
 2 5 15 5.62 0.89
 2 5 16 18.2 1.25
 2 5 17 18.58 1.25
 2 5 18 10.49 1.06
 2 5 19 4.08 0.91
 2 5 20 27.37 1.39
 2 5 21 0.35 0.77
 2 6 -20 4.71 0.88
 2 6 -19 1.66 0.86
 2 6 -18 10.58 1.06
 2 6 -17 21.58 1.34
 2 6 -16 22.74 1.35
 2 6 -15 5.83 0.93
 2 6 -14 13.8 1.03
 2 6 -13 7.8 0.85
 2 6 -12 48.25 1.62
 2 6 -11 10.41 0.82
 2 6 -10 53.98 1.62
 2 6 -9 93.57 2.26
 2 6 -8 178.34 3.69
 2 6 -7 26.1 0.91
 2 6 -6 206.04 4.03
 2 6 -5 156.53 3.12
 2 6 -4 618.99 11.15
 2 6 -3 324.69 5.98
 2 6 -2 637.49 11.49
 2 6 -1 122.66 2.45
 2 6 0 1236.9 22.36
 2 6 1 123.67 2.47
 2 6 2 648.69 11.75
 2 6 3 323.96 5.99
 2 6 4 607.09 10.98
 2 6 5 156.66 3.14
 2 6 6 206.96 4.07
 2 6 7 26.4 0.92
 2 6 8 179.83 3.73
 2 6 9 91.56 2.24
 2 6 10 53.5 1.61
 2 6 11 11.4 0.84
 2 6 12 48.34 1.63
 2 6 13 7.81 0.85
 2 6 14 13.8 1.04
 2 6 15 5.51 0.93
 2 6 16 22.52 1.35
 2 6 17 23.14 1.36
 2 6 18 10.75 1.07
 2 6 19 2.2 0.87
 2 6 20 5.17 0.89
 2 7 -20 5.49 0.88
 2 7 -19 4.41 0.93
 2 7 -18 14.83 1.21
 2 7 -17 3.05 0.89
 2 7 -16 42.01 1.75
 2 7 -15 11.88 1.1
 2 7 -14 46.21 1.77
 2 7 -13 7.74 0.87
 2 7 -12 11.57 0.91
 2 7 -11 62.08 1.86
 2 7 -10 68.7 1.93
 2 7 -9 192.05 4.04
 2 7 -8 94.26 2.26
 2 7 -7 134.76 2.92
 2 7 -6 145.7 3.03
 2 7 -5 487.61 8.93
 2 7 -4 297.71 5.6
 2 7 -3 723.62 13.06
 2 7 -2 498.8 9.05
 2 7 -1 516.53 9.34
 2 7 0 24.86 0.78
 2 7 1 518.26 9.38
 2 7 2 501.21 9.1
 2 7 3 711.54 12.89
 2 7 4 296.12 5.59
 2 7 5 482.92 8.9
 2 7 6 145.71 3.04
 2 7 7 133.74 2.92
 2 7 8 94.65 2.28
 2 7 9 185.12 3.95
 2 7 10 69.15 1.94
 2 7 11 60.52 1.84
 2 7 12 11.98 0.92
 2 7 13 6.81 0.85
 2 7 14 46.69 1.79
 2 7 15 12.7 1.09
 2 7 16 41.05 1.74
 2 7 17 2.56 0.86
 2 7 18 16.13 1.22
 2 7 19 6.35 0.95
 2 7 20 6.95 0.9
 2 8 -20 1.27 0.8
 2 8 -19 36.48 1.59
 2 8 -18 11.74 1.11
 2 8 -17 18.76 1.26
 2 8 -16 12.7 1.14
 2 8 -15 14.78 1.16
 2 8 -14 2.44 0.83
 2 8 -13 8.29 0.9
 2 8 -12 16.75 1.05
 2 8 -11 219.99 4.73
 2 8 -10 278.16 5.67
 2 8 -9 106.67 2.59
 2 8 -8 64.79 1.78
 2 8 -7 21.54 0.93
 2 8 -6 57.58 1.56
 2 8 -5 40.1 1.18
 2 8 -4 35.59 1.07
 2 8 -3 262.6 5.01
 2 8 -2 479.16 8.77
 2 8 -1 16.72 0.69
 2 8 0 1171.55 21.16
 2 8 1 17.05 0.69
 2 8 2 482.24 8.83
 2 8 3 261.84 5.03
 2 8 4 36.18 1.09
 2 8 5 40.02 1.18
 2 8 6 55.89 1.53
 2 8 7 21.55 0.94
 2 8 8 64.45 1.79
 2 8 9 104.48 2.56
 2 8 10 285.04 5.83
 2 8 11 217.47 4.71
 2 8 12 16.74 1.05
 2 8 13 8.29 0.9
 2 8 14 3.68 0.86
 2 8 15 14.81 1.16
 2 8 16 13.38 1.15
 2 8 17 18.36 1.24
 2 8 18 12.48 1.12
 2 8 19 38.37 1.62
 2 8 20 1.34 0.8
 2 9 -19 1.36 0.8
 2 9 -18 9.8 1.06
 2 9 -17 36.11 1.66
 2 9 -16 39.47 1.7
 2 9 -15 7.96 1.02
 2 9 -14 28.83 1.47
 2 9 -13 27.18 1.39
 2 9 -12 26.84 1.31
 2 9 -11 13.96 0.99
 2 9 -10 11.83 0.9
 2 9 -9 174.83 3.85
 2 9 -8 91.36 2.32
 2 9 -7 101.86 2.46
 2 9 -6 115.48 2.65
 2 9 -5 201.09 4.12
 2 9 -4 146.56 3.13
 2 9 -3 257.12 4.99
 2 9 -2 90.78 2.07
 2 9 -1 78.4 1.84
 2 9 0 44.64 1.24
 2 9 1 77.04 1.82
 2 9 2 90.75 2.08
 2 9 3 256.67 5
 2 9 4 146.05 3.13
 2 9 5 195.02 4.02
 2 9 6 113.15 2.62
 2 9 7 100.3 2.44
 2 9 8 90.6 2.32
 2 9 9 172.31 3.83
 2 9 10 11.75 0.91
 2 9 11 12.66 0.96
 2 9 12 26.65 1.3
 2 9 13 26.16 1.38
 2 9 14 30.46 1.49
 2 9 15 7.87 1.01
 2 9 16 38.28 1.67
 2 9 17 34.06 1.61
 2 9 18 9.01 1.04
 2 9 19 0.83 0.79
 2 10 -19 3.75 0.86
 2 10 -18 14.53 1.14
 2 10 -17 5.13 0.96
 2 10 -16 8.9 1.02
 2 10 -15 3.09 0.9
 2 10 -14 11.28 1.09
 2 10 -13 7.76 0.99
 2 10 -12 87.31 2.56
 2 10 -11 1.5 0.71
 2 10 -10 65.1 1.99
 2 10 -9 48.67 1.64
 2 10 -8 0.56 0.62
 2 10 -7 92.16 2.35
 2 10 -6 22.69 1.03
 2 10 -5 61.87 1.73
 2 10 -4 246.49 4.94
 2 10 -3 585.91 10.82
 2 10 -2 42.74 1.32
 2 10 -1 31.61 1.1
 2 10 0 371.89 7.07
 2 10 1 31.64 1.1
 2 10 2 42.19 1.31
 2 10 3 589.23 10.9
 2 10 4 249.9 5.02
 2 10 5 62.16 1.74
 2 10 6 24.01 1.05
 2 10 7 92.27 2.36
 2 10 8 0.3 0.62
 2 10 9 48.53 1.64
 2 10 10 65.88 2.02
 2 10 11 0.69 0.71
 2 10 12 85.97 2.55
 2 10 13 6.71 0.98
 2 10 14 12.49 1.11
 2 10 15 3.62 0.9
 2 10 16 8.55 1.02
 2 10 17 4.58 0.93
 2 10 18 14.59 1.13
 2 10 19 3.09 0.84
 2 11 -18 5.39 0.87
 2 11 -17 19.07 1.24
 2 11 -16 7.36 1.02
 2 11 -15 1.99 0.86
 2 11 -14 12.08 1.12
 2 11 -13 2.07 0.85
 2 11 -12 7.71 0.99
 2 11 -11 26.94 1.39
 2 11 -10 61.19 1.97
 2 11 -9 37.25 1.47
 2 11 -8 62.15 1.91
 2 11 -7 19.58 1.05
 2 11 -6 132.69 3.1
 2 11 -5 101.34 2.5
 2 11 -4 77.62 2.06
 2 11 -3 33.11 1.22
 2 11 -2 275.83 5.5
 2 11 -1 29.38 1.12
 2 11 0 82.56 2.09
 2 11 1 29.21 1.12
 2 11 2 274.35 5.49
 2 11 3 32.54 1.2
 2 11 4 78.79 2.07
 2 11 5 103.01 2.54
 2 11 6 134.38 3.14
 2 11 7 19.19 1.04
 2 11 8 63.64 1.94
 2 11 9 35.67 1.44
 2 11 10 60.73 1.96
 2 11 11 26.47 1.37
 2 11 12 8.26 1
 2 11 13 2.85 0.87
 2 11 14 10.71 1.09
 2 11 15 0.4 0.84
 2 11 16 8.68 1.04
 2 11 17 21.06 1.29
 2 11 18 4.27 0.85
 2 12 -17 3.95 0.87
 2 12 -16 6.86 0.99
 2 12 -15 9.44 1.1
 2 12 -14 4.26 0.92
 2 12 -13 2.99 0.9
 2 12 -12 9.93 1.05
 2 12 -11 9.99 1.04
 2 12 -10 43.02 1.72
 2 12 -9 17.54 1.12
 2 12 -8 8.13 0.87
 2 12 -7 76.18 2.18
 2 12 -6 2.83 0.7
 2 12 -5 75.71 2.11
 2 12 -4 14.03 0.91
 2 12 -3 117.12 2.81
 2 12 -2 15.27 0.9
 2 12 -1 23.87 1.07
 2 12 0 0.31 0.55
 2 12 1 23.11 1.06
 2 12 2 14.21 0.89
 2 12 3 120.12 2.86
 2 12 4 13.88 0.9
 2 12 5 77.37 2.15
 2 12 6 2.79 0.69
 2 12 7 76.41 2.2
 2 12 8 7.69 0.87
 2 12 9 19.2 1.14
 2 12 10 43.33 1.72
 2 12 11 8.89 1.02
 2 12 12 10.34 1.06
 2 12 13 2.93 0.9
 2 12 14 4.21 0.93
 2 12 15 9.76 1.1
 2 12 16 6.65 0.99
 2 12 17 3.58 0.87
 2 13 -17 12.6 1.01
 2 13 -16 4.5 0.89
 2 13 -15 26.2 1.43
 2 13 -14 9.28 1.08
 2 13 -13 16.04 1.22
 2 13 -12 23.36 1.37
 2 13 -11 4.11 0.9
 2 13 -10 0.33 0.8
 2 13 -9 18.66 1.21
 2 13 -8 6.12 0.85
 2 13 -7 1.4 0.73
 2 13 -6 9.29 0.88
 2 13 -5 60.9 1.9
 2 13 -4 49.42 1.67
 2 13 -3 31.01 1.3
 2 13 -2 35.7 1.38
 2 13 -1 62.83 1.88
 2 13 0 18.68 1.02
 2 13 1 61.4 1.86
 2 13 2 34.38 1.35
 2 13 3 32.08 1.32
 2 13 4 50.2 1.68
 2 13 5 62.7 1.94
 2 13 6 9.49 0.89
 2 13 7 1.77 0.73
 2 13 8 7.48 0.88
 2 13 9 16.52 1.15
 2 13 10 0.32 0.8
 2 13 11 1.04 0.86
 2 13 12 25.01 1.41
 2 13 13 16.26 1.22
 2 13 14 8.03 1.05
 2 13 15 25.77 1.42
 2 13 16 3.62 0.88
 2 13 17 12.39 1.01
 2 14 -16 1.38 0.78
 2 14 -15 8.92 1.02
 2 14 -14 3.96 0.94
 2 14 -13 5.19 0.96
 2 14 -12 2.13 0.88
 2 14 -11 31.26 1.54
 2 14 -10 8.97 1.05
 2 14 -9 6.97 0.98
 2 14 -8 3.58 0.87
 2 14 -7 34.26 1.54
 2 14 -6 1.08 0.74
 2 14 -5 21.68 1.19
 2 14 -4 25.48 1.26
 2 14 -3 14.73 1.01
 2 14 -2 11.58 0.93
 2 14 -1 18.54 1.08
 2 14 0 23.94 1.19
 2 14 1 19.22 1.1
 2 14 2 12.25 0.95
 2 14 3 14.42 1
 2 14 4 24.15 1.23
 2 14 5 21.08 1.17
 2 14 6 1.09 0.74
 2 14 7 34.83 1.55
 2 14 8 3.17 0.86
 2 14 9 5.93 0.94
 2 14 10 8.67 1.03
 2 14 11 30.11 1.52
 2 14 12 1.87 0.88
 2 14 13 5.55 0.99
 2 14 14 4.16 0.94
 2 14 15 9.6 1.03
 2 14 16 0.2 0.77
 2 15 -15 7.42 0.93
 2 15 -14 0.38 0.81
 2 15 -13 0.4 0.83
 2 15 -12 6.6 1.02
 2 15 -11 3.05 0.9
 2 15 -10 11.65 1.12
 2 15 -9 14.59 1.19
 2 15 -8 2.52 0.89
 2 15 -7 1.43 0.85
 2 15 -6 24.55 1.36
 2 15 -5 2.62 0.83
 2 15 -4 8.39 0.96
 2 15 -3 3.56 0.79
 2 15 -2 6.42 0.86
 2 15 -1 10.82 0.96
 2 15 0 5.9 0.85
 2 15 1 11.08 0.96
 2 15 2 6.59 0.86
 2 15 3 3.88 0.8
 2 15 4 9 0.98
 2 15 5 0.87 0.81
 2 15 6 24.97 1.37
 2 15 7 2.66 0.88
 2 15 8 2.81 0.88
 2 15 9 14.9 1.19
 2 15 10 10.61 1.1
 2 15 11 3.65 0.9
 2 15 12 7.37 1.03
 2 15 13 0.38 0.83
 2 15 14 -0.02 0.79
 2 15 15 7.87 0.93
 2 16 -14 3.11 0.81
 2 16 -13 3.65 0.89
 2 16 -12 16.29 1.2
 2 16 -11 10.08 1.09
 2 16 -10 6.08 0.96
 2 16 -9 2.63 0.88
 2 16 -8 2.15 0.88
 2 16 -7 11.53 1.11
 2 16 -6 2.85 0.86
 2 16 -5 17.69 1.24
 2 16 -4 21.65 1.31
 2 16 -3 34.13 1.57
 2 16 -2 6.31 0.96
 2 16 -1 6.55 0.94
 2 16 0 17.36 1.21
 2 16 1 6.23 0.94
 2 16 2 6.63 0.95
 2 16 3 32.92 1.53
 2 16 4 21.78 1.33
 2 16 5 17.38 1.23
 2 16 6 1.74 0.85
 2 16 7 11.16 1.1
 2 16 8 2.86 0.89
 2 16 9 1.74 0.88
 2 16 10 6.38 0.97
 2 16 11 8.05 1.04
 2 16 12 14.68 1.17
 2 16 13 2.75 0.87
 2 16 14 2.64 0.8
 2 17 -13 5.09 0.86
 2 17 -12 0.01 0.78
 2 17 -11 1.44 0.82
 2 17 -10 14.7 1.18
 2 17 -9 6.35 1.01
 2 17 -8 10.45 1.09
 2 17 -7 6.99 1
 2 17 -6 2.52 0.88
 2 17 -5 10.13 1.07
 2 17 -4 8.63 1.04
 2 17 -3 2.18 0.88
 2 17 -2 19.22 1.28
 2 17 -1 23.21 1.37
 2 17 0 -0.33 0.82
 2 17 1 23.45 1.37
 2 17 2 17.08 1.23
 2 17 3 2.44 0.88
 2 17 4 9.19 1.05
 2 17 5 10.24 1.07
 2 17 6 2.73 0.88
 2 17 7 6.06 0.96
 2 17 8 11.05 1.09
 2 17 9 4.21 0.96
 2 17 10 14.94 1.19
 2 17 11 1.77 0.84
 2 17 12 0.78 0.77
 2 17 13 4.85 0.84
 2 18 -11 -0.01 0.76
 2 18 -10 9.31 1.02
 2 18 -9 1.13 0.84
 2 18 -8 0.68 0.85
 2 18 -7 9.23 1.08
 2 18 -6 4.78 0.98
 2 18 -5 1.57 0.84
 2 18 -4 0.28 0.83
 2 18 -3 2.57 0.88
 2 18 -2 4.34 0.91
 2 18 -1 10.15 1.07
 2 18 0 2.14 0.88
 2 18 1 9.91 1.08
 2 18 2 2.85 0.88
 2 18 3 4.06 0.91
 2 18 4 0.47 0.82
 2 18 5 0.29 0.83
 2 18 6 4.16 0.96
 2 18 7 9.97 1.08
 2 18 8 1.05 0.86
 2 18 9 0.76 0.83
 2 18 10 8.64 1
 2 18 11 -0.08 0.76
 2 19 -10 3.38 0.86
 2 19 -9 5.26 0.89
 2 19 -8 8.55 0.99
 2 19 -7 3.56 0.89
 2 19 -6 1.97 0.87
 2 19 -5 1.4 0.86
 2 19 -4 2.82 0.91
 2 19 -3 2.36 0.9
 2 19 -2 12.14 1.14
 2 19 -1 6.09 1
 2 19 0 0.82 0.86
 2 19 1 6.07 1
 2 19 2 10.19 1.1
 2 19 3 3.23 0.92
 2 19 4 1.64 0.89
 2 19 5 1.87 0.86
 2 19 6 3.97 0.9
 2 19 7 3.13 0.89
 2 19 8 8.03 0.98
 2 19 9 5.84 0.9
 2 19 10 4.23 0.87
 2 20 -8 0.62 0.79
 2 20 -7 2.82 0.81
 2 20 -6 1.66 0.8
 2 20 -5 2.37 0.84
 2 20 -4 14.8 1.14
 2 20 -3 0.95 0.83
 2 20 -2 9.59 1.05
 2 20 -1 6.3 0.97
 2 20 0 4.36 0.93
 2 20 1 4.72 0.95
 2 20 2 9.05 1.02
 2 20 3 1.35 0.83
 2 20 4 14.72 1.14
 2 20 5 1.82 0.82
 2 20 6 0.88 0.78
 2 20 7 2.26 0.8
 2 20 8 0.45 0.76
 2 21 -4 -0.67 0.73
 2 21 -3 -0.53 0.75
 2 21 -2 4.48 0.85
 2 21 -1 -0.08 0.76
 2 21 0 -0.12 0.76
 2 21 1 0.14 0.76
 2 21 2 4.32 0.86
 2 21 3 0 0.74
 2 21 4 -0.62 0.73
 3 0 1 212.77 3.83
 3 0 2 2942.81 52.11
 3 0 3 649.74 11.67
 3 0 4 288.92 5.22
 3 0 5 143 2.75
 3 0 6 335.4 6.12
 3 0 7 1348.93 24.14
 3 0 8 187.77 3.68
 3 0 9 120.63 2.58
 3 0 10 33.04 1.13
 3 0 11 110.62 2.59
 3 0 12 2.43 0.62
 3 0 13 57.19 1.78
 3 0 14 1.26 0.69
 3 0 15 61.52 1.98
 3 0 16 0.4 0.79
 3 0 17 128.5 3.35
 3 0 18 6.21 0.98
 3 0 19 51.15 1.96
 3 0 20 2.89 0.88
 3 0 21 30.4 1.4
 3 1 -21 10.87 1
 3 1 -20 9.87 1.05
 3 1 -19 6.71 1.03
 3 1 -18 5.31 0.97
 3 1 -17 42.8 1.77
 3 1 -16 55.89 2
 3 1 -15 2.51 0.76
 3 1 -14 90.73 2.46
 3 1 -13 193.56 4.2
 3 1 -12 301.17 5.98
 3 1 -11 227.8 4.62
 3 1 -10 35.97 1.18
 3 1 -9 85.18 1.96
 3 1 -8 458.98 8.34
 3 1 -7 89.16 1.92
 3 1 -6 141.13 2.77
 3 1 -5 76.95 1.61
 3 1 -4 199.07 3.67
 3 1 -3 190.29 3.48
 3 1 -2 5.68 0.31
 3 1 -1 4900.6 86.37
 3 1 0 4.89 0.29
 3 1 1 4910.22 86.79
 3 1 2 5.05 0.29
 3 1 3 191.65 3.51
 3 1 4 201.29 3.71
 3 1 5 75.95 1.6
 3 1 6 141.86 2.78
 3 1 7 90.53 1.94
 3 1 8 463.57 8.42
 3 1 9 86.03 1.98
 3 1 10 37.27 1.21
 3 1 11 230.45 4.67
 3 1 12 299.5 5.95
 3 1 13 198.49 4.28
 3 1 14 90.37 2.45
 3 1 15 2.38 0.75
 3 1 16 55.99 2
 3 1 17 43.89 1.79
 3 1 18 6.36 0.99
 3 1 19 6.3 1.02
 3 1 20 9.95 1.05
 3 1 21 10.13 0.99
 3 2 -21 4.53 0.84
 3 2 -20 16.56 1.19
 3 2 -19 14.18 1.2
 3 2 -18 35.36 1.61
 3 2 -17 82.58 2.52
 3 2 -16 67.43 2.21
 3 2 -15 12 0.99
 3 2 -14 123.03 3.05
 3 2 -13 17.02 1
 3 2 -12 96.81 2.43
 3 2 -11 203.13 4.22
 3 2 -10 81.81 2.02
 3 2 -9 282.37 5.43
 3 2 -8 432.35 7.91
 3 2 -7 29.48 0.89
 3 2 -6 431.7 7.79
 3 2 -5 285.71 5.23
 3 2 -4 1.96 0.28
 3 2 -3 532.63 9.53
 3 2 -2 25.82 0.65
 3 2 -1 1468.13 25.89
 3 2 0 1938.36 34.65
 3 2 1 1470.04 25.91
 3 2 2 26.05 0.66
 3 2 3 526.69 9.43
 3 2 4 1.91 0.28
 3 2 5 292.88 5.36
 3 2 6 437.96 7.9
 3 2 7 29.69 0.89
 3 2 8 435.37 7.97
 3 2 9 285.9 5.49
 3 2 10 81.1 2.01
 3 2 11 203.38 4.22
 3 2 12 95.42 2.41
 3 2 13 16.68 1
 3 2 14 123.94 3.07
 3 2 15 11.45 0.98
 3 2 16 65.62 2.18
 3 2 17 81.38 2.5
 3 2 18 35.65 1.62
 3 2 19 13.82 1.19
 3 2 20 15.25 1.15
 3 2 21 3.56 0.83
 3 3 -21 2.91 0.8
 3 3 -20 20.53 1.27
 3 3 -19 0.61 0.86
 3 3 -18 4.92 0.94
 3 3 -17 9.69 1.06
 3 3 -16 22.34 1.33
 3 3 -15 76.21 2.28
 3 3 -14 6.34 0.82
 3 3 -13 147.11 3.41
 3 3 -12 11.47 0.84
 3 3 -11 221.59 4.55
 3 3 -10 63.89 1.72
 3 3 -9 5.7 0.55
 3 3 -8 8.34 0.56
 3 3 -7 53.99 1.34
 3 3 -6 1157.16 20.69
 3 3 -5 199.31 3.76
 3 3 -4 1.53 0.29
 3 3 -3 1014.55 18.1
 3 3 -2 1503.19 26.82
 3 3 -1 463.1 8.28
 3 3 0 2001.56 35.25
 3 3 1 447.14 7.98
 3 3 2 1489.21 26.62
 3 3 3 987.33 17.69
 3 3 4 1.5 0.29
 3 3 5 201.44 3.79
 3 3 6 1145.05 20.47
 3 3 7 53.19 1.33
 3 3 8 8.87 0.56
 3 3 9 5.34 0.55
 3 3 10 62.58 1.69
 3 3 11 219.79 4.53
 3 3 12 11.69 0.85
 3 3 13 147.12 3.41
 3 3 14 5.86 0.83
 3 3 15 75.69 2.26
 3 3 16 22.51 1.32
 3 3 17 8.31 1.05
 3 3 18 6.17 0.96
 3 3 19 0.83 0.85
 3 3 20 21 1.27
 3 3 21 3.95 0.82
 3 4 -21 3 0.82
 3 4 -20 3.37 0.87
 3 4 -19 6.55 0.98
 3 4 -18 6.68 0.98
 3 4 -17 3.19 0.89
 3 4 -16 55.53 2
 3 4 -15 23.08 1.29
 3 4 -14 10 0.91
 3 4 -13 31.51 1.32
 3 4 -12 77.11 2.11
 3 4 -11 116.33 2.74
 3 4 -10 2.97 0.57
 3 4 -9 15.36 0.78
 3 4 -8 1.98 0.45
 3 4 -7 289.16 5.42
 3 4 -6 459.35 8.29
 3 4 -5 318.34 5.84
 3 4 -4 179.04 3.41
 3 4 -3 1184 21.16
 3 4 -2 144.92 2.76
 3 4 -1 862.95 15.42
 3 4 0 2192.55 39.43
 3 4 1 858.81 15.39
 3 4 2 144.07 2.75
 3 4 3 1176.15 21.06
 3 4 4 172.45 3.29
 3 4 5 317.27 5.84
 3 4 6 452.9 8.2
 3 4 7 287.73 5.41
 3 4 8 2.85 0.46
 3 4 9 14.35 0.76
 3 4 10 2.75 0.55
 3 4 11 115.48 2.73
 3 4 12 78.96 2.15
 3 4 13 30.17 1.3
 3 4 14 9.75 0.91
 3 4 15 22.45 1.29
 3 4 16 54.16 1.98
 3 4 17 2.47 0.88
 3 4 18 7.95 1
 3 4 19 6.5 0.98
 3 4 20 3.26 0.86
 3 4 21 2.61 0.83
 3 5 -20 1.65 0.82
 3 5 -19 0.78 0.84
 3 5 -18 2.26 0.86
 3 5 -17 0.36 0.82
 3 5 -16 97.28 2.78
 3 5 -15 4.05 0.87
 3 5 -14 13.51 1.01
 3 5 -13 9.65 0.88
 3 5 -12 6.09 0.74
 3 5 -11 56.92 1.7
 3 5 -10 111.62 2.61
 3 5 -9 16.07 0.82
 3 5 -8 195.96 3.94
 3 5 -7 273.33 5.18
 3 5 -6 87.64 1.93
 3 5 -5 270.41 5.03
 3 5 -4 369.85 6.71
 3 5 -3 375.51 6.76
 3 5 -2 458.04 8.16
 3 5 -1 208.74 3.88
 3 5 0 188.54 3.53
 3 5 1 204.41 3.81
 3 5 2 452.04 8.07
 3 5 3 379.04 6.85
 3 5 4 369.99 6.72
 3 5 5 269.05 5.02
 3 5 6 88.9 1.96
 3 5 7 276.8 5.25
 3 5 8 200.01 4.02
 3 5 9 16.45 0.83
 3 5 10 113.92 2.66
 3 5 11 56.72 1.7
 3 5 12 5.62 0.74
 3 5 13 9.74 0.87
 3 5 14 13.67 1.01
 3 5 15 4.3 0.89
 3 5 16 94.06 2.72
 3 5 17 0.49 0.82
 3 5 18 3.58 0.9
 3 5 19 1.13 0.81
 3 5 20 2.03 0.82
 3 6 -20 1.71 0.79
 3 6 -19 0.41 0.8
 3 6 -18 0.45 0.84
 3 6 -17 10.17 1.07
 3 6 -16 1.9 0.86
 3 6 -15 6.26 0.95
 3 6 -14 7.62 0.89
 3 6 -13 23.53 1.19
 3 6 -12 12.86 0.92
 3 6 -11 28.34 1.19
 3 6 -10 116.31 2.74
 3 6 -9 26.95 1.07
 3 6 -8 14.78 0.78
 3 6 -7 60.75 1.58
 3 6 -6 291.02 5.48
 3 6 -5 280.49 5.26
 3 6 -4 253.86 4.76
 3 6 -3 164.64 3.2
 3 6 -2 156.18 3.04
 3 6 -1 109.14 2.22
 3 6 0 267.08 4.93
 3 6 1 107.68 2.2
 3 6 2 154.98 3.02
 3 6 3 163.9 3.2
 3 6 4 251.44 4.73
 3 6 5 276.45 5.2
 3 6 6 283.34 5.37
 3 6 7 58.26 1.54
 3 6 8 15.13 0.79
 3 6 9 27.32 1.07
 3 6 10 116.52 2.75
 3 6 11 28.93 1.21
 3 6 12 13.14 0.93
 3 6 13 22.35 1.16
 3 6 14 8.18 0.91
 3 6 15 5.18 0.93
 3 6 16 1.89 0.84
 3 6 17 9.76 1.06
 3 6 18 0.67 0.84
 3 6 19 0.52 0.82
 3 6 20 0.95 0.8
 3 7 -20 2.45 0.8
 3 7 -19 1.13 0.81
 3 7 -18 1.59 0.85
 3 7 -17 1.05 0.82
 3 7 -16 10.21 1.07
 3 7 -15 12.85 1.13
 3 7 -14 85.39 2.52
 3 7 -13 2.94 0.76
 3 7 -12 23.45 1.17
 3 7 -11 20.74 1.07
 3 7 -10 34.48 1.29
 3 7 -9 16.36 0.89
 3 7 -8 2.27 0.55
 3 7 -7 31.91 1.1
 3 7 -6 3.79 0.5
 3 7 -5 15.53 0.7
 3 7 -4 225.17 4.32
 3 7 -3 15.72 0.65
 3 7 -2 240.58 4.54
 3 7 -1 402.88 7.32
 3 7 0 213.49 4.06
 3 7 1 401.35 7.29
 3 7 2 240.33 4.54
 3 7 3 16.13 0.66
 3 7 4 224.94 4.33
 3 7 5 15.73 0.7
 3 7 6 3.65 0.51
 3 7 7 32.56 1.11
 3 7 8 2.72 0.55
 3 7 9 16.84 0.9
 3 7 10 32.77 1.27
 3 7 11 21.42 1.09
 3 7 12 23.15 1.16
 3 7 13 3.93 0.78
 3 7 14 86.33 2.54
 3 7 15 14.45 1.16
 3 7 16 10.61 1.09
 3 7 17 0.29 0.81
 3 7 18 1.95 0.88
 3 7 19 0.72 0.81
 3 7 20 2.61 0.81
 3 8 -19 7.23 0.95
 3 8 -18 2.93 0.88
 3 8 -17 6.95 0.97
 3 8 -16 1.96 0.86
 3 8 -15 14.14 1.16
 3 8 -14 2.23 0.84
 3 8 -13 2.8 0.78
 3 8 -12 35.5 1.45
 3 8 -11 17.45 1.03
 3 8 -10 25.05 1.15
 3 8 -9 21.93 1.04
 3 8 -8 50.4 1.53
 3 8 -7 155.39 3.33
 3 8 -6 124.3 2.75
 3 8 -5 4.75 0.54
 3 8 -4 149.65 3.08
 3 8 -3 21.21 0.8
 3 8 -2 84.77 1.91
 3 8 -1 11.62 0.59
 3 8 0 23.46 0.81
 3 8 1 11.53 0.6
 3 8 2 83.2 1.89
 3 8 3 20.27 0.78
 3 8 4 152.63 3.14
 3 8 5 4.96 0.55
 3 8 6 121.99 2.72
 3 8 7 154.4 3.33
 3 8 8 51.03 1.55
 3 8 9 21.48 1.04
 3 8 10 24.71 1.14
 3 8 11 17.35 1.04
 3 8 12 36.39 1.46
 3 8 13 4.13 0.8
 3 8 14 3.04 0.85
 3 8 15 14.4 1.16
 3 8 16 2.18 0.87
 3 8 17 6.78 0.98
 3 8 18 1.76 0.86
 3 8 19 6.89 0.95
 3 9 -19 0.3 0.76
 3 9 -18 7.15 0.96
 3 9 -17 -0.32 0.83
 3 9 -16 2.38 0.88
 3 9 -15 3.92 0.89
 3 9 -14 8.84 1.02
 3 9 -13 29.04 1.46
 3 9 -12 33.28 1.43
 3 9 -11 11.01 0.92
 3 9 -10 3.35 0.71
 3 9 -9 95.09 2.44
 3 9 -8 2.75 0.63
 3 9 -7 63.23 1.78
 3 9 -6 8.74 0.69
 3 9 -5 67.15 1.76
 3 9 -4 23.26 0.93
 3 9 -3 47.14 1.35
 3 9 -2 210.88 4.18
 3 9 -1 19.67 0.8
 3 9 0 81.15 1.89
 3 9 1 18.66 0.78
 3 9 2 210.66 4.2
 3 9 3 46.66 1.35
 3 9 4 24.51 0.96
 3 9 5 65.12 1.73
 3 9 6 8.62 0.69
 3 9 7 67.15 1.85
 3 9 8 2.99 0.64
 3 9 9 97.88 2.5
 3 9 10 3.99 0.72
 3 9 11 9.51 0.89
 3 9 12 32.47 1.42
 3 9 13 28.57 1.44
 3 9 14 9.12 1.03
 3 9 15 3.39 0.9
 3 9 16 1.36 0.86
 3 9 17 -0.64 0.83
 3 9 18 7.27 0.97
 3 9 19 1.18 0.77
 3 10 -18 8.54 0.97
 3 10 -17 1.52 0.86
 3 10 -16 2.81 0.92
 3 10 -15 11.39 1.1
 3 10 -14 10.93 1.09
 3 10 -13 15.51 1.18
 3 10 -12 38.48 1.62
 3 10 -11 1.61 0.73
 3 10 -10 23.42 1.19
 3 10 -9 22.99 1.15
 3 10 -8 44.69 1.53
 3 10 -7 9.65 0.8
 3 10 -6 0.68 0.56
 3 10 -5 25.17 1.05
 3 10 -4 13.15 0.79
 3 10 -3 78.68 1.99
 3 10 -2 239 4.76
 3 10 -1 83.79 2.05
 3 10 0 42.63 1.31
 3 10 1 84.02 2.05
 3 10 2 237.36 4.73
 3 10 3 79.11 2
 3 10 4 13.14 0.79
 3 10 5 24.29 1.04
 3 10 6 0.69 0.56
 3 10 7 10.82 0.82
 3 10 8 44.41 1.53
 3 10 9 21.12 1.11
 3 10 10 22.28 1.17
 3 10 11 1.72 0.73
 3 10 12 38.95 1.63
 3 10 13 13.95 1.15
 3 10 14 9.92 1.07
 3 10 15 11.78 1.12
 3 10 16 2.28 0.89
 3 10 17 2.33 0.87
 3 10 18 7.98 0.96
 3 11 -18 3.93 0.85
 3 11 -17 5.47 0.93
 3 11 -16 8.34 1.04
 3 11 -15 2.34 0.88
 3 11 -14 1.53 0.85
 3 11 -13 12.39 1.12
 3 11 -12 4.28 0.9
 3 11 -11 4.52 0.87
 3 11 -10 1.5 0.74
 3 11 -9 21.39 1.16
 3 11 -8 135.52 3.23
 3 11 -7 143.71 3.33
 3 11 -6 19.94 1.03
 3 11 -5 7.46 0.73
 3 11 -4 77.75 2.06
 3 11 -3 14.52 0.86
 3 11 -2 24.67 1.04
 3 11 -1 43.79 1.4
 3 11 0 0.84 0.54
 3 11 1 43.2 1.38
 3 11 2 25.32 1.06
 3 11 3 13.21 0.83
 3 11 4 80.63 2.11
 3 11 5 7.5 0.74
 3 11 6 19.47 1.02
 3 11 7 142.2 3.31
 3 11 8 133.21 3.21
 3 11 9 22.2 1.17
 3 11 10 1.93 0.73
 3 11 11 4.39 0.86
 3 11 12 3.9 0.89
 3 11 13 12.41 1.13
 3 11 14 0.72 0.84
 3 11 15 1.97 0.87
 3 11 16 8.1 1.04
 3 11 17 3.55 0.88
 3 11 18 2.74 0.82
 3 12 -17 5.22 0.89
 3 12 -16 6.36 0.97
 3 12 -15 12.02 1.15
 3 12 -14 11.65 1.11
 3 12 -13 20.94 1.32
 3 12 -12 28.11 1.47
 3 12 -11 1.95 0.85
 3 12 -10 12.35 1.06
 3 12 -9 34.32 1.46
 3 12 -8 18.95 1.11
 3 12 -7 20.6 1.12
 3 12 -6 3.13 0.7
 3 12 -5 71.73 2.05
 3 12 -4 27.17 1.19
 3 12 -3 181.26 3.94
 3 12 -2 11.42 0.84
 3 12 -1 30.95 1.22
 3 12 0 9.19 0.77
 3 12 1 32.43 1.25
 3 12 2 13.47 0.88
 3 12 3 179.41 3.91
 3 12 4 26.48 1.17
 3 12 5 71.82 2.05
 3 12 6 3.33 0.71
 3 12 7 19.18 1.1
 3 12 8 19.19 1.12
 3 12 9 34.6 1.47
 3 12 10 13.43 1.07
 3 12 11 1.81 0.84
 3 12 12 27.02 1.44
 3 12 13 19.77 1.3
 3 12 14 11.3 1.11
 3 12 15 11.42 1.13
 3 12 16 7.22 0.99
 3 12 17 4.65 0.88
 3 13 -17 4.89 0.88
 3 13 -16 0.91 0.81
 3 13 -15 12.42 1.13
 3 13 -14 1.87 0.9
 3 13 -13 25.37 1.41
 3 13 -12 1.2 0.85
 3 13 -11 25.01 1.41
 3 13 -10 21.17 1.32
 3 13 -9 11.77 1.07
 3 13 -8 17.34 1.12
 3 13 -7 7.08 0.86
 3 13 -6 74.93 2.19
 3 13 -5 13.87 0.98
 3 13 -4 27.46 1.25
 3 13 -3 64.4 1.93
 3 13 -2 46.98 1.6
 3 13 -1 87.09 2.33
 3 13 0 65.6 1.94
 3 13 1 87.27 2.34
 3 13 2 46.57 1.6
 3 13 3 62.17 1.9
 3 13 4 27.64 1.25
 3 13 5 14.7 1
 3 13 6 76.46 2.22
 3 13 7 7.93 0.88
 3 13 8 17.15 1.11
 3 13 9 11.9 1.08
 3 13 10 22.15 1.33
 3 13 11 27.06 1.45
 3 13 12 1.09 0.86
 3 13 13 22.85 1.36
 3 13 14 1.91 0.88
 3 13 15 14.45 1.16
 3 13 16 2.41 0.83
 3 13 17 4.61 0.87
 3 14 -16 4.6 0.85
 3 14 -15 6.3 0.95
 3 14 -14 0.12 0.82
 3 14 -13 12.45 1.16
 3 14 -12 4 0.91
 3 14 -11 2.16 0.88
 3 14 -10 13.05 1.15
 3 14 -9 37.69 1.67
 3 14 -8 53.1 1.95
 3 14 -7 11.37 1.04
 3 14 -6 8.24 0.91
 3 14 -5 64.34 2.03
 3 14 -4 3.89 0.78
 3 14 -3 15.43 1.03
 3 14 -2 23.43 1.19
 3 14 -1 31.63 1.36
 3 14 0 120.1 2.99
 3 14 1 32.67 1.38
 3 14 2 24.73 1.23
 3 14 3 15.35 1.03
 3 14 4 3.6 0.79
 3 14 5 63.24 2.01
 3 14 6 8.23 0.9
 3 14 7 12.44 1.08
 3 14 8 52.13 1.93
 3 14 9 37.55 1.67
 3 14 10 13.97 1.16
 3 14 11 2.96 0.91
 3 14 12 4.55 0.93
 3 14 13 12.95 1.16
 3 14 14 -0.11 0.81
 3 14 15 6.14 0.93
 3 14 16 3.29 0.83
 3 15 -15 5.18 0.87
 3 15 -14 4.68 0.89
 3 15 -13 37.77 1.66
 3 15 -12 9.49 1.09
 3 15 -11 2.66 0.88
 3 15 -10 55.88 2.02
 3 15 -9 3.16 0.92
 3 15 -8 18.97 1.27
 3 15 -7 2.68 0.89
 3 15 -6 17.96 1.24
 3 15 -5 28.16 1.43
 3 15 -4 3.07 0.84
 3 15 -3 20.39 1.23
 3 15 -2 1.36 0.74
 3 15 -1 30.95 1.4
 3 15 0 4.28 0.81
 3 15 1 29.39 1.37
 3 15 2 0.24 0.72
 3 15 3 21.49 1.25
 3 15 4 3.44 0.84
 3 15 5 28.21 1.44
 3 15 6 18.83 1.25
 3 15 7 2.88 0.91
 3 15 8 20.34 1.3
 3 15 9 3.56 0.93
 3 15 10 54.72 2
 3 15 11 2.12 0.88
 3 15 12 9.99 1.11
 3 15 13 38.52 1.67
 3 15 14 5.16 0.91
 3 15 15 4.43 0.86
 3 16 -14 3.33 0.84
 3 16 -13 4.73 0.89
 3 16 -12 5 0.95
 3 16 -11 0.71 0.85
 3 16 -10 2.13 0.92
 3 16 -9 15.65 1.22
 3 16 -8 6.62 1.02
 3 16 -7 64.79 2.2
 3 16 -6 6.06 0.97
 3 16 -5 3.94 0.92
 3 16 -4 13.68 1.14
 3 16 -3 4.86 0.93
 3 16 -2 21.01 1.3
 3 16 -1 5.85 0.94
 3 16 0 27.15 1.43
 3 16 1 4.89 0.93
 3 16 2 21.09 1.3
 3 16 3 5.03 0.93
 3 16 4 12.79 1.12
 3 16 5 5.21 0.95
 3 16 6 5.96 0.98
 3 16 7 65.84 2.22
 3 16 8 7.7 1.02
 3 16 9 16.33 1.22
 3 16 10 1.84 0.9
 3 16 11 1.36 0.86
 3 16 12 5.76 0.95
 3 16 13 5.12 0.89
 3 16 14 4.22 0.84
 3 17 -13 4.41 0.87
 3 17 -12 4.01 0.86
 3 17 -11 16.4 1.18
 3 17 -10 8.63 1.05
 3 17 -9 28 1.5
 3 17 -8 14.02 1.17
 3 17 -7 2.36 0.88
 3 17 -6 14.91 1.19
 3 17 -5 1.92 0.87
 3 17 -4 6.01 0.97
 3 17 -3 3.81 0.91
 3 17 -2 15.14 1.19
 3 17 -1 19.57 1.3
 3 17 0 5.36 0.96
 3 17 1 20.73 1.31
 3 17 2 14.35 1.17
 3 17 3 3.6 0.91
 3 17 4 6.58 0.98
 3 17 5 1.77 0.85
 3 17 6 13.47 1.16
 3 17 7 2 0.88
 3 17 8 14.58 1.17
 3 17 9 28.3 1.51
 3 17 10 8.34 1.03
 3 17 11 16.43 1.19
 3 17 12 3.63 0.85
 3 17 13 4.36 0.86
 3 18 -11 0.26 0.77
 3 18 -10 6.81 0.94
 3 18 -9 2.05 0.87
 3 18 -8 10.99 1.1
 3 18 -7 3.13 0.91
 3 18 -6 13.63 1.19
 3 18 -5 11.8 1.11
 3 18 -4 4.26 0.93
 3 18 -3 4.05 0.91
 3 18 -2 1.08 0.84
 3 18 -1 2.35 0.88
 3 18 0 28.67 1.48
 3 18 1 2.1 0.88
 3 18 2 0.97 0.85
 3 18 3 3.26 0.9
 3 18 4 6.31 0.97
 3 18 5 12.84 1.13
 3 18 6 13.53 1.19
 3 18 7 2.81 0.92
 3 18 8 11.95 1.12
 3 18 9 2.77 0.87
 3 18 10 7.02 0.95
 3 18 11 -0.32 0.76
 3 19 -9 4 0.86
 3 19 -8 7.03 0.97
 3 19 -7 2.98 0.87
 3 19 -6 12.7 1.12
 3 19 -5 2.31 0.9
 3 19 -4 11.6 1.13
 3 19 -3 2.1 0.89
 3 19 -2 1.11 0.86
 3 19 -1 2.81 0.93
 3 19 0 4.67 0.96
 3 19 1 3.52 0.94
 3 19 2 0.6 0.85
 3 19 3 2.91 0.89
 3 19 4 14.19 1.18
 3 19 5 2.07 0.9
 3 19 6 11.89 1.1
 3 19 7 1.84 0.85
 3 19 8 7.23 0.96
 3 19 9 3.87 0.86
 3 20 -7 7.92 0.93
 3 20 -6 4.75 0.89
 3 20 -5 -0.93 0.78
 3 20 -4 7.86 0.98
 3 20 -3 2.58 0.88
 3 20 -2 2.66 0.86
 3 20 -1 6.97 0.98
 3 20 0 0.96 0.84
 3 20 1 6.96 0.99
 3 20 2 1.66 0.85
 3 20 3 3.96 0.9
 3 20 4 7.18 0.98
 3 20 5 0.99 0.81
 3 20 6 5.76 0.9
 3 20 7 9.52 0.96
 3 21 -4 6.01 0.91
 3 21 -3 5.64 0.87
 3 21 -2 2.68 0.81
 3 21 -1 6.02 0.9
 3 21 0 0.94 0.78
 3 21 1 6.88 0.91
 3 21 2 2.34 0.8
 3 21 3 3.88 0.85
 3 21 4 4.82 0.91
 4 0 0 387.24 6.91
 4 0 1 1206.65 21.61
 4 0 2 15.98 0.5
 4 0 3 249.93 4.55
 4 0 4 232.2 4.28
 4 0 5 22.75 0.7
 4 0 6 287.19 5.3
 4 0 7 10.36 0.55
 4 0 8 329.36 6.14
 4 0 9 886.72 15.82
 4 0 10 34.15 1.17
 4 0 11 101.97 2.46
 4 0 12 21.33 1.04
 4 0 13 12.4 0.91
 4 0 14 7.24 0.86
 4 0 15 1.61 0.74
 4 0 16 18.1 1.23
 4 0 17 0.49 0.83
 4 0 18 48.9 1.89
 4 0 19 108.79 3.02
 4 0 20 1.42 0.84
 4 0 21 23.19 1.25
 4 1 -21 3.1 0.8
 4 1 -20 6.6 0.96
 4 1 -19 5.32 0.98
 4 1 -18 2.98 0.9
 4 1 -17 2.68 0.88
 4 1 -16 54.26 1.97
 4 1 -15 34.87 1.48
 4 1 -14 247.03 5.24
 4 1 -13 27.93 1.24
 4 1 -12 115.86 2.78
 4 1 -11 52.34 1.57
 4 1 -10 49.34 1.45
 4 1 -9 15.82 0.77
 4 1 -8 3.4 0.45
 4 1 -7 168.02 3.31
 4 1 -6 532.69 9.56
 4 1 -5 129.92 2.57
 4 1 -4 15.88 0.55
 4 1 -3 142.02 2.71
 4 1 -2 838.09 15.06
 4 1 -1 1344.97 24.17
 4 1 0 605.53 10.83
 4 1 1 1342.11 24.13
 4 1 2 844.1 15.16
 4 1 3 141.05 2.69
 4 1 4 16.62 0.56
 4 1 5 132.02 2.6
 4 1 6 546.32 9.79
 4 1 7 170.49 3.36
 4 1 8 3.04 0.45
 4 1 9 14.81 0.75
 4 1 10 49.01 1.45
 4 1 11 53.94 1.6
 4 1 12 116.95 2.8
 4 1 13 26.97 1.22
 4 1 14 251.42 5.31
 4 1 15 35.34 1.49
 4 1 16 54.91 1.98
 4 1 17 2.36 0.87
 4 1 18 2.86 0.91
 4 1 19 5.02 0.98
 4 1 20 6.13 0.97
 4 1 21 2.5 0.8
 4 2 -21 1.14 0.76
 4 2 -20 7.86 0.99
 4 2 -19 50.02 1.93
 4 2 -18 6.06 0.97
 4 2 -17 10.07 1.06
 4 2 -16 12.9 1.13
 4 2 -15 58.55 2
 4 2 -14 80.5 2.3
 4 2 -13 103.32 2.64
 4 2 -12 63.32 1.85
 4 2 -11 141.38 3.16
 4 2 -10 41.97 1.33
 4 2 -9 137.02 2.94
 4 2 -8 18.18 0.75
 4 2 -7 33.14 0.98
 4 2 -6 392.35 7.11
 4 2 -5 644.14 11.52
 4 2 -4 215.53 4
 4 2 -3 343.95 6.17
 4 2 -2 748.49 13.33
 4 2 -1 8.72 0.38
 4 2 0 1011.78 18.07
 4 2 1 8.2 0.37
 4 2 2 748.63 13.38
 4 2 3 341.43 6.13
 4 2 4 216.98 4.03
 4 2 5 637.14 11.4
 4 2 6 391.54 7.11
 4 2 7 34.34 1
 4 2 8 18.45 0.76
 4 2 9 138.05 2.96
 4 2 10 42.16 1.33
 4 2 11 141.58 3.17
 4 2 12 63.33 1.85
 4 2 13 101.6 2.62
 4 2 14 80.46 2.3
 4 2 15 59.1 2.02
 4 2 16 12.6 1.12
 4 2 17 11 1.08
 4 2 18 5.47 0.95
 4 2 19 48.46 1.9
 4 2 20 7.48 1
 4 2 21 2.64 0.79
 4 3 -21 1.82 0.82
 4 3 -20 4.84 0.9
 4 3 -19 28.7 1.5
 4 3 -18 20.39 1.3
 4 3 -17 0.49 0.83
 4 3 -16 11.58 1.1
 4 3 -15 10.38 0.99
 4 3 -14 36.54 1.47
 4 3 -13 2.06 0.68
 4 3 -12 99.38 2.51
 4 3 -11 66.43 1.85
 4 3 -10 3.73 0.59
 4 3 -9 315.45 6.04
 4 3 -8 391.62 7.25
 4 3 -7 49.36 1.28
 4 3 -6 552.27 9.91
 4 3 -5 468.36 8.43
 4 3 -4 1021.2 18.31
 4 3 -3 58.16 1.29
 4 3 -2 15.5 0.53
 4 3 -1 1102.72 19.7
 4 3 0 3140.9 55.71
 4 3 1 1114.78 19.91
 4 3 2 15.71 0.53
 4 3 3 58.55 1.3
 4 3 4 1019.56 18.25
 4 3 5 476.58 8.55
 4 3 6 550.36 9.86
 4 3 7 48.8 1.27
 4 3 8 393.95 7.3
 4 3 9 316.77 6.07
 4 3 10 2.93 0.57
 4 3 11 66.4 1.85
 4 3 12 98.67 2.5
 4 3 13 1.73 0.68
 4 3 14 36.35 1.47
 4 3 15 10.62 1.01
 4 3 16 12.28 1.1
 4 3 17 1.4 0.82
 4 3 18 18.94 1.27
 4 3 19 27.25 1.47
 4 3 20 4.62 0.9
 4 3 21 3.01 0.83
 4 4 -20 5 0.91
 4 4 -19 17.38 1.22
 4 4 -18 7.65 1
 4 4 -17 5.94 0.98
 4 4 -16 11.88 1.11
 4 4 -15 10.71 1.02
 4 4 -14 0.8 0.7
 4 4 -13 52.54 1.74
 4 4 -12 6.84 0.76
 4 4 -11 54.75 1.66
 4 4 -10 1.73 0.56
 4 4 -9 97.07 2.29
 4 4 -8 80.43 1.93
 4 4 -7 64.57 1.57
 4 4 -6 104.78 2.23
 4 4 -5 798.21 14.21
 4 4 -4 677.82 12.08
 4 4 -3 295.67 5.39
 4 4 -2 151.25 2.89
 4 4 -1 2027.84 36.08
 4 4 0 165.72 3.12
 4 4 1 2020.08 35.95
 4 4 2 150.75 2.89
 4 4 3 294.7 5.38
 4 4 4 690.25 12.08
 4 4 5 788.6 14.1
 4 4 6 103.15 2.2
 4 4 7 61.21 1.51
 4 4 8 80.23 1.93
 4 4 9 100.61 2.35
 4 4 10 1.7 0.56
 4 4 11 55.65 1.68
 4 4 12 6.23 0.75
 4 4 13 51.92 1.73
 4 4 14 0.7 0.7
 4 4 15 10.4 1.02
 4 4 16 11.09 1.07
 4 4 17 7.76 1.01
 4 4 18 8.08 1.02
 4 4 19 15.69 1.2
 4 4 20 4.45 0.88
 4 5 -20 2.78 0.83
 4 5 -19 8.79 1.03
 4 5 -18 11.24 1.12
 4 5 -17 17.91 1.25
 4 5 -16 3.45 0.9
 4 5 -15 56.47 2
 4 5 -14 95.02 2.6
 4 5 -13 15.74 1.03
 4 5 -12 7.68 0.8
 4 5 -11 8.3 0.77
 4 5 -10 101.54 2.46
 4 5 -9 64.92 1.75
 4 5 -8 146.46 3.12
 4 5 -7 75.67 1.8
 4 5 -6 277.36 5.23
 4 5 -5 13.87 0.62
 4 5 -4 404.37 7.34
 4 5 -3 244.24 4.56
 4 5 -2 447.25 8.02
 4 5 -1 365.35 6.6
 4 5 0 69.43 1.52
 4 5 1 363.41 6.57
 4 5 2 439.37 7.88
 4 5 3 239.68 4.48
 4 5 4 405.4 7.35
 4 5 5 13.22 0.61
 4 5 6 272.55 5.16
 4 5 7 75.08 1.79
 4 5 8 145.27 3.1
 4 5 9 65.31 1.76
 4 5 10 101.5 2.46
 4 5 11 8.21 0.77
 4 5 12 6.59 0.78
 4 5 13 17.63 1.06
 4 5 14 96.86 2.64
 4 5 15 56 2
 4 5 16 3.59 0.91
 4 5 17 18.28 1.25
 4 5 18 11.73 1.14
 4 5 19 9.63 1.04
 4 5 20 4.12 0.84
 4 6 -20 5.5 0.88
 4 6 -19 9.93 1.04
 4 6 -18 7.31 1.01
 4 6 -17 14.74 1.17
 4 6 -16 2.19 0.86
 4 6 -15 13.71 1.14
 4 6 -14 11.81 1.03
 4 6 -13 0.47 0.69
 4 6 -12 39.51 1.48
 4 6 -11 100.95 2.55
 4 6 -10 43.66 1.45
 4 6 -9 62.16 1.73
 4 6 -8 88.69 2.15
 4 6 -7 179.1 3.67
 4 6 -6 161.81 3.28
 4 6 -5 101.76 2.21
 4 6 -4 79.12 1.78
 4 6 -3 187.08 3.62
 4 6 -2 230.4 4.34
 4 6 -1 573.29 10.21
 4 6 0 453.92 8.15
 4 6 1 571.84 10.19
 4 6 2 230.17 4.34
 4 6 3 186.84 3.61
 4 6 4 78.13 1.77
 4 6 5 103.64 2.24
 4 6 6 160.45 3.26
 4 6 7 182.65 3.73
 4 6 8 88.92 2.16
 4 6 9 63.08 1.75
 4 6 10 44.34 1.47
 4 6 11 101.88 2.57
 4 6 12 40.53 1.5
 4 6 13 0.58 0.68
 4 6 14 11.58 1.04
 4 6 15 14.53 1.16
 4 6 16 2.67 0.87
 4 6 17 14.22 1.17
 4 6 18 6.9 1.01
 4 6 19 10.54 1.05
 4 6 20 5.9 0.88
 4 7 -20 2.74 0.82
 4 7 -19 6.13 0.93
 4 7 -18 5.4 0.96
 4 7 -17 10.72 1.07
 4 7 -16 3.68 0.91
 4 7 -15 4.78 0.93
 4 7 -14 2.23 0.83
 4 7 -13 11.93 0.99
 4 7 -12 5.03 0.79
 4 7 -11 4.04 0.73
 4 7 -10 41.04 1.44
 4 7 -9 4.37 0.64
 4 7 -8 38.4 1.29
 4 7 -7 20.18 0.9
 4 7 -6 19.6 0.86
 4 7 -5 284.88 5.42
 4 7 -4 17.85 0.74
 4 7 -3 66.18 1.58
 4 7 -2 10.93 0.57
 4 7 -1 141.39 2.85
 4 7 0 261.61 4.91
 4 7 1 141.21 2.85
 4 7 2 10.3 0.56
 4 7 3 67.14 1.6
 4 7 4 17.98 0.74
 4 7 5 283.9 5.4
 4 7 6 19.86 0.86
 4 7 7 20.94 0.91
 4 7 8 38.7 1.3
 4 7 9 4.36 0.64
 4 7 10 41.24 1.44
 4 7 11 4.35 0.73
 4 7 12 5.18 0.78
 4 7 13 13.17 1
 4 7 14 1.61 0.82
 4 7 15 4.89 0.93
 4 7 16 3.53 0.91
 4 7 17 9.62 1.05
 4 7 18 4.21 0.94
 4 7 19 5.53 0.91
 4 7 20 2.59 0.82
 4 8 -19 6.96 0.91
 4 8 -18 3.6 0.91
 4 8 -17 0.86 0.9
 4 8 -16 2.85 0.88
 4 8 -15 10.32 1.07
 4 8 -14 8.32 1.02
 4 8 -13 34.85 1.54
 4 8 -12 4.44 0.8
 4 8 -11 32.01 1.35
 4 8 -10 43.86 1.53
 4 8 -9 8.03 0.77
 4 8 -8 15.36 0.88
 4 8 -7 23.2 1
 4 8 -6 39.22 1.26
 4 8 -5 24.64 0.96
 4 8 -4 69.62 1.75
 4 8 -3 34.36 1.06
 4 8 -2 60.01 1.5
 4 8 -1 60.87 1.51
 4 8 0 36.55 1.07
 4 8 1 61.08 1.51
 4 8 2 58.16 1.47
 4 8 3 34.56 1.07
 4 8 4 69.85 1.75
 4 8 5 24.01 0.95
 4 8 6 39.57 1.27
 4 8 7 23.87 1.02
 4 8 8 16.77 0.91
 4 8 9 9.28 0.79
 4 8 10 43.04 1.52
 4 8 11 32.54 1.36
 4 8 12 5.73 0.81
 4 8 13 34.51 1.54
 4 8 14 8.6 1.01
 4 8 15 8.62 1.03
 4 8 16 0.98 0.86
 4 8 17 2.03 0.91
 4 8 18 2.86 0.89
 4 8 19 4.81 0.88
 4 9 -19 11.66 1.01
 4 9 -18 -0.33 0.79
 4 9 -17 6.97 1.01
 4 9 -16 5.2 0.96
 4 9 -15 11.14 1.09
 4 9 -14 11.21 1.1
 4 9 -13 15.07 1.16
 4 9 -12 12.21 1
 4 9 -11 1.61 0.72
 4 9 -10 24.49 1.19
 4 9 -9 100.65 2.56
 4 9 -8 50.16 1.6
 4 9 -7 75.51 2.02
 4 9 -6 23.37 1.02
 4 9 -5 57.7 1.63
 4 9 -4 26.78 1.03
 4 9 -3 25.28 0.98
 4 9 -2 62.8 1.64
 4 9 -1 114.21 2.53
 4 9 0 205.6 4.11
 4 9 1 115.17 2.55
 4 9 2 63.06 1.65
 4 9 3 25.11 0.97
 4 9 4 27.32 1.04
 4 9 5 56.36 1.6
 4 9 6 23.59 1.02
 4 9 7 74.75 2.01
 4 9 8 50.4 1.6
 4 9 9 102.66 2.6
 4 9 10 23.81 1.18
 4 9 11 2.24 0.73
 4 9 12 11.42 0.98
 4 9 13 13.84 1.15
 4 9 14 10.83 1.09
 4 9 15 10.47 1.09
 4 9 16 5.22 0.96
 4 9 17 5.59 0.98
 4 9 18 0.33 0.8
 4 9 19 12.31 1.02
 4 10 -18 0.41 0.78
 4 10 -17 6.43 0.97
 4 10 -16 9.47 1.1
 4 10 -15 6.37 0.96
 4 10 -14 27.8 1.47
 4 10 -13 0.56 0.81
 4 10 -12 11.01 1.05
 4 10 -11 12.74 1.01
 4 10 -10 4.85 0.8
 4 10 -9 -0.01 0.65
 4 10 -8 16.47 0.98
 4 10 -7 27.37 1.17
 4 10 -6 42.36 1.43
 4 10 -5 17 0.91
 4 10 -4 114.25 2.66
 4 10 -3 12.47 0.78
 4 10 -2 19.52 0.91
 4 10 -1 51.41 1.49
 4 10 0 14.87 0.8
 4 10 1 51.79 1.5
 4 10 2 19.57 0.91
 4 10 3 13.15 0.79
 4 10 4 114.95 2.67
 4 10 5 17.06 0.92
 4 10 6 43.28 1.45
 4 10 7 27.14 1.17
 4 10 8 15.87 0.98
 4 10 9 0.43 0.66
 4 10 10 4.86 0.79
 4 10 11 12.38 1.01
 4 10 12 9.6 1.04
 4 10 13 0.2 0.8
 4 10 14 26.9 1.45
 4 10 15 4.57 0.96
 4 10 16 9.07 1.24
 4 10 17 7.2 0.98
 4 10 18 0.53 0.77
 4 11 -18 3.09 0.81
 4 11 -17 5.03 0.92
 4 11 -16 13.74 1.18
 4 11 -15 1.19 0.88
 4 11 -14 4 0.93
 4 11 -13 6.51 0.98
 4 11 -12 8.71 1.03
 4 11 -11 18.13 1.26
 4 11 -10 45.98 1.7
 4 11 -9 70.4 2.12
 4 11 -8 38.18 1.48
 4 11 -7 29.08 1.26
 4 11 -6 9.39 0.82
 4 11 -5 3.02 0.67
 4 11 -4 31.39 1.23
 4 11 -3 48.07 1.52
 4 11 -2 169.25 3.65
 4 11 -1 15.94 0.88
 4 11 0 0.32 0.54
 4 11 1 15.84 0.88
 4 11 2 167.46 3.62
 4 11 3 48.17 1.52
 4 11 4 30.86 1.22
 4 11 5 2.58 0.65
 4 11 6 8.9 0.81
 4 11 7 28.54 1.25
 4 11 8 39.15 1.49
 4 11 9 68.18 2.08
 4 11 10 46.35 1.7
 4 11 11 16.96 1.19
 4 11 12 9.58 1.04
 4 11 13 5.71 0.96
 4 11 14 6.67 1.29
 4 11 15 0.49 0.84
 4 11 16 15.49 1.2
 4 11 17 4.86 0.91
 4 11 18 2.77 0.8
 4 12 -17 2.78 0.82
 4 12 -16 14.88 1.16
 4 12 -15 23.09 1.38
 4 12 -14 38.17 1.67
 4 12 -13 5.57 0.95
 4 12 -12 2.57 0.88
 4 12 -11 15.15 1.19
 4 12 -10 23.62 1.35
 4 12 -9 14.39 1.06
 4 12 -8 58.15 1.9
 4 12 -7 17.69 1.07
 4 12 -6 4.33 0.75
 4 12 -5 57.73 1.81
 4 12 -4 121.35 2.92
 4 12 -3 28.74 1.22
 4 12 -2 86.63 2.28
 4 12 -1 137.75 3.17
 4 12 0 2.14 0.64
 4 12 1 137.24 3.16
 4 12 2 88.22 2.3
 4 12 3 28.81 1.23
 4 12 4 120.86 2.92
 4 12 5 57.69 1.81
 4 12 6 4.05 0.75
 4 12 7 18.17 1.08
 4 12 8 58.38 1.91
 4 12 9 14.33 1.05
 4 12 10 24.14 1.36
 4 12 11 15.07 1.18
 4 12 12 2.85 0.89
 4 12 13 5.11 0.97
 4 12 14 36.83 1.64
 4 12 15 22.09 1.36
 4 12 16 16.06 1.18
 4 12 17 3.46 0.84
 4 13 -16 0 0.77
 4 13 -15 3.96 0.9
 4 13 -14 2.27 0.9
 4 13 -13 1.27 0.83
 4 13 -12 11.46 1.1
 4 13 -11 16.81 1.23
 4 13 -10 5.09 0.93
 4 13 -9 11.27 1.08
 4 13 -8 12.06 1.05
 4 13 -7 38.28 1.54
 4 13 -6 35.4 1.46
 4 13 -5 160.83 3.72
 4 13 -4 18.95 1.09
 4 13 -3 118.32 2.92
 4 13 -2 1.86 0.7
 4 13 -1 34.33 1.37
 4 13 0 23.34 1.15
 4 13 1 34.44 1.37
 4 13 2 2.16 0.69
 4 13 3 118.52 2.93
 4 13 4 19.09 1.1
 4 13 5 161.4 3.74
 4 13 6 35.77 1.46
 4 13 7 37.72 1.53
 4 13 8 13.61 1.09
 4 13 9 10.6 1.06
 4 13 10 3.89 0.91
 4 13 11 18.75 1.27
 4 13 12 11.91 1.11
 4 13 13 -0.08 0.8
 4 13 14 2.47 0.89
 4 13 15 4.2 0.91
 4 13 16 0.35 0.77
 4 14 -16 1.62 0.8
 4 14 -15 2.7 0.84
 4 14 -14 4.52 0.93
 4 14 -13 2.26 0.91
 4 14 -12 5.22 0.95
 4 14 -11 11.33 1.11
 4 14 -10 6.33 0.99
 4 14 -9 7.83 1.01
 4 14 -8 36.03 1.63
 4 14 -7 6.05 0.96
 4 14 -6 39.36 1.64
 4 14 -5 7.72 0.89
 4 14 -4 51.67 1.79
 4 14 -3 17.7 1.1
 4 14 -2 142.23 3.41
 4 14 -1 15.3 1.04
 4 14 0 63.23 1.97
 4 14 1 15.2 1.04
 4 14 2 142.37 3.41
 4 14 3 18.09 1.11
 4 14 4 48.9 1.74
 4 14 5 6.64 0.87
 4 14 6 40.07 1.65
 4 14 7 5.39 0.94
 4 14 8 36.59 1.63
 4 14 9 6.59 0.98
 4 14 10 6.97 1
 4 14 11 10.63 1.09
 4 14 12 5.35 0.94
 4 14 13 1.53 0.88
 4 14 14 5.05 0.93
 4 14 15 2.06 0.84
 4 14 16 1.83 0.8
 4 15 -15 10.89 1.02
 4 15 -14 1.45 0.82
 4 15 -13 0.24 0.82
 4 15 -12 26.84 1.46
 4 15 -11 34.75 1.66
 4 15 -10 0.85 0.84
 4 15 -9 20.73 1.32
 4 15 -8 20.93 1.32
 4 15 -7 17.24 1.23
 4 15 -6 6.84 0.98
 4 15 -5 3.63 0.9
 4 15 -4 2.27 0.84
 4 15 -3 12.82 1.07
 4 15 -2 49.23 1.83
 4 15 -1 45.86 1.76
 4 15 0 2.2 0.78
 4 15 1 46.32 1.76
 4 15 2 49.33 1.83
 4 15 3 13.62 1.09
 4 15 4 3.06 0.87
 4 15 5 4.3 0.9
 4 15 6 6.57 0.98
 4 15 7 17.18 1.23
 4 15 8 20.03 1.3
 4 15 9 19.54 1.31
 4 15 10 0.74 0.86
 4 15 11 35.13 1.66
 4 15 12 25.55 1.43
 4 15 13 0.26 0.82
 4 15 14 0.67 0.79
 4 15 15 9.79 1
 4 16 -14 1.55 0.8
 4 16 -13 12.68 1.07
 4 16 -12 3.59 0.9
 4 16 -11 0.22 0.84
 4 16 -10 2.52 0.91
 4 16 -9 20.93 1.32
 4 16 -8 7.07 1.01
 4 16 -7 0.18 0.83
 4 16 -6 26.64 1.45
 4 16 -5 22.96 1.38
 4 16 -4 5.38 0.94
 4 16 -3 1.91 0.86
 4 16 -2 5.71 0.94
 4 16 -1 6.55 0.96
 4 16 0 6.56 0.96
 4 16 1 6.09 0.96
 4 16 2 5.24 0.95
 4 16 3 1.2 0.84
 4 16 4 5.77 0.96
 4 16 5 23.47 1.37
 4 16 6 26.4 1.45
 4 16 7 0.55 0.84
 4 16 8 9.65 1.06
 4 16 9 21.14 1.33
 4 16 10 3.14 0.92
 4 16 11 0.39 0.85
 4 16 12 3.72 0.88
 4 16 13 11.63 1.04
 4 16 14 0.49 0.78
 4 17 -12 3.28 0.83
 4 17 -11 0.81 0.82
 4 17 -10 7.5 1
 4 17 -9 10.93 1.11
 4 17 -8 16.73 1.27
 4 17 -7 12.84 1.13
 4 17 -6 3.13 0.9
 4 17 -5 2.52 0.89
 4 17 -4 1.28 0.86
 4 17 -3 5.96 0.97
 4 17 -2 5.75 0.98
 4 17 -1 6.03 0.96
 4 17 0 6.8 1
 4 17 1 4.86 0.96
 4 17 2 5.79 0.98
 4 17 3 5.44 0.97
 4 17 4 1.35 0.85
 4 17 5 2.98 0.9
 4 17 6 2.8 0.89
 4 17 7 11.33 1.11
 4 17 8 16.33 1.26
 4 17 9 11.29 1.12
 4 17 10 7.94 1.02
 4 17 11 0.6 0.81
 4 17 12 1.85 0.81
 4 18 -11 5.6 0.91
 4 18 -10 3.91 0.85
 4 18 -9 3.08 0.89
 4 18 -8 5.24 0.97
 4 18 -7 7.54 1.02
 4 18 -6 1.45 0.89
 4 18 -5 5.01 0.97
 4 18 -4 3.52 0.89
 4 18 -3 11.41 1.11
 4 18 -2 15.22 1.18
 4 18 -1 9.45 1.06
 4 18 0 9.28 1.05
 4 18 1 9.67 1.06
 4 18 2 14.76 1.18
 4 18 3 10.53 1.08
 4 18 4 3.82 0.92
 4 18 5 3.8 0.94
 4 18 6 2.48 0.91
 4 18 7 8.08 1.03
 4 18 8 7.28 0.98
 4 18 9 3.4 0.87
 4 18 10 3.4 0.84
 4 18 11 5.88 0.91
 4 19 -9 6.17 0.91
 4 19 -8 3.85 0.87
 4 19 -7 1.81 0.84
 4 19 -6 5.69 0.94
 4 19 -5 5.08 0.94
 4 19 -4 12.07 1.13
 4 19 -3 3.62 0.94
 4 19 -2 4.27 0.95
 4 19 -1 2.8 0.91
 4 19 0 12.39 1.15
 4 19 1 1.87 0.89
 4 19 2 4.64 0.96
 4 19 3 3.09 0.91
 4 19 4 12.26 1.14
 4 19 5 4.19 0.93
 4 19 6 5.38 0.95
 4 19 7 1.79 0.84
 4 19 8 3.86 0.87
 4 19 9 7.33 0.92
 4 20 -7 19.39 1.21
 4 20 -6 6.82 0.91
 4 20 -5 8.52 0.97
 4 20 -4 1.36 0.81
 4 20 -3 6.06 0.93
 4 20 -2 1.04 0.83
 4 20 -1 9.57 1.03
 4 20 0 2.24 0.86
 4 20 1 7.68 0.99
 4 20 2 1.22 0.83
 4 20 3 6.47 0.94
 4 20 4 1.33 0.81
 4 20 5 8.07 0.97
 4 20 6 6.01 0.89
 4 20 7 18.86 1.19
 4 21 -3 5.26 0.91
 4 21 -2 13.61 1.1
 4 21 -1 6.87 0.91
 4 21 0 0.43 0.74
 4 21 1 7.68 0.92
 4 21 2 12.16 1.07
 4 21 3 5.63 0.91
 5 0 1 195.15 3.6
 5 0 2 164.52 3.1
 5 0 3 96.94 1.96
 5 0 4 126.54 2.5
 5 0 5 909.86 16.23
 5 0 6 405.25 7.35
 5 0 7 31.11 0.96
 5 0 8 16.86 0.74
 5 0 9 34.22 1.14
 5 0 10 2.26 0.55
 5 0 11 0.19 0.55
 5 0 12 107.2 2.64
 5 0 13 23.73 1.15
 5 0 14 2.35 0.73
 5 0 15 34.59 1.53
 5 0 16 44.61 1.79
 5 0 17 19.95 1.3
 5 0 18 0.38 0.83
 5 0 19 -0.05 0.82
 5 0 20 11.4 1.04
 5 0 21 12.84 1.04
 5 1 -21 1.82 0.8
 5 1 -20 5.91 0.94
 5 1 -19 1.26 0.87
 5 1 -18 0.64 0.84
 5 1 -17 13.75 1.16
 5 1 -16 6.96 0.98
 5 1 -15 8.57 0.96
 5 1 -14 21.05 1.16
 5 1 -13 11.89 0.91
 5 1 -12 116.85 2.82
 5 1 -11 90.03 2.27
 5 1 -10 124.34 2.8
 5 1 -9 56.77 1.55
 5 1 -8 31.31 1.01
 5 1 -7 5.47 0.49
 5 1 -6 263.72 4.91
 5 1 -5 65.95 1.49
 5 1 -4 247.04 4.55
 5 1 -3 519.27 9.2
 5 1 -2 713.38 12.65
 5 1 -1 161.22 3.01
 5 1 0 225.2 4.09
 5 1 1 159.82 2.99
 5 1 2 708.35 12.57
 5 1 3 519.35 9.22
 5 1 4 245.44 4.52
 5 1 5 65.38 1.48
 5 1 6 264.9 4.93
 5 1 7 5.96 0.49
 5 1 8 31.41 1.02
 5 1 9 57.69 1.57
 5 1 10 123.48 2.79
 5 1 11 88.65 2.25
 5 1 12 115.46 2.79
 5 1 13 12.57 0.92
 5 1 14 21.97 1.17
 5 1 15 8.27 0.94
 5 1 16 6.18 0.95
 5 1 17 12.63 1.13
 5 1 18 0.28 0.82
 5 1 19 1.54 0.87
 5 1 20 5.7 0.92
 5 1 21 0.4 0.78
 5 2 -20 2.45 0.85
 5 2 -19 22.73 1.36
 5 2 -18 10.73 1.08
 5 2 -17 0.21 0.82
 5 2 -16 28.07 1.46
 5 2 -15 7.29 0.93
 5 2 -14 32.56 1.41
 5 2 -13 33.18 1.36
 5 2 -12 86.27 2.29
 5 2 -11 11.63 0.82
 5 2 -10 26.57 1.07
 5 2 -9 65.72 1.72
 5 2 -8 95.8 2.19
 5 2 -7 124.26 2.59
 5 2 -6 85.46 1.88
 5 2 -5 33.81 0.94
 5 2 -4 2.09 0.34
 5 2 -3 32.92 0.87
 5 2 -2 205.16 3.8
 5 2 -1 524.84 9.32
 5 2 0 134.97 2.58
 5 2 1 519.28 9.21
 5 2 2 203.75 3.78
 5 2 3 32.78 0.87
 5 2 4 1.61 0.34
 5 2 5 33.42 0.94
 5 2 6 87.1 1.91
 5 2 7 124.18 2.59
 5 2 8 98.69 2.24
 5 2 9 65 1.71
 5 2 10 26.11 1.06
 5 2 11 11.46 0.82
 5 2 12 85.19 2.27
 5 2 13 32.44 1.34
 5 2 14 32.3 1.39
 5 2 15 8.75 0.97
 5 2 16 29.6 1.49
 5 2 17 0.8 0.83
 5 2 18 11.84 1.1
 5 2 19 21.47 1.33
 5 2 20 2.97 0.83
 5 3 -20 2.12 0.82
 5 3 -19 15.83 1.2
 5 3 -18 15.36 1.18
 5 3 -17 17.65 1.23
 5 3 -16 13.63 1.15
 5 3 -15 4.31 0.88
 5 3 -14 17.94 1.1
 5 3 -13 16.32 1.03
 5 3 -12 0.18 0.61
 5 3 -11 28.8 1.17
 5 3 -10 43.69 1.4
 5 3 -9 4.89 0.6
 5 3 -8 19.24 0.84
 5 3 -7 149.54 3.04
 5 3 -6 121.21 2.51
 5 3 -5 140.38 2.8
 5 3 -4 632.51 11.19
 5 3 -3 34.13 0.91
 5 3 -2 94.27 1.92
 5 3 -1 30.06 0.81
 5 3 0 111.81 2.2
 5 3 1 30.44 0.82
 5 3 2 93.8 1.91
 5 3 3 33.36 0.9
 5 3 4 634.74 11.24
 5 3 5 137.69 2.75
 5 3 6 120.84 2.5
 5 3 7 147.11 3
 5 3 8 18.47 0.82
 5 3 9 5.57 0.61
 5 3 10 42.22 1.38
 5 3 11 28.49 1.17
 5 3 12 0.66 0.62
 5 3 13 15.85 1.02
 5 3 14 17.79 1.1
 5 3 15 3.6 0.88
 5 3 16 14.64 1.17
 5 3 17 16.88 1.23
 5 3 18 15.45 1.17
 5 3 19 16.11 1.22
 5 3 20 2.33 0.82
 5 4 -20 4.09 0.87
 5 4 -19 4.28 0.92
 5 4 -18 11.99 1.15
 5 4 -17 0.45 0.83
 5 4 -16 7.86 1.01
 5 4 -15 2.82 0.87
 5 4 -14 23.61 1.24
 5 4 -13 31.77 1.36
 5 4 -12 23.87 1.14
 5 4 -11 14.15 0.9
 5 4 -10 23.79 1.05
 5 4 -9 1.59 0.54
 5 4 -8 76.97 1.91
 5 4 -7 214.93 4.19
 5 4 -6 41.72 1.16
 5 4 -5 1.06 0.39
 5 4 -4 243.75 4.57
 5 4 -3 436.61 7.81
 5 4 -2 309.18 5.63
 5 4 -1 247.05 4.55
 5 4 0 32.88 0.88
 5 4 1 244.78 4.51
 5 4 2 309.63 5.62
 5 4 3 428.12 7.67
 5 4 4 238.14 4.46
 5 4 5 1.57 0.4
 5 4 6 41.11 1.15
 5 4 7 214.21 4.18
 5 4 8 78.19 1.93
 5 4 9 2.35 0.55
 5 4 10 23.48 1.04
 5 4 11 13.89 0.89
 5 4 12 22.88 1.13
 5 4 13 31.01 1.34
 5 4 14 20.96 1.19
 5 4 15 3.04 0.87
 5 4 16 7.54 1
 5 4 17 0.41 0.82
 5 4 18 12.3 1.17
 5 4 19 4.21 0.92
 5 4 20 5.43 0.88
 5 5 -20 0.07 0.74
 5 5 -19 14.1 1.14
 5 5 -18 8.18 1.06
 5 5 -17 29.18 1.5
 5 5 -16 24.36 1.39
 5 5 -15 5.67 0.95
 5 5 -14 7.58 0.94
 5 5 -13 114.59 2.91
 5 5 -12 16.92 1.03
 5 5 -11 24.1 1.13
 5 5 -10 29.97 1.19
 5 5 -9 84.98 2.13
 5 5 -8 174 3.61
 5 5 -7 23.8 0.93
 5 5 -6 176.64 3.52
 5 5 -5 17.72 0.72
 5 5 -4 370.67 6.74
 5 5 -3 120.76 2.46
 5 5 -2 160.22 3.11
 5 5 -1 114.59 2.32
 5 5 0 92.74 1.94
 5 5 1 111.88 2.28
 5 5 2 158.4 3.08
 5 5 3 122.54 2.49
 5 5 4 368.65 6.71
 5 5 5 17.73 0.73
 5 5 6 177.09 3.53
 5 5 7 24.01 0.94
 5 5 8 170.99 3.57
 5 5 9 84.49 2.12
 5 5 10 30.59 1.2
 5 5 11 23.32 1.11
 5 5 12 18.5 1.06
 5 5 13 115.77 2.93
 5 5 14 7.53 0.94
 5 5 15 5.1 0.94
 5 5 16 24.98 1.4
 5 5 17 29.84 1.5
 5 5 18 9.54 1.08
 5 5 19 14.37 1.15
 5 5 20 0.57 0.75
 5 6 -20 2.6 0.83
 5 6 -19 11.91 1.09
 5 6 -18 5.2 0.97
 5 6 -17 11.08 1.09
 5 6 -16 7.9 1.03
 5 6 -15 11.88 1.11
 5 6 -14 2.68 0.85
 5 6 -13 54.98 1.84
 5 6 -12 5.88 0.81
 5 6 -11 123.32 2.97
 5 6 -10 99.59 2.49
 5 6 -9 60.44 1.73
 5 6 -8 130.12 2.9
 5 6 -7 71.48 1.83
 5 6 -6 20.37 0.86
 5 6 -5 13.92 0.68
 5 6 -4 53.96 1.38
 5 6 -3 880.06 15.6
 5 6 -2 242.67 4.56
 5 6 -1 462.45 8.3
 5 6 0 476.65 8.53
 5 6 1 456.59 8.2
 5 6 2 245.25 4.61
 5 6 3 873.27 15.53
 5 6 4 53.11 1.36
 5 6 5 13.59 0.67
 5 6 6 20.53 0.86
 5 6 7 69.68 1.79
 5 6 8 131.81 2.93
 5 6 9 59.49 1.72
 5 6 10 99.62 2.49
 5 6 11 121.4 2.94
 5 6 12 4.94 0.78
 5 6 13 54.19 1.84
 5 6 14 3.36 0.86
 5 6 15 11.65 1.1
 5 6 16 8.1 1.03
 5 6 17 10.48 1.1
 5 6 18 6.54 1
 5 6 19 12.41 1.08
 5 6 20 2.89 0.84
 5 7 -19 5.76 0.91
 5 7 -18 8.32 1.05
 5 7 -17 22.01 1.39
 5 7 -16 9.93 1.07
 5 7 -15 8.31 1.03
 5 7 -14 19.51 1.26
 5 7 -13 31.56 1.46
 5 7 -12 87.41 2.42
 5 7 -11 39.35 1.48
 5 7 -10 163.5 3.64
 5 7 -9 112.84 2.7
 5 7 -8 193.56 4.05
 5 7 -7 140.62 3.08
 5 7 -6 99.12 2.31
 5 7 -5 113.14 2.51
 5 7 -4 7.12 0.56
 5 7 -3 663.09 11.8
 5 7 -2 215.79 4.16
 5 7 -1 11.5 0.61
 5 7 0 17.01 0.7
 5 7 1 12.28 0.62
 5 7 2 215.68 4.16
 5 7 3 654.66 11.65
 5 7 4 6.3 0.55
 5 7 5 114 2.53
 5 7 6 97.86 2.29
 5 7 7 142.33 3.11
 5 7 8 193.29 4.05
 5 7 9 114.23 2.73
 5 7 10 160.56 3.6
 5 7 11 39.11 1.47
 5 7 12 86.17 2.4
 5 7 13 30.58 1.45
 5 7 14 20.12 1.28
 5 7 15 8.42 1.03
 5 7 16 9.53 1.07
 5 7 17 22.91 1.41
 5 7 18 8.28 1.02
 5 7 19 5.34 0.91
 5 8 -19 2.6 0.82
 5 8 -18 17.92 1.23
 5 8 -17 111.01 3.07
 5 8 -16 10.95 1.1
 5 8 -15 27.27 1.46
 5 8 -14 54.78 2
 5 8 -13 66.95 2.21
 5 8 -12 23.21 1.24
 5 8 -11 101.3 2.66
 5 8 -10 112.85 2.81
 5 8 -9 102.14 2.56
 5 8 -8 11.37 0.83
 5 8 -7 158.3 3.44
 5 8 -6 61.8 1.71
 5 8 -5 234.33 4.66
 5 8 -4 215.08 4.29
 5 8 -3 12.77 0.72
 5 8 -2 86.57 2.03
 5 8 -1 103.97 2.29
 5 8 0 66.57 1.63
 5 8 1 103.81 2.28
 5 8 2 84.92 2
 5 8 3 12.9 0.72
 5 8 4 211.99 4.24
 5 8 5 226.18 4.52
 5 8 6 60.09 1.68
 5 8 7 158.44 3.44
 5 8 8 11.57 0.84
 5 8 9 100.11 2.53
 5 8 10 110.45 2.77
 5 8 11 99.81 2.63
 5 8 12 23.03 1.24
 5 8 13 65.83 2.19
 5 8 14 53 1.98
 5 8 15 27.7 1.48
 5 8 16 10.6 1.11
 5 8 17 110.08 3.06
 5 8 18 17.5 1.23
 5 8 19 2.21 0.81
 5 9 -19 15.58 1.12
 5 9 -18 17.06 1.17
 5 9 -17 25.68 1.44
 5 9 -16 12.67 1.19
 5 9 -15 12.5 1.14
 5 9 -14 13.16 1.16
 5 9 -13 2.52 0.88
 5 9 -12 63.36 2.11
 5 9 -11 172.45 3.96
 5 9 -10 158.6 3.66
 5 9 -9 81.23 2.24
 5 9 -8 88 2.31
 5 9 -7 124.57 2.91
 5 9 -6 95.78 2.36
 5 9 -5 38.98 1.31
 5 9 -4 59.47 1.66
 5 9 -3 159.13 3.36
 5 9 -2 35.54 1.18
 5 9 -1 6.3 0.6
 5 9 0 170.71 3.53
 5 9 1 6.88 0.63
 5 9 2 36.16 1.19
 5 9 3 158.7 3.36
 5 9 4 59.63 1.66
 5 9 5 39.74 1.32
 5 9 6 97.83 2.4
 5 9 7 125.28 2.92
 5 9 8 87.83 2.31
 5 9 9 82.17 2.26
 5 9 10 159.74 3.68
 5 9 11 174.62 4
 5 9 12 60.67 2.06
 5 9 13 2.59 0.87
 5 9 14 13.14 1.16
 5 9 15 13.68 1.17
 5 9 16 12.06 1.18
 5 9 17 27.45 1.46
 5 9 18 18.03 1.21
 5 9 19 17.74 1.15
 5 10 -18 -0.42 0.74
 5 10 -17 15.23 1.16
 5 10 -16 41.53 1.77
 5 10 -15 2.12 0.91
 5 10 -14 54.52 2
 5 10 -13 36.14 1.64
 5 10 -12 7.35 1.01
 5 10 -11 87.51 2.55
 5 10 -10 48 1.72
 5 10 -9 24.19 1.2
 5 10 -8 1.62 0.68
 5 10 -7 7.85 0.79
 5 10 -6 84.84 2.23
 5 10 -5 35.79 1.31
 5 10 -4 113.25 2.66
 5 10 -3 202.25 4.18
 5 10 -2 28.28 1.11
 5 10 -1 178.05 3.74
 5 10 0 3.5 0.59
 5 10 1 176.91 3.72
 5 10 2 29.36 1.12
 5 10 3 198.78 4.13
 5 10 4 111.15 2.64
 5 10 5 35.63 1.31
 5 10 6 84.42 2.22
 5 10 7 7.91 0.8
 5 10 8 1.81 0.68
 5 10 9 22.81 1.18
 5 10 10 45.82 1.68
 5 10 11 86.89 2.54
 5 10 12 7.59 0.99
 5 10 13 35.63 1.63
 5 10 14 52.29 1.97
 5 10 15 3.36 0.92
 5 10 16 42.12 1.78
 5 10 17 15.65 1.18
 5 10 18 0.29 0.76
 5 11 -17 1.47 0.81
 5 11 -16 24.31 1.38
 5 11 -15 3.56 0.96
 5 11 -14 5.5 0.97
 5 11 -13 6.31 1
 5 11 -12 1.23 0.85
 5 11 -11 39.85 1.7
 5 11 -10 45.63 1.76
 5 11 -9 30 1.37
 5 11 -8 44.61 1.62
 5 11 -7 0.03 0.64
 5 11 -6 85.68 2.3
 5 11 -5 49.11 1.61
 5 11 -4 265.99 5.38
 5 11 -3 12.6 0.86
 5 11 -2 5.16 0.69
 5 11 -1 53.04 1.62
 5 11 0 169.56 3.66
 5 11 1 52.94 1.61
 5 11 2 4.47 0.68
 5 11 3 12.35 0.86
 5 11 4 263.73 5.35
 5 11 5 47.37 1.58
 5 11 6 82.99 2.26
 5 11 7 0.11 0.64
 5 11 8 43.77 1.59
 5 11 9 32.07 1.41
 5 11 10 44.92 1.75
 5 11 11 39.15 1.69
 5 11 12 1.13 0.85
 5 11 13 6.13 0.98
 5 11 14 7.02 0.99
 5 11 15 4.22 0.97
 5 11 16 24.6 1.39
 5 11 17 1.94 0.81
 5 12 -17 1.66 0.76
 5 12 -16 8.58 1
 5 12 -15 4.43 0.95
 5 12 -14 7.51 1.06
 5 12 -13 18.92 1.28
 5 12 -12 16.61 1.23
 5 12 -11 15.56 1.22
 5 12 -10 23.47 1.36
 5 12 -9 40.24 1.66
 5 12 -8 4.73 0.83
 5 12 -7 6.81 0.85
 5 12 -6 54.79 1.79
 5 12 -5 6.34 0.8
 5 12 -4 67.19 1.98
 5 12 -3 36.29 1.38
 5 12 -2 30.18 1.26
 5 12 -1 49.83 1.62
 5 12 0 16.15 0.97
 5 12 1 49.92 1.62
 5 12 2 29.57 1.25
 5 12 3 35.67 1.38
 5 12 4 65.01 1.95
 5 12 5 7.06 0.82
 5 12 6 53.85 1.78
 5 12 7 6.15 0.84
 5 12 8 5.37 0.84
 5 12 9 41.27 1.68
 5 12 10 23.97 1.37
 5 12 11 17.03 1.24
 5 12 12 16.38 1.22
 5 12 13 17.42 1.24
 5 12 14 7.13 1.04
 5 12 15 6.01 0.97
 5 12 16 8.35 1
 5 12 17 -0.03 0.76
 5 13 -16 14.71 1.09
 5 13 -15 1.03 0.83
 5 13 -14 10.94 1.09
 5 13 -13 2.67 0.92
 5 13 -12 2.6 0.9
 5 13 -11 3.36 0.9
 5 13 -10 5.07 0.96
 5 13 -9 2.54 0.87
 5 13 -8 7.23 0.99
 5 13 -7 19.85 1.22
 5 13 -6 67.98 2.09
 5 13 -5 5.39 0.83
 5 13 -4 13.35 0.99
 5 13 -3 21.62 1.15
 5 13 -2 10.55 0.91
 5 13 -1 21.21 1.13
 5 13 0 2.83 0.71
 5 13 1 21.02 1.12
 5 13 2 11.39 0.92
 5 13 3 20.9 1.13
 5 13 4 13.79 1
 5 13 5 5.74 0.83
 5 13 6 67.43 2.08
 5 13 7 20.47 1.23
 5 13 8 7.98 1
 5 13 9 3.37 0.88
 5 13 10 5.75 0.97
 5 13 11 4.1 0.93
 5 13 12 2.97 0.89
 5 13 13 2.59 0.93
 5 13 14 10.85 1.1
 5 13 15 0.91 0.83
 5 13 16 15.57 1.1
 5 14 -15 1.1 0.78
 5 14 -14 0.76 0.84
 5 14 -13 6.5 0.99
 5 14 -12 2.09 0.91
 5 14 -11 13.91 1.16
 5 14 -10 3.48 0.9
 5 14 -9 0.43 0.84
 5 14 -8 6.08 0.97
 5 14 -7 7.23 0.99
 5 14 -6 34.33 1.57
 5 14 -5 15.66 1.12
 5 14 -4 21.03 1.2
 5 14 -3 6.15 0.86
 5 14 -2 21.71 1.19
 5 14 -1 15.62 1.06
 5 14 0 14.49 1.03
 5 14 1 17.19 1.08
 5 14 2 22.9 1.22
 5 14 3 7.47 0.88
 5 14 4 21.69 1.21
 5 14 5 13.48 1.08
 5 14 6 33.37 1.54
 5 14 7 7.37 1
 5 14 8 4.2 0.93
 5 14 9 -0.22 0.81
 5 14 10 3.47 0.9
 5 14 11 14.21 1.17
 5 14 12 2.18 0.92
 5 14 13 7.17 1
 5 14 14 1.87 0.86
 5 14 15 -0.01 0.76
 5 15 -14 15.35 1.12
 5 15 -13 13.11 1.11
 5 15 -12 8.2 1.05
 5 15 -11 3.98 0.96
 5 15 -10 2.27 0.86
 5 15 -9 4.79 0.94
 5 15 -8 7.63 1.02
 5 15 -7 12.99 1.14
 5 15 -6 5.05 0.94
 5 15 -5 5.15 0.94
 5 15 -4 13.73 1.14
 5 15 -3 19.69 1.27
 5 15 -2 7.04 0.94
 5 15 -1 1.71 0.81
 5 15 0 11.43 1.03
 5 15 1 2.88 0.84
 5 15 2 7.12 0.95
 5 15 3 21.58 1.31
 5 15 4 13.81 1.15
 5 15 5 5.15 0.94
 5 15 6 5.42 0.96
 5 15 7 12.61 1.15
 5 15 8 6.85 1
 5 15 9 4.05 0.95
 5 15 10 1.99 0.87
 5 15 11 3.81 0.96
 5 15 12 8.67 1.06
 5 15 13 13.62 1.12
 5 15 14 15.65 1.12
 5 16 -13 0.16 0.76
 5 16 -12 1.53 0.82
 5 16 -11 4.67 0.93
 5 16 -10 0.64 0.87
 5 16 -9 20.76 1.36
 5 16 -8 5.35 0.96
 5 16 -7 1.63 0.87
 5 16 -6 3.81 0.94
 5 16 -5 11.36 1.1
 5 16 -4 17.59 1.25
 5 16 -3 2.53 0.89
 5 16 -2 41.34 1.74
 5 16 -1 23.64 1.38
 5 16 0 1.68 0.85
 5 16 1 24.84 1.4
 5 16 2 41.92 1.75
 5 16 3 2.36 0.89
 5 16 4 17.79 1.25
 5 16 5 9.33 1.06
 5 16 6 4.27 0.94
 5 16 7 1.96 0.88
 5 16 8 3.16 0.9
 5 16 9 21.25 1.36
 5 16 10 0.9 0.86
 5 16 11 3.48 0.91
 5 16 12 2.28 0.84
 5 16 13 0.3 0.76
 5 17 -12 3.13 0.8
 5 17 -11 9.08 0.99
 5 17 -10 0.27 0.81
 5 17 -9 17.86 1.27
 5 17 -8 7.44 1.05
 5 17 -7 16.08 1.26
 5 17 -6 2.26 0.87
 5 17 -5 7.06 1.01
 5 17 -4 19.36 1.29
 5 17 -3 1.14 0.84
 5 17 -2 2.96 0.91
 5 17 -1 13.09 1.16
 5 17 0 1.54 0.87
 5 17 1 13.17 1.16
 5 17 2 3.04 0.9
 5 17 3 0.55 0.83
 5 17 4 19.54 1.28
 5 17 5 6.58 1
 5 17 6 2.07 0.86
 5 17 7 16.59 1.25
 5 17 8 8.68 1.05
 5 17 9 16.74 1.23
 5 17 10 -0.12 0.8
 5 17 11 10.28 1.01
 5 17 12 1.63 0.78
 5 18 -10 1.38 0.78
 5 18 -9 7.81 0.97
 5 18 -8 1.84 0.86
 5 18 -7 0.5 0.84
 5 18 -6 2.66 0.91
 5 18 -5 5.25 0.98
 5 18 -4 10.23 1.11
 5 18 -3 0.18 0.81
 5 18 -2 5.7 0.95
 5 18 -1 9.63 1.06
 5 18 0 10.22 1.08
 5 18 1 9.4 1.06
 5 18 2 6.27 0.97
 5 18 3 0.89 0.83
 5 18 4 10.09 1.12
 5 18 5 5.09 0.99
 5 18 6 2.12 0.88
 5 18 7 0.74 0.85
 5 18 8 2.54 0.87
 5 18 9 6.46 0.95
 5 18 10 1.25 0.79
 5 19 -8 0.63 0.77
 5 19 -7 6.86 0.95
 5 19 -6 9.56 1.03
 5 19 -5 0.69 0.82
 5 19 -4 0.78 0.83
 5 19 -3 1.98 0.87
 5 19 -2 1.42 0.84
 5 19 -1 8.17 1.06
 5 19 0 3.6 0.91
 5 19 1 8.92 1.05
 5 19 2 1 0.85
 5 19 3 2.48 0.88
 5 19 4 0.6 0.83
 5 19 5 0.37 0.82
 5 19 6 9.6 1.04
 5 19 7 6.55 0.94
 5 19 8 -0.2 0.75
 5 20 -6 2.41 0.84
 5 20 -5 8.24 0.94
 5 20 -4 -0.5 0.76
 5 20 -3 2.41 0.85
 5 20 -2 3.92 0.87
 5 20 -1 3.81 0.89
 5 20 0 -0.29 0.78
 5 20 1 4.28 0.89
 5 20 2 2.69 0.87
 5 20 3 2.59 0.85
 5 20 4 0.62 0.76
 5 20 5 8.37 0.95
 5 20 6 1.59 0.84
 6 0 0 759.61 13.39
 6 0 1 106.51 2.12
 6 0 2 168.59 3.19
 6 0 3 58.59 1.34
 6 0 4 35.98 0.98
 6 0 5 23.9 0.8
 6 0 6 31.02 0.96
 6 0 7 8.92 0.58
 6 0 8 135.02 2.89
 6 0 9 104.41 2.42
 6 0 10 1.86 0.58
 6 0 11 11.05 0.82
 6 0 12 0.64 0.63
 6 0 13 2.57 0.72
 6 0 14 1.76 0.73
 6 0 15 10.65 1.04
 6 0 16 0.46 0.81
 6 0 17 6.13 0.97
 6 0 18 14.19 1.21
 6 0 19 15.75 1.21
 6 0 20 2.09 0.83
 6 1 -20 1.72 0.81
 6 1 -19 4.66 0.93
 6 1 -18 9.73 1.1
 6 1 -17 0.58 0.85
 6 1 -16 7.13 1
 6 1 -15 15.98 1.17
 6 1 -14 3.63 0.78
 6 1 -13 15.43 1.02
 6 1 -12 19.03 1.04
 6 1 -11 28.15 1.17
 6 1 -10 194.71 4.05
 6 1 -9 44.83 1.38
 6 1 -8 10.84 0.69
 6 1 -7 64.3 1.59
 6 1 -6 217.82 4.16
 6 1 -5 429.7 7.72
 6 1 -4 93.62 1.97
 6 1 -3 29.29 0.84
 6 1 -2 328.82 5.92
 6 1 -1 421.34 7.46
 6 1 0 1057.21 18.64
 6 1 1 421.51 7.47
 6 1 2 330.25 5.94
 6 1 3 29.18 0.84
 6 1 4 95.08 2
 6 1 5 426.57 7.67
 6 1 6 219.69 4.19
 6 1 7 64.99 1.6
 6 1 8 10.66 0.69
 6 1 9 45.62 1.39
 6 1 10 194.89 4.05
 6 1 11 28.14 1.18
 6 1 12 18.98 1.04
 6 1 13 16.17 1.03
 6 1 14 3.18 0.78
 6 1 15 15.73 1.17
 6 1 16 7.24 1
 6 1 17 1.52 0.86
 6 1 18 11.6 1.13
 6 1 19 3.9 0.91
 6 1 20 3.19 0.83
 6 2 -20 6.93 0.92
 6 2 -19 0.48 0.83
 6 2 -18 1.68 0.89
 6 2 -17 26.37 1.43
 6 2 -16 30.32 1.53
 6 2 -15 12.62 1.1
 6 2 -14 7.08 0.87
 6 2 -13 24.77 1.22
 6 2 -12 91.29 2.4
 6 2 -11 146.82 3.3
 6 2 -10 47.68 1.49
 6 2 -9 14.11 0.81
 6 2 -8 14.92 0.78
 6 2 -7 52.91 1.4
 6 2 -6 42.06 1.16
 6 2 -5 696.19 12.24
 6 2 -4 147.96 2.9
 6 2 -3 190.81 3.6
 6 2 -2 324.47 5.84
 6 2 -1 950.78 16.72
 6 2 0 92.8 1.9
 6 2 1 946.99 16.65
 6 2 2 321.22 5.8
 6 2 3 191.91 3.63
 6 2 4 147.71 2.9
 6 2 5 686.4 12.11
 6 2 6 41.5 1.16
 6 2 7 53.55 1.41
 6 2 8 14.98 0.78
 6 2 9 13.97 0.81
 6 2 10 48.53 1.51
 6 2 11 146.57 3.3
 6 2 12 91.56 2.41
 6 2 13 24.44 1.21
 6 2 14 7.07 0.87
 6 2 15 13.42 1.13
 6 2 16 28.96 1.5
 6 2 17 26.73 1.44
 6 2 18 1.26 0.86
 6 2 19 0.1 0.8
 6 2 20 6.95 0.92
 6 3 -20 0.03 0.75
 6 3 -19 3.55 0.89
 6 3 -18 4.43 0.96
 6 3 -17 9.84 1.06
 6 3 -16 0.66 0.82
 6 3 -15 14.44 1.16
 6 3 -14 4.56 0.86
 6 3 -13 5.41 0.8
 6 3 -12 16.63 1.01
 6 3 -11 3.34 0.67
 6 3 -10 44.24 1.44
 6 3 -9 13.69 0.81
 6 3 -8 426.16 7.87
 6 3 -7 174.57 3.54
 6 3 -6 207.78 4.02
 6 3 -5 7.63 0.53
 6 3 -4 290.7 5.35
 6 3 -3 50.02 1.23
 6 3 -2 462.19 8.17
 6 3 -1 317.95 5.75
 6 3 0 1259.9 22.2
 6 3 1 321.84 5.8
 6 3 2 461.44 8.19
 6 3 3 49.67 1.22
 6 3 4 285.94 5.26
 6 3 5 7.33 0.52
 6 3 6 209.28 4.04
 6 3 7 177.73 3.6
 6 3 8 420.19 7.77
 6 3 9 13.79 0.81
 6 3 10 42.62 1.42
 6 3 11 3.41 0.68
 6 3 12 16.2 1.01
 6 3 13 5.63 0.82
 6 3 14 5.96 0.88
 6 3 15 14.61 1.16
 6 3 16 0.94 0.83
 6 3 17 8.81 1.03
 6 3 18 5.18 0.97
 6 3 19 3.5 0.9
 6 3 20 0.29 0.76
 6 4 -20 20.72 1.19
 6 4 -19 26.75 1.41
 6 4 -18 7.96 1.04
 6 4 -17 22.38 1.35
 6 4 -16 2.01 0.86
 6 4 -15 16.83 1.23
 6 4 -14 6 0.91
 6 4 -13 3.88 0.78
 6 4 -12 31.9 1.33
 6 4 -11 62.14 1.85
 6 4 -10 86.42 2.22
 6 4 -9 34.4 1.23
 6 4 -8 87.39 2.13
 6 4 -7 79.21 1.93
 6 4 -6 406.22 7.39
 6 4 -5 381.31 6.93
 6 4 -4 282.09 5.21
 6 4 -3 442.56 7.88
 6 4 -2 325.38 5.89
 6 4 -1 520.59 9.17
 6 4 0 13.04 0.57
 6 4 1 513.25 9.04
 6 4 2 321.15 5.82
 6 4 3 448.47 8
 6 4 4 280.44 5.19
 6 4 5 381.56 6.94
 6 4 6 404.48 7.37
 6 4 7 77.97 1.91
 6 4 8 88.86 2.15
 6 4 9 34.66 1.24
 6 4 10 84.86 2.2
 6 4 11 61.74 1.84
 6 4 12 32.31 1.34
 6 4 13 4.11 0.79
 6 4 14 5.7 0.88
 6 4 15 16.94 1.22
 6 4 16 3.23 0.9
 6 4 17 20.81 1.31
 6 4 18 9.28 1.07
 6 4 19 25.82 1.39
 6 4 20 19.31 1.17
 6 5 -20 0.55 0.78
 6 5 -19 18.18 1.22
 6 5 -18 2.6 0.9
 6 5 -17 2.99 0.91
 6 5 -16 26.41 1.44
 6 5 -15 72.78 2.34
 6 5 -14 135.42 3.43
 6 5 -13 47.44 1.71
 6 5 -12 126.51 3.08
 6 5 -11 93.15 2.43
 6 5 -10 5.25 0.71
 6 5 -9 12.45 0.82
 6 5 -8 101.82 2.41
 6 5 -7 83 2.03
 6 5 -6 187.8 3.78
 6 5 -5 88.19 2
 6 5 -4 103.61 2.23
 6 5 -3 164.93 3.25
 6 5 -2 9.86 0.55
 6 5 -1 175.77 3.4
 6 5 0 99.58 2.1
 6 5 1 174.88 3.38
 6 5 2 9.32 0.55
 6 5 3 166.41 3.27
 6 5 4 101.58 2.19
 6 5 5 89.27 2.01
 6 5 6 189.42 3.8
 6 5 7 83.51 2.04
 6 5 8 101.82 2.41
 6 5 9 12.33 0.82
 6 5 10 5.53 0.71
 6 5 11 94.05 2.44
 6 5 12 123.96 3.04
 6 5 13 48.51 1.73
 6 5 14 136.95 3.46
 6 5 15 72.18 2.33
 6 5 16 27.49 1.46
 6 5 17 2.51 0.9
 6 5 18 2.88 0.91
 6 5 19 19.09 1.23
 6 5 20 1.24 0.8
 6 6 -19 17.09 1.15
 6 6 -18 6.52 0.99
 6 6 -17 51.76 2
 6 6 -16 6.16 1
 6 6 -15 17.03 1.24
 6 6 -14 0.33 0.83
 6 6 -13 45.59 1.75
 6 6 -12 0.96 0.71
 6 6 -11 46.05 1.6
 6 6 -10 8.81 0.81
 6 6 -9 161.89 3.53
 6 6 -8 19.35 0.95
 6 6 -7 4.14 0.6
 6 6 -6 23.23 0.95
 6 6 -5 57.63 1.54
 6 6 -4 5.3 0.52
 6 6 -3 136.46 2.8
 6 6 -2 184.9 3.6
 6 6 -1 103.89 2.22
 6 6 0 43.49 1.17
 6 6 1 102.5 2.19
 6 6 2 183.92 3.58
 6 6 3 133.91 2.76
 6 6 4 4.71 0.51
 6 6 5 58.63 1.55
 6 6 6 23.15 0.95
 6 6 7 4.03 0.6
 6 6 8 19.06 0.95
 6 6 9 167.94 3.64
 6 6 10 7.62 0.79
 6 6 11 46.84 1.62
 6 6 12 1.06 0.71
 6 6 13 45.49 1.75
 6 6 14 -0.25 0.8
 6 6 15 18.54 1.26
 6 6 16 5.43 0.97
 6 6 17 52.1 2
 6 6 18 7.31 1.01
 6 6 19 18.25 1.19
 6 7 -19 2.1 0.81
 6 7 -18 6.93 0.97
 6 7 -17 3.89 0.96
 6 7 -16 18.42 1.27
 6 7 -15 9.24 1.06
 6 7 -14 19.05 1.28
 6 7 -13 26.87 1.41
 6 7 -12 88.18 2.46
 6 7 -11 35.56 1.43
 6 7 -10 9.01 0.83
 6 7 -9 6.64 0.76
 6 7 -8 2.02 0.63
 6 7 -7 161.74 3.47
 6 7 -6 185.79 3.83
 6 7 -5 68.73 1.78
 6 7 -4 57.31 1.55
 6 7 -3 37.55 1.17
 6 7 -2 4.56 0.51
 6 7 -1 17.75 0.76
 6 7 0 33.49 1.04
 6 7 1 17.42 0.75
 6 7 2 4.82 0.51
 6 7 3 37.57 1.17
 6 7 4 56.74 1.53
 6 7 5 69.62 1.79
 6 7 6 185.24 3.82
 6 7 7 162.4 3.48
 6 7 8 2.49 0.64
 6 7 9 6.35 0.75
 6 7 10 8.89 0.83
 6 7 11 35.64 1.43
 6 7 12 89.2 2.48
 6 7 13 26.66 1.42
 6 7 14 19.16 1.27
 6 7 15 7.84 1.03
 6 7 16 18.04 1.26
 6 7 17 4.9 0.98
 6 7 18 6.03 0.95
 6 7 19 1.24 0.8
 6 8 -19 9.17 0.99
 6 8 -18 15.28 1.14
 6 8 -17 5.13 0.98
 6 8 -16 20 1.3
 6 8 -15 13.39 1.16
 6 8 -14 27.07 1.46
 6 8 -13 31.24 1.53
 6 8 -12 17.31 1.18
 6 8 -11 30.87 1.37
 6 8 -10 24.36 1.2
 6 8 -9 41.85 1.5
 6 8 -8 91.7 2.36
 6 8 -7 10.88 0.81
 6 8 -6 32.31 1.2
 6 8 -5 3.68 0.61
 6 8 -4 6.12 0.63
 6 8 -3 40.8 1.28
 6 8 -2 93.04 2.17
 6 8 -1 91.82 2.14
 6 8 0 4.72 0.56
 6 8 1 89.77 2.11
 6 8 2 92.34 2.16
 6 8 3 39.99 1.26
 6 8 4 6.08 0.63
 6 8 5 4.09 0.61
 6 8 6 31.92 1.2
 6 8 7 11.25 0.82
 6 8 8 91.58 2.35
 6 8 9 41.4 1.49
 6 8 10 25.74 1.23
 6 8 11 32.08 1.39
 6 8 12 19.6 1.22
 6 8 13 33.03 1.55
 6 8 14 28.14 1.48
 6 8 15 11.93 1.13
 6 8 16 19.1 1.29
 6 8 17 6.11 1
 6 8 18 16.18 1.16
 6 8 19 10.14 1.01
 6 9 -18 5.05 0.88
 6 9 -17 1.26 0.86
 6 9 -16 21.19 1.37
 6 9 -15 17.95 1.26
 6 9 -14 3.31 0.91
 6 9 -13 1.43 0.85
 6 9 -12 18.42 1.26
 6 9 -11 3.67 0.8
 6 9 -10 69.52 2.1
 6 9 -9 9.21 0.87
 6 9 -8 16.77 1
 6 9 -7 17.01 0.97
 6 9 -6 5.99 0.72
 6 9 -5 45.18 1.46
 6 9 -4 14.24 0.85
 6 9 -3 43.38 1.38
 6 9 -2 35.05 1.21
 6 9 -1 22.87 0.97
 6 9 0 38.42 1.26
 6 9 1 22.4 0.96
 6 9 2 35.04 1.21
 6 9 3 45.19 1.41
 6 9 4 15.87 0.87
 6 9 5 44.88 1.45
 6 9 6 6.76 0.72
 6 9 7 16.24 0.96
 6 9 8 16.99 1.01
 6 9 9 8.82 0.86
 6 9 10 72.66 2.16
 6 9 11 3 0.8
 6 9 12 19.28 1.27
 6 9 13 0.61 0.83
 6 9 14 3.19 0.92
 6 9 15 19.79 1.29
 6 9 16 22.1 1.38
 6 9 17 1.1 0.85
 6 9 18 4.65 0.87
 6 10 -18 -0.09 0.78
 6 10 -17 3.47 0.88
 6 10 -16 8.65 1.04
 6 10 -15 24.2 1.42
 6 10 -14 26.24 1.44
 6 10 -13 6.68 0.99
 6 10 -12 19.37 1.28
 6 10 -11 35.08 1.6
 6 10 -10 9.47 0.95
 6 10 -9 78.08 2.25
 6 10 -8 21.32 1.14
 6 10 -7 1.79 0.68
 6 10 -6 34.28 1.33
 6 10 -5 145.84 3.28
 6 10 -4 59.76 1.75
 6 10 -3 3.03 0.63
 6 10 -2 7.49 0.72
 6 10 -1 0.6 0.56
 6 10 0 0.85 0.55
 6 10 1 1.15 0.57
 6 10 2 7.34 0.71
 6 10 3 3.23 0.63
 6 10 4 59.44 1.75
 6 10 5 146.78 3.3
 6 10 6 36.01 1.36
 6 10 7 1.91 0.67
 6 10 8 21.13 1.13
 6 10 9 77.34 2.24
 6 10 10 8.51 0.93
 6 10 11 36.52 1.63
 6 10 12 18.99 1.28
 6 10 13 7.03 0.99
 6 10 14 27.55 1.46
 6 10 15 22.8 1.42
 6 10 16 9.63 1.07
 6 10 17 4.04 0.89
 6 10 18 0.72 0.78
 6 11 -17 2.5 0.82
 6 11 -16 8.93 1.04
 6 11 -15 13.65 1.2
 6 11 -14 53.64 1.97
 6 11 -13 5.89 0.97
 6 11 -12 13.86 1.17
 6 11 -11 63.81 2.17
 6 11 -10 24.3 1.38
 6 11 -9 72.51 2.19
 6 11 -8 3.07 0.77
 6 11 -7 16.63 1.04
 6 11 -6 12.89 0.94
 6 11 -5 3.55 0.72
 6 11 -4 63.82 1.88
 6 11 -3 7.14 0.77
 6 11 -2 32.3 1.27
 6 11 -1 98.81 2.46
 6 11 0 74.8 2.04
 6 11 1 96.47 2.42
 6 11 2 32.79 1.28
 6 11 3 7.74 0.78
 6 11 4 63.74 1.88
 6 11 5 3.71 0.73
 6 11 6 13.91 0.96
 6 11 7 17.22 1.05
 6 11 8 3.71 0.77
 6 11 9 71.47 2.18
 6 11 10 22.9 1.34
 6 11 11 62.64 2.15
 6 11 12 13.41 1.15
 6 11 13 5.43 0.95
 6 11 14 52 1.94
 6 11 15 14.69 1.21
 6 11 16 8.41 1.01
 6 11 17 1.86 0.81
 6 12 -16 24.69 1.32
 6 12 -15 8.25 1.03
 6 12 -14 9.32 1.11
 6 12 -13 0.18 0.83
 6 12 -12 30.59 1.54
 6 12 -11 6.73 1
 6 12 -10 5.11 0.96
 6 12 -9 30.92 1.52
 6 12 -8 15.85 1.14
 6 12 -7 8.44 0.91
 6 12 -6 43.13 1.6
 6 12 -5 12.38 0.96
 6 12 -4 59.03 1.86
 6 12 -3 27.6 1.25
 6 12 -2 33.82 1.35
 6 12 -1 44.58 1.55
 6 12 0 42.18 1.5
 6 12 1 45.09 1.56
 6 12 2 32.82 1.33
 6 12 3 27.75 1.25
 6 12 4 59.2 1.86
 6 12 5 11.88 0.94
 6 12 6 42.53 1.58
 6 12 7 8.53 0.91
 6 12 8 15.22 1.14
 6 12 9 30.51 1.51
 6 12 10 4.61 0.94
 6 12 11 6.44 0.99
 6 12 12 30.52 1.53
 6 12 13 -0.16 0.82
 6 12 14 11.01 1.14
 6 12 15 7.52 1.02
 6 12 16 25.78 1.34
 6 13 -16 2.6 0.81
 6 13 -15 5.65 0.91
 6 13 -14 1.84 0.88
 6 13 -13 6.59 1.02
 6 13 -12 2.1 0.88
 6 13 -11 1.11 0.84
 6 13 -10 -0.52 0.84
 6 13 -9 76.75 2.42
 6 13 -8 65.3 2.2
 6 13 -7 38.86 1.67
 6 13 -6 37.25 1.58
 6 13 -5 0.9 0.72
 6 13 -4 127.6 3.14
 6 13 -3 48.26 1.7
 6 13 -2 32.93 1.39
 6 13 -1 27.03 1.27
 6 13 0 17.6 1.07
 6 13 1 28.08 1.28
 6 13 2 32.21 1.38
 6 13 3 48.91 1.71
 6 13 4 127.85 3.14
 6 13 5 0.32 0.73
 6 13 6 37.33 1.58
 6 13 7 39.36 1.68
 6 13 8 66.33 2.22
 6 13 9 74.39 2.38
 6 13 10 1.49 0.87
 6 13 11 0.9 0.83
 6 13 12 3.12 0.9
 6 13 13 6.35 1.01
 6 13 14 1.61 0.86
 6 13 15 5.26 0.92
 6 13 16 0.62 0.79
 6 14 -15 0.63 0.74
 6 14 -14 5.84 0.93
 6 14 -13 11.23 1.1
 6 14 -12 5.72 0.99
 6 14 -11 7.01 0.99
 6 14 -10 10.22 1.1
 6 14 -9 15.49 1.22
 6 14 -8 6.85 1.03
 6 14 -7 11.28 1.11
 6 14 -6 2.28 0.87
 6 14 -5 34.23 1.57
 6 14 -4 9.92 1
 6 14 -3 37.31 1.59
 6 14 -2 117.17 3
 6 14 -1 80.81 2.34
 6 14 0 16.16 1.09
 6 14 1 80.32 2.32
 6 14 2 117.04 2.99
 6 14 3 36.46 1.58
 6 14 4 8.6 0.97
 6 14 5 33.34 1.56
 6 14 6 1.28 0.87
 6 14 7 12.23 1.13
 6 14 8 7.33 1.01
 6 14 9 17.73 1.24
 6 14 10 10.45 1.09
 6 14 11 6.91 1
 6 14 12 5.7 1
 6 14 13 9.7 1.07
 6 14 14 6.21 0.93
 6 14 15 0.43 0.75
 6 15 -14 3.56 0.86
 6 15 -13 0.85 0.79
 6 15 -12 7.76 1.03
 6 15 -11 2.97 0.92
 6 15 -10 8.46 1.08
 6 15 -9 7.49 1.01
 6 15 -8 4.93 0.97
 6 15 -7 35.52 1.64
 6 15 -6 7.75 1.03
 6 15 -5 15.76 1.21
 6 15 -4 2.65 0.89
 6 15 -3 19.8 1.28
 6 15 -2 10.44 1.08
 6 15 -1 16.76 1.21
 6 15 0 13.52 1.14
 6 15 1 17.44 1.22
 6 15 2 9.21 1.05
 6 15 3 18.07 1.25
 6 15 4 2.51 0.87
 6 15 5 14.75 1.18
 6 15 6 7.52 1.02
 6 15 7 34.74 1.61
 6 15 8 3.94 0.94
 6 15 9 5.04 0.97
 6 15 10 9.85 1.11
 6 15 11 3.47 0.93
 6 15 12 8.37 1.03
 6 15 13 -0.56 0.78
 6 15 14 3.64 0.84
 6 16 -13 -0.17 0.78
 6 16 -12 9.42 0.99
 6 16 -11 1.83 0.86
 6 16 -10 0.35 0.85
 6 16 -9 17.95 1.29
 6 16 -8 12.47 1.13
 6 16 -7 2.74 0.92
 6 16 -6 6.87 1.01
 6 16 -5 3.84 0.94
 6 16 -4 24.36 1.41
 6 16 -3 26.55 1.45
 6 16 -2 27.3 1.46
 6 16 -1 5.9 0.99
 6 16 0 9.07 1.05
 6 16 1 6.92 1
 6 16 2 28.71 1.49
 6 16 3 27.12 1.47
 6 16 4 23.59 1.39
 6 16 5 3.58 0.94
 6 16 6 7.06 1
 6 16 7 2.76 0.91
 6 16 8 12.21 1.12
 6 16 9 19.37 1.31
 6 16 10 0.5 0.84
 6 16 11 0.93 0.83
 6 16 12 9.39 0.99
 6 16 13 -0.53 0.76
 6 17 -11 1.29 0.78
 6 17 -10 6.3 0.94
 6 17 -9 4.67 0.94
 6 17 -8 3.35 0.9
 6 17 -7 5.47 1
 6 17 -6 1.87 0.91
 6 17 -5 11.99 1.1
 6 17 -4 2.39 0.88
 6 17 -3 8.63 1.05
 6 17 -2 18.53 1.28
 6 17 -1 7.15 1.02
 6 17 0 3.6 0.93
 6 17 1 6.55 1.01
 6 17 2 18.34 1.27
 6 17 3 8.73 1.04
 6 17 4 2.15 0.89
 6 17 5 10.13 1.08
 6 17 6 1.56 0.91
 6 17 7 4.2 0.99
 6 17 8 2.53 0.91
 6 17 9 5 0.95
 6 17 10 6.22 0.94
 6 17 11 -0.23 0.76
 6 18 -10 -0.42 0.77
 6 18 -9 0.93 0.79
 6 18 -8 3.04 0.85
 6 18 -7 8.46 1.01
 6 18 -6 6.37 0.99
 6 18 -5 4.12 0.96
 6 18 -4 1.66 0.88
 6 18 -3 7.47 1.04
 6 18 -2 1.36 0.89
 6 18 -1 10.59 1.14
 6 18 0 3.07 0.95
 6 18 1 11.31 1.14
 6 18 2 1.1 0.88
 6 18 3 8.96 1.07
 6 18 4 0.84 0.87
 6 18 5 4.68 0.95
 6 18 6 6.04 0.98
 6 18 7 9.02 1.02
 6 18 8 2.7 0.85
 6 18 9 0.82 0.77
 6 18 10 -0.65 0.76
 6 19 -8 6.88 0.94
 6 19 -7 7.07 0.93
 6 19 -6 1.95 0.83
 6 19 -5 7.1 0.96
 6 19 -4 1.92 0.85
 6 19 -3 9.86 1.06
 6 19 -2 19.5 1.28
 6 19 -1 1.07 0.86
 6 19 0 14.42 1.18
 6 19 1 1.03 0.85
 6 19 2 18.45 1.26
 6 19 3 10.09 1.07
 6 19 4 1.74 0.85
 6 19 5 7.22 0.96
 6 19 6 2.34 0.83
 6 19 7 7.88 0.94
 6 19 8 5.56 0.91
 6 20 -5 8.24 0.97
 6 20 -4 9.71 0.98
 6 20 -3 0.3 0.78
 6 20 -2 7.87 0.96
 6 20 -1 0.98 0.79
 6 20 0 12.49 1.07
 6 20 1 1.62 0.79
 6 20 2 6.53 0.93
 6 20 3 1.04 0.78
 6 20 4 9.81 0.97
 6 20 5 9.55 1
 7 0 1 1089.98 19.12
 7 0 2 1420.44 24.93
 7 0 3 86.6 1.88
 7 0 4 153.82 3.05
 7 0 5 16.95 0.71
 7 0 6 894.22 15.75
 7 0 7 69.23 1.76
 7 0 8 26.87 1.04
 7 0 9 52.99 1.57
 7 0 10 53.56 1.63
 7 0 11 161.9 3.6
 7 0 12 78.99 2.21
 7 0 13 18.82 1.12
 7 0 14 32.65 1.49
 7 0 15 5.93 0.95
 7 0 16 0.47 0.83
 7 0 17 30.54 1.51
 7 0 18 1.42 0.86
 7 0 19 15.44 1.16
 7 0 20 13.86 1.07
 7 1 -20 3.56 0.84
 7 1 -19 9.99 1.05
 7 1 -18 9.63 1.08
 7 1 -17 -0.24 0.82
 7 1 -16 9.93 1.06
 7 1 -15 6.67 0.99
 7 1 -14 83.22 2.46
 7 1 -13 28.67 1.32
 7 1 -12 19.89 1.1
 7 1 -11 41.05 1.46
 7 1 -10 96.05 2.39
 7 1 -9 19.5 0.94
 7 1 -8 399.01 7.42
 7 1 -7 578.01 10.36
 7 1 -6 274.41 5.16
 7 1 -5 80.97 1.84
 7 1 -4 204.54 3.9
 7 1 -3 911.27 16
 7 1 -2 127.94 2.56
 7 1 -1 254.88 4.69
 7 1 0 937.88 16.44
 7 1 1 252.27 4.64
 7 1 2 127.77 2.56
 7 1 3 906.85 15.92
 7 1 4 203.33 3.88
 7 1 5 81.86 1.86
 7 1 6 272.02 5.12
 7 1 7 581.51 10.43
 7 1 8 404.73 7.51
 7 1 9 18.51 0.93
 7 1 10 96.64 2.4
 7 1 11 40.75 1.46
 7 1 12 19.47 1.09
 7 1 13 28.73 1.34
 7 1 14 83.1 2.46
 7 1 15 6.9 0.99
 7 1 16 9.15 1.05
 7 1 17 -0.67 0.81
 7 1 18 9.76 1.09
 7 1 19 8.94 1.04
 7 1 20 4.4 0.85
 7 2 -20 12.89 1.03
 7 2 -19 5.01 0.93
 7 2 -18 0.57 0.86
 7 2 -17 37.44 1.66
 7 2 -16 23.99 1.41
 7 2 -15 32.05 1.55
 7 2 -14 4.78 0.89
 7 2 -13 258.72 5.4
 7 2 -12 4.09 0.75
 7 2 -11 118.73 2.86
 7 2 -10 1.89 0.62
 7 2 -9 18.63 0.93
 7 2 -8 343.06 6.48
 7 2 -7 25.32 0.98
 7 2 -6 9.83 0.65
 7 2 -5 126.84 2.64
 7 2 -4 31.38 0.96
 7 2 -3 311.54 5.7
 7 2 -2 174.74 3.37
 7 2 -1 694.69 12.18
 7 2 0 6.93 0.48
 7 2 1 696.64 12.21
 7 2 2 176.44 3.4
 7 2 3 309.83 5.68
 7 2 4 31.57 0.96
 7 2 5 129.68 2.69
 7 2 6 10.04 0.65
 7 2 7 25.57 0.98
 7 2 8 340.01 6.44
 7 2 9 18.74 0.94
 7 2 10 1.06 0.6
 7 2 11 120.23 2.89
 7 2 12 3.28 0.74
 7 2 13 264.36 5.5
 7 2 14 5.56 0.9
 7 2 15 33.55 1.58
 7 2 16 24.85 1.41
 7 2 17 37.36 1.66
 7 2 18 0.73 0.86
 7 2 19 5.62 0.94
 7 2 20 13.36 1.04
 7 3 -20 1.17 0.81
 7 3 -19 8.56 1.01
 7 3 -18 22.67 1.37
 7 3 -17 10.83 1.09
 7 3 -16 29.82 1.51
 7 3 -15 36.51 1.65
 7 3 -14 2.08 0.85
 7 3 -13 65.43 2.04
 7 3 -12 76.99 2.2
 7 3 -11 26.32 1.2
 7 3 -10 45.46 1.51
 7 3 -9 22.57 1.03
 7 3 -8 66.92 1.79
 7 3 -7 115.43 2.58
 7 3 -6 163.39 3.35
 7 3 -5 71.23 1.7
 7 3 -4 51.04 1.32
 7 3 -3 301.78 5.54
 7 3 -2 20.23 0.74
 7 3 -1 145.83 2.88
 7 3 0 9.55 0.54
 7 3 1 146.84 2.89
 7 3 2 20.23 0.74
 7 3 3 300.57 5.53
 7 3 4 51.32 1.33
 7 3 5 71.56 1.71
 7 3 6 159.82 3.29
 7 3 7 115.9 2.59
 7 3 8 68.49 1.82
 7 3 9 22.67 1.03
 7 3 10 46.58 1.53
 7 3 11 26.75 1.21
 7 3 12 78.74 2.23
 7 3 13 63.44 2
 7 3 14 3.27 0.88
 7 3 15 36.47 1.65
 7 3 16 28.87 1.49
 7 3 17 11.69 1.12
 7 3 18 23.32 1.38
 7 3 19 9.7 1.01
 7 3 20 0.2 0.8
 7 4 -19 4.47 0.89
 7 4 -18 7.06 1.02
 7 4 -17 6.67 0.98
 7 4 -16 5.83 0.96
 7 4 -15 18.14 1.26
 7 4 -14 12.85 1.12
 7 4 -13 26.09 1.29
 7 4 -12 7.5 0.87
 7 4 -11 23.79 1.16
 7 4 -10 13.26 0.9
 7 4 -9 43.94 1.44
 7 4 -8 190.69 3.95
 7 4 -7 78.73 1.97
 7 4 -6 44.8 1.33
 7 4 -5 105.27 2.34
 7 4 -4 113.35 2.41
 7 4 -3 98.17 2.13
 7 4 -2 120.96 2.5
 7 4 -1 103.16 2.18
 7 4 0 1.3 0.4
 7 4 1 104.77 2.21
 7 4 2 119.65 2.47
 7 4 3 98.35 2.13
 7 4 4 112.73 2.4
 7 4 5 105.5 2.35
 7 4 6 43.29 1.31
 7 4 7 78 1.96
 7 4 8 190.56 3.94
 7 4 9 42.12 1.42
 7 4 10 13.32 0.89
 7 4 11 24.02 1.17
 7 4 12 7.9 0.87
 7 4 13 25.83 1.29
 7 4 14 13.21 1.13
 7 4 15 18.14 1.26
 7 4 16 4.96 0.96
 7 4 17 6.07 0.99
 7 4 18 7.57 1.02
 7 4 19 5.08 0.91
 7 5 -19 0.35 0.78
 7 5 -18 10.94 1.09
 7 5 -17 35.18 1.66
 7 5 -16 18.57 1.28
 7 5 -15 10.09 1.07
 7 5 -14 37.1 1.65
 7 5 -13 6.37 0.91
 7 5 -12 71.47 2.14
 7 5 -11 51.25 1.71
 7 5 -10 30.03 1.26
 7 5 -9 36.73 1.34
 7 5 -8 15.79 0.88
 7 5 -7 19.86 0.94
 7 5 -6 32.38 1.14
 7 5 -5 25.49 0.97
 7 5 -4 39.56 1.2
 7 5 -3 27.52 0.94
 7 5 -2 29.91 0.96
 7 5 -1 28.49 0.93
 7 5 0 258.74 4.83
 7 5 1 28.88 0.93
 7 5 2 30.58 0.97
 7 5 3 27.87 0.94
 7 5 4 39.35 1.2
 7 5 5 25.22 0.97
 7 5 6 31.94 1.13
 7 5 7 19.33 0.92
 7 5 8 14.89 0.87
 7 5 9 35.81 1.32
 7 5 10 30.38 1.27
 7 5 11 49.95 1.69
 7 5 12 69.93 2.1
 7 5 13 6.2 0.91
 7 5 14 36.06 1.63
 7 5 15 9.02 1.06
 7 5 16 19.47 1.29
 7 5 17 35.57 1.67
 7 5 18 12.55 1.13
 7 5 19 0.88 0.79
 7 6 -19 3.24 0.81
 7 6 -18 6.93 0.99
 7 6 -17 13.98 1.2
 7 6 -16 0.23 0.82
 7 6 -15 14.78 1.18
 7 6 -14 21.47 1.32
 7 6 -13 31.23 1.51
 7 6 -12 0.39 0.71
 7 6 -11 3.58 0.77
 7 6 -10 7.6 0.82
 7 6 -9 45.29 1.53
 7 6 -8 42.4 1.43
 7 6 -7 100.53 2.42
 7 6 -6 96.1 2.3
 7 6 -5 25.72 1.01
 7 6 -4 130.54 2.81
 7 6 -3 1.41 0.49
 7 6 -2 101.17 2.26
 7 6 -1 0.83 0.44
 7 6 0 22.15 0.84
 7 6 1 1.12 0.44
 7 6 2 100.1 2.25
 7 6 3 1.48 0.48
 7 6 4 130.45 2.81
 7 6 5 25.15 1
 7 6 6 96.53 2.31
 7 6 7 103.48 2.47
 7 6 8 41.66 1.42
 7 6 9 43.97 1.5
 7 6 10 7.09 0.81
 7 6 11 3.85 0.76
 7 6 12 0.46 0.7
 7 6 13 31.52 1.51
 7 6 14 20.21 1.3
 7 6 15 14.48 1.19
 7 6 16 1.06 0.84
 7 6 17 14.01 1.2
 7 6 18 7.82 1
 7 6 19 2.31 0.81
 7 7 -19 0.49 0.78
 7 7 -18 18.05 1.2
 7 7 -17 1.58 0.87
 7 7 -16 1.91 0.87
 7 7 -15 0.21 0.82
 7 7 -14 19.44 1.29
 7 7 -13 8.29 1.02
 7 7 -12 55.84 1.95
 7 7 -11 25.62 1.27
 7 7 -10 77.18 2.19
 7 7 -9 8.21 0.83
 7 7 -8 111.68 2.7
 7 7 -7 13.1 0.86
 7 7 -6 28.86 1.14
 7 7 -5 19.48 0.93
 7 7 -4 21.05 0.93
 7 7 -3 24.79 0.98
 7 7 -2 105.75 2.39
 7 7 -1 16.66 0.8
 7 7 0 10.93 0.68
 7 7 1 15.61 0.79
 7 7 2 105.68 2.39
 7 7 3 23.83 0.96
 7 7 4 20.88 0.93
 7 7 5 19.57 0.93
 7 7 6 28.96 1.14
 7 7 7 15.45 0.91
 7 7 8 113.48 2.73
 7 7 9 8.99 0.84
 7 7 10 78.31 2.21
 7 7 11 25.53 1.26
 7 7 12 53.83 1.92
 7 7 13 8.18 1.02
 7 7 14 19.97 1.3
 7 7 15 1.29 0.85
 7 7 16 1.87 0.87
 7 7 17 1.78 0.88
 7 7 18 19.18 1.22
 7 7 19 0.67 0.78
 7 8 -18 2.01 0.8
 7 8 -17 4.21 0.92
 7 8 -16 61.09 2.16
 7 8 -15 10.71 1.09
 7 8 -14 15.44 1.19
 7 8 -13 28.09 1.48
 7 8 -12 39.65 1.69
 7 8 -11 15.38 1.07
 7 8 -10 8.15 0.88
 7 8 -9 5.53 0.79
 7 8 -8 18.87 1.05
 7 8 -7 46.99 1.55
 7 8 -6 2.24 0.62
 7 8 -5 11.43 0.8
 7 8 -4 43.13 1.39
 7 8 -3 47.28 1.44
 7 8 -2 137.32 2.99
 7 8 -1 3.91 0.58
 7 8 0 3.75 0.58
 7 8 1 3.74 0.58
 7 8 2 136.14 2.97
 7 8 3 46.1 1.42
 7 8 4 42.13 1.37
 7 8 5 11.67 0.8
 7 8 6 1.85 0.62
 7 8 7 46.38 1.54
 7 8 8 18.81 1.04
 7 8 9 5.66 0.78
 7 8 10 8.08 0.88
 7 8 11 16.28 1.1
 7 8 12 41.56 1.72
 7 8 13 28.16 1.47
 7 8 14 14.59 1.18
 7 8 15 10.4 1.08
 7 8 16 63.72 2.2
 7 8 17 3.4 0.9
 7 8 18 0.91 0.78
 7 9 -18 8.05 0.93
 7 9 -17 2.64 0.85
 7 9 -16 1.18 0.85
 7 9 -15 6.54 0.99
 7 9 -14 35.91 1.64
 7 9 -13 3.23 0.92
 7 9 -12 48.64 1.88
 7 9 -11 6.91 0.94
 7 9 -10 2.3 0.75
 7 9 -9 48.81 1.71
 7 9 -8 2.51 0.72
 7 9 -7 32.04 1.31
 7 9 -6 54.79 1.7
 7 9 -5 11.19 0.84
 7 9 -4 19.09 0.98
 7 9 -3 36.56 1.29
 7 9 -2 42.64 1.39
 7 9 -1 31.03 1.17
 7 9 0 34.29 1.23
 7 9 1 31.53 1.18
 7 9 2 43.11 1.41
 7 9 3 37.54 1.31
 7 9 4 18.62 0.97
 7 9 5 11.48 0.84
 7 9 6 55.43 1.72
 7 9 7 33.34 1.33
 7 9 8 2.37 0.71
 7 9 9 48.94 1.7
 7 9 10 1.96 0.75
 7 9 11 7.17 0.95
 7 9 12 50.08 1.91
 7 9 13 3.8 0.92
 7 9 14 34.48 1.62
 7 9 15 5.63 0.97
 7 9 16 0.63 0.84
 7 9 17 1.65 0.84
 7 9 18 8.18 0.92
 7 10 -17 2.75 0.82
 7 10 -16 4.89 0.93
 7 10 -15 0.25 0.85
 7 10 -14 -0.96 0.81
 7 10 -13 3.95 0.92
 7 10 -12 4.42 0.94
 7 10 -11 0.41 0.83
 7 10 -10 10.7 1.03
 7 10 -9 57.48 1.9
 7 10 -8 26.91 1.28
 7 10 -7 28.9 1.29
 7 10 -6 38.87 1.46
 7 10 -5 17.7 1.02
 7 10 -4 0.94 0.62
 7 10 -3 7.01 0.75
 7 10 -2 24.67 1.1
 7 10 -1 43.28 1.44
 7 10 0 57.82 1.71
 7 10 1 44.06 1.46
 7 10 2 24.52 1.11
 7 10 3 7.18 0.75
 7 10 4 0.44 0.61
 7 10 5 17.41 1.01
 7 10 6 38.26 1.45
 7 10 7 29.24 1.3
 7 10 8 26.83 1.27
 7 10 9 58.94 1.93
 7 10 10 10.25 1.02
 7 10 11 0.7 0.82
 7 10 12 5.52 0.97
 7 10 13 3.73 0.91
 7 10 14 0.25 0.83
 7 10 15 0.42 0.84
 7 10 16 6.09 0.95
 7 10 17 1.7 0.81
 7 11 -17 11.3 1.03
 7 11 -16 0.22 0.8
 7 11 -15 18.07 1.26
 7 11 -14 1 0.89
 7 11 -13 3.38 0.92
 7 11 -12 3.46 0.92
 7 11 -11 13.18 1.16
 7 11 -10 6.79 0.99
 7 11 -9 36.91 1.6
 7 11 -8 5.02 0.84
 7 11 -7 4.8 0.81
 7 11 -6 27.57 1.28
 7 11 -5 5.81 0.8
 7 11 -4 19.68 1.08
 7 11 -3 54.78 1.74
 7 11 -2 6.86 0.78
 7 11 -1 17.67 1.01
 7 11 0 44 1.52
 7 11 1 18.47 1.02
 7 11 2 6.97 0.78
 7 11 3 53.15 1.71
 7 11 4 19.97 1.09
 7 11 5 5.7 0.79
 7 11 6 27.7 1.28
 7 11 7 5.21 0.81
 7 11 8 4.08 0.82
 7 11 9 38.22 1.62
 7 11 10 7.54 1.01
 7 11 11 13.49 1.15
 7 11 12 3.98 0.92
 7 11 13 3.95 0.92
 7 11 14 -0.17 0.85
 7 11 15 17.25 1.23
 7 11 16 1.11 0.81
 7 11 17 9.46 1.01
 7 12 -16 1.13 0.79
 7 12 -15 16.38 1.19
 7 12 -14 0.92 0.86
 7 12 -13 20.78 1.36
 7 12 -12 1.74 0.88
 7 12 -11 15.95 1.22
 7 12 -10 1.52 0.88
 7 12 -9 0.84 0.83
 7 12 -8 11.71 1.09
 7 12 -7 13.21 1.07
 7 12 -6 8.19 0.91
 7 12 -5 18.71 1.11
 7 12 -4 17.12 1.07
 7 12 -3 47.24 1.66
 7 12 -2 2.42 0.69
 7 12 -1 1.37 0.67
 7 12 0 1.02 0.67
 7 12 1 1.23 0.67
 7 12 2 2.72 0.71
 7 12 3 47.04 1.65
 7 12 4 16.73 1.06
 7 12 5 18.59 1.11
 7 12 6 8.39 0.91
 7 12 7 13.54 1.08
 7 12 8 11.97 1.1
 7 12 9 0.32 0.82
 7 12 10 1.78 0.86
 7 12 11 14.77 1.19
 7 12 12 1.43 0.86
 7 12 13 22.55 1.4
 7 12 14 0.3 0.83
 7 12 15 15.77 1.16
 7 12 16 2.06 0.79
 7 13 -15 1.97 0.8
 7 13 -14 1.69 0.84
 7 13 -13 1.5 0.88
 7 13 -12 9.97 1.11
 7 13 -11 3.52 0.9
 7 13 -10 12.05 1.14
 7 13 -9 3.22 0.91
 7 13 -8 5.16 0.96
 7 13 -7 65.04 2.19
 7 13 -6 39.14 1.68
 7 13 -5 2.73 0.83
 7 13 -4 2.33 0.79
 7 13 -3 25.07 1.27
 7 13 -2 33.08 1.42
 7 13 -1 3.16 0.76
 7 13 0 14.9 1.04
 7 13 1 3.31 0.77
 7 13 2 32.47 1.41
 7 13 3 25.79 1.29
 7 13 4 2.85 0.79
 7 13 5 3.45 0.85
 7 13 6 38.24 1.66
 7 13 7 66.67 2.22
 7 13 8 3.89 0.93
 7 13 9 3.13 0.9
 7 13 10 11.72 1.13
 7 13 11 2.28 0.89
 7 13 12 9.52 1.11
 7 13 13 3.2 0.9
 7 13 14 2.4 0.86
 7 13 15 0.49 0.77
 7 14 -14 -0.42 0.77
 7 14 -13 19.72 1.26
 7 14 -12 3.57 0.93
 7 14 -11 30.39 1.57
 7 14 -10 2.62 0.92
 7 14 -9 2.95 0.9
 7 14 -8 4.81 0.96
 7 14 -7 7.63 1.03
 7 14 -6 7.68 1.02
 7 14 -5 10.71 1.09
 7 14 -4 13.59 1.13
 7 14 -3 49.9 1.89
 7 14 -2 6.68 0.94
 7 14 -1 62.09 2.08
 7 14 0 13.96 1.09
 7 14 1 60.63 2.05
 7 14 2 6.99 0.95
 7 14 3 49.76 1.88
 7 14 4 13.97 1.14
 7 14 5 10.84 1.08
 7 14 6 7.66 1.01
 7 14 7 8.44 1.03
 7 14 8 4.57 0.96
 7 14 9 2.62 0.92
 7 14 10 4 0.94
 7 14 11 29.98 1.56
 7 14 12 1.37 0.88
 7 14 13 18.35 1.24
 7 14 14 0.43 0.78
 7 15 -13 1.21 0.8
 7 15 -12 3.27 0.9
 7 15 -11 5.57 0.96
 7 15 -10 8.72 1.08
 7 15 -9 45.35 1.81
 7 15 -8 21.87 1.36
 7 15 -7 12.29 1.16
 7 15 -6 28.17 1.49
 7 15 -5 4.68 0.95
 7 15 -4 3.49 0.92
 7 15 -3 4.93 0.95
 7 15 -2 9.97 1.08
 7 15 -1 42.43 1.76
 7 15 0 15.26 1.2
 7 15 1 41.82 1.75
 7 15 2 9.97 1.07
 7 15 3 4.38 0.93
 7 15 4 3.04 0.91
 7 15 5 4.67 0.95
 7 15 6 29.63 1.51
 7 15 7 14.51 1.18
 7 15 8 22.08 1.35
 7 15 9 44.01 1.79
 7 15 10 8.5 1.09
 7 15 11 4.89 0.95
 7 15 12 3.88 0.89
 7 15 13 2.04 0.81
 7 16 -12 8.4 0.95
 7 16 -11 6.73 0.94
 7 16 -10 4.27 0.93
 7 16 -9 1.13 0.88
 7 16 -8 9.36 1.09
 7 16 -7 1.45 0.88
 7 16 -6 58.11 2.07
 7 16 -5 19.23 1.31
 7 16 -4 54.14 2.01
 7 16 -3 4.17 0.95
 7 16 -2 18.6 1.28
 7 16 -1 40.58 1.76
 7 16 0 13.21 1.17
 7 16 1 40.77 1.75
 7 16 2 18.52 1.27
 7 16 3 4.03 0.95
 7 16 4 53.04 1.99
 7 16 5 19.2 1.31
 7 16 6 58.26 2.08
 7 16 7 1.78 0.88
 7 16 8 9.75 1.1
 7 16 9 2.51 0.9
 7 16 10 4.6 0.93
 7 16 11 5.52 0.92
 7 16 12 8.38 0.95
 7 17 -11 2.54 0.83
 7 17 -10 6.94 0.94
 7 17 -9 11.01 1.06
 7 17 -8 21.34 1.33
 7 17 -7 37.71 1.68
 7 17 -6 -0.34 0.86
 7 17 -5 13.52 1.2
 7 17 -4 3.37 0.91
 7 17 -3 7.32 1.02
 7 17 -2 12.62 1.16
 7 17 -1 19.6 1.32
 7 17 0 85.02 2.58
 7 17 1 20.01 1.32
 7 17 2 14.14 1.17
 7 17 3 5.66 0.98
 7 17 4 2.8 0.9
 7 17 5 12.42 1.17
 7 17 6 0.27 0.87
 7 17 7 35.34 1.64
 7 17 8 21.41 1.32
 7 17 9 9.77 1.03
 7 17 10 7.01 0.94
 7 17 11 1.32 0.81
 7 18 -9 2.15 0.81
 7 18 -8 3.22 0.86
 7 18 -7 3.33 0.86
 7 18 -6 1.3 0.86
 7 18 -5 30.21 1.5
 7 18 -4 15.67 1.22
 7 18 -3 11.9 1.13
 7 18 -2 15.73 1.24
 7 18 -1 9.34 1.09
 7 18 0 0.92 0.89
 7 18 1 9.46 1.09
 7 18 2 15.09 1.22
 7 18 3 11.19 1.12
 7 18 4 16.13 1.22
 7 18 5 29.92 1.5
 7 18 6 0.81 0.85
 7 18 7 3.51 0.86
 7 18 8 2.07 0.82
 7 18 9 2.52 0.8
 7 19 -7 12.18 1.06
 7 19 -6 1.6 0.8
 7 19 -5 6.09 0.92
 7 19 -4 2.03 0.83
 7 19 -3 1.62 0.82
 7 19 -2 1.61 0.83
 7 19 -1 1.66 0.85
 7 19 0 31.32 1.51
 7 19 1 1.27 0.82
 7 19 2 0.9 0.82
 7 19 3 1.24 0.81
 7 19 4 1.65 0.81
 7 19 5 5.85 0.91
 7 19 6 1.89 0.79
 7 19 7 12.24 1.05
 7 20 -3 0.68 0.79
 7 20 -2 0.12 0.76
 7 20 -1 1.99 0.8
 7 20 0 -0.38 0.75
 7 20 1 2.12 0.8
 7 20 2 1.1 0.76
 7 20 3 -0.07 0.78
 8 0 0 52.38 1.32
 8 0 1 258.05 4.8
 8 0 2 149.43 2.98
 8 0 3 5.96 0.51
 8 0 4 53.96 1.4
 8 0 5 217.33 4.25
 8 0 6 9.07 0.67
 8 0 7 0.08 0.5
 8 0 8 128.15 2.88
 8 0 9 16.25 0.92
 8 0 10 6.22 0.74
 8 0 11 34.38 1.38
 8 0 12 11.79 0.96
 8 0 13 60.75 1.97
 8 0 14 20.49 1.29
 8 0 15 2.85 0.9
 8 0 16 2.29 0.87
 8 0 17 2.52 0.88
 8 0 18 33.28 1.58
 8 0 19 0.83 0.8
 8 1 -19 13.22 1.09
 8 1 -18 14.14 1.16
 8 1 -17 8.64 1.02
 8 1 -16 1.67 0.86
 8 1 -15 3.24 0.9
 8 1 -14 9.35 1.03
 8 1 -13 73.91 2.21
 8 1 -12 8.01 0.89
 8 1 -11 12.27 0.92
 8 1 -10 9.34 0.81
 8 1 -9 3.04 0.64
 8 1 -8 15.64 0.87
 8 1 -7 115.59 2.62
 8 1 -6 21.01 0.9
 8 1 -5 108.15 2.4
 8 1 -4 177.51 3.51
 8 1 -3 50.81 1.33
 8 1 -2 35.56 1.04
 8 1 -1 29.19 0.92
 8 1 0 123.07 2.52
 8 1 1 28.99 0.92
 8 1 2 34.44 1.03
 8 1 3 51.25 1.33
 8 1 4 175.41 3.48
 8 1 5 108.35 2.41
 8 1 6 19.95 0.89
 8 1 7 114.97 2.61
 8 1 8 15.17 0.86
 8 1 9 3.44 0.65
 8 1 10 9.42 0.82
 8 1 11 12.16 0.92
 8 1 12 8.48 0.88
 8 1 13 73.87 2.21
 8 1 14 9.79 1.04
 8 1 15 3.98 0.91
 8 1 16 1.66 0.86
 8 1 17 7.26 0.99
 8 1 18 12.69 1.13
 8 1 19 12.65 1.08
 8 2 -19 19.42 1.22
 8 2 -18 7.09 1.02
 8 2 -17 0.49 0.87
 8 2 -16 3.28 0.92
 8 2 -15 21.23 1.32
 8 2 -14 30.72 1.51
 8 2 -13 2.25 0.82
 8 2 -12 20.08 1.14
 8 2 -11 14.83 0.99
 8 2 -10 47.21 1.57
 8 2 -9 28.47 1.17
 8 2 -8 89.34 2.22
 8 2 -7 22.17 0.97
 8 2 -6 73.57 1.85
 8 2 -5 243.82 4.71
 8 2 -4 57.73 1.48
 8 2 -3 124.12 2.59
 8 2 -2 33.78 1.03
 8 2 -1 29.94 0.95
 8 2 0 65.52 1.56
 8 2 1 29.96 0.95
 8 2 2 34.63 1.04
 8 2 3 120.72 2.53
 8 2 4 56.73 1.46
 8 2 5 242.54 4.69
 8 2 6 73.17 1.85
 8 2 7 22.7 0.98
 8 2 8 89.3 2.22
 8 2 9 28.16 1.17
 8 2 10 47.29 1.57
 8 2 11 14.2 0.98
 8 2 12 20.39 1.15
 8 2 13 2.83 0.83
 8 2 14 30.1 1.51
 8 2 15 20.62 1.31
 8 2 16 4.66 0.94
 8 2 17 0.7 0.85
 8 2 18 8.28 1.03
 8 2 19 19.78 1.22
 8 3 -19 11.4 1.03
 8 3 -18 0.81 0.85
 8 3 -17 7.51 1.04
 8 3 -16 5.79 0.97
 8 3 -15 43.01 1.79
 8 3 -14 46.56 1.85
 8 3 -13 40.96 1.66
 8 3 -12 76.31 2.23
 8 3 -11 22.37 1.16
 8 3 -10 121.93 2.92
 8 3 -9 59.21 1.76
 8 3 -8 12.07 0.82
 8 3 -7 14.75 0.83
 8 3 -6 45 1.37
 8 3 -5 90.06 2.12
 8 3 -4 47.15 1.34
 8 3 -3 324.27 5.99
 8 3 -2 71.31 1.69
 8 3 -1 85.49 1.92
 8 3 0 547.54 9.55
 8 3 1 85.11 1.91
 8 3 2 71.96 1.7
 8 3 3 321.54 5.95
 8 3 4 47.93 1.36
 8 3 5 90.01 2.12
 8 3 6 45 1.37
 8 3 7 15.64 0.85
 8 3 8 12.34 0.83
 8 3 9 59.04 1.75
 8 3 10 123.95 2.95
 8 3 11 20.83 1.13
 8 3 12 78.96 2.27
 8 3 13 40.55 1.66
 8 3 14 46.08 1.83
 8 3 15 42.85 1.78
 8 3 16 4.52 0.95
 8 3 17 5.53 1
 8 3 18 2.35 0.88
 8 3 19 10.7 1.02
 8 4 -19 0.41 0.77
 8 4 -18 10.08 1.07
 8 4 -17 26.45 1.48
 8 4 -16 13.17 1.16
 8 4 -15 17.05 1.25
 8 4 -14 30.73 1.54
 8 4 -13 37.47 1.61
 8 4 -12 12.69 1.01
 8 4 -11 4.21 0.78
 8 4 -10 117.78 2.87
 8 4 -9 31.98 1.28
 8 4 -8 76.64 2.03
 8 4 -7 20.79 0.98
 8 4 -6 139.31 3.03
 8 4 -5 238.27 4.66
 8 4 -4 8.8 0.66
 8 4 -3 37.12 1.16
 8 4 -2 7.15 0.57
 8 4 -1 42.57 1.21
 8 4 0 127.68 2.65
 8 4 1 42.33 1.2
 8 4 2 7.33 0.57
 8 4 3 35.84 1.14
 8 4 4 8.75 0.65
 8 4 5 237.07 4.64
 8 4 6 138.52 3.01
 8 4 7 20.85 0.97
 8 4 8 75.94 2.03
 8 4 9 33.08 1.3
 8 4 10 114.81 2.82
 8 4 11 4.73 0.78
 8 4 12 12.91 1.01
 8 4 13 35.66 1.57
 8 4 14 32.48 1.56
 8 4 15 18.02 1.28
 8 4 16 14.3 1.17
 8 4 17 29.39 1.52
 8 4 18 10.15 1.04
 8 4 19 0.43 0.78
 8 5 -19 29.29 1.37
 8 5 -18 1.93 0.86
 8 5 -17 8.1 1.05
 8 5 -16 9.61 1.06
 8 5 -15 68.14 2.27
 8 5 -14 0.97 0.84
 8 5 -13 30.11 1.49
 8 5 -12 5.49 0.86
 8 5 -11 154.05 3.58
 8 5 -10 69.61 2.05
 8 5 -9 91.59 2.38
 8 5 -8 25.4 1.12
 8 5 -7 52.21 1.59
 8 5 -6 111.8 2.59
 8 5 -5 57.48 1.61
 8 5 -4 65.83 1.72
 8 5 -3 29.56 1.06
 8 5 -2 28.11 1.02
 8 5 -1 5.47 0.57
 8 5 0 0.02 0.46
 8 5 1 5.77 0.57
 8 5 2 29.05 1.03
 8 5 3 28.77 1.04
 8 5 4 67.41 1.75
 8 5 5 57.14 1.6
 8 5 6 113.06 2.61
 8 5 7 49.64 1.54
 8 5 8 25.8 1.13
 8 5 9 90.06 2.36
 8 5 10 72.08 2.09
 8 5 11 153.1 3.56
 8 5 12 5.31 0.85
 8 5 13 29.2 1.47
 8 5 14 0.12 0.83
 8 5 15 66.96 2.25
 8 5 16 9.26 1.07
 8 5 17 7.22 1.05
 8 5 18 3.04 0.87
 8 5 19 29.73 1.37
 8 6 -19 3.87 0.85
 8 6 -18 9.66 1.02
 8 6 -17 2.95 0.92
 8 6 -16 56.64 2.09
 8 6 -15 2.45 0.9
 8 6 -14 18.96 1.28
 8 6 -13 9.59 1.06
 8 6 -12 29.4 1.43
 8 6 -11 7.35 0.89
 8 6 -10 112.48 2.83
 8 6 -9 98.84 2.54
 8 6 -8 61.13 1.82
 8 6 -7 48.71 1.55
 8 6 -6 125.96 2.87
 8 6 -5 87.05 2.16
 8 6 -4 50.92 1.5
 8 6 -3 46.77 1.4
 8 6 -2 88.71 2.11
 8 6 -1 268.18 5.13
 8 6 0 231.26 4.51
 8 6 1 265.71 5.09
 8 6 2 87.6 2.1
 8 6 3 45.81 1.38
 8 6 4 52.09 1.52
 8 6 5 86.35 2.15
 8 6 6 124.05 2.83
 8 6 7 46.77 1.52
 8 6 8 59.77 1.79
 8 6 9 100.03 2.56
 8 6 10 108.78 2.76
 8 6 11 9.07 0.91
 8 6 12 28.47 1.41
 8 6 13 9.24 1.05
 8 6 14 19.2 1.29
 8 6 15 2.62 0.89
 8 6 16 57.03 2.11
 8 6 17 4.16 0.93
 8 6 18 8.9 1.01
 8 6 19 3.62 0.85
 8 7 -18 8.07 0.95
 8 7 -17 3.59 0.91
 8 7 -16 1.52 0.87
 8 7 -15 9.22 1.04
 8 7 -14 6.51 0.98
 8 7 -13 3.97 0.93
 8 7 -12 46.29 1.83
 8 7 -11 8.14 0.93
 8 7 -10 72.29 2.15
 8 7 -9 19.72 1.11
 8 7 -8 9.61 0.85
 8 7 -7 28.91 1.22
 8 7 -6 4.14 0.68
 8 7 -5 207.68 4.27
 8 7 -4 230.26 4.61
 8 7 -3 71.91 1.89
 8 7 -2 94.73 2.27
 8 7 -1 34.64 1.2
 8 7 0 247.14 4.83
 8 7 1 32.77 1.16
 8 7 2 93.24 2.24
 8 7 3 70.03 1.85
 8 7 4 233.64 4.67
 8 7 5 212.95 4.35
 8 7 6 4.12 0.69
 8 7 7 29.29 1.23
 8 7 8 9.02 0.85
 8 7 9 18.84 1.09
 8 7 10 70.84 2.12
 8 7 11 9.45 0.95
 8 7 12 45.78 1.81
 8 7 13 4.4 0.92
 8 7 14 6.93 1
 8 7 15 8.12 1.04
 8 7 16 0.94 0.88
 8 7 17 3.6 0.91
 8 7 18 7.73 0.95
 8 8 -18 5.04 0.85
 8 8 -17 3.71 0.89
 8 8 -16 10.62 1.09
 8 8 -15 5.9 0.97
 8 8 -14 15.75 1.21
 8 8 -13 7.1 1
 8 8 -12 9.34 1.05
 8 8 -11 6.71 0.95
 8 8 -10 78.69 2.29
 8 8 -9 46.61 1.67
 8 8 -8 65.96 1.98
 8 8 -7 75.32 2.11
 8 8 -6 4.52 0.72
 8 8 -5 52.23 1.63
 8 8 -4 18.32 0.98
 8 8 -3 161.23 3.47
 8 8 -2 266.33 5.23
 8 8 -1 27.04 1.11
 8 8 0 128.89 2.89
 8 8 1 25.44 1.08
 8 8 2 264.98 5.21
 8 8 3 158.65 3.43
 8 8 4 18.42 0.98
 8 8 5 52.17 1.63
 8 8 6 5.36 0.73
 8 8 7 74.54 2.1
 8 8 8 65.05 1.97
 8 8 9 47.75 1.68
 8 8 10 80.48 2.32
 8 8 11 6.02 0.93
 8 8 12 9.27 1.05
 8 8 13 5.28 0.97
 8 8 14 14.98 1.19
 8 8 15 6.61 0.98
 8 8 16 9.63 1.08
 8 8 17 4.44 0.89
 8 8 18 2.58 0.81
 8 9 -17 5.83 0.9
 8 9 -16 1.08 0.84
 8 9 -15 18.8 1.31
 8 9 -14 4.54 0.95
 8 9 -13 7.22 1.02
 8 9 -12 24.47 1.4
 8 9 -11 4.06 0.93
 8 9 -10 110.87 2.97
 8 9 -9 22.53 1.23
 8 9 -8 67.69 2.05
 8 9 -7 31.43 1.34
 8 9 -6 8.43 0.84
 8 9 -5 123.13 2.93
 8 9 -4 47.07 1.56
 8 9 -3 104.21 2.55
 8 9 -2 178.67 3.81
 8 9 -1 28.85 1.18
 8 9 0 325.17 6.27
 8 9 1 28.81 1.19
 8 9 2 180.66 3.84
 8 9 3 103.49 2.54
 8 9 4 45.54 1.54
 8 9 5 124.55 2.96
 8 9 6 8.06 0.83
 8 9 7 28.91 1.29
 8 9 8 70.31 2.1
 8 9 9 20.25 1.19
 8 9 10 114.53 3.03
 8 9 11 4.91 0.95
 8 9 12 24.82 1.4
 8 9 13 6.9 1.02
 8 9 14 4.39 0.96
 8 9 15 17.85 1.29
 8 9 16 0.96 0.84
 8 9 17 6.13 0.91
 8 10 -17 3.08 0.82
 8 10 -16 3.21 0.87
 8 10 -15 4.49 0.94
 8 10 -14 7.73 1.04
 8 10 -13 0.04 0.83
 8 10 -12 9.24 1.07
 8 10 -11 14.59 1.2
 8 10 -10 2.27 0.88
 8 10 -9 12.85 1.08
 8 10 -8 0.22 0.71
 8 10 -7 50.09 1.73
 8 10 -6 33.52 1.4
 8 10 -5 145.39 3.37
 8 10 -4 98.29 2.53
 8 10 -3 162.41 3.62
 8 10 -2 2.3 0.69
 8 10 -1 75.94 2.09
 8 10 0 9.53 0.83
 8 10 1 72.73 2.03
 8 10 2 1.55 0.67
 8 10 3 161.79 3.6
 8 10 4 97.32 2.51
 8 10 5 145.38 3.37
 8 10 6 34.06 1.41
 8 10 7 50.08 1.74
 8 10 8 0.4 0.72
 8 10 9 14.04 1.11
 8 10 10 1.38 0.87
 8 10 11 16.05 1.21
 8 10 12 8.99 1.06
 8 10 13 0.5 0.84
 8 10 14 6.66 1.02
 8 10 15 5.33 0.95
 8 10 16 2.92 0.86
 8 10 17 1.73 0.79
 8 11 -16 4.66 0.88
 8 11 -15 1.73 0.83
 8 11 -14 3.59 0.93
 8 11 -13 1.29 0.87
 8 11 -12 12.73 1.15
 8 11 -11 29.37 1.53
 8 11 -10 7.45 1.03
 8 11 -9 26.45 1.44
 8 11 -8 54.18 1.95
 8 11 -7 62.04 2.01
 8 11 -6 9.92 0.93
 8 11 -5 3.23 0.76
 8 11 -4 8.48 0.88
 8 11 -3 63.71 1.95
 8 11 -2 69.42 2.03
 8 11 -1 30.5 1.3
 8 11 0 82.39 2.26
 8 11 1 29.29 1.28
 8 11 2 68.44 2.02
 8 11 3 65.22 1.97
 8 11 4 7.97 0.86
 8 11 5 3.05 0.77
 8 11 6 10.18 0.95
 8 11 7 61.47 2.01
 8 11 8 54.65 1.96
 8 11 9 26.08 1.43
 8 11 10 7.84 1.02
 8 11 11 31.33 1.54
 8 11 12 13.41 1.16
 8 11 13 0.64 0.86
 8 11 14 3.81 0.92
 8 11 15 0.75 0.83
 8 11 16 4.85 0.88
 8 12 -15 3.98 0.85
 8 12 -14 5.09 0.93
 8 12 -13 25.94 1.46
 8 12 -12 10.09 1.08
 8 12 -11 37.1 1.68
 8 12 -10 3.31 0.92
 8 12 -9 35.11 1.63
 8 12 -8 13.99 1.17
 8 12 -7 14.83 1.18
 8 12 -6 18.4 1.19
 8 12 -5 70.74 2.16
 8 12 -4 39.6 1.56
 8 12 -3 11.56 0.98
 8 12 -2 24.77 1.23
 8 12 -1 21.61 1.16
 8 12 0 0.14 0.68
 8 12 1 21.33 1.16
 8 12 2 25.48 1.25
 8 12 3 11.21 0.96
 8 12 4 40.53 1.58
 8 12 5 70.42 2.15
 8 12 6 18.15 1.2
 8 12 7 13.88 1.16
 8 12 8 13.95 1.17
 8 12 9 32.71 1.58
 8 12 10 2.65 0.91
 8 12 11 37.84 1.68
 8 12 12 9.93 1.08
 8 12 13 25.34 1.44
 8 12 14 3.97 0.93
 8 12 15 2.26 0.85
 8 13 -15 3.58 0.87
 8 13 -14 22.16 1.28
 8 13 -13 2.19 0.88
 8 13 -12 16.73 1.26
 8 13 -11 17.82 1.28
 8 13 -10 2.92 0.92
 8 13 -9 0.84 0.87
 8 13 -8 6.18 1
 8 13 -7 0.5 0.85
 8 13 -6 21.08 1.33
 8 13 -5 1.99 0.88
 8 13 -4 41.91 1.73
 8 13 -3 25.26 1.34
 8 13 -2 2.26 0.81
 8 13 -1 6.11 0.89
 8 13 0 1.16 0.74
 8 13 1 5.84 0.87
 8 13 2 1.88 0.81
 8 13 3 24.88 1.33
 8 13 4 43.45 1.76
 8 13 5 2.27 0.86
 8 13 6 22 1.33
 8 13 7 1.02 0.85
 8 13 8 5.86 0.99
 8 13 9 0.94 0.86
 8 13 10 3.9 0.93
 8 13 11 18.88 1.3
 8 13 12 16.24 1.24
 8 13 13 2.42 0.89
 8 13 14 22.09 1.27
 8 13 15 3.4 0.86
 8 14 -14 -0.04 0.79
 8 14 -13 5.15 0.92
 8 14 -12 1.51 0.87
 8 14 -11 10.09 1.09
 8 14 -10 18.3 1.33
 8 14 -9 6.98 1.01
 8 14 -8 0.95 0.87
 8 14 -7 3.15 0.91
 8 14 -6 20.01 1.3
 8 14 -5 10.83 1.09
 8 14 -4 19.83 1.3
 8 14 -3 10.96 1.09
 8 14 -2 11.47 1.1
 8 14 -1 14.77 1.17
 8 14 0 0.34 0.8
 8 14 1 16.78 1.21
 8 14 2 11.39 1.1
 8 14 3 12.78 1.12
 8 14 4 16.94 1.25
 8 14 5 11 1.09
 8 14 6 20.81 1.32
 8 14 7 3.9 0.93
 8 14 8 1.56 0.88
 8 14 9 7 1.01
 8 14 10 19.97 1.36
 8 14 11 9.27 1.08
 8 14 12 1.32 0.85
 8 14 13 5.47 0.91
 8 14 14 0.64 0.78
 8 15 -13 1.11 0.82
 8 15 -12 3.44 0.85
 8 15 -11 5.43 0.94
 8 15 -10 25.45 1.44
 8 15 -9 1.13 0.87
 8 15 -8 -0.4 0.82
 8 15 -7 29.13 1.49
 8 15 -6 1.68 0.9
 8 15 -5 2.97 0.91
 8 15 -4 4.62 0.95
 8 15 -3 32.54 1.57
 8 15 -2 3.37 0.91
 8 15 -1 1.22 0.84
 8 15 0 22.3 1.34
 8 15 1 0.82 0.84
 8 15 2 1.85 0.89
 8 15 3 30.68 1.54
 8 15 4 4.3 0.94
 8 15 5 1.96 0.89
 8 15 6 2.7 0.91
 8 15 7 29.63 1.51
 8 15 8 0.65 0.82
 8 15 9 2.12 0.9
 8 15 10 25.81 1.43
 8 15 11 5.9 0.95
 8 15 12 3.49 0.86
 8 15 13 0.6 0.81
 8 16 -11 0.34 0.76
 8 16 -10 0.99 0.83
 8 16 -9 2.71 0.9
 8 16 -8 4.22 0.94
 8 16 -7 0.78 0.89
 8 16 -6 2.45 0.94
 8 16 -5 12.3 1.14
 8 16 -4 5.58 0.98
 8 16 -3 7.15 1.02
 8 16 -2 3.27 0.93
 8 16 -1 7.49 1.03
 8 16 0 0.55 0.86
 8 16 1 6.66 1.01
 8 16 2 3.31 0.92
 8 16 3 7.21 1.02
 8 16 4 5.23 0.97
 8 16 5 12.7 1.14
 8 16 6 2.45 0.95
 8 16 7 2.38 0.91
 8 16 8 5.1 0.95
 8 16 9 2.7 0.89
 8 16 10 2.04 0.83
 8 16 11 0.54 0.75
 8 17 -10 4.89 0.89
 8 17 -9 1.22 0.81
 8 17 -8 1.51 0.83
 8 17 -7 6.44 0.98
 8 17 -6 2.21 0.9
 8 17 -5 5.87 1
 8 17 -4 7.27 1.05
 8 17 -3 4.81 0.98
 8 17 -2 1.39 0.88
 8 17 -1 3.44 0.96
 8 17 0 12.61 1.17
 8 17 1 3.94 0.96
 8 17 2 0.05 0.86
 8 17 3 3.8 0.97
 8 17 4 6.26 1.02
 8 17 5 6.16 1
 8 17 6 2.22 0.9
 8 17 7 6.43 0.99
 8 17 8 0.17 0.81
 8 17 9 1.38 0.81
 8 17 10 5.48 0.9
 8 18 -8 7.78 0.94
 8 18 -7 1.16 0.81
 8 18 -6 4.35 0.89
 8 18 -5 0.61 0.83
 8 18 -4 4.14 0.92
 8 18 -3 4.63 0.94
 8 18 -2 17.12 1.23
 8 18 -1 -0.76 0.8
 8 18 0 0.67 0.85
 8 18 1 -0.29 0.83
 8 18 2 16.29 1.22
 8 18 3 4.01 0.94
 8 18 4 5.43 0.94
 8 18 5 2.78 0.86
 8 18 6 4.96 0.9
 8 18 7 0.88 0.79
 8 18 8 7.42 0.94
 8 19 -5 0.7 0.78
 8 19 -4 1.03 0.79
 8 19 -3 6.69 0.93
 8 19 -2 2.95 0.87
 8 19 -1 4.06 0.87
 8 19 0 3.67 0.88
 8 19 1 2.35 0.86
 8 19 2 3.55 0.87
 8 19 3 6.49 0.93
 8 19 4 0.26 0.77
 8 19 5 0.6 0.77
 9 0 1 13.28 0.69
 9 0 2 16.98 0.79
 9 0 3 263.97 5.05
 9 0 4 61.78 1.64
 9 0 5 35.96 1.2
 9 0 6 94.32 2.27
 9 0 7 2.28 0.59
 9 0 8 36.66 1.33
 9 0 9 16.68 0.98
 9 0 10 14.04 0.96
 9 0 11 20.26 1.12
 9 0 12 22.5 1.21
 9 0 13 1.15 0.83
 9 0 14 1.17 0.86
 9 0 15 0.44 0.82
 9 0 16 25.21 1.41
 9 0 17 0.49 0.86
 9 0 18 2 0.86
 9 0 19 12.14 1.03
 9 1 -19 0.74 0.78
 9 1 -18 14 1.15
 9 1 -17 15.64 1.24
 9 1 -16 3.84 0.94
 9 1 -15 13.79 1.16
 9 1 -14 40.93 1.73
 9 1 -13 2.98 0.87
 9 1 -12 71.23 2.15
 9 1 -11 38.49 1.5
 9 1 -10 24.23 1.17
 9 1 -9 47.71 1.58
 9 1 -8 2.34 0.64
 9 1 -7 1.99 0.61
 9 1 -6 18.49 0.91
 9 1 -5 5.49 0.62
 9 1 -4 5.14 0.59
 9 1 -3 99.87 2.27
 9 1 -2 13.57 0.73
 9 1 -1 9.78 0.65
 9 1 0 151.74 3.08
 9 1 1 9.68 0.65
 9 1 2 13.91 0.74
 9 1 3 98.9 2.25
 9 1 4 5.36 0.59
 9 1 5 4.67 0.6
 9 1 6 18.91 0.92
 9 1 7 2.27 0.6
 9 1 8 3.21 0.66
 9 1 9 48.42 1.59
 9 1 10 22.99 1.15
 9 1 11 39.57 1.52
 9 1 12 70.45 2.14
 9 1 13 3.6 0.87
 9 1 14 40.18 1.71
 9 1 15 12.23 1.15
 9 1 16 3.97 0.92
 9 1 17 15.87 1.25
 9 1 18 15.14 1.17
 9 1 19 0.32 0.78
 9 2 -19 0.92 0.78
 9 2 -18 18.76 1.24
 9 2 -17 17.1 1.26
 9 2 -16 39.74 1.71
 9 2 -15 3.27 0.92
 9 2 -14 3.15 0.91
 9 2 -13 1.23 0.83
 9 2 -12 28.59 1.35
 9 2 -11 24.34 1.23
 9 2 -10 39.05 1.47
 9 2 -9 92.22 2.39
 9 2 -8 25.88 1.14
 9 2 -7 16.14 0.91
 9 2 -6 43.68 1.39
 9 2 -5 29.04 1.09
 9 2 -4 38.49 1.24
 9 2 -3 8.27 0.64
 9 2 -2 72.96 1.8
 9 2 -1 43.29 1.28
 9 2 0 153.29 3.15
 9 2 1 44.29 1.3
 9 2 2 72.46 1.8
 9 2 3 7.82 0.64
 9 2 4 38.88 1.25
 9 2 5 28.55 1.08
 9 2 6 44.68 1.41
 9 2 7 17.35 0.93
 9 2 8 25.56 1.13
 9 2 9 92.29 2.39
 9 2 10 40.87 1.51
 9 2 11 25.06 1.24
 9 2 12 28.79 1.35
 9 2 13 1.85 0.84
 9 2 14 3.39 0.91
 9 2 15 4.5 0.96
 9 2 16 40.35 1.72
 9 2 17 16.89 1.26
 9 2 18 21.38 1.28
 9 2 19 0.6 0.77
 9 3 -19 10.02 1.01
 9 3 -18 5.86 0.96
 9 3 -17 5.52 0.97
 9 3 -16 7.38 1.01
 9 3 -15 17.9 1.27
 9 3 -14 2.83 0.91
 9 3 -13 3.52 0.91
 9 3 -12 4.54 0.88
 9 3 -11 81.79 2.32
 9 3 -10 24.94 1.21
 9 3 -9 84.02 2.26
 9 3 -8 31.95 1.26
 9 3 -7 92.6 2.31
 9 3 -6 78.97 2.03
 9 3 -5 46.29 1.42
 9 3 -4 185.59 3.79
 9 3 -3 3.29 0.55
 9 3 -2 42.16 1.28
 9 3 -1 11.38 0.71
 9 3 0 61.07 1.6
 9 3 1 11.74 0.72
 9 3 2 44.04 1.31
 9 3 3 3.4 0.55
 9 3 4 181.15 3.71
 9 3 5 46.17 1.42
 9 3 6 78.88 2.03
 9 3 7 90.5 2.28
 9 3 8 31.12 1.25
 9 3 9 84.21 2.26
 9 3 10 25.6 1.22
 9 3 11 82.55 2.33
 9 3 12 5.43 0.89
 9 3 13 4.58 0.92
 9 3 14 3.71 0.92
 9 3 15 17.59 1.27
 9 3 16 7.36 1.02
 9 3 17 5.39 0.98
 9 3 18 7.85 0.98
 9 3 19 9.75 1
 9 4 -19 2.86 0.85
 9 4 -18 2.78 0.87
 9 4 -17 4 0.92
 9 4 -16 32.87 1.63
 9 4 -15 54.28 2.01
 9 4 -14 11.81 1.13
 9 4 -13 67.91 2.25
 9 4 -12 19.58 1.23
 9 4 -11 58.34 1.91
 9 4 -10 3.87 0.78
 9 4 -9 29.6 1.28
 9 4 -8 27.47 1.2
 9 4 -7 2.29 0.65
 9 4 -6 95.46 2.34
 9 4 -5 68.54 1.84
 9 4 -4 37.82 1.26
 9 4 -3 11.58 0.74
 9 4 -2 11.97 0.75
 9 4 -1 140.68 2.99
 9 4 0 131.94 2.84
 9 4 1 142.84 3.03
 9 4 2 12.55 0.76
 9 4 3 11.37 0.74
 9 4 4 37.6 1.26
 9 4 5 68.07 1.83
 9 4 6 92.87 2.3
 9 4 7 1.75 0.64
 9 4 8 27.33 1.19
 9 4 9 28.71 1.26
 9 4 10 5.99 0.82
 9 4 11 57.88 1.9
 9 4 12 19.26 1.23
 9 4 13 68.92 2.27
 9 4 14 11.96 1.13
 9 4 15 55.12 2.02
 9 4 16 34.49 1.65
 9 4 17 4.47 0.93
 9 4 18 2.93 0.86
 9 4 19 3.27 0.85
 9 5 -18 22.23 1.26
 9 5 -17 12.83 1.13
 9 5 -16 11.68 1.15
 9 5 -15 4.4 0.95
 9 5 -14 26.18 1.44
 9 5 -13 1.33 0.86
 9 5 -12 61.33 2.11
 9 5 -11 68.92 2.12
 9 5 -10 119.46 2.97
 9 5 -9 0.23 0.66
 9 5 -8 47.06 1.59
 9 5 -7 29.14 1.21
 9 5 -6 128.9 2.95
 9 5 -5 174.55 3.69
 9 5 -4 3.93 0.63
 9 5 -3 7.48 0.69
 9 5 -2 102.88 2.39
 9 5 -1 70.56 1.82
 9 5 0 10.39 0.73
 9 5 1 70.92 1.83
 9 5 2 103.01 2.39
 9 5 3 7.33 0.68
 9 5 4 4.29 0.64
 9 5 5 173.49 3.67
 9 5 6 127.59 2.92
 9 5 7 29.55 1.22
 9 5 8 46.26 1.57
 9 5 9 0.62 0.67
 9 5 10 121.14 3
 9 5 11 66.86 2.08
 9 5 12 60.18 2.08
 9 5 13 1.84 0.88
 9 5 14 26.33 1.45
 9 5 15 4.55 0.96
 9 5 16 11.5 1.15
 9 5 17 13.26 1.15
 9 5 18 23.05 1.28
 9 6 -18 9.64 0.99
 9 6 -17 9.44 1.04
 9 6 -16 8.03 1.05
 9 6 -15 17.47 1.25
 9 6 -14 8.5 1.04
 9 6 -13 26.02 1.44
 9 6 -12 13.26 1.14
 9 6 -11 75.61 2.33
 9 6 -10 15.23 1.06
 9 6 -9 1.29 0.72
 9 6 -8 124.8 3
 9 6 -7 6.6 0.79
 9 6 -6 127.29 2.96
 9 6 -5 190.2 3.99
 9 6 -4 28.68 1.16
 9 6 -3 25.96 1.09
 9 6 -2 264.25 5.16
 9 6 -1 70.62 1.86
 9 6 0 124.36 2.79
 9 6 1 70.51 1.86
 9 6 2 264.47 5.17
 9 6 3 25.81 1.08
 9 6 4 28.91 1.16
 9 6 5 192.78 4.04
 9 6 6 122.79 2.88
 9 6 7 6.54 0.78
 9 6 8 125.93 3.02
 9 6 9 1.35 0.72
 9 6 10 14.7 1.05
 9 6 11 74.92 2.31
 9 6 12 13.47 1.15
 9 6 13 28.55 1.49
 9 6 14 6.79 1.01
 9 6 15 16.54 1.23
 9 6 16 8.15 1.05
 9 6 17 10.28 1.06
 9 6 18 8.25 0.95
 9 7 -18 2.05 0.82
 9 7 -17 1.56 0.84
 9 7 -16 14.53 1.19
 9 7 -15 7.83 1.07
 9 7 -14 0.74 0.85
 9 7 -13 10.72 1.1
 9 7 -12 20.84 1.32
 9 7 -11 32.38 1.54
 9 7 -10 11.78 1.01
 9 7 -9 31.21 1.38
 9 7 -8 26.49 1.25
 9 7 -7 50.57 1.68
 9 7 -6 58.2 1.79
 9 7 -5 189.84 4.03
 9 7 -4 138.07 3.12
 9 7 -3 210.81 4.32
 9 7 -2 57.91 1.69
 9 7 -1 136.84 3.04
 9 7 0 176.69 3.71
 9 7 1 132.77 2.98
 9 7 2 58.08 1.7
 9 7 3 205.74 4.24
 9 7 4 137.41 3.11
 9 7 5 187.1 3.99
 9 7 6 56.7 1.76
 9 7 7 52.27 1.71
 9 7 8 25.9 1.25
 9 7 9 31.56 1.38
 9 7 10 11.84 1.01
 9 7 11 32.02 1.54
 9 7 12 20.14 1.3
 9 7 13 7.92 1.05
 9 7 14 2.09 0.87
 9 7 15 9.51 1.11
 9 7 16 14.4 1.19
 9 7 17 1.35 0.83
 9 7 18 0.55 0.8
 9 8 -17 3.65 0.85
 9 8 -16 10.24 1.06
 9 8 -15 6.52 1
 9 8 -14 4.45 0.94
 9 8 -13 4.82 0.96
 9 8 -12 4.63 0.96
 9 8 -11 28.99 1.5
 9 8 -10 1.47 0.79
 9 8 -9 103.31 2.74
 9 8 -8 83.32 2.35
 9 8 -7 2.69 0.74
 9 8 -6 33.93 1.38
 9 8 -5 115.7 2.81
 9 8 -4 131.7 3.06
 9 8 -3 15.74 0.96
 9 8 -2 54.21 1.67
 9 8 -1 332.73 6.4
 9 8 0 1.85 0.64
 9 8 1 330.45 6.37
 9 8 2 55.56 1.69
 9 8 3 15.67 0.96
 9 8 4 133.33 3.09
 9 8 5 114.79 2.79
 9 8 6 35.66 1.41
 9 8 7 2.47 0.74
 9 8 8 82.11 2.33
 9 8 9 101.92 2.71
 9 8 10 1.63 0.81
 9 8 11 30.23 1.51
 9 8 12 5.19 0.95
 9 8 13 5.04 0.96
 9 8 14 4.02 0.93
 9 8 15 7.13 1.01
 9 8 16 8.58 1.04
 9 8 17 3.91 0.85
 9 9 -17 2.68 0.85
 9 9 -16 1.84 0.84
 9 9 -15 14.08 1.18
 9 9 -14 2.7 0.93
 9 9 -13 26.65 1.45
 9 9 -12 14.58 1.2
 9 9 -11 28.54 1.49
 9 9 -10 32.14 1.55
 9 9 -9 25.12 1.36
 9 9 -8 25.03 1.29
 9 9 -7 65.04 2.02
 9 9 -6 8.38 0.89
 9 9 -5 41.3 1.52
 9 9 -4 81.12 2.23
 9 9 -3 265.94 5.37
 9 9 -2 53.56 1.71
 9 9 -1 49.35 1.61
 9 9 0 63.7 1.87
 9 9 1 49.56 1.62
 9 9 2 56.05 1.75
 9 9 3 265.34 5.36
 9 9 4 79.79 2.21
 9 9 5 41.79 1.53
 9 9 6 8.85 0.89
 9 9 7 64.63 2.01
 9 9 8 25.16 1.29
 9 9 9 24.03 1.33
 9 9 10 32.41 1.57
 9 9 11 27.46 1.46
 9 9 12 14.99 1.2
 9 9 13 26.11 1.43
 9 9 14 2.33 0.92
 9 9 15 14.03 1.17
 9 9 16 2.92 0.85
 9 9 17 2.52 0.84
 9 10 -16 5.8 0.89
 9 10 -15 1.41 0.85
 9 10 -14 2.3 0.9
 9 10 -13 1.28 0.87
 9 10 -12 0.85 0.86
 9 10 -11 5.79 0.99
 9 10 -10 15.91 1.22
 9 10 -9 4.69 0.94
 9 10 -8 60.21 2.04
 9 10 -7 8.02 0.92
 9 10 -6 104.89 2.74
 9 10 -5 28.75 1.32
 9 10 -4 63.87 1.97
 9 10 -3 40.71 1.53
 9 10 -2 238.19 4.95
 9 10 -1 11.5 0.93
 9 10 0 1 0.66
 9 10 1 11.82 0.92
 9 10 2 239.51 4.97
 9 10 3 42.01 1.56
 9 10 4 63.84 1.97
 9 10 5 27.55 1.3
 9 10 6 106.28 2.77
 9 10 7 6.41 0.9
 9 10 8 59.33 2.03
 9 10 9 4.92 0.94
 9 10 10 15.23 1.21
 9 10 11 6.38 0.99
 9 10 12 1.63 0.87
 9 10 13 2.09 0.88
 9 10 14 2.12 0.9
 9 10 15 1.92 0.87
 9 10 16 5.28 0.88
 9 11 -16 0.86 0.79
 9 11 -15 6.59 0.94
 9 11 -14 0.6 0.85
 9 11 -13 29.02 1.51
 9 11 -12 12.94 1.15
 9 11 -11 8.65 1.06
 9 11 -10 20.15 1.32
 9 11 -9 1.46 0.87
 9 11 -8 21.47 1.33
 9 11 -7 69.31 2.26
 9 11 -6 0.09 0.77
 9 11 -5 47.39 1.72
 9 11 -4 57.4 1.89
 9 11 -3 40.61 1.56
 9 11 -2 36.14 1.47
 9 11 -1 38.98 1.51
 9 11 0 59.73 1.9
 9 11 1 39.15 1.52
 9 11 2 36.03 1.47
 9 11 3 38.41 1.52
 9 11 4 56.97 1.89
 9 11 5 45.18 1.68
 9 11 6 0.2 0.79
 9 11 7 66.29 2.2
 9 11 8 21.94 1.33
 9 11 9 0.73 0.85
 9 11 10 19.29 1.3
 9 11 11 7.45 1.04
 9 11 12 12.5 1.14
 9 11 13 28.55 1.51
 9 11 14 0.88 0.85
 9 11 15 6.92 0.94
 9 11 16 1.21 0.79
 9 12 -15 1.99 0.81
 9 12 -14 -0.1 0.8
 9 12 -13 22.94 1.37
 9 12 -12 16.32 1.26
 9 12 -11 7.33 1.02
 9 12 -10 33.76 1.61
 9 12 -9 12.48 1.16
 9 12 -8 43.53 1.8
 9 12 -7 3.13 0.9
 9 12 -6 9.22 1.04
 9 12 -5 12.39 1.12
 9 12 -4 26.9 1.39
 9 12 -3 6.7 0.93
 9 12 -2 40.35 1.58
 9 12 -1 58.32 1.92
 9 12 0 4.05 0.81
 9 12 1 57.62 1.91
 9 12 2 42.19 1.62
 9 12 3 7.14 0.95
 9 12 4 27.37 1.39
 9 12 5 13.46 1.13
 9 12 6 8.34 1.02
 9 12 7 2.56 0.86
 9 12 8 42.16 1.77
 9 12 9 12.16 1.16
 9 12 10 35.07 1.63
 9 12 11 7.08 1.04
 9 12 12 14.34 1.22
 9 12 13 22.45 1.35
 9 12 14 0.62 0.8
 9 12 15 2.58 0.83
 9 13 -14 0.24 0.76
 9 13 -13 11.38 1.07
 9 13 -12 0.48 0.84
 9 13 -11 7.64 1.06
 9 13 -10 22.69 1.36
 9 13 -9 4.77 0.95
 9 13 -8 30.38 1.54
 9 13 -7 7.43 1.02
 9 13 -6 3.5 0.92
 9 13 -5 17.67 1.25
 9 13 -4 0.62 0.85
 9 13 -3 25.12 1.4
 9 13 -2 16.12 1.19
 9 13 -1 14.52 1.15
 9 13 0 14.03 1.13
 9 13 1 14.83 1.16
 9 13 2 16.63 1.2
 9 13 3 26.52 1.43
 9 13 4 1.44 0.85
 9 13 5 18.76 1.27
 9 13 6 2.72 0.9
 9 13 7 7.58 1.03
 9 13 8 29.76 1.52
 9 13 9 4.7 0.96
 9 13 10 22.03 1.34
 9 13 11 8.3 1.07
 9 13 12 -0.31 0.85
 9 13 13 11.82 1.08
 9 13 14 1.4 0.78
 9 14 -13 2.87 0.83
 9 14 -12 1.4 0.82
 9 14 -11 -0.13 0.84
 9 14 -10 11.85 1.15
 9 14 -9 3.1 0.95
 9 14 -8 45.88 1.83
 9 14 -7 9.98 1.09
 9 14 -6 1.29 0.89
 9 14 -5 19.46 1.3
 9 14 -4 6.89 1.01
 9 14 -3 -0.04 0.83
 9 14 -2 1.14 0.85
 9 14 -1 6.31 1
 9 14 0 -0.69 0.81
 9 14 1 6.02 0.98
 9 14 2 0.02 0.83
 9 14 3 1.55 0.85
 9 14 4 7.35 1.02
 9 14 5 19.27 1.29
 9 14 6 2.53 0.91
 9 14 7 9.24 1.07
 9 14 8 45.81 1.83
 9 14 9 4.21 0.96
 9 14 10 12.77 1.16
 9 14 11 1.66 0.84
 9 14 12 1.12 0.82
 9 14 13 3.53 0.84
 9 15 -12 10.41 1
 9 15 -11 11.59 1.06
 9 15 -10 1.59 0.89
 9 15 -9 1.14 0.86
 9 15 -8 -0.02 0.85
 9 15 -7 0.46 0.87
 9 15 -6 1.75 0.89
 9 15 -5 15.46 1.21
 9 15 -4 1.06 0.87
 9 15 -3 9.83 1.09
 9 15 -2 1.46 0.85
 9 15 -1 3.35 0.92
 9 15 0 29.02 1.5
 9 15 1 3.24 0.9
 9 15 2 0.72 0.86
 9 15 3 10.55 1.1
 9 15 4 1.23 0.86
 9 15 5 15.04 1.2
 9 15 6 3.12 0.9
 9 15 7 1.8 0.9
 9 15 8 0.27 0.86
 9 15 9 0.65 0.86
 9 15 10 3.08 0.88
 9 15 11 11.53 1.05
 9 15 12 10.44 1.02
 9 16 -10 6.49 0.92
 9 16 -9 1.58 0.83
 9 16 -8 1.64 0.85
 9 16 -7 6.32 0.98
 9 16 -6 10.05 1.1
 9 16 -5 2.21 0.94
 9 16 -4 4.21 0.97
 9 16 -3 5.31 0.96
 9 16 -2 0.11 0.82
 9 16 -1 3.68 0.92
 9 16 0 4.13 0.94
 9 16 1 4.56 0.95
 9 16 2 0.42 0.82
 9 16 3 5.75 0.97
 9 16 4 3.53 0.94
 9 16 5 4.42 0.97
 9 16 6 8.63 1.08
 9 16 7 5.58 0.97
 9 16 8 0.75 0.82
 9 16 9 0.95 0.81
 9 16 10 5.62 0.9
 9 17 -9 2.41 0.85
 9 17 -8 2.97 0.84
 9 17 -7 3.64 0.87
 9 17 -6 0.4 0.82
 9 17 -5 4.63 0.93
 9 17 -4 3.72 0.93
 9 17 -3 3.69 0.93
 9 17 -2 12.32 1.16
 9 17 -1 1.82 0.9
 9 17 0 1.77 0.9
 9 17 1 0.67 0.87
 9 17 2 13.96 1.19
 9 17 3 4.93 0.95
 9 17 4 3.42 0.93
 9 17 5 3.58 0.91
 9 17 6 -0.02 0.8
 9 17 7 2.86 0.88
 9 17 8 3.28 0.84
 9 17 9 3.44 0.86
 9 18 -7 0.74 0.8
 9 18 -6 4.08 0.86
 9 18 -5 2.83 0.83
 9 18 -4 4.18 0.88
 9 18 -3 2.37 0.85
 9 18 -2 2.86 0.88
 9 18 -1 5.86 0.95
 9 18 0 3.69 0.9
 9 18 1 4.85 0.92
 9 18 2 3.66 0.89
 9 18 3 1.6 0.83
 9 18 4 3.88 0.88
 9 18 5 0.94 0.82
 9 18 6 4.67 0.87
 9 18 7 0.12 0.8
 9 19 -3 0.48 0.78
 9 19 -2 2.34 0.81
 9 19 -1 0.67 0.77
 9 19 0 0.02 0.76
 9 19 1 0.45 0.77
 9 19 2 2.58 0.8
 9 19 3 -0.5 0.78
 10 0 0 435.69 7.98
 10 0 1 373.4 6.93
 10 0 2 171.49 3.55
 10 0 3 160.48 3.38
 10 0 4 142.82 3.11
 10 0 5 184.43 3.85
 10 0 6 16.41 0.94
 10 0 7 202.97 4.25
 10 0 8 12.6 0.92
 10 0 9 30.98 1.31
 10 0 10 7.25 0.87
 10 0 11 39.77 1.56
 10 0 12 45.62 1.8
 10 0 13 25.76 1.43
 10 0 14 35.88 1.66
 10 0 15 1.11 0.86
 10 0 16 25.83 1.47
 10 0 17 -0.23 0.82
 10 0 18 5.3 0.92
 10 1 -18 12.89 1.07
 10 1 -17 8.26 1.03
 10 1 -16 7.21 1.05
 10 1 -15 20.07 1.32
 10 1 -14 87.38 2.64
 10 1 -13 10.9 1.1
 10 1 -12 67.15 2.22
 10 1 -11 79.58 2.3
 10 1 -10 87.02 2.4
 10 1 -9 98.18 2.54
 10 1 -8 -0.24 0.64
 10 1 -7 312.96 6.11
 10 1 -6 47.4 1.52
 10 1 -5 186.28 3.89
 10 1 -4 6.03 0.67
 10 1 -3 46.67 1.43
 10 1 -2 158.94 3.34
 10 1 -1 89.54 2.15
 10 1 0 473.51 8.61
 10 1 1 89.05 2.14
 10 1 2 154.91 3.28
 10 1 3 45.69 1.41
 10 1 4 4.84 0.64
 10 1 5 186.07 3.88
 10 1 6 47.21 1.52
 10 1 7 306.94 6.02
 10 1 8 0.7 0.65
 10 1 9 97.43 2.53
 10 1 10 88.67 2.43
 10 1 11 78.13 2.28
 10 1 12 69.68 2.26
 10 1 13 10.19 1.09
 10 1 14 86.03 2.61
 10 1 15 20.81 1.33
 10 1 16 8.11 1.06
 10 1 17 7.7 1.02
 10 1 18 13.19 1.09
 10 2 -18 6.86 0.94
 10 2 -17 10.99 1.1
 10 2 -16 23.92 1.42
 10 2 -15 15.32 1.23
 10 2 -14 85.65 2.6
 10 2 -13 61.93 2.14
 10 2 -12 37.71 1.66
 10 2 -11 3.69 0.8
 10 2 -10 79.69 2.28
 10 2 -9 5.2 0.79
 10 2 -8 112.95 2.77
 10 2 -7 68.51 1.95
 10 2 -6 278.5 5.49
 10 2 -5 12.69 0.84
 10 2 -4 204.02 4.16
 10 2 -3 4.53 0.63
 10 2 -2 95.8 2.27
 10 2 -1 10.75 0.75
 10 2 0 85.49 2.09
 10 2 1 10.47 0.74
 10 2 2 96.92 2.29
 10 2 3 3.7 0.61
 10 2 4 203.01 4.15
 10 2 5 11.43 0.81
 10 2 6 278.13 5.49
 10 2 7 69.39 1.96
 10 2 8 111.66 2.75
 10 2 9 5.62 0.8
 10 2 10 81.17 2.3
 10 2 11 3.46 0.78
 10 2 12 37.84 1.64
 10 2 13 62.72 2.16
 10 2 14 83.81 2.57
 10 2 15 16.36 1.23
 10 2 16 24.96 1.44
 10 2 17 11.05 1.1
 10 2 18 6.1 0.92
 10 3 -18 13.06 1.08
 10 3 -17 21.12 1.31
 10 3 -16 5.48 1
 10 3 -15 8.02 1.03
 10 3 -14 23.16 1.39
 10 3 -13 7.58 1.04
 10 3 -12 14.63 1.17
 10 3 -11 16.58 1.15
 10 3 -10 15.06 1.05
 10 3 -9 123.93 3.02
 10 3 -8 109.02 2.71
 10 3 -7 53.98 1.7
 10 3 -6 5.49 0.72
 10 3 -5 42.22 1.41
 10 3 -4 17.76 0.93
 10 3 -3 26.29 1.07
 10 3 -2 35.82 1.24
 10 3 -1 19.48 0.93
 10 3 0 228.27 4.52
 10 3 1 19.83 0.94
 10 3 2 35.83 1.24
 10 3 3 25.12 1.06
 10 3 4 17.63 0.92
 10 3 5 41.75 1.4
 10 3 6 4.86 0.71
 10 3 7 55.02 1.71
 10 3 8 108.91 2.71
 10 3 9 126.28 3.06
 10 3 10 16.13 1.06
 10 3 11 16.84 1.16
 10 3 12 15.13 1.18
 10 3 13 7.72 1.04
 10 3 14 22.63 1.39
 10 3 15 6.58 0.99
 10 3 16 6.51 1.02
 10 3 17 21.55 1.31
 10 3 18 12.43 1.05
 10 4 -18 2.09 0.81
 10 4 -17 9.52 1.05
 10 4 -16 8.59 1.08
 10 4 -15 12.59 1.14
 10 4 -14 6.06 1
 10 4 -13 96.74 2.8
 10 4 -12 10.19 1.07
 10 4 -11 10.44 1.02
 10 4 -10 45.88 1.67
 10 4 -9 29.11 1.31
 10 4 -8 21.4 1.13
 10 4 -7 78.16 2.15
 10 4 -6 13.87 0.91
 10 4 -5 4.51 0.69
 10 4 -4 35.77 1.29
 10 4 -3 60.68 1.72
 10 4 -2 162.91 3.46
 10 4 -1 37.68 1.29
 10 4 0 99.79 2.37
 10 4 1 38.44 1.3
 10 4 2 165.18 3.5
 10 4 3 62.17 1.74
 10 4 4 35.32 1.28
 10 4 5 4.36 0.69
 10 4 6 13.37 0.9
 10 4 7 79.47 2.17
 10 4 8 20.59 1.11
 10 4 9 27.39 1.28
 10 4 10 46.65 1.69
 10 4 11 9.78 1.01
 10 4 12 10.81 1.09
 10 4 13 96.68 2.8
 10 4 14 4.7 0.97
 10 4 15 11.9 1.12
 10 4 16 9.15 1.08
 10 4 17 10.01 1.05
 10 4 18 1.46 0.79
 10 5 -18 2.9 0.84
 10 5 -17 1.42 0.82
 10 5 -16 3.02 0.91
 10 5 -15 2.17 0.93
 10 5 -14 8.53 1.07
 10 5 -13 40.19 1.74
 10 5 -12 19.06 1.28
 10 5 -11 6.33 0.96
 10 5 -10 32.15 1.43
 10 5 -9 7.4 0.88
 10 5 -8 1.83 0.73
 10 5 -7 118.6 2.88
 10 5 -6 31.94 1.3
 10 5 -5 59.67 1.78
 10 5 -4 41.32 1.42
 10 5 -3 186.01 3.9
 10 5 -2 8.43 0.76
 10 5 -1 21.32 1.01
 10 5 0 24.36 1.06
 10 5 1 20.76 1
 10 5 2 9.31 0.77
 10 5 3 185.02 3.88
 10 5 4 39.44 1.39
 10 5 5 60.61 1.8
 10 5 6 32.95 1.32
 10 5 7 121.43 2.93
 10 5 8 1.82 0.71
 10 5 9 7.68 0.89
 10 5 10 30.85 1.4
 10 5 11 6.64 0.97
 10 5 12 18.95 1.28
 10 5 13 39.82 1.73
 10 5 14 8.56 1.04
 10 5 15 3.35 0.95
 10 5 16 3.25 0.9
 10 5 17 0.45 0.82
 10 5 18 2.31 0.84
 10 6 -17 1.19 0.8
 10 6 -16 12.05 1.12
 10 6 -15 5.49 1
 10 6 -14 4.15 0.93
 10 6 -13 1.95 0.89
 10 6 -12 7.18 1.02
 10 6 -11 2.12 0.87
 10 6 -10 10.48 1.03
 10 6 -9 15.24 1.06
 10 6 -8 85.5 2.37
 10 6 -7 16.51 1.04
 10 6 -6 13.63 0.95
 10 6 -5 2.92 0.7
 10 6 -4 1.92 0.67
 10 6 -3 10.44 0.84
 10 6 -2 5.09 0.7
 10 6 -1 43.29 1.44
 10 6 0 50.61 1.57
 10 6 1 44.04 1.46
 10 6 2 5.41 0.71
 10 6 3 10.26 0.83
 10 6 4 2.17 0.67
 10 6 5 2.46 0.69
 10 6 6 13.26 0.95
 10 6 7 16.09 1.03
 10 6 8 85.44 2.36
 10 6 9 16.92 1.1
 10 6 10 10.57 1.02
 10 6 11 3.01 0.88
 10 6 12 8.44 1.04
 10 6 13 2.06 0.88
 10 6 14 2.3 0.89
 10 6 15 4.96 0.99
 10 6 16 12.66 1.13
 10 6 17 1.02 0.8
 10 7 -17 6.72 0.91
 10 7 -16 1.34 0.84
 10 7 -15 25.01 1.42
 10 7 -14 3.11 0.92
 10 7 -13 28.86 1.51
 10 7 -12 5.78 0.98
 10 7 -11 7.08 1.01
 10 7 -10 13.4 1.14
 10 7 -9 4.37 0.87
 10 7 -8 36.39 1.49
 10 7 -7 5.99 0.83
 10 7 -6 1.68 0.72
 10 7 -5 3.06 0.72
 10 7 -4 2.9 0.71
 10 7 -3 233.06 4.78
 10 7 -2 1.17 0.63
 10 7 -1 51.73 1.63
 10 7 0 28.55 1.2
 10 7 1 52.11 1.64
 10 7 2 1.04 0.63
 10 7 3 232.25 4.77
 10 7 4 2.54 0.71
 10 7 5 2.91 0.72
 10 7 6 2.71 0.73
 10 7 7 6.58 0.85
 10 7 8 38.24 1.53
 10 7 9 2.84 0.85
 10 7 10 13.38 1.14
 10 7 11 6.49 0.99
 10 7 12 6.21 0.98
 10 7 13 29.03 1.5
 10 7 14 3.9 0.92
 10 7 15 25.08 1.43
 10 7 16 0.99 0.85
 10 7 17 6.61 0.91
 10 8 -17 1.64 0.81
 10 8 -16 2.6 0.85
 10 8 -15 6.29 0.99
 10 8 -14 7.93 1.06
 10 8 -13 2.29 0.9
 10 8 -12 0.38 0.84
 10 8 -11 14.72 1.19
 10 8 -10 3.8 0.91
 10 8 -9 45.36 1.81
 10 8 -8 34.62 1.49
 10 8 -7 4.65 0.83
 10 8 -6 1.26 0.72
 10 8 -5 152.16 3.5
 10 8 -4 8.39 0.86
 10 8 -3 11.36 0.9
 10 8 -2 33.36 1.34
 10 8 -1 31.3 1.29
 10 8 0 28.37 1.23
 10 8 1 31.56 1.3
 10 8 2 32.17 1.31
 10 8 3 11.6 0.91
 10 8 4 7.64 0.85
 10 8 5 153.55 3.52
 10 8 6 1.67 0.74
 10 8 7 5.05 0.84
 10 8 8 36.34 1.51
 10 8 9 46.09 1.82
 10 8 10 3.72 0.91
 10 8 11 15.27 1.2
 10 8 12 0.66 0.84
 10 8 13 2.27 0.88
 10 8 14 7.18 1.04
 10 8 15 6.13 0.99
 10 8 16 1.71 0.84
 10 8 17 2.39 0.82
 10 9 -16 3.02 0.83
 10 9 -15 11.82 1.1
 10 9 -14 -0.18 0.84
 10 9 -13 1.34 0.89
 10 9 -12 3.24 0.92
 10 9 -11 8.11 1.04
 10 9 -10 9.33 1.07
 10 9 -9 13.56 1.16
 10 9 -8 13.95 1.15
 10 9 -7 21.67 1.27
 10 9 -6 33.83 1.45
 10 9 -5 2.64 0.77
 10 9 -4 29.47 1.32
 10 9 -3 11.15 0.93
 10 9 -2 9.94 0.9
 10 9 -1 7.62 0.84
 10 9 0 62.44 1.91
 10 9 1 7.56 0.84
 10 9 2 9.72 0.89
 10 9 3 10.58 0.92
 10 9 4 29.59 1.32
 10 9 5 2.26 0.77
 10 9 6 35.78 1.48
 10 9 7 23.58 1.3
 10 9 8 15.41 1.17
 10 9 9 14.9 1.17
 10 9 10 8.74 1.06
 10 9 11 7.84 1.04
 10 9 12 1.56 0.89
 10 9 13 1.78 0.91
 10 9 14 -0.07 0.84
 10 9 15 13.84 1.12
 10 9 16 3.45 0.84
 10 10 -15 3.57 0.88
 10 10 -14 1.02 0.84
 10 10 -13 8.7 1.07
 10 10 -12 5.9 0.98
 10 10 -11 2.23 0.91
 10 10 -10 1.54 0.89
 10 10 -9 -0.11 0.83
 10 10 -8 18.99 1.28
 10 10 -7 3.39 0.9
 10 10 -6 8.08 0.97
 10 10 -5 50.63 1.79
 10 10 -4 32.27 1.41
 10 10 -3 10.79 0.96
 10 10 -2 119.8 2.98
 10 10 -1 47.9 1.69
 10 10 0 12.72 0.98
 10 10 1 49.04 1.71
 10 10 2 120.5 2.99
 10 10 3 10.19 0.94
 10 10 4 31.44 1.4
 10 10 5 50.18 1.78
 10 10 6 7.88 0.97
 10 10 7 2.83 0.88
 10 10 8 18.03 1.26
 10 10 9 0.7 0.84
 10 10 10 1.66 0.88
 10 10 11 2.9 0.92
 10 10 12 6.47 0.99
 10 10 13 10.05 1.1
 10 10 14 0.1 0.83
 10 10 15 2.83 0.86
 10 11 -15 4.74 0.86
 10 11 -14 1.9 0.85
 10 11 -13 5.42 0.97
 10 11 -12 12.24 1.15
 10 11 -11 8.89 1.05
 10 11 -10 46.57 1.85
 10 11 -9 7.28 1.01
 10 11 -8 11.26 1.12
 10 11 -7 6.76 1
 10 11 -6 16.32 1.21
 10 11 -5 23.35 1.36
 10 11 -4 14.94 1.14
 10 11 -3 7.75 0.95
 10 11 -2 19.7 1.16
 10 11 -1 8.23 0.91
 10 11 0 18.49 1.14
 10 11 1 8.13 0.91
 10 11 2 19.22 1.16
 10 11 3 8.25 0.95
 10 11 4 16.33 1.15
 10 11 5 24.87 1.38
 10 11 6 15.33 1.19
 10 11 7 5.6 0.97
 10 11 8 12.43 1.13
 10 11 9 6.47 1.01
 10 11 10 45.17 1.83
 10 11 11 8.33 1.05
 10 11 12 11.31 1.14
 10 11 13 4.98 0.96
 10 11 14 2.5 0.85
 10 11 15 4.93 0.87
 10 12 -14 2.33 0.82
 10 12 -13 0.82 0.84
 10 12 -12 3.17 0.92
 10 12 -11 2.81 0.94
 10 12 -10 12.11 1.14
 10 12 -9 6.76 1.02
 10 12 -8 12.28 1.16
 10 12 -7 19.28 1.3
 10 12 -6 6.5 1.02
 10 12 -5 8.75 1.05
 10 12 -4 4.59 0.95
 10 12 -3 15.53 1.18
 10 12 -2 5.07 0.95
 10 12 -1 2.89 0.89
 10 12 0 16.96 1.22
 10 12 1 3.21 0.9
 10 12 2 5.29 0.95
 10 12 3 14.24 1.16
 10 12 4 4.03 0.92
 10 12 5 7.95 1.01
 10 12 6 7.75 1.05
 10 12 7 20 1.31
 10 12 8 13.88 1.2
 10 12 9 5.76 0.99
 10 12 10 11.75 1.14
 10 12 11 1.71 0.92
 10 12 12 2.69 0.91
 10 12 13 1.29 0.85
 10 12 14 1.69 0.8
 10 13 -13 2.93 0.83
 10 13 -12 7.98 1
 10 13 -11 6.23 0.98
 10 13 -10 12.11 1.16
 10 13 -9 21.2 1.38
 10 13 -8 -0.2 0.84
 10 13 -7 6.62 1.03
 10 13 -6 4.67 0.98
 10 13 -5 18.08 1.28
 10 13 -4 5.56 0.99
 10 13 -3 18.45 1.27
 10 13 -2 5.9 0.97
 10 13 -1 -0.27 0.82
 10 13 0 85.87 2.59
 10 13 1 1.28 0.86
 10 13 2 5.62 0.98
 10 13 3 19.02 1.29
 10 13 4 5.03 0.97
 10 13 5 18.26 1.28
 10 13 6 5.76 1
 10 13 7 7.4 1.03
 10 13 8 0.58 0.85
 10 13 9 20.77 1.37
 10 13 10 11.5 1.17
 10 13 11 6.49 0.99
 10 13 12 7.94 1
 10 13 13 2.76 0.82
 10 14 -12 0.84 0.78
 10 14 -11 2.66 0.87
 10 14 -10 31.92 1.54
 10 14 -9 0.83 0.9
 10 14 -8 8.21 1.08
 10 14 -7 2.06 0.89
 10 14 -6 37.35 1.67
 10 14 -5 1.51 0.9
 10 14 -4 8.94 1.05
 10 14 -3 8.09 1.05
 10 14 -2 9.24 1.07
 10 14 -1 6.45 1.01
 10 14 0 0.78 0.86
 10 14 1 7.81 1.04
 10 14 2 9.59 1.08
 10 14 3 7.25 1.01
 10 14 4 8.26 1.05
 10 14 5 1.15 0.88
 10 14 6 35.48 1.64
 10 14 7 3.09 0.92
 10 14 8 9.8 1.11
 10 14 9 1.44 0.89
 10 14 10 31.98 1.54
 10 14 11 2.18 0.84
 10 14 12 0.33 0.78
 10 15 -11 2.61 0.83
 10 15 -10 4.87 0.91
 10 15 -9 5.51 0.95
 10 15 -8 16.8 1.23
 10 15 -7 37.13 1.69
 10 15 -6 4.41 0.98
 10 15 -5 3.72 0.97
 10 15 -4 4.11 0.93
 10 15 -3 5.07 0.98
 10 15 -2 4.99 0.96
 10 15 -1 2 0.9
 10 15 0 14.84 1.19
 10 15 1 2.06 0.88
 10 15 2 4.01 0.96
 10 15 3 5.04 0.96
 10 15 4 3.78 0.93
 10 15 5 3.05 0.97
 10 15 6 4.29 1
 10 15 7 36.95 1.68
 10 15 8 16.49 1.23
 10 15 9 4.58 0.93
 10 15 10 3.66 0.89
 10 15 11 3.22 0.83
 10 16 -9 -0.38 0.76
 10 16 -8 3.62 0.91
 10 16 -7 0.73 0.84
 10 16 -6 3.24 0.91
 10 16 -5 10.84 1.11
 10 16 -4 6.57 1.03
 10 16 -3 33.91 1.63
 10 16 -2 5.07 1.01
 10 16 -1 23.32 1.42
 10 16 0 7.43 1.05
 10 16 1 23.69 1.43
 10 16 2 4.17 0.97
 10 16 3 34.55 1.64
 10 16 4 7.97 1.05
 10 16 5 10.73 1.11
 10 16 6 4.24 0.94
 10 16 7 0.99 0.84
 10 16 8 3.8 0.9
 10 16 9 0.45 0.77
 10 17 -8 9 1.01
 10 17 -7 19.05 1.19
 10 17 -6 7.91 0.98
 10 17 -5 4.37 0.91
 10 17 -4 3.95 0.9
 10 17 -3 2.86 0.89
 10 17 -2 3.74 0.91
 10 17 -1 11.3 1.1
 10 17 0 55.86 2.02
 10 17 1 10.27 1.1
 10 17 2 3.43 0.91
 10 17 3 2.88 0.89
 10 17 4 4.52 0.92
 10 17 5 4.82 0.9
 10 17 6 6.55 0.95
 10 17 7 18.29 1.17
 10 17 8 10.06 1.02
 10 18 -5 3.45 0.88
 10 18 -4 12.71 1.05
 10 18 -3 2.07 0.83
 10 18 -2 4.72 0.89
 10 18 -1 4.69 0.89
 10 18 0 0.52 0.8
 10 18 1 6.33 0.92
 10 18 2 4.32 0.89
 10 18 3 2.03 0.83
 10 18 4 12.49 1.06
 10 18 5 2.77 0.86
 11 0 1 124.97 2.84
 11 0 2 6.14 0.71
 11 0 3 143.86 3.19
 11 0 4 0.27 0.6
 11 0 5 24.44 1.13
 11 0 6 2.29 0.67
 11 0 7 4.64 0.76
 11 0 8 39.96 1.51
 11 0 9 11.27 0.96
 11 0 10 65.25 2.05
 11 0 11 -0.77 0.79
 11 0 12 1.21 0.85
 11 0 13 18.08 1.29
 11 0 14 1.17 0.87
 11 0 15 12.97 1.2
 11 0 16 0.35 0.86
 11 0 17 0.75 0.81
 11 0 18 9.55 1.03
 11 1 -18 0.02 0.77
 11 1 -17 1.59 0.84
 11 1 -16 45.56 1.83
 11 1 -15 23.38 1.43
 11 1 -14 11.29 1.13
 11 1 -13 24.08 1.42
 11 1 -12 31.7 1.55
 11 1 -11 13.11 1.12
 11 1 -10 20.07 1.17
 11 1 -9 12.36 0.99
 11 1 -8 27.57 1.27
 11 1 -7 50.14 1.67
 11 1 -6 14.41 0.95
 11 1 -5 111.97 2.7
 11 1 -4 20.79 1.03
 11 1 -3 54.66 1.65
 11 1 -2 22.18 1.03
 11 1 -1 25.95 1.1
 11 1 0 52.45 1.58
 11 1 1 27.55 1.13
 11 1 2 22.48 1.04
 11 1 3 53.6 1.63
 11 1 4 20.99 1.03
 11 1 5 112.13 2.7
 11 1 6 15.2 0.96
 11 1 7 50.51 1.68
 11 1 8 27.31 1.27
 11 1 9 11.95 0.98
 11 1 10 19.58 1.17
 11 1 11 13.5 1.14
 11 1 12 32.97 1.58
 11 1 13 24.25 1.4
 11 1 14 12.03 1.13
 11 1 15 21.95 1.39
 11 1 16 45.48 1.84
 11 1 17 0.9 0.84
 11 1 18 0.39 0.79
 11 2 -18 0.45 0.8
 11 2 -17 15.31 1.15
 11 2 -16 4.11 0.94
 11 2 -15 2.95 0.94
 11 2 -14 7.93 1.05
 11 2 -13 9.85 1.09
 11 2 -12 49.81 1.92
 11 2 -11 32.41 1.54
 11 2 -10 5.05 0.85
 11 2 -9 34.1 1.43
 11 2 -8 72.6 2.12
 11 2 -7 12.95 0.95
 11 2 -6 49.49 1.63
 11 2 -5 50.95 1.63
 11 2 -4 255.15 5.12
 11 2 -3 24.17 1.1
 11 2 -2 192.74 4.01
 11 2 -1 3.32 0.66
 11 2 0 93.19 2.3
 11 2 1 3.14 0.65
 11 2 2 193.33 4.02
 11 2 3 26.48 1.14
 11 2 4 258.49 5.17
 11 2 5 51 1.63
 11 2 6 49.15 1.63
 11 2 7 12.84 0.95
 11 2 8 72.49 2.12
 11 2 9 33.43 1.43
 11 2 10 5.3 0.84
 11 2 11 34.54 1.58
 11 2 12 49.44 1.91
 11 2 13 9.45 1.07
 11 2 14 7.58 1.03
 11 2 15 3.46 0.95
 11 2 16 4.74 0.95
 11 2 17 15.21 1.15
 11 2 18 0.44 0.81
 11 3 -17 4.81 0.91
 11 3 -16 0.42 0.85
 11 3 -15 1.88 0.91
 11 3 -14 1.13 0.86
 11 3 -13 16.11 1.24
 11 3 -12 4.42 0.95
 11 3 -11 3.52 0.91
 11 3 -10 1.55 0.79
 11 3 -9 75.14 2.21
 11 3 -8 35.31 1.45
 11 3 -7 202.74 4.35
 11 3 -6 77.67 2.16
 11 3 -5 146.56 3.32
 11 3 -4 28.19 1.2
 11 3 -3 137.21 3.11
 11 3 -2 149.41 3.3
 11 3 -1 126.9 2.9
 11 3 0 1.24 0.62
 11 3 1 126.59 2.89
 11 3 2 151.19 3.33
 11 3 3 135.46 3.07
 11 3 4 28.34 1.2
 11 3 5 148.47 3.35
 11 3 6 77.68 2.15
 11 3 7 205.02 4.39
 11 3 8 36.63 1.47
 11 3 9 75.52 2.22
 11 3 10 1.39 0.79
 11 3 11 4.26 0.92
 11 3 12 4.84 0.96
 11 3 13 16.4 1.24
 11 3 14 1.4 0.87
 11 3 15 2.21 0.91
 11 3 16 1.7 0.86
 11 3 17 5.91 0.92
 11 4 -17 15.59 1.13
 11 4 -16 0.99 0.83
 11 4 -15 10.75 1.11
 11 4 -14 22.29 1.36
 11 4 -13 29.73 1.52
 11 4 -12 13.68 1.17
 11 4 -11 128.72 3.35
 11 4 -10 27.48 1.4
 11 4 -9 1.42 0.77
 11 4 -8 27.48 1.3
 11 4 -7 1.91 0.72
 11 4 -6 17 1.03
 11 4 -5 11.02 0.89
 11 4 -4 77.59 2.12
 11 4 -3 126.12 2.94
 11 4 -2 313.39 6.09
 11 4 -1 143.24 3.2
 11 4 0 18.76 1
 11 4 1 143.31 3.2
 11 4 2 307.84 6
 11 4 3 123.74 2.9
 11 4 4 78.83 2.14
 11 4 5 11.2 0.88
 11 4 6 16.82 1.03
 11 4 7 1.87 0.72
 11 4 8 27.9 1.31
 11 4 9 1.37 0.76
 11 4 10 26.63 1.39
 11 4 11 125.53 3.29
 11 4 12 13.04 1.16
 11 4 13 30.69 1.55
 11 4 14 23.17 1.37
 11 4 15 9.27 1.1
 11 4 16 0.95 0.83
 11 4 17 15.31 1.13
 11 5 -17 1.69 0.79
 11 5 -16 11.23 1.07
 11 5 -15 14.47 1.21
 11 5 -14 2.99 0.9
 11 5 -13 37.34 1.67
 11 5 -12 3.17 0.93
 11 5 -11 4.89 0.97
 11 5 -10 1.97 0.87
 11 5 -9 75.62 2.32
 11 5 -8 189.61 4.21
 11 5 -7 77.44 2.23
 11 5 -6 72.06 2.1
 11 5 -5 18.23 1.06
 11 5 -4 36.6 1.4
 11 5 -3 65.74 1.92
 11 5 -2 129.85 3.01
 11 5 -1 24.22 1.13
 11 5 0 2.56 0.67
 11 5 1 24.48 1.14
 11 5 2 128.01 2.98
 11 5 3 66.23 1.92
 11 5 4 36.32 1.39
 11 5 5 19.18 1.07
 11 5 6 71.83 2.09
 11 5 7 76.87 2.21
 11 5 8 186.88 4.17
 11 5 9 77.07 2.35
 11 5 10 3.03 0.88
 11 5 11 5.65 0.97
 11 5 12 2.03 0.91
 11 5 13 39.66 1.72
 11 5 14 1.5 0.89
 11 5 15 16.12 1.22
 11 5 16 10.87 1.07
 11 5 17 1.16 0.79
 11 6 -17 0.22 0.78
 11 6 -16 16.56 1.18
 11 6 -15 1.18 0.86
 11 6 -14 1.65 0.91
 11 6 -13 9.3 1.07
 11 6 -12 44.09 1.81
 11 6 -11 11.33 1.11
 11 6 -10 29.79 1.51
 11 6 -9 7.78 0.98
 11 6 -8 35.51 1.5
 11 6 -7 5.37 0.84
 11 6 -6 3.57 0.78
 11 6 -5 17.29 1.06
 11 6 -4 14.4 0.98
 11 6 -3 109.19 2.7
 11 6 -2 24.98 1.17
 11 6 -1 41.4 1.48
 11 6 0 58.05 1.78
 11 6 1 41.58 1.48
 11 6 2 24.48 1.16
 11 6 3 109.81 2.72
 11 6 4 12.8 0.96
 11 6 5 18.86 1.09
 11 6 6 4.3 0.78
 11 6 7 5.39 0.84
 11 6 8 35.33 1.49
 11 6 9 6.83 0.96
 11 6 10 30.91 1.53
 11 6 11 10.93 1.12
 11 6 12 44.15 1.82
 11 6 13 9.06 1.07
 11 6 14 1.95 0.91
 11 6 15 2.16 0.88
 11 6 16 16.71 1.17
 11 6 17 0.88 0.81
 11 7 -16 0.79 0.8
 11 7 -15 11.65 1.09
 11 7 -14 15.31 1.22
 11 7 -13 5.96 0.98
 11 7 -12 16 1.24
 11 7 -11 12.28 1.15
 11 7 -10 6.51 0.99
 11 7 -9 11.06 1.08
 11 7 -8 6.18 0.93
 11 7 -7 38.87 1.56
 11 7 -6 28.6 1.34
 11 7 -5 18.87 1.13
 11 7 -4 17.81 1.08
 11 7 -3 1.9 0.71
 11 7 -2 3.63 0.74
 11 7 -1 106.49 2.67
 11 7 0 46.56 1.6
 11 7 1 105.5 2.65
 11 7 2 3.48 0.74
 11 7 3 2.02 0.71
 11 7 4 18.48 1.09
 11 7 5 19.56 1.13
 11 7 6 27.72 1.32
 11 7 7 38.43 1.55
 11 7 8 5.96 0.93
 11 7 9 10.98 1.08
 11 7 10 4.93 0.96
 11 7 11 11.7 1.13
 11 7 12 14.04 1.19
 11 7 13 6.92 0.98
 11 7 14 13.97 1.19
 11 7 15 11.13 1.09
 11 7 16 1.02 0.8
 11 8 -16 3.04 0.83
 11 8 -15 0.59 0.81
 11 8 -14 1.03 0.87
 11 8 -13 3.91 0.96
 11 8 -12 19.52 1.3
 11 8 -11 3.37 0.94
 11 8 -10 -0.18 0.85
 11 8 -9 34.78 1.62
 11 8 -8 2.88 0.9
 11 8 -7 27.53 1.4
 11 8 -6 16.06 1.11
 11 8 -5 28.07 1.33
 11 8 -4 12.48 0.99
 11 8 -3 19.45 1.12
 11 8 -2 4.56 0.78
 11 8 -1 11.3 0.93
 11 8 0 2.59 0.73
 11 8 1 11.04 0.92
 11 8 2 4.42 0.78
 11 8 3 18.63 1.11
 11 8 4 12.51 0.99
 11 8 5 28.41 1.34
 11 8 6 17.15 1.13
 11 8 7 28.24 1.42
 11 8 8 2.53 0.9
 11 8 9 34.1 1.61
 11 8 10 1.01 0.86
 11 8 11 3.63 0.93
 11 8 12 18.91 1.29
 11 8 13 4.27 0.96
 11 8 14 2.77 0.88
 11 8 15 0.67 0.82
 11 8 16 2.37 0.82
 11 9 -15 13.98 1.1
 11 9 -14 1.56 0.86
 11 9 -13 7.37 1.05
 11 9 -12 7.75 1.08
 11 9 -11 25.95 1.45
 11 9 -10 1.83 0.9
 11 9 -9 2.7 0.92
 11 9 -8 11.42 1.13
 11 9 -7 12.82 1.13
 11 9 -6 17.52 1.2
 11 9 -5 1.63 0.82
 11 9 -4 15.17 1.06
 11 9 -3 3.04 0.78
 11 9 -2 4.64 0.8
 11 9 -1 4.23 0.79
 11 9 0 4.13 0.79
 11 9 1 4.76 0.81
 11 9 2 2.95 0.77
 11 9 3 1.01 0.75
 11 9 4 14.74 1.06
 11 9 5 1.88 0.81
 11 9 6 17.95 1.21
 11 9 7 13.39 1.14
 11 9 8 10.7 1.1
 11 9 9 2 0.89
 11 9 10 1.85 0.9
 11 9 11 26.42 1.45
 11 9 12 8.73 1.1
 11 9 13 7.39 1.05
 11 9 14 0.94 0.84
 11 9 15 15.47 1.12
 11 10 -15 1.97 0.83
 11 10 -14 0.78 0.8
 11 10 -13 0.65 0.85
 11 10 -12 12.98 1.18
 11 10 -11 1.34 0.88
 11 10 -10 4.99 0.96
 11 10 -9 2.1 0.89
 11 10 -8 3.3 0.94
 11 10 -7 1.96 0.87
 11 10 -6 53.52 1.98
 11 10 -5 13.57 1.15
 11 10 -4 1.17 0.8
 11 10 -3 3.42 0.86
 11 10 -2 38.94 1.59
 11 10 -1 8.05 0.93
 11 10 0 106.96 2.8
 11 10 1 7.85 0.91
 11 10 2 38.94 1.59
 11 10 3 2.77 0.85
 11 10 4 1.31 0.8
 11 10 5 13.12 1.14
 11 10 6 52.53 1.96
 11 10 7 0.21 0.84
 11 10 8 3.28 0.92
 11 10 9 1.12 0.88
 11 10 10 4.29 0.95
 11 10 11 1.19 0.87
 11 10 12 13.7 1.2
 11 10 13 1.01 0.85
 11 10 14 0.07 0.8
 11 10 15 2.46 0.85
 11 11 -14 4.16 0.84
 11 11 -13 2.86 0.89
 11 11 -12 12.91 1.16
 11 11 -11 19.43 1.33
 11 11 -10 17.02 1.24
 11 11 -9 23.85 1.41
 11 11 -8 16.37 1.24
 11 11 -7 11.22 1.13
 11 11 -6 30.51 1.55
 11 11 -5 3.67 0.91
 11 11 -4 3.45 0.92
 11 11 -3 5.83 0.97
 11 11 -2 4.44 0.93
 11 11 -1 3.67 0.91
 11 11 0 19.17 1.25
 11 11 1 3.45 0.9
 11 11 2 4.31 0.93
 11 11 3 4.85 0.95
 11 11 4 3.59 0.92
 11 11 5 1.4 0.89
 11 11 6 31.6 1.56
 11 11 7 10.13 1.11
 11 11 8 14.59 1.2
 11 11 9 24.72 1.41
 11 11 10 15.72 1.24
 11 11 11 19.27 1.33
 11 11 12 12.94 1.15
 11 11 13 5.49 0.91
 11 11 14 2.91 0.82
 11 12 -13 11.55 1.03
 11 12 -12 7.25 0.98
 11 12 -11 9.85 1.1
 11 12 -10 12.02 1.17
 11 12 -9 11.44 1.19
 11 12 -8 0.97 0.89
 11 12 -7 1.5 0.87
 11 12 -6 34 1.62
 11 12 -5 35.82 1.66
 11 12 -4 16.43 1.25
 11 12 -3 28.7 1.5
 11 12 -2 17.22 1.25
 11 12 -1 0.87 0.86
 11 12 0 31.19 1.54
 11 12 1 0.8 0.86
 11 12 2 16.68 1.23
 11 12 3 27.7 1.49
 11 12 4 17.08 1.26
 11 12 5 34.44 1.63
 11 12 6 32.89 1.6
 11 12 7 0.62 0.86
 11 12 8 1.09 0.88
 11 12 9 12.53 1.18
 11 12 10 11.12 1.14
 11 12 11 8.29 1.04
 11 12 12 7.71 0.99
 11 12 13 11.68 1.04
 11 13 -12 17.37 1.16
 11 13 -11 12.6 1.11
 11 13 -10 0.45 0.85
 11 13 -9 14.87 1.23
 11 13 -8 11.39 1.16
 11 13 -7 3.58 0.95
 11 13 -6 11.21 1.12
 11 13 -5 38.14 1.7
 11 13 -4 13.84 1.2
 11 13 -3 26.4 1.46
 11 13 -2 5.17 0.98
 11 13 -1 63.73 2.19
 11 13 0 0.68 0.88
 11 13 1 64.05 2.2
 11 13 2 4.56 0.97
 11 13 3 25.28 1.44
 11 13 4 14.9 1.22
 11 13 5 39.22 1.72
 11 13 6 10.73 1.1
 11 13 7 4.25 0.95
 11 13 8 9.5 1.11
 11 13 9 14.38 1.21
 11 13 10 1.85 0.87
 11 13 11 12.63 1.09
 11 13 12 18.07 1.16
 11 14 -11 0.94 0.77
 11 14 -10 2.71 0.86
 11 14 -9 5.22 0.94
 11 14 -8 23.95 1.4
 11 14 -7 2.8 0.94
 11 14 -6 16.04 1.27
 11 14 -5 9.87 1.1
 11 14 -4 25.48 1.44
 11 14 -3 34.95 1.64
 11 14 -2 10.8 1.11
 11 14 -1 11.25 1.12
 11 14 0 13.92 1.19
 11 14 1 10.45 1.1
 11 14 2 8.8 1.08
 11 14 3 35.9 1.65
 11 14 4 28.19 1.49
 11 14 5 8.99 1.07
 11 14 6 17.6 1.29
 11 14 7 1.62 0.91
 11 14 8 24.67 1.41
 11 14 9 4.03 0.93
 11 14 10 1.69 0.84
 11 14 11 0.24 0.77
 11 15 -10 2.3 0.85
 11 15 -9 3.19 0.87
 11 15 -8 7.97 1.01
 11 15 -7 0.15 0.84
 11 15 -6 6.44 1.01
 11 15 -5 22.11 1.37
 11 15 -4 9.97 1.11
 11 15 -3 1.88 0.91
 11 15 -2 17.83 1.31
 11 15 -1 5.51 1.03
 11 15 0 13 1.2
 11 15 1 5.33 1
 11 15 2 20.66 1.36
 11 15 3 1.05 0.89
 11 15 4 10.12 1.11
 11 15 5 20.45 1.33
 11 15 6 7.09 1.02
 11 15 7 1.77 0.87
 11 15 8 6.95 0.98
 11 15 9 4.47 0.87
 11 15 10 1.91 0.83
 11 16 -8 3.68 0.85
 11 16 -7 1.64 0.83
 11 16 -6 1.6 0.83
 11 16 -5 1.68 0.88
 11 16 -4 0.77 0.85
 11 16 -3 0 0.84
 11 16 -2 4.72 0.95
 11 16 -1 14.76 1.21
 11 16 0 1.01 0.87
 11 16 1 15.18 1.21
 11 16 2 4.47 0.97
 11 16 3 0.35 0.84
 11 16 4 0.41 0.83
 11 16 5 3.54 0.9
 11 16 6 1.64 0.84
 11 16 7 1.31 0.82
 11 16 8 3.11 0.84
 11 17 -6 2.03 0.84
 11 17 -5 1.95 0.81
 11 17 -4 3.54 0.87
 11 17 -3 3.07 0.86
 11 17 -2 11.35 1.07
 11 17 -1 3.19 0.88
 11 17 0 0.68 0.81
 11 17 1 4.07 0.9
 11 17 2 11.91 1.09
 11 17 3 1.95 0.84
 11 17 4 4.28 0.86
 11 17 5 1.85 0.82
 11 17 6 1.43 0.82
 11 18 -2 2.29 0.85
 11 18 -1 1.14 0.83
 11 18 0 0.94 0.79
 11 18 1 1.82 0.84
 11 18 2 3.98 0.86
 12 0 0 43.81 1.5
 12 0 1 164.02 3.6
 12 0 2 0.25 0.63
 12 0 3 17.13 1.01
 12 0 4 41.43 1.49
 12 0 5 197.23 4.24
 12 0 6 64.9 1.97
 12 0 7 6.84 0.86
 12 0 8 0.29 0.71
 12 0 9 34.14 1.53
 12 0 10 3.95 0.92
 12 0 11 2.54 0.9
 12 0 12 1.54 0.86
 12 0 13 7.79 1.03
 12 0 14 19.28 1.28
 12 0 15 9.32 1.09
 12 0 16 11.54 1.09
 12 0 17 -0.43 0.75
 12 1 -17 1.11 0.79
 12 1 -16 1.64 0.85
 12 1 -15 14.88 1.2
 12 1 -14 1.52 0.86
 12 1 -13 7.21 1.02
 12 1 -12 11.54 1.12
 12 1 -11 39.07 1.7
 12 1 -10 18.27 1.25
 12 1 -9 55.07 1.95
 12 1 -8 12.3 0.99
 12 1 -7 17.58 1.09
 12 1 -6 5.8 0.81
 12 1 -5 48.84 1.65
 12 1 -4 20.31 1.09
 12 1 -3 0.49 0.65
 12 1 -2 2.68 0.68
 12 1 -1 27.34 1.2
 12 1 0 49.44 1.6
 12 1 1 27.51 1.2
 12 1 2 2.86 0.68
 12 1 3 0.05 0.64
 12 1 4 21.48 1.11
 12 1 5 47.65 1.64
 12 1 6 5.47 0.79
 12 1 7 18.43 1.1
 12 1 8 11.95 0.99
 12 1 9 55.38 1.95
 12 1 10 17.97 1.25
 12 1 11 39.97 1.73
 12 1 12 12.03 1.14
 12 1 13 6.9 1.01
 12 1 14 1.11 0.87
 12 1 15 14.15 1.19
 12 1 16 0.84 0.83
 12 1 17 1.66 0.79
 12 2 -17 2.21 0.8
 12 2 -16 0.69 0.82
 12 2 -15 0.49 0.84
 12 2 -14 9.8 1.12
 12 2 -13 4.71 0.96
 12 2 -12 10.36 1.11
 12 2 -11 22.56 1.37
 12 2 -10 5.82 0.96
 12 2 -9 13.79 1.1
 12 2 -8 17.64 1.13
 12 2 -7 1.83 0.75
 12 2 -6 24.94 1.22
 12 2 -5 64.89 1.95
 12 2 -4 18.5 1.06
 12 2 -3 13.28 0.93
 12 2 -2 24.94 1.16
 12 2 -1 17.39 1
 12 2 0 16.98 1
 12 2 1 17.53 1.01
 12 2 2 24.73 1.15
 12 2 3 12.03 0.91
 12 2 4 18.33 1.05
 12 2 5 64.32 1.95
 12 2 6 25.75 1.23
 12 2 7 2.6 0.75
 12 2 8 19.03 1.14
 12 2 9 14.04 1.1
 12 2 10 5.2 0.94
 12 2 11 23.9 1.38
 12 2 12 10.62 1.12
 12 2 13 6.09 1
 12 2 14 8.96 1.1
 12 2 15 1.01 0.85
 12 2 16 -0.14 0.8
 12 2 17 1.91 0.79
 12 3 -17 16.44 1.16
 12 3 -16 3.58 0.87
 12 3 -15 10.38 1.08
 12 3 -14 2.94 0.95
 12 3 -13 1.24 0.87
 12 3 -12 9.79 1.1
 12 3 -11 32.56 1.58
 12 3 -10 7.92 1.02
 12 3 -9 4.64 0.89
 12 3 -8 6.2 0.87
 12 3 -7 29.62 1.36
 12 3 -6 44.53 1.62
 12 3 -5 1.42 0.7
 12 3 -4 13.24 0.96
 12 3 -3 15.34 0.99
 12 3 -2 38.24 1.43
 12 3 -1 45.08 1.55
 12 3 0 187.26 4.02
 12 3 1 45.32 1.55
 12 3 2 39.14 1.44
 12 3 3 14.34 0.97
 12 3 4 12.85 0.95
 12 3 5 1.66 0.7
 12 3 6 46.32 1.65
 12 3 7 30.45 1.37
 12 3 8 5.61 0.86
 12 3 9 5.57 0.91
 12 3 10 7.94 1.03
 12 3 11 33.62 1.61
 12 3 12 9.68 1.09
 12 3 13 1.1 0.87
 12 3 14 4.76 0.98
 12 3 15 9.71 1.08
 12 3 16 2.65 0.87
 12 3 17 17.89 1.18
 12 4 -16 3.4 0.87
 12 4 -15 1.95 0.86
 12 4 -14 1.51 0.9
 12 4 -13 20.35 1.32
 12 4 -12 17.98 1.28
 12 4 -11 1.96 0.92
 12 4 -10 14.39 1.17
 12 4 -9 9.11 1.03
 12 4 -8 5.93 0.92
 12 4 -7 1.72 0.75
 12 4 -6 68.52 2.08
 12 4 -5 12.53 0.97
 12 4 -4 13.18 0.97
 12 4 -3 30.19 1.3
 12 4 -2 39.43 1.47
 12 4 -1 3.07 0.74
 12 4 0 18.7 1.07
 12 4 1 3.02 0.74
 12 4 2 37.5 1.44
 12 4 3 29.64 1.3
 12 4 4 13.42 0.97
 12 4 5 12.36 0.97
 12 4 6 69.83 2.1
 12 4 7 1.02 0.75
 12 4 8 6.03 0.92
 12 4 9 8.7 1.04
 12 4 10 13.3 1.15
 12 4 11 4.49 0.96
 12 4 12 18.51 1.29
 12 4 13 20.83 1.32
 12 4 14 1.38 0.89
 12 4 15 0.5 0.85
 12 4 16 2.48 0.85
 12 5 -16 0.8 0.79
 12 5 -15 6.72 0.99
 12 5 -14 8.83 1.08
 12 5 -13 2.91 0.9
 12 5 -12 10.45 1.12
 12 5 -11 21.35 1.35
 12 5 -10 48.5 1.9
 12 5 -9 8.3 1.04
 12 5 -8 3.04 0.86
 12 5 -7 72.05 2.19
 12 5 -6 29.62 1.37
 12 5 -5 34.97 1.45
 12 5 -4 71.52 2.11
 12 5 -3 62.01 1.92
 12 5 -2 14.31 1
 12 5 -1 36.41 1.43
 12 5 0 76.56 2.16
 12 5 1 35.24 1.41
 12 5 2 13.6 0.98
 12 5 3 60.09 1.88
 12 5 4 71.67 2.11
 12 5 5 34.91 1.45
 12 5 6 28.75 1.35
 12 5 7 72.62 2.2
 12 5 8 3.46 0.87
 12 5 9 5.88 0.98
 12 5 10 45.76 1.85
 12 5 11 21.57 1.36
 12 5 12 11.02 1.11
 12 5 13 2.56 0.91
 12 5 14 8.06 1.06
 12 5 15 7.66 1
 12 5 16 1.72 0.82
 12 6 -16 25.24 1.3
 12 6 -15 1.62 0.84
 12 6 -14 5.74 1
 12 6 -13 0.38 0.87
 12 6 -12 14.76 1.2
 12 6 -11 7.47 1.04
 12 6 -10 59.99 2.12
 12 6 -9 71.73 2.34
 12 6 -8 1.23 0.86
 12 6 -7 15.17 1.13
 12 6 -6 86.62 2.45
 12 6 -5 5.63 0.88
 12 6 -4 106.78 2.76
 12 6 -3 20.78 1.16
 12 6 -2 86.56 2.37
 12 6 -1 128.34 3.09
 12 6 0 23.88 1.2
 12 6 1 129.11 3.11
 12 6 2 85.81 2.36
 12 6 3 21.37 1.17
 12 6 4 102.6 2.69
 12 6 5 5.8 0.87
 12 6 6 85.47 2.42
 12 6 7 14.25 1.13
 12 6 8 1.2 0.85
 12 6 9 71.38 2.32
 12 6 10 57.25 2.07
 12 6 11 6.98 1.04
 12 6 12 12.76 1.16
 12 6 13 -0.46 0.85
 12 6 14 6.19 1
 12 6 15 0.72 0.84
 12 6 16 25.63 1.32
 12 7 -15 2.41 0.86
 12 7 -14 29.47 1.49
 12 7 -13 22.32 1.39
 12 7 -12 3.6 0.93
 12 7 -11 49.98 1.93
 12 7 -10 5.7 1.01
 12 7 -9 67.14 2.26
 12 7 -8 3.3 0.92
 12 7 -7 42.04 1.75
 12 7 -6 44.69 1.75
 12 7 -5 31.98 1.44
 12 7 -4 154.63 3.62
 12 7 -3 57.53 1.89
 12 7 -2 9.55 0.93
 12 7 -1 17.3 1.09
 12 7 0 14.68 1.03
 12 7 1 15.81 1.07
 12 7 2 9.87 0.93
 12 7 3 58.15 1.9
 12 7 4 153.47 3.6
 12 7 5 29.8 1.4
 12 7 6 46.21 1.78
 12 7 7 41.7 1.74
 12 7 8 4.23 0.95
 12 7 9 64.67 2.21
 12 7 10 5.31 1
 12 7 11 49.83 1.93
 12 7 12 2.92 0.93
 12 7 13 22.48 1.4
 12 7 14 29.14 1.49
 12 7 15 1.62 0.84
 12 8 -15 6.85 0.94
 12 8 -14 27.08 1.41
 12 8 -13 3.94 0.96
 12 8 -12 34.54 1.65
 12 8 -11 54.03 2
 12 8 -10 11.84 1.17
 12 8 -9 8.45 1.08
 12 8 -8 40.33 1.74
 12 8 -7 4.52 0.95
 12 8 -6 49.34 1.9
 12 8 -5 10.65 1.05
 12 8 -4 51.4 1.87
 12 8 -3 50.84 1.78
 12 8 -2 3.86 0.83
 12 8 -1 36.52 1.5
 12 8 0 -0.24 0.71
 12 8 1 34.68 1.47
 12 8 2 4.38 0.82
 12 8 3 51.07 1.79
 12 8 4 50.63 1.86
 12 8 5 9.43 1.03
 12 8 6 48.14 1.88
 12 8 7 3.56 0.92
 12 8 8 40.3 1.74
 12 8 9 9.08 1.09
 12 8 10 10.94 1.15
 12 8 11 53.62 2
 12 8 12 35.41 1.69
 12 8 13 4.49 0.96
 12 8 14 27.52 1.42
 12 8 15 6.97 0.94
 12 9 -14 22.52 1.29
 12 9 -13 13.63 1.16
 12 9 -12 24.58 1.44
 12 9 -11 58.67 2.15
 12 9 -10 71.73 2.35
 12 9 -9 62.17 2.17
 12 9 -8 7.59 1.05
 12 9 -7 36.17 1.66
 12 9 -6 2.87 0.93
 12 9 -5 2.95 0.93
 12 9 -4 43.51 1.78
 12 9 -3 7.21 0.96
 12 9 -2 20.26 1.24
 12 9 -1 2.27 0.83
 12 9 0 9.85 1
 12 9 1 3.65 0.85
 12 9 2 21.37 1.27
 12 9 3 6.9 0.96
 12 9 4 43.24 1.77
 12 9 5 3.18 0.92
 12 9 6 4.09 0.95
 12 9 7 33.25 1.62
 12 9 8 8.47 1.08
 12 9 9 61.91 2.17
 12 9 10 73.15 2.36
 12 9 11 58.87 2.15
 12 9 12 22.73 1.4
 12 9 13 13.55 1.16
 12 9 14 22.8 1.29
 12 10 -14 8.7 0.99
 12 10 -13 7.79 0.99
 12 10 -12 6.08 0.99
 12 10 -11 0.47 0.91
 12 10 -10 9.78 1.15
 12 10 -9 19.21 1.31
 12 10 -8 2.94 0.95
 12 10 -7 33.53 1.62
 12 10 -6 1.06 0.88
 12 10 -5 51.86 1.96
 12 10 -4 84.22 2.57
 12 10 -3 16.93 1.25
 12 10 -2 41.27 1.74
 12 10 -1 0.74 0.84
 12 10 0 14.63 1.17
 12 10 1 1.66 0.86
 12 10 2 42.92 1.76
 12 10 3 17.32 1.24
 12 10 4 84.43 2.56
 12 10 5 49.07 1.91
 12 10 6 1.28 0.88
 12 10 7 33.18 1.61
 12 10 8 3.99 0.97
 12 10 9 18.28 1.29
 12 10 10 9.09 1.13
 12 10 11 0.86 0.89
 12 10 12 7.26 1.01
 12 10 13 6.54 0.97
 12 10 14 8.34 0.98
 12 11 -13 1.52 0.81
 12 11 -12 6.06 0.96
 12 11 -11 9.83 1.1
 12 11 -10 29.93 1.55
 12 11 -9 7.09 1.09
 12 11 -8 6.51 1.03
 12 11 -7 24.91 1.43
 12 11 -6 1.4 0.89
 12 11 -5 32.73 1.59
 12 11 -4 0.3 0.87
 12 11 -3 46.92 1.88
 12 11 -2 40.74 1.76
 12 11 -1 2.75 0.91
 12 11 0 2.86 0.92
 12 11 1 3 0.92
 12 11 2 40.99 1.75
 12 11 3 47.84 1.89
 12 11 4 1.68 0.88
 12 11 5 32.34 1.6
 12 11 6 2.08 0.9
 12 11 7 23.9 1.41
 12 11 8 7.03 1.04
 12 11 9 7.86 1.09
 12 11 10 28.76 1.52
 12 11 11 9.37 1.09
 12 11 12 6.59 0.97
 12 11 13 1.24 0.8
 12 12 -12 1.09 0.82
 12 12 -11 2.62 0.88
 12 12 -10 15.58 1.22
 12 12 -9 31.65 1.58
 12 12 -8 27.32 1.53
 12 12 -7 5.29 0.98
 12 12 -6 9.94 1.1
 12 12 -5 2.47 0.92
 12 12 -4 1.29 0.88
 12 12 -3 27.42 1.49
 12 12 -2 25.88 1.47
 12 12 -1 15.85 1.25
 12 12 0 24.81 1.42
 12 12 1 16.49 1.25
 12 12 2 28.74 1.51
 12 12 3 27.65 1.49
 12 12 4 1.28 0.89
 12 12 5 2.78 0.93
 12 12 6 10.98 1.11
 12 12 7 5.05 0.99
 12 12 8 27.47 1.51
 12 12 9 31.06 1.58
 12 12 10 17.85 1.25
 12 12 11 3.35 0.88
 12 12 12 0.68 0.82
 12 13 -11 0.35 0.78
 12 13 -10 0.71 0.83
 12 13 -9 0.97 0.86
 12 13 -8 0.06 0.86
 12 13 -7 3.8 0.95
 12 13 -6 1.73 0.91
 12 13 -5 8.89 1.07
 12 13 -4 10.03 1.1
 12 13 -3 19.56 1.31
 12 13 -2 1.06 0.89
 12 13 -1 9.31 1.1
 12 13 0 13.27 1.18
 12 13 1 8.43 1.07
 12 13 2 1.29 0.89
 12 13 3 19.07 1.3
 12 13 4 10.39 1.1
 12 13 5 9.55 1.08
 12 13 6 1.23 0.89
 12 13 7 3.41 0.95
 12 13 8 0.63 0.86
 12 13 9 0.92 0.84
 12 13 10 0.2 0.8
 12 13 11 1.14 0.78
 12 14 -10 1.78 0.82
 12 14 -9 3.65 0.88
 12 14 -8 1.27 0.86
 12 14 -7 4.98 0.97
 12 14 -6 0.51 0.85
 12 14 -5 -0.52 0.86
 12 14 -4 5.29 1.01
 12 14 -3 3.49 0.97
 12 14 -2 0.92 0.9
 12 14 -1 17.21 1.31
 12 14 0 3.3 0.92
 12 14 1 16.35 1.29
 12 14 2 -0.37 0.89
 12 14 3 4.07 0.98
 12 14 4 5.29 1
 12 14 5 -0.11 0.85
 12 14 6 0.88 0.84
 12 14 7 5.83 0.97
 12 14 8 1.54 0.86
 12 14 9 4.21 0.89
 12 14 10 1.22 0.81
 12 15 -8 9.41 0.99
 12 15 -7 11.21 1.06
 12 15 -6 5.6 0.96
 12 15 -5 3.73 0.91
 12 15 -4 8.22 1.03
 12 15 -3 5.52 0.99
 12 15 -2 7.12 1.03
 12 15 -1 11.74 1.14
 12 15 0 1.85 0.92
 12 15 1 10.29 1.1
 12 15 2 6.61 1.02
 12 15 3 6.32 0.99
 12 15 4 7.19 1.01
 12 15 5 3.73 0.92
 12 15 6 6.21 0.96
 12 15 7 11.22 1.05
 12 15 8 8.8 0.97
 12 16 -6 -0.07 0.77
 12 16 -5 7.2 0.95
 12 16 -4 3.42 0.88
 12 16 -3 11.32 1.08
 12 16 -2 3.34 0.9
 12 16 -1 7.34 0.99
 12 16 0 1.42 0.85
 12 16 1 6.1 0.96
 12 16 2 2.73 0.88
 12 16 3 10.35 1.06
 12 16 4 2.4 0.86
 12 16 5 6.21 0.93
 12 16 6 0.75 0.79
 12 17 -3 3.82 0.9
 12 17 -2 7.82 0.94
 12 17 -1 0.3 0.77
 12 17 0 3.41 0.84
 12 17 1 -0.05 0.77
 12 17 2 7.46 0.93
 12 17 3 4.89 0.91
 13 0 1 2.12 0.73
 13 0 2 85.87 2.35
 13 0 3 155.3 3.56
 13 0 4 48.22 1.69
 13 0 5 1.59 0.74
 13 0 6 0.73 0.74
 13 0 7 4 0.88
 13 0 8 5.65 0.98
 13 0 9 -0.28 0.82
 13 0 10 44.39 1.82
 13 0 11 1.69 0.89
 13 0 12 35.36 1.64
 13 0 13 19.36 1.34
 13 0 14 1.38 0.92
 13 0 15 15.75 1.19
 13 0 16 2.06 0.81
 13 1 -16 3.85 0.86
 13 1 -15 23.74 1.36
 13 1 -14 2.89 0.93
 13 1 -13 12.29 1.19
 13 1 -12 8.25 1.06
 13 1 -11 5.45 0.98
 13 1 -10 0.14 0.85
 13 1 -9 55.28 2.02
 13 1 -8 40.97 1.72
 13 1 -7 74.23 2.3
 13 1 -6 25.52 1.29
 13 1 -5 29.54 1.35
 13 1 -4 22.56 1.2
 13 1 -3 17.37 1.08
 13 1 -2 9.16 0.9
 13 1 -1 40.73 1.52
 13 1 0 51.39 1.72
 13 1 1 41.21 1.53
 13 1 2 9.22 0.9
 13 1 3 17.01 1.07
 13 1 4 23.7 1.22
 13 1 5 30.57 1.38
 13 1 6 25.37 1.29
 13 1 7 74.26 2.3
 13 1 8 40.76 1.71
 13 1 9 56.93 2.05
 13 1 10 0 0.84
 13 1 11 5.02 0.97
 13 1 12 7.63 1.04
 13 1 13 12.38 1.18
 13 1 14 2.07 0.93
 13 1 15 22.16 1.33
 13 1 16 3.57 0.86
 13 2 -16 3.54 0.84
 13 2 -15 1.86 0.88
 13 2 -14 5.07 0.98
 13 2 -13 33.93 1.66
 13 2 -12 7 1.03
 13 2 -11 5.59 0.97
 13 2 -10 51.06 1.95
 13 2 -9 3.24 0.93
 13 2 -8 10.16 1.07
 13 2 -7 61.23 2.06
 13 2 -6 81.06 2.34
 13 2 -5 31.05 1.39
 13 2 -4 39.21 1.53
 13 2 -3 78.52 2.24
 13 2 -2 43.26 1.59
 13 2 -1 75.39 2.17
 13 2 0 37.37 1.47
 13 2 1 76.98 2.2
 13 2 2 42.53 1.58
 13 2 3 79.7 2.26
 13 2 4 40.02 1.55
 13 2 5 30.57 1.38
 13 2 6 80.82 2.33
 13 2 7 60.01 2.05
 13 2 8 10.19 1.07
 13 2 9 2.43 0.91
 13 2 10 53.8 2
 13 2 11 5.78 0.98
 13 2 12 6.99 1.02
 13 2 13 35.88 1.68
 13 2 14 4.7 0.97
 13 2 15 3.52 0.91
 13 2 16 2.81 0.83
 13 3 -16 4.48 0.86
 13 3 -15 10.08 1.04
 13 3 -14 5.2 0.98
 13 3 -13 8.09 1.07
 13 3 -12 18.59 1.29
 13 3 -11 14.29 1.19
 13 3 -10 7.45 1.03
 13 3 -9 56.9 2.05
 13 3 -8 40.77 1.73
 13 3 -7 29.42 1.46
 13 3 -6 24.37 1.28
 13 3 -5 57.19 1.9
 13 3 -4 8.12 0.9
 13 3 -3 85.17 2.37
 13 3 -2 155.77 3.59
 13 3 -1 157.03 3.6
 13 3 0 38.96 1.51
 13 3 1 157.95 3.61
 13 3 2 154.16 3.56
 13 3 3 86.12 2.38
 13 3 4 8.99 0.91
 13 3 5 56.1 1.87
 13 3 6 24.26 1.28
 13 3 7 29.32 1.45
 13 3 8 42.02 1.75
 13 3 9 56.98 2.06
 13 3 10 7.62 1.04
 13 3 11 14.6 1.21
 13 3 12 19.56 1.31
 13 3 13 7.22 1.07
 13 3 14 5.61 0.99
 13 3 15 10.73 1.06
 13 3 16 4.16 0.85
 13 4 -16 1.01 0.81
 13 4 -15 1.9 0.83
 13 4 -14 8.78 1.04
 13 4 -13 2.39 0.91
 13 4 -12 5.68 0.98
 13 4 -11 19.4 1.3
 13 4 -10 4.08 0.96
 13 4 -9 25.84 1.44
 13 4 -8 42.73 1.77
 13 4 -7 2.31 0.87
 13 4 -6 65.53 2.14
 13 4 -5 5.46 0.88
 13 4 -4 144.99 3.45
 13 4 -3 51.31 1.77
 13 4 -2 71.54 2.14
 13 4 -1 5.09 0.85
 13 4 0 256.79 5.31
 13 4 1 5.87 0.87
 13 4 2 72.93 2.15
 13 4 3 52.08 1.79
 13 4 4 145.54 3.46
 13 4 5 6.44 0.9
 13 4 6 65.53 2.14
 13 4 7 1.57 0.86
 13 4 8 45.35 1.83
 13 4 9 23.83 1.4
 13 4 10 5.09 0.99
 13 4 11 18.59 1.29
 13 4 12 5.39 0.97
 13 4 13 2.48 0.91
 13 4 14 8.61 1.03
 13 4 15 1.43 0.84
 13 4 16 0.93 0.8
 13 5 -15 3.92 0.88
 13 5 -14 27.42 1.43
 13 5 -13 1.26 0.88
 13 5 -12 3.62 0.98
 13 5 -11 4.75 0.96
 13 5 -10 2.63 0.93
 13 5 -9 58.73 2.1
 13 5 -8 32.63 1.58
 13 5 -7 20.87 1.32
 13 5 -6 37.62 1.63
 13 5 -5 81.76 2.44
 13 5 -4 37.69 1.54
 13 5 -3 32.06 1.43
 13 5 -2 5.14 0.85
 13 5 -1 64.05 2.01
 13 5 0 0.63 0.75
 13 5 1 62.73 1.99
 13 5 2 5.19 0.85
 13 5 3 33.01 1.44
 13 5 4 37.65 1.54
 13 5 5 80.75 2.42
 13 5 6 36.94 1.61
 13 5 7 21.64 1.34
 13 5 8 32.44 1.58
 13 5 9 57.24 2.07
 13 5 10 3.88 0.95
 13 5 11 4.76 0.98
 13 5 12 4.06 0.98
 13 5 13 -0.23 0.85
 13 5 14 28.62 1.45
 13 5 15 3.58 0.88
 13 6 -15 9.99 1
 13 6 -14 31.21 1.5
 13 6 -13 4.98 0.98
 13 6 -12 1.93 0.93
 13 6 -11 20.04 1.3
 13 6 -10 3.24 0.94
 13 6 -9 19.73 1.33
 13 6 -8 6.27 1.01
 13 6 -7 20.29 1.31
 13 6 -6 0.66 0.84
 13 6 -5 1.77 0.86
 13 6 -4 76.61 2.35
 13 6 -3 0.11 0.75
 13 6 -2 18.98 1.16
 13 6 -1 29.23 1.38
 13 6 0 3.77 0.82
 13 6 1 28.87 1.36
 13 6 2 19.59 1.17
 13 6 3 0.21 0.76
 13 6 4 77.14 2.36
 13 6 5 2 0.84
 13 6 6 1.2 0.85
 13 6 7 19.53 1.31
 13 6 8 6.74 1
 13 6 9 18.8 1.3
 13 6 10 3.34 0.94
 13 6 11 20.25 1.32
 13 6 12 2.94 0.93
 13 6 13 6.79 1.01
 13 6 14 29.75 1.47
 13 6 15 9.99 1.01
 13 7 -15 5.07 0.91
 13 7 -14 9.52 1.02
 13 7 -13 7.68 1.02
 13 7 -12 0.93 0.89
 13 7 -11 6.34 1.06
 13 7 -10 10.19 1.11
 13 7 -9 7.6 1.06
 13 7 -8 11.01 1.12
 13 7 -7 -0.84 0.82
 13 7 -6 9.85 1.1
 13 7 -5 5.81 0.98
 13 7 -4 19.28 1.28
 13 7 -3 4.03 0.88
 13 7 -2 6.35 0.94
 13 7 -1 26.64 1.38
 13 7 0 9.84 1.02
 13 7 1 27.53 1.39
 13 7 2 6.65 0.94
 13 7 3 4.54 0.89
 13 7 4 18.36 1.26
 13 7 5 5.21 0.96
 13 7 6 9.36 1.08
 13 7 7 0.36 0.84
 13 7 8 9.84 1.11
 13 7 9 7.63 1.04
 13 7 10 9.46 1.09
 13 7 11 6.29 1.04
 13 7 12 0.46 0.88
 13 7 13 7.61 1.03
 13 7 14 9.36 1.03
 13 7 15 5.36 0.92
 13 8 -14 4.35 0.88
 13 8 -13 10.9 1.06
 13 8 -12 2.17 0.9
 13 8 -11 2.56 0.93
 13 8 -10 13.15 1.14
 13 8 -9 10.25 1.11
 13 8 -8 3.35 0.96
 13 8 -7 34.6 1.64
 13 8 -6 1.09 0.88
 13 8 -5 6.02 1
 13 8 -4 5.31 0.98
 13 8 -3 13.01 1.13
 13 8 -2 1.46 0.85
 13 8 -1 1.26 0.83
 13 8 0 3.47 0.89
 13 8 1 1.34 0.84
 13 8 2 1.21 0.85
 13 8 3 12.67 1.13
 13 8 4 5.34 0.97
 13 8 5 5.96 0.99
 13 8 6 -0.19 0.86
 13 8 7 34.11 1.63
 13 8 8 3.8 0.95
 13 8 9 10.91 1.12
 13 8 10 12.75 1.15
 13 8 11 3.73 0.96
 13 8 12 1.74 0.89
 13 8 13 10.34 1.07
 13 8 14 5.12 0.89
 13 9 -13 18.94 1.21
 13 9 -12 7.4 1.02
 13 9 -11 3.32 0.95
 13 9 -10 5.27 1.02
 13 9 -9 1.63 0.9
 13 9 -8 11.64 1.15
 13 9 -7 10.49 1.13
 13 9 -6 31.34 1.57
 13 9 -5 2.22 0.93
 13 9 -4 2.6 0.91
 13 9 -3 2.75 0.91
 13 9 -2 9.8 1.09
 13 9 -1 5.43 0.97
 13 9 0 13.57 1.15
 13 9 1 6.14 0.97
 13 9 2 11.17 1.11
 13 9 3 2.45 0.9
 13 9 4 1.38 0.89
 13 9 5 3.22 0.93
 13 9 6 30.39 1.56
 13 9 7 9.75 1.1
 13 9 8 12.43 1.15
 13 9 9 1.64 0.89
 13 9 10 5.13 0.99
 13 9 11 3.71 0.93
 13 9 12 7.57 1.01
 13 9 13 16.14 1.15
 13 10 -13 11.93 1.07
 13 10 -12 5.75 0.94
 13 10 -11 3.4 0.92
 13 10 -10 1.61 0.9
 13 10 -9 9.38 1.12
 13 10 -8 2.08 0.91
 13 10 -7 7.95 1.06
 13 10 -6 3.09 0.94
 13 10 -5 6.39 1.03
 13 10 -4 17.7 1.29
 13 10 -3 19.67 1.33
 13 10 -2 23.35 1.39
 13 10 -1 5.14 0.98
 13 10 0 12.45 1.13
 13 10 1 5.01 0.96
 13 10 2 23.66 1.4
 13 10 3 20.6 1.35
 13 10 4 18.7 1.29
 13 10 5 6.52 1.03
 13 10 6 3.67 0.94
 13 10 7 8.16 1.06
 13 10 8 1.63 0.89
 13 10 9 7.87 1.08
 13 10 10 0.41 0.88
 13 10 11 3.24 0.92
 13 10 12 6.14 0.93
 13 10 13 12.04 1.08
 13 11 -12 8.34 0.97
 13 11 -11 2.36 0.86
 13 11 -10 12.79 1.13
 13 11 -9 8.77 1.08
 13 11 -8 25.68 1.48
 13 11 -7 16.68 1.3
 13 11 -6 5.09 0.99
 13 11 -5 28.4 1.49
 13 11 -4 0.88 0.88
 13 11 -3 18.08 1.28
 13 11 -2 1.02 0.89
 13 11 -1 0.64 0.86
 13 11 0 5.19 0.98
 13 11 1 -0.25 0.84
 13 11 2 1.34 0.9
 13 11 3 17.4 1.27
 13 11 4 1.81 0.9
 13 11 5 26.74 1.47
 13 11 6 5.24 0.98
 13 11 7 16.41 1.3
 13 11 8 24.95 1.46
 13 11 9 9.6 1.1
 13 11 10 12.23 1.12
 13 11 11 1.39 0.84
 13 11 12 8.28 0.96
 13 12 -11 17.43 1.15
 13 12 -10 -0.07 0.83
 13 12 -9 2.17 0.89
 13 12 -8 13.15 1.16
 13 12 -7 16.4 1.26
 13 12 -6 11.38 1.17
 13 12 -5 1 0.92
 13 12 -4 12.58 1.14
 13 12 -3 8.84 1.07
 13 12 -2 22.93 1.39
 13 12 -1 37.7 1.69
 13 12 0 29.09 1.52
 13 12 1 38.99 1.71
 13 12 2 24.12 1.42
 13 12 3 7.5 1.05
 13 12 4 11.25 1.12
 13 12 5 1.24 0.91
 13 12 6 12.58 1.18
 13 12 7 16.53 1.27
 13 12 8 12.35 1.13
 13 12 9 2.66 0.87
 13 12 10 0.33 0.8
 13 12 11 17.53 1.13
 13 13 -10 5.76 0.94
 13 13 -9 1.21 0.8
 13 13 -8 9.91 1.07
 13 13 -7 13.84 1.17
 13 13 -6 26.96 1.48
 13 13 -5 2.73 0.95
 13 13 -4 18.41 1.32
 13 13 -3 7.53 1.1
 13 13 -2 46.71 1.91
 13 13 -1 17.1 1.3
 13 13 0 -0.27 0.89
 13 13 1 16.53 1.29
 13 13 2 45.92 1.9
 13 13 3 8.19 1.09
 13 13 4 18.5 1.31
 13 13 5 3.37 0.95
 13 13 6 27.07 1.47
 13 13 7 13.22 1.14
 13 13 8 9.85 1.04
 13 13 9 0.16 0.78
 13 13 10 5.06 0.92
 13 14 -8 2.74 0.85
 13 14 -7 11.8 1.07
 13 14 -6 0.77 0.84
 13 14 -5 2.74 0.88
 13 14 -4 4.57 0.96
 13 14 -3 9.52 1.08
 13 14 -2 4.34 0.98
 13 14 -1 66.67 2.25
 13 14 0 -0.29 0.89
 13 14 1 64.82 2.22
 13 14 2 3.17 0.95
 13 14 3 9.51 1.09
 13 14 4 4.64 0.95
 13 14 5 2.4 0.9
 13 14 6 0.13 0.83
 13 14 7 11.29 1.05
 13 14 8 2.46 0.82
 13 15 -7 0.45 0.77
 13 15 -6 18 1.17
 13 15 -5 15.52 1.15
 13 15 -4 15.81 1.18
 13 15 -3 1.21 0.84
 13 15 -2 3.99 0.93
 13 15 -1 1.57 0.87
 13 15 0 2.99 0.9
 13 15 1 1.75 0.88
 13 15 2 5.05 0.94
 13 15 3 0.22 0.82
 13 15 4 16.21 1.19
 13 15 5 14.53 1.12
 13 15 6 17.67 1.17
 13 15 7 -0.24 0.78
 13 16 -4 3.42 0.87
 13 16 -3 8.02 0.95
 13 16 -2 -0.55 0.76
 13 16 -1 6.13 1.14
 13 16 0 3.09 0.86
 13 16 1 5.99 0.92
 13 16 2 -0.07 0.77
 13 16 3 8.19 0.94
 13 16 4 3.5 0.87
 14 0 0 165.52 3.81
 14 0 1 2.63 0.8
 14 0 2 15.2 1.08
 14 0 3 63.06 2.03
 14 0 4 26.59 1.34
 14 0 5 85.11 2.52
 14 0 6 19.47 1.27
 14 0 7 46.08 1.84
 14 0 8 123.46 3.28
 14 0 9 14.07 1.19
 14 0 10 6.92 1.02
 14 0 11 0.37 0.83
 14 0 12 6.84 1.04
 14 0 13 0.26 0.86
 14 0 14 30.65 1.5
 14 0 15 5.01 0.91
 14 1 -15 4.34 0.88
 14 1 -14 38.86 1.65
 14 1 -13 44.82 1.83
 14 1 -12 27.48 1.51
 14 1 -11 12.4 1.11
 14 1 -10 14.26 1.19
 14 1 -9 58.95 2.11
 14 1 -8 41.71 1.77
 14 1 -7 24.39 1.4
 14 1 -6 31.07 1.52
 14 1 -5 65.7 2.16
 14 1 -4 80.33 2.38
 14 1 -3 3.48 0.84
 14 1 -2 116.03 2.96
 14 1 -1 13.12 1.05
 14 1 0 7.36 0.92
 14 1 1 12.44 1.02
 14 1 2 116.52 2.97
 14 1 3 3.1 0.82
 14 1 4 78.71 2.36
 14 1 5 63.7 2.12
 14 1 6 30.66 1.51
 14 1 7 25.55 1.42
 14 1 8 41.15 1.75
 14 1 9 57.68 2.08
 14 1 10 12.34 1.14
 14 1 11 12.33 1.13
 14 1 12 27.13 1.49
 14 1 13 46.2 1.84
 14 1 14 41.45 1.7
 14 1 15 5.06 0.91
 14 2 -15 32.49 1.45
 14 2 -14 1.71 0.88
 14 2 -13 6.67 0.99
 14 2 -12 45.5 1.87
 14 2 -11 29.03 1.48
 14 2 -10 7.75 1.03
 14 2 -9 49.32 1.91
 14 2 -8 2.95 0.92
 14 2 -7 80.05 2.49
 14 2 -6 29.3 1.49
 14 2 -5 17.85 1.21
 14 2 -4 41.55 1.68
 14 2 -3 10.72 0.99
 14 2 -2 47.72 1.73
 14 2 -1 41.1 1.61
 14 2 0 0.5 0.74
 14 2 1 40.25 1.59
 14 2 2 47.27 1.72
 14 2 3 9.53 0.97
 14 2 4 40.82 1.68
 14 2 5 18.14 1.23
 14 2 6 29.77 1.49
 14 2 7 80.46 2.49
 14 2 8 3.31 0.92
 14 2 9 48.37 1.9
 14 2 10 8.13 1.02
 14 2 11 26.9 1.44
 14 2 12 45.84 1.88
 14 2 13 6.47 1
 14 2 14 2.62 0.9
 14 2 15 33.17 1.46
 14 3 -15 2.02 0.83
 14 3 -14 17.05 1.19
 14 3 -13 2.87 0.91
 14 3 -12 26.99 1.48
 14 3 -11 2.71 0.91
 14 3 -10 29.89 1.52
 14 3 -9 4.49 0.96
 14 3 -8 4.26 0.95
 14 3 -7 37.46 1.67
 14 3 -6 14.79 1.16
 14 3 -5 4.94 0.94
 14 3 -4 15.99 1.18
 14 3 -3 16.37 1.17
 14 3 -2 6.4 0.91
 14 3 -1 83.82 2.39
 14 3 0 9.48 0.98
 14 3 1 82.51 2.38
 14 3 2 6.91 0.91
 14 3 3 14.3 1.14
 14 3 4 16.39 1.18
 14 3 5 5.94 0.96
 14 3 6 14.02 1.16
 14 3 7 36.87 1.66
 14 3 8 3.77 0.93
 14 3 9 4.88 0.96
 14 3 10 29.61 1.51
 14 3 11 3.04 0.93
 14 3 12 25.93 1.46
 14 3 13 2.62 0.89
 14 3 14 18 1.21
 14 3 15 1.69 0.81
 14 4 -15 1.53 0.84
 14 4 -14 3.1 0.88
 14 4 -13 1.3 0.85
 14 4 -12 6.95 1.03
 14 4 -11 5.84 0.99
 14 4 -10 2.97 0.92
 14 4 -9 46.26 1.86
 14 4 -8 6.84 1
 14 4 -7 16.22 1.22
 14 4 -6 72.99 2.35
 14 4 -5 35.64 1.62
 14 4 -4 65.61 2.18
 14 4 -3 8.53 1.01
 14 4 -2 18 1.21
 14 4 -1 28.23 1.4
 14 4 0 2.11 0.81
 14 4 1 28.74 1.41
 14 4 2 17.07 1.19
 14 4 3 10.05 1.03
 14 4 4 64.53 2.17
 14 4 5 36.29 1.63
 14 4 6 71.67 2.33
 14 4 7 15.87 1.22
 14 4 8 7.37 1.01
 14 4 9 45 1.83
 14 4 10 2.16 0.9
 14 4 11 4.89 0.99
 14 4 12 6.15 1.01
 14 4 13 1.46 0.85
 14 4 14 1.64 0.84
 14 4 15 2.08 0.86
 14 5 -14 0.75 0.81
 14 5 -13 3.14 0.9
 14 5 -12 3.54 0.94
 14 5 -11 46.58 1.89
 14 5 -10 40.47 1.73
 14 5 -9 14.48 1.19
 14 5 -8 0.31 0.84
 14 5 -7 8.08 1.03
 14 5 -6 1.63 0.87
 14 5 -5 6.85 0.99
 14 5 -4 2.89 0.89
 14 5 -3 3.32 0.9
 14 5 -2 22.2 1.31
 14 5 -1 89.87 2.6
 14 5 0 42.43 1.72
 14 5 1 89.82 2.6
 14 5 2 21.66 1.3
 14 5 3 4.17 0.92
 14 5 4 2.43 0.87
 14 5 5 7.3 1.01
 14 5 6 1.27 0.86
 14 5 7 8.15 1.04
 14 5 8 0.21 0.85
 14 5 9 13.51 1.18
 14 5 10 40.17 1.72
 14 5 11 42.45 1.81
 14 5 12 2.95 0.92
 14 5 13 2.52 0.89
 14 5 14 1.22 0.81
 14 6 -14 -0.05 0.77
 14 6 -13 3.61 0.89
 14 6 -12 0.21 0.83
 14 6 -11 4.01 0.96
 14 6 -10 6.65 1
 14 6 -9 6.05 1.01
 14 6 -8 9.35 1.09
 14 6 -7 13.74 1.17
 14 6 -6 29.3 1.51
 14 6 -5 20.41 1.32
 14 6 -4 12.64 1.14
 14 6 -3 24.47 1.4
 14 6 -2 12.23 1.11
 14 6 -1 1.75 0.88
 14 6 0 35.07 1.61
 14 6 1 1.36 0.86
 14 6 2 12.42 1.12
 14 6 3 23.41 1.38
 14 6 4 13.84 1.16
 14 6 5 19.93 1.31
 14 6 6 29.01 1.5
 14 6 7 13.74 1.17
 14 6 8 10.12 1.1
 14 6 9 6.01 0.99
 14 6 10 7.5 1.01
 14 6 11 4.09 0.95
 14 6 12 0.61 0.84
 14 6 13 2.12 0.86
 14 6 14 0.27 0.77
 14 7 -13 1.85 0.84
 14 7 -12 3.35 0.88
 14 7 -11 33.35 1.59
 14 7 -10 8.16 1.08
 14 7 -9 12.67 1.15
 14 7 -8 11.32 1.12
 14 7 -7 15.44 1.23
 14 7 -6 23.39 1.38
 14 7 -5 3.51 0.93
 14 7 -4 8.8 1.06
 14 7 -3 5.41 0.97
 14 7 -2 14.68 1.18
 14 7 -1 37.52 1.66
 14 7 0 8.37 1.05
 14 7 1 37.17 1.66
 14 7 2 14.65 1.18
 14 7 3 4.85 0.96
 14 7 4 9.29 1.07
 14 7 5 3.3 0.92
 14 7 6 22.41 1.37
 14 7 7 16.45 1.24
 14 7 8 10.68 1.11
 14 7 9 13.17 1.16
 14 7 10 9 1.09
 14 7 11 33.08 1.59
 14 7 12 2.59 0.87
 14 7 13 1.28 0.82
 14 8 -13 0.02 0.77
 14 8 -12 6.02 0.97
 14 8 -11 6.4 0.98
 14 8 -10 1.01 0.87
 14 8 -9 15.54 1.26
 14 8 -8 3.85 0.94
 14 8 -7 3.42 0.95
 14 8 -6 23.97 1.42
 14 8 -5 28.28 1.5
 14 8 -4 4.79 0.97
 14 8 -3 4.5 0.97
 14 8 -2 2.4 0.92
 14 8 -1 4.03 0.94
 14 8 0 11.33 1.12
 14 8 1 3.7 0.96
 14 8 2 2.31 0.92
 14 8 3 4.5 0.96
 14 8 4 5.44 0.98
 14 8 5 28.34 1.49
 14 8 6 25.8 1.44
 14 8 7 3.18 0.94
 14 8 8 3.85 0.93
 14 8 9 16.02 1.25
 14 8 10 2.46 0.89
 14 8 11 5.34 0.95
 14 8 12 6.85 0.98
 14 8 13 0.48 0.77
 14 9 -12 10.09 1.01
 14 9 -11 0.62 0.85
 14 9 -10 0.47 0.85
 14 9 -9 5.75 1.01
 14 9 -8 27.51 1.52
 14 9 -7 0.72 0.86
 14 9 -6 0.84 0.89
 14 9 -5 1.45 0.89
 14 9 -4 3.23 0.92
 14 9 -3 1.94 0.9
 14 9 -2 0.44 0.85
 14 9 -1 9.46 1.06
 14 9 0 0.53 0.87
 14 9 1 7.4 1.03
 14 9 2 -0.85 0.84
 14 9 3 2.02 0.91
 14 9 4 2.55 0.91
 14 9 5 0.91 0.87
 14 9 6 0.55 0.86
 14 9 7 0.14 0.84
 14 9 8 26.89 1.5
 14 9 9 9.01 1.07
 14 9 10 -0.31 0.83
 14 9 11 0.39 0.83
 14 9 12 9.96 1.01
 14 10 -11 5.14 0.92
 14 10 -10 5.18 0.95
 14 10 -9 7.01 1.02
 14 10 -8 2.04 0.94
 14 10 -7 14.92 1.22
 14 10 -6 3.39 0.93
 14 10 -5 12.09 1.15
 14 10 -4 2.63 0.94
 14 10 -3 20.46 1.32
 14 10 -2 11.36 1.14
 14 10 -1 1.64 0.9
 14 10 0 0.62 0.86
 14 10 1 3.27 0.93
 14 10 2 12.17 1.15
 14 10 3 20.29 1.33
 14 10 4 4.22 0.94
 14 10 5 13.07 1.16
 14 10 6 3.18 0.91
 14 10 7 14.54 1.21
 14 10 8 3.19 0.92
 14 10 9 6.81 0.99
 14 10 10 4.07 0.92
 14 10 11 3.55 0.89
 14 11 -11 1.6 0.85
 14 11 -10 5.04 0.92
 14 11 -9 2.33 0.88
 14 11 -8 9 1.06
 14 11 -7 3.35 0.94
 14 11 -6 1.26 0.91
 14 11 -5 5.57 1.01
 14 11 -4 9.34 1.11
 14 11 -3 3.04 0.91
 14 11 -2 7.9 1.05
 14 11 -1 14.4 1.2
 14 11 0 9.05 1.07
 14 11 1 14.49 1.21
 14 11 2 7.33 1.03
 14 11 3 3.84 0.94
 14 11 4 10.05 1.14
 14 11 5 5.32 0.98
 14 11 6 1.04 0.89
 14 11 7 3.2 0.93
 14 11 8 8.15 1.04
 14 11 9 2.81 0.87
 14 11 10 5.56 0.91
 14 11 11 1.41 0.83
 14 12 -9 8.77 0.99
 14 12 -8 1.87 0.88
 14 12 -7 2.87 0.91
 14 12 -6 -0.33 0.84
 14 12 -5 1.54 0.91
 14 12 -4 7.05 1.04
 14 12 -3 4.41 0.99
 14 12 -2 18.69 1.32
 14 12 -1 0.39 0.88
 14 12 0 10.47 1.16
 14 12 1 0.36 0.89
 14 12 2 17.53 1.3
 14 12 3 4 0.98
 14 12 4 5.93 1.02
 14 12 5 2.52 0.92
 14 12 6 1.71 0.86
 14 12 7 2.51 0.87
 14 12 8 2.66 0.85
 14 12 9 9.05 0.98
 14 13 -8 4.5 0.87
 14 13 -7 6.93 0.95
 14 13 -6 5.15 0.96
 14 13 -5 20.45 1.31
 14 13 -4 27.28 1.44
 14 13 -3 5.12 0.97
 14 13 -2 3.81 0.94
 14 13 -1 2.79 0.95
 14 13 0 4.19 0.95
 14 13 1 3.35 0.94
 14 13 2 3.87 0.96
 14 13 3 4.98 0.95
 14 13 4 26.32 1.42
 14 13 5 21.55 1.33
 14 13 6 6.3 0.96
 14 13 7 6.27 0.94
 14 13 8 4.41 0.87
 14 14 -6 10.6 1.04
 14 14 -5 -0.2 0.81
 14 14 -4 3.31 0.9
 14 14 -3 3.97 0.9
 14 14 -2 3.65 0.92
 14 14 -1 24.06 1.38
 14 14 0 18.65 1.26
 14 14 1 25.97 1.4
 14 14 2 4.05 0.93
 14 14 3 2.8 0.87
 14 14 4 3.14 0.88
 14 14 5 0.18 0.81
 14 14 6 7.43 0.94
 14 15 -4 8.32 0.99
 14 15 -3 2.68 0.83
 14 15 -2 1.1 0.81
 14 15 -1 0.7 0.81
 14 15 0 1.64 0.82
 14 15 1 1.1 0.8
 14 15 2 1.57 0.81
 14 15 3 3.1 0.84
 14 15 4 7.97 0.97
 15 0 1 2.12 0.88
 15 0 2 0.55 0.83
 15 0 3 7.59 1.01
 15 0 4 14.98 1.19
 15 0 5 0.72 0.84
 15 0 6 58.29 2.08
 15 0 7 6.5 1
 15 0 8 3.17 0.91
 15 0 9 5.58 0.96
 15 0 10 0.62 0.84
 15 0 11 0.07 0.84
 15 0 12 22.99 1.36
 15 0 13 0.04 0.81
 15 0 14 2.84 0.83
 15 1 -14 4.68 0.88
 15 1 -13 7.42 0.99
 15 1 -12 5.69 0.96
 15 1 -11 20.83 1.35
 15 1 -10 3.98 0.92
 15 1 -9 7.52 1
 15 1 -8 20.13 1.31
 15 1 -7 1.05 0.84
 15 1 -6 8.92 1.05
 15 1 -5 0.98 0.86
 15 1 -4 3.16 0.91
 15 1 -3 15.39 1.17
 15 1 -2 56.31 2.02
 15 1 -1 6.94 1
 15 1 0 2.13 0.86
 15 1 1 8.72 1.03
 15 1 2 59.88 2.08
 15 1 3 16.56 1.22
 15 1 4 3.44 0.92
 15 1 5 1.18 0.87
 15 1 6 8.81 1.05
 15 1 7 -0.03 0.83
 15 1 8 20.42 1.31
 15 1 9 7.36 1
 15 1 10 3.31 0.91
 15 1 11 21.15 1.35
 15 1 12 5.89 0.97
 15 1 13 7.85 1
 15 1 14 5.13 0.88
 15 2 -14 12.51 1.04
 15 2 -13 3.51 0.91
 15 2 -12 5.52 0.96
 15 2 -11 5.69 0.99
 15 2 -10 21.72 1.39
 15 2 -9 1.5 0.87
 15 2 -8 15.46 1.19
 15 2 -7 11.11 1.11
 15 2 -6 11.55 1.11
 15 2 -5 1.71 0.86
 15 2 -4 29.06 1.49
 15 2 -3 26.65 1.45
 15 2 -2 9.14 1.05
 15 2 -1 2.34 0.87
 15 2 0 7.55 1
 15 2 1 1.24 0.85
 15 2 2 10.16 1.08
 15 2 3 25.57 1.43
 15 2 4 28.68 1.48
 15 2 5 -0.37 0.82
 15 2 6 10.62 1.09
 15 2 7 9.89 1.08
 15 2 8 14.67 1.19
 15 2 9 1.81 0.88
 15 2 10 24.08 1.43
 15 2 11 5.37 0.98
 15 2 12 4.02 0.93
 15 2 13 4.84 0.92
 15 2 14 11.67 1.03
 15 3 -14 4.27 0.9
 15 3 -13 1.5 0.83
 15 3 -12 3.29 0.9
 15 3 -11 10.61 1.11
 15 3 -10 13.24 1.2
 15 3 -9 0.73 0.85
 15 3 -8 0.86 0.85
 15 3 -7 6.22 0.99
 15 3 -6 3.28 0.91
 15 3 -5 33.67 1.59
 15 3 -4 20.19 1.31
 15 3 -3 24.39 1.38
 15 3 -2 7.25 1.01
 15 3 -1 7.17 1.02
 15 3 0 6.49 0.99
 15 3 1 6.84 0.99
 15 3 2 8.02 1.03
 15 3 3 24.16 1.38
 15 3 4 20.25 1.31
 15 3 5 32.37 1.57
 15 3 6 2.29 0.91
 15 3 7 4.81 0.96
 15 3 8 -0.05 0.84
 15 3 9 0.05 0.84
 15 3 10 14.25 1.21
 15 3 11 8.86 1.07
 15 3 12 3.72 0.91
 15 3 13 1.51 0.83
 15 3 14 3.58 0.89
 15 4 -13 -0.01 0.8
 15 4 -12 4.92 0.94
 15 4 -11 17.67 1.25
 15 4 -10 1.23 0.89
 15 4 -9 9.65 1.06
 15 4 -8 16.2 1.23
 15 4 -7 32.54 1.58
 15 4 -6 2.14 0.89
 15 4 -5 5.23 0.99
 15 4 -4 16.13 1.23
 15 4 -3 13.04 1.16
 15 4 -2 14.19 1.19
 15 4 -1 35.95 1.64
 15 4 0 17.5 1.24
 15 4 1 35.73 1.64
 15 4 2 15.02 1.19
 15 4 3 13.37 1.15
 15 4 4 15.89 1.23
 15 4 5 6.59 1.01
 15 4 6 3.02 0.92
 15 4 7 33.8 1.6
 15 4 8 17.1 1.24
 15 4 9 8.87 1.05
 15 4 10 1.67 0.91
 15 4 11 17.47 1.26
 15 4 12 4.78 0.94
 15 4 13 0.01 0.8
 15 5 -13 11.13 1.03
 15 5 -12 12.07 1.09
 15 5 -11 6.97 1.01
 15 5 -10 13.64 1.18
 15 5 -9 32.11 1.62
 15 5 -8 9.29 1.08
 15 5 -7 2.87 0.91
 15 5 -6 6.45 1.01
 15 5 -5 4.38 0.97
 15 5 -4 28.56 1.51
 15 5 -3 28.17 1.49
 15 5 -2 16.91 1.26
 15 5 -1 24.23 1.41
 15 5 0 1.74 0.9
 15 5 1 22.24 1.37
 15 5 2 16.35 1.24
 15 5 3 28.72 1.5
 15 5 4 29.06 1.51
 15 5 5 4.47 0.95
 15 5 6 7.07 1.01
 15 5 7 3.05 0.92
 15 5 8 9.66 1.08
 15 5 9 35.33 1.67
 15 5 10 15.27 1.21
 15 5 11 6.19 0.98
 15 5 12 11.7 1.11
 15 5 13 11.33 1.04
 15 6 -13 2.83 0.87
 15 6 -12 2.06 0.86
 15 6 -11 13.24 1.12
 15 6 -10 2.71 0.91
 15 6 -9 18.49 1.31
 15 6 -8 5.69 0.97
 15 6 -7 18.13 1.27
 15 6 -6 0.36 0.84
 15 6 -5 6.31 0.99
 15 6 -4 38.21 1.7
 15 6 -3 62.75 2.18
 15 6 -2 2.38 0.94
 15 6 -1 85.78 2.6
 15 6 0 19.16 1.31
 15 6 1 88.15 2.64
 15 6 2 3.62 0.96
 15 6 3 60.09 2.13
 15 6 4 34.09 1.63
 15 6 5 5.2 0.99
 15 6 6 0.82 0.84
 15 6 7 16.98 1.26
 15 6 8 4.78 0.98
 15 6 9 19.51 1.33
 15 6 10 3.01 0.94
 15 6 11 12.62 1.11
 15 6 12 1.26 0.85
 15 6 13 2.29 0.86
 15 7 -12 0.42 0.78
 15 7 -11 4.69 0.94
 15 7 -10 11.36 1.1
 15 7 -9 2.47 0.93
 15 7 -8 16.43 1.27
 15 7 -7 11.71 1.13
 15 7 -6 66.78 2.24
 15 7 -5 9.39 1.09
 15 7 -4 66.52 2.25
 15 7 -3 12.16 1.18
 15 7 -2 74.94 2.4
 15 7 -1 6.36 1.01
 15 7 0 0.73 0.88
 15 7 1 4.87 0.99
 15 7 2 76.13 2.44
 15 7 3 12.42 1.17
 15 7 4 68.51 2.29
 15 7 5 9.73 1.09
 15 7 6 69.01 2.28
 15 7 7 12.66 1.14
 15 7 8 16.47 1.25
 15 7 9 4.18 0.93
 15 7 10 10.92 1.08
 15 7 11 4.71 0.94
 15 7 12 0.16 0.79
 15 8 -12 9.72 1.02
 15 8 -11 0.88 0.83
 15 8 -10 30.83 1.5
 15 8 -9 21.16 1.34
 15 8 -8 0.14 0.89
 15 8 -7 33.32 1.63
 15 8 -6 0.62 0.86
 15 8 -5 5.68 1.01
 15 8 -4 12.04 1.16
 15 8 -3 75.3 2.4
 15 8 -2 12.14 1.17
 15 8 -1 57.41 2.08
 15 8 0 3.51 0.96
 15 8 1 57.47 2.08
 15 8 2 12.3 1.17
 15 8 3 73.5 2.37
 15 8 4 12.5 1.18
 15 8 5 5.92 0.99
 15 8 6 0.75 0.87
 15 8 7 32.96 1.61
 15 8 8 1.54 0.89
 15 8 9 21.12 1.31
 15 8 10 29.33 1.47
 15 8 11 3.13 0.86
 15 8 12 10.67 1.04
 15 9 -11 2.01 0.86
 15 9 -10 8.28 1.01
 15 9 -9 5.08 0.97
 15 9 -8 10.25 1.1
 15 9 -7 23.88 1.41
 15 9 -6 39.78 1.76
 15 9 -5 19.44 1.35
 15 9 -4 68.65 2.27
 15 9 -3 18.3 1.28
 15 9 -2 10.92 1.12
 15 9 -1 8.29 1.07
 15 9 0 13.35 1.19
 15 9 1 8.01 1.05
 15 9 2 10.29 1.13
 15 9 3 18.45 1.29
 15 9 4 71.74 2.32
 15 9 5 18.4 1.31
 15 9 6 37.27 1.7
 15 9 7 21.84 1.37
 15 9 8 11.17 1.11
 15 9 9 3.91 0.95
 15 9 10 9.31 1.03
 15 9 11 2.01 0.82
 15 10 -10 14.59 1.1
 15 10 -9 4.03 0.91
 15 10 -8 1.44 0.87
 15 10 -7 15.39 1.19
 15 10 -6 6.36 1
 15 10 -5 7.68 1.06
 15 10 -4 16.48 1.28
 15 10 -3 34.83 1.67
 15 10 -2 30.43 1.59
 15 10 -1 19.41 1.31
 15 10 0 59.48 2.09
 15 10 1 19.2 1.3
 15 10 2 29.26 1.56
 15 10 3 35.76 1.66
 15 10 4 17.41 1.28
 15 10 5 8.36 1.06
 15 10 6 5.99 0.99
 15 10 7 15.67 1.19
 15 10 8 0.05 0.86
 15 10 9 3.01 0.88
 15 10 10 12.49 1.05
 15 11 -9 14.41 1.11
 15 11 -8 6.74 0.98
 15 11 -7 13.16 1.13
 15 11 -6 4.1 0.92
 15 11 -5 9.25 1.07
 15 11 -4 2.31 0.92
 15 11 -3 32.32 1.6
 15 11 -2 7.42 1.06
 15 11 -1 34.23 1.64
 15 11 0 7.55 1.05
 15 11 1 34.66 1.63
 15 11 2 7.37 1.05
 15 11 3 31.09 1.55
 15 11 4 2.22 0.9
 15 11 5 10.35 1.08
 15 11 6 3.11 0.88
 15 11 7 11.62 1.08
 15 11 8 5.38 0.92
 15 11 9 13.78 1.09
 15 12 -8 1.31 0.84
 15 12 -7 3.12 0.87
 15 12 -6 8.22 1.01
 15 12 -5 0.49 0.84
 15 12 -4 13.36 1.14
 15 12 -3 5.44 0.96
 15 12 -2 9.17 1.05
 15 12 -1 0.26 0.84
 15 12 0 11.17 1.1
 15 12 1 1 0.84
 15 12 2 7.93 1.03
 15 12 3 4.52 0.92
 15 12 4 12.14 1.13
 15 12 5 0.2 0.83
 15 12 6 8.43 0.99
 15 12 7 3.5 0.86
 15 12 8 0.63 0.83
 15 13 -6 7.04 0.98
 15 13 -5 2.43 0.86
 15 13 -4 5.57 0.94
 15 13 -3 -0.56 0.81
 15 13 -2 6.13 0.95
 15 13 -1 2.15 0.86
 15 13 0 1.36 0.85
 15 13 1 0.94 0.86
 15 13 2 5.58 0.94
 15 13 3 -1.53 0.78
 15 13 4 5.88 0.92
 15 13 5 2.96 0.85
 15 13 6 7.9 1
 15 14 -3 1.12 0.84
 15 14 -2 -0.44 0.78
 15 14 -1 2.58 0.83
 15 14 0 16.16 1.13
 15 14 1 0.82 0.82
 15 14 2 -0.17 0.77
 15 14 3 2.18 0.83
 16 0 0 -0.31 0.84
 16 0 1 0.18 0.86
 16 0 2 6.64 1
 16 0 3 3.22 0.93
 16 0 4 18.08 1.29
 16 0 5 16.28 1.24
 16 0 6 3.08 0.93
 16 0 7 21.12 1.33
 16 0 8 5.87 0.97
 16 0 9 7.9 1.04
 16 0 10 17.57 1.25
 16 0 11 -0.06 0.83
 16 0 12 1.58 0.85
 16 0 13 2.18 0.84
 16 1 -13 1.48 0.82
 16 1 -12 12.57 1.09
 16 1 -11 14.34 1.14
 16 1 -10 7.61 1.03
 16 1 -9 2.06 0.91
 16 1 -8 0.51 0.84
 16 1 -7 5.2 0.95
 16 1 -6 15.7 1.22
 16 1 -5 4.2 0.95
 16 1 -4 4.81 0.97
 16 1 -3 8.25 1.06
 16 1 -2 22.59 1.37
 16 1 -1 4.55 0.97
 16 1 0 0.49 0.85
 16 1 1 3.95 0.96
 16 1 2 23.32 1.38
 16 1 3 8.18 1.06
 16 1 4 4.18 0.95
 16 1 5 4.17 0.93
 16 1 6 15.43 1.22
 16 1 7 5.3 0.98
 16 1 8 1.54 0.86
 16 1 9 3.37 0.95
 16 1 10 7.53 1.02
 16 1 11 13.23 1.13
 16 1 12 12.73 1.1
 16 1 13 0.97 0.82
 16 2 -13 4.35 0.91
 16 2 -12 10.12 1.02
 16 2 -11 8.33 1.04
 16 2 -10 7.38 1.04
 16 2 -9 4.36 0.99
 16 2 -8 3.51 0.97
 16 2 -7 11.85 1.13
 16 2 -6 14.38 1.18
 16 2 -5 17.68 1.27
 16 2 -4 0.51 0.88
 16 2 -3 11.37 1.12
 16 2 -2 7.15 1.04
 16 2 -1 13.39 1.18
 16 2 0 16.74 1.26
 16 2 1 13.26 1.16
 16 2 2 5.71 1.01
 16 2 3 10.81 1.11
 16 2 4 1.56 0.89
 16 2 5 16.8 1.25
 16 2 6 13.28 1.16
 16 2 7 12.97 1.16
 16 2 8 4.43 0.96
 16 2 9 4.35 0.98
 16 2 10 6.83 1.01
 16 2 11 8.62 1.04
 16 2 12 8.94 1
 16 2 13 5.4 0.91
 16 3 -12 6.63 0.95
 16 3 -11 5.32 0.96
 16 3 -10 31.1 1.53
 16 3 -9 23.83 1.4
 16 3 -8 42.2 1.81
 16 3 -7 14.39 1.17
 16 3 -6 0.59 0.87
 16 3 -5 16.56 1.24
 16 3 -4 2.93 0.92
 16 3 -3 0.74 0.88
 16 3 -2 18.37 1.29
 16 3 -1 48.34 1.9
 16 3 0 2.15 0.92
 16 3 1 48.56 1.9
 16 3 2 17.17 1.27
 16 3 3 0.25 0.88
 16 3 4 3 0.93
 16 3 5 14.84 1.21
 16 3 6 0.93 0.89
 16 3 7 12.36 1.15
 16 3 8 41.31 1.8
 16 3 9 24.11 1.41
 16 3 10 30.57 1.52
 16 3 11 5.87 0.97
 16 3 12 7.65 0.96
 16 4 -12 2.81 0.84
 16 4 -11 0.31 0.83
 16 4 -10 0.77 0.84
 16 4 -9 9.23 1.07
 16 4 -8 0.16 0.89
 16 4 -7 21.77 1.35
 16 4 -6 5.68 0.97
 16 4 -5 16.81 1.25
 16 4 -4 37.63 1.69
 16 4 -3 43.37 1.8
 16 4 -2 4.09 0.97
 16 4 -1 6.77 1.02
 16 4 0 -0.06 0.85
 16 4 1 7.23 1.03
 16 4 2 4.43 0.97
 16 4 3 41.24 1.77
 16 4 4 37.56 1.69
 16 4 5 17.13 1.25
 16 4 6 6.64 1.01
 16 4 7 23.26 1.37
 16 4 8 1.05 0.89
 16 4 9 7.49 1.05
 16 4 10 -0.34 0.83
 16 4 11 -0.41 0.8
 16 4 12 2.04 0.83
 16 5 -12 23.13 1.31
 16 5 -11 1.23 0.84
 16 5 -10 13.66 1.14
 16 5 -9 3.39 0.93
 16 5 -8 48.85 1.92
 16 5 -7 8.11 1.08
 16 5 -6 4.52 0.95
 16 5 -5 2.05 0.9
 16 5 -4 2.11 0.88
 16 5 -3 1.34 0.89
 16 5 -2 1.97 0.91
 16 5 -1 5.05 0.98
 16 5 0 1.18 0.88
 16 5 1 4.14 0.97
 16 5 2 1 0.89
 16 5 3 0.84 0.88
 16 5 4 1.18 0.89
 16 5 5 3.12 0.93
 16 5 6 4.24 0.95
 16 5 7 8.84 1.09
 16 5 8 49.72 1.92
 16 5 9 3.44 0.93
 16 5 10 12.98 1.15
 16 5 11 1.05 0.85
 16 5 12 22.79 1.31
 16 6 -11 1.06 0.83
 16 6 -10 11.96 1.09
 16 6 -9 4.92 0.95
 16 6 -8 21.29 1.35
 16 6 -7 17.7 1.29
 16 6 -6 7.69 1.05
 16 6 -5 8.85 1.07
 16 6 -4 2.81 0.92
 16 6 -3 29.6 1.52
 16 6 -2 44.77 1.83
 16 6 -1 8.68 1.07
 16 6 0 20.02 1.34
 16 6 1 7.83 1.06
 16 6 2 46.23 1.86
 16 6 3 27.85 1.5
 16 6 4 3.69 0.92
 16 6 5 7.54 1.05
 16 6 6 6.22 1.02
 16 6 7 18.99 1.3
 16 6 8 21.84 1.35
 16 6 9 5.45 0.95
 16 6 10 11.04 1.08
 16 6 11 1.95 0.85
 16 7 -11 2.92 0.89
 16 7 -10 3.46 0.89
 16 7 -9 8.58 1.04
 16 7 -8 9.12 1.08
 16 7 -7 4.02 0.98
 16 7 -6 19.82 1.32
 16 7 -5 25.95 1.49
 16 7 -4 8.81 1.09
 16 7 -3 5.68 1.02
 16 7 -2 44.96 1.83
 16 7 -1 3.29 0.96
 16 7 0 8.95 1.07
 16 7 1 4.18 0.97
 16 7 2 43.57 1.81
 16 7 3 4.03 0.98
 16 7 4 9.11 1.08
 16 7 5 25.73 1.49
 16 7 6 19.86 1.34
 16 7 7 5.81 0.99
 16 7 8 9.85 1.08
 16 7 9 7.61 1.03
 16 7 10 4.2 0.9
 16 7 11 3.16 0.88
 16 8 -10 7.14 0.94
 16 8 -9 0.54 0.82
 16 8 -8 4.36 0.94
 16 8 -7 26.68 1.43
 16 8 -6 4.13 0.97
 16 8 -5 40.18 1.75
 16 8 -4 9.26 1.11
 16 8 -3 42.59 1.83
 16 8 -2 7.18 1.08
 16 8 -1 2.49 0.93
 16 8 0 -0.29 0.85
 16 8 1 1.89 0.89
 16 8 2 6.69 1.06
 16 8 3 42.16 1.8
 16 8 4 10.54 1.14
 16 8 5 36.32 1.67
 16 8 6 3.07 0.94
 16 8 7 25.08 1.4
 16 8 8 4.31 0.94
 16 8 9 0.36 0.81
 16 8 10 6.37 0.92
 16 9 -9 18.51 1.19
 16 9 -8 12.26 1.1
 16 9 -7 1.27 0.87
 16 9 -6 10.88 1.1
 16 9 -5 13.71 1.18
 16 9 -4 12.31 1.17
 16 9 -3 3.25 0.94
 16 9 -2 34.14 1.64
 16 9 -1 30.73 1.56
 16 9 0 3.86 0.96
 16 9 1 32.98 1.62
 16 9 2 33.26 1.61
 16 9 3 1.83 0.95
 16 9 4 13.54 1.2
 16 9 5 12.8 1.17
 16 9 6 11.2 1.09
 16 9 7 1.12 0.86
 16 9 8 12.39 1.09
 16 9 9 18.63 1.18
 16 10 -8 1.8 0.83
 16 10 -7 5.18 0.94
 16 10 -6 0.23 0.84
 16 10 -5 11.29 1.12
 16 10 -4 22.32 1.35
 16 10 -3 -0.34 0.85
 16 10 -2 6.56 1.01
 16 10 -1 2.88 0.94
 16 10 0 29.35 1.52
 16 10 1 2.17 0.9
 16 10 2 6.78 1
 16 10 3 0.18 0.85
 16 10 4 20.52 1.32
 16 10 5 10.91 1.11
 16 10 6 -0.67 0.83
 16 10 7 5.45 0.92
 16 10 8 2.98 0.83
 16 11 -7 7.72 0.99
 16 11 -6 4.07 0.91
 16 11 -5 17.64 1.21
 16 11 -4 5.52 0.96
 16 11 -3 9.37 1.05
 16 11 -2 5.93 0.98
 16 11 -1 7.51 1
 16 11 0 0.97 0.85
 16 11 1 6.71 0.98
 16 11 2 6.35 1
 16 11 3 10.11 1.06
 16 11 4 5.68 0.95
 16 11 5 17.87 1.21
 16 11 6 5.09 0.91
 16 11 7 7.63 0.98
 16 12 -5 3.74 0.9
 16 12 -4 1.51 0.82
 16 12 -3 0.94 0.82
 16 12 -2 5.39 0.93
 16 12 -1 4.03 0.91
 16 12 0 31.09 1.48
 16 12 1 2.22 0.89
 16 12 2 5.59 0.93
 16 12 3 0.74 0.81
 16 12 4 1.47 0.83
 16 12 5 4.17 0.9
 16 13 -2 4.79 0.89
 16 13 -1 3.58 0.87
 16 13 0 5.34 0.94
 16 13 1 2.84 0.87
 16 13 2 4.93 0.9
 17 0 1 183.71 4.31
 17 0 2 1.76 0.88
 17 0 3 65.35 2.22
 17 0 4 2.5 0.95
 17 0 5 26.35 1.46
 17 0 6 3.61 0.99
 17 0 7 79.6 2.5
 17 0 8 -0.17 0.86
 17 0 9 45.19 1.78
 17 0 10 -0.59 0.81
 17 0 11 1.05 0.8
 17 1 -11 5.18 0.9
 17 1 -10 22.02 1.29
 17 1 -9 1.51 0.87
 17 1 -8 11.64 1.14
 17 1 -7 7.91 1.08
 17 1 -6 70.97 2.36
 17 1 -5 8.37 1.08
 17 1 -4 129.63 3.37
 17 1 -3 23.68 1.41
 17 1 -2 26.41 1.47
 17 1 -1 29.29 1.54
 17 1 0 3.33 0.96
 17 1 1 29.49 1.55
 17 1 2 25.65 1.47
 17 1 3 23.18 1.4
 17 1 4 129.63 3.36
 17 1 5 8.53 1.08
 17 1 6 72.14 2.38
 17 1 7 8.58 1.08
 17 1 8 12.54 1.15
 17 1 9 1.31 0.86
 17 1 10 21.4 1.29
 17 1 11 4.25 0.89
 17 2 -11 1.28 0.8
 17 2 -10 3.91 0.9
 17 2 -9 17.28 1.22
 17 2 -8 20.41 1.32
 17 2 -7 0.89 0.89
 17 2 -6 11.26 1.15
 17 2 -5 22.05 1.41
 17 2 -4 1.29 0.89
 17 2 -3 21.88 1.38
 17 2 -2 13.9 1.21
 17 2 -1 39.42 1.72
 17 2 0 57.95 2.08
 17 2 1 38.3 1.71
 17 2 2 12.68 1.18
 17 2 3 21.78 1.36
 17 2 4 -0.04 0.87
 17 2 5 22.89 1.43
 17 2 6 12.72 1.18
 17 2 7 0.82 0.89
 17 2 8 21.06 1.33
 17 2 9 16.96 1.21
 17 2 10 3.97 0.92
 17 2 11 1.47 0.8
 17 3 -11 7.31 0.98
 17 3 -10 35.63 1.55
 17 3 -9 4.28 0.95
 17 3 -8 27.91 1.46
 17 3 -7 3.87 0.97
 17 3 -6 4.54 0.98
 17 3 -5 1.06 0.92
 17 3 -4 8.48 1.06
 17 3 -3 20.99 1.34
 17 3 -2 1.65 0.92
 17 3 -1 16.04 1.25
 17 3 0 3.23 0.96
 17 3 1 16.48 1.25
 17 3 2 1.34 0.91
 17 3 3 20.88 1.35
 17 3 4 9.8 1.08
 17 3 5 2.74 0.95
 17 3 6 3.73 0.97
 17 3 7 3.12 0.95
 17 3 8 26 1.43
 17 3 9 5.39 0.97
 17 3 10 35.57 1.55
 17 3 11 6.87 0.98
 17 4 -10 1.07 0.81
 17 4 -9 7.22 0.99
 17 4 -8 10.01 1.07
 17 4 -7 8.17 1.04
 17 4 -6 1.05 0.9
 17 4 -5 10.95 1.15
 17 4 -4 4.29 0.99
 17 4 -3 3.24 0.94
 17 4 -2 20.2 1.32
 17 4 -1 5.5 0.99
 17 4 0 20.28 1.33
 17 4 1 4.47 0.98
 17 4 2 19.77 1.32
 17 4 3 4.35 0.96
 17 4 4 3.79 0.96
 17 4 5 9.78 1.11
 17 4 6 0.59 0.89
 17 4 7 9.61 1.07
 17 4 8 8.1 1.03
 17 4 9 5.94 0.98
 17 4 10 -0.03 0.82
 17 5 -10 5.47 0.9
 17 5 -9 0.73 0.83
 17 5 -8 1.71 0.9
 17 5 -7 3.2 0.92
 17 5 -6 0.8 0.87
 17 5 -5 11.79 1.15
 17 5 -4 1.48 0.92
 17 5 -3 1.13 0.93
 17 5 -2 2.01 0.96
 17 5 -1 12.21 1.15
 17 5 0 5.71 1
 17 5 1 14.33 1.2
 17 5 2 1.05 0.93
 17 5 3 0.93 0.93
 17 5 4 1.37 0.92
 17 5 5 11.72 1.15
 17 5 6 0.53 0.88
 17 5 7 3.92 0.93
 17 5 8 2.14 0.89
 17 5 9 0.87 0.84
 17 5 10 6.11 0.92
 17 6 -9 4.6 0.9
 17 6 -8 1.77 0.86
 17 6 -7 2.79 0.9
 17 6 -6 25.29 1.4
 17 6 -5 4.27 0.96
 17 6 -4 7.19 1.06
 17 6 -3 13.21 1.2
 17 6 -2 3.78 0.99
 17 6 -1 0.99 0.92
 17 6 0 23.75 1.45
 17 6 1 1.1 0.92
 17 6 2 4.46 0.98
 17 6 3 14.26 1.22
 17 6 4 8.01 1.06
 17 6 5 3.73 0.94
 17 6 6 23.2 1.36
 17 6 7 2.4 0.89
 17 6 8 1.32 0.87
 17 6 9 4.26 0.91
 17 7 -9 11.15 1.09
 17 7 -8 9.64 1.02
 17 7 -7 0.04 0.83
 17 7 -6 2.21 0.89
 17 7 -5 2.8 0.92
 17 7 -4 3.56 0.95
 17 7 -3 3.06 0.96
 17 7 -2 11.35 1.16
 17 7 -1 10.34 1.14
 17 7 0 0.16 0.87
 17 7 1 10.29 1.13
 17 7 2 11.61 1.16
 17 7 3 4.77 0.97
 17 7 4 4.92 0.97
 17 7 5 4.87 0.93
 17 7 6 2.23 0.87
 17 7 7 0.69 0.84
 17 7 8 8.34 0.99
 17 7 9 11.22 1.07
 17 8 -8 1.4 0.86
 17 8 -7 2.6 0.87
 17 8 -6 13.85 1.14
 17 8 -5 0.72 0.85
 17 8 -4 1.79 0.88
 17 8 -3 2.49 0.91
 17 8 -2 5.47 0.99
 17 8 -1 11.89 1.15
 17 8 0 29.25 1.51
 17 8 1 12.15 1.14
 17 8 2 5.3 0.99
 17 8 3 2.55 0.89
 17 8 4 1.21 0.86
 17 8 5 0.1 0.86
 17 8 6 13.05 1.13
 17 8 7 1.75 0.85
 17 8 8 0.87 0.82
 17 9 -7 -0.04 0.83
 17 9 -6 1.52 0.86
 17 9 -5 29.8 1.45
 17 9 -4 0.46 0.86
 17 9 -3 4.05 0.95
 17 9 -2 21.16 1.31
 17 9 -1 1.23 0.89
 17 9 0 1.78 0.89
 17 9 1 2.14 0.88
 17 9 2 20.96 1.31
 17 9 3 5.7 0.99
 17 9 4 0.79 0.85
 17 9 5 27.35 1.42
 17 9 6 0.78 0.83
 17 9 7 1.59 0.85
 17 10 -5 2.15 0.86
 17 10 -4 5.28 0.93
 17 10 -3 3.76 0.91
 17 10 -2 2.04 0.86
 17 10 -1 0.61 0.84
 17 10 0 25.31 1.4
 17 10 1 -0.36 0.82
 17 10 2 1.47 0.84
 17 10 3 4.06 0.91
 17 10 4 4.45 0.91
 17 10 5 2.32 0.84
 17 11 -3 0.59 0.84
 17 11 -2 -0.38 0.79
 17 11 -1 8.7 1
 17 11 0 1.65 0.85
 17 11 1 9.79 1.02
 17 11 2 -0.19 0.78
 17 11 3 0.65 0.83
 18 0 0 -0.25 0.9
 18 0 1 15.32 1.26
 18 0 2 0.06 0.89
 18 0 3 0.58 0.89
 18 0 4 0.73 0.88
 18 0 5 0.47 0.86
 18 0 6 0.13 0.87
 18 0 7 7.23 1.01
 18 0 8 -0.05 0.83
 18 0 9 4.84 0.9
 18 1 -9 1.83 0.83
 18 1 -8 1.72 0.85
 18 1 -7 5.75 0.98
 18 1 -6 24.24 1.39
 18 1 -5 14.81 1.21
 18 1 -4 18.07 1.3
 18 1 -3 3.29 0.96
 18 1 -2 5.5 1.03
 18 1 -1 5.2 1.01
 18 1 0 4.83 1.02
 18 1 1 4.31 1
 18 1 2 6.57 1.05
 18 1 3 3.43 0.95
 18 1 4 19.66 1.33
 18 1 5 16.26 1.23
 18 1 6 24.72 1.4
 18 1 7 6.12 0.98
 18 1 8 1.38 0.86
 18 1 9 1.79 0.84
 18 2 -9 1.44 0.82
 18 2 -8 2.33 0.87
 18 2 -7 10.86 1.08
 18 2 -6 4.5 0.95
 18 2 -5 4.3 0.96
 18 2 -4 0.66 0.89
 18 2 -3 33.63 1.62
 18 2 -2 22.64 1.41
 18 2 -1 11.39 1.18
 18 2 0 34.28 1.65
 18 2 1 10.46 1.16
 18 2 2 21.98 1.41
 18 2 3 32.88 1.62
 18 2 4 0.2 0.87
 18 2 5 4.26 0.97
 18 2 6 4.51 0.93
 18 2 7 10.9 1.1
 18 2 8 3.56 0.9
 18 2 9 1.91 0.85
 18 3 -9 7.8 1
 18 3 -8 14.74 1.13
 18 3 -7 10.13 1.07
 18 3 -6 8.86 1.04
 18 3 -5 26.09 1.43
 18 3 -4 0.65 0.89
 18 3 -3 25.5 1.46
 18 3 -2 9.92 1.13
 18 3 -1 15.07 1.25
 18 3 0 9.16 1.12
 18 3 1 13.9 1.21
 18 3 2 7.95 1.11
 18 3 3 24.97 1.44
 18 3 4 1.17 0.88
 18 3 5 26.07 1.43
 18 3 6 7.94 1.06
 18 3 7 10.15 1.08
 18 3 8 14.35 1.13
 18 3 9 8.29 1
 18 4 -8 2.84 0.86
 18 4 -7 9.92 1.04
 18 4 -6 -0.4 0.84
 18 4 -5 31.42 1.52
 18 4 -4 21.31 1.34
 18 4 -3 13.36 1.17
 18 4 -2 13.77 1.2
 18 4 -1 7.47 1.07
 18 4 0 36.11 1.68
 18 4 1 8.02 1.07
 18 4 2 14.56 1.21
 18 4 3 13.33 1.18
 18 4 4 20.85 1.33
 18 4 5 30.19 1.49
 18 4 6 -0.88 0.84
 18 4 7 7.58 1
 18 4 8 3.52 0.88
 18 5 -8 21.95 1.3
 18 5 -7 7.7 0.99
 18 5 -6 1.37 0.86
 18 5 -5 0.78 0.87
 18 5 -4 7.57 1.02
 18 5 -3 1.36 0.91
 18 5 -2 3.29 0.93
 18 5 -1 2.07 0.92
 18 5 0 -0.04 0.86
 18 5 1 2.4 0.92
 18 5 2 3.22 0.92
 18 5 3 1.78 0.88
 18 5 4 8.69 1.03
 18 5 5 1.66 0.88
 18 5 6 2.16 0.86
 18 5 7 7.89 1
 18 5 8 22.67 1.3
 18 6 -7 6.14 0.92
 18 6 -6 7.11 0.97
 18 6 -5 2.89 0.9
 18 6 -4 7.1 1.01
 18 6 -3 5.74 1.01
 18 6 -2 3.21 0.93
 18 6 -1 8.62 1.04
 18 6 0 0.88 0.87
 18 6 1 7.95 1.04
 18 6 2 3 0.93
 18 6 3 6.47 1.02
 18 6 4 6.73 1.01
 18 6 5 1.48 0.88
 18 6 6 7.79 1
 18 6 7 5.61 0.93
 18 7 -6 1.87 0.83
 18 7 -5 10.9 1.07
 18 7 -4 1.84 0.9
 18 7 -3 0.7 0.87
 18 7 -2 14.27 1.19
 18 7 -1 0.03 0.86
 18 7 0 0.9 0.86
 18 7 1 -0.08 0.85
 18 7 2 16.21 1.2
 18 7 3 0.95 0.86
 18 7 4 1.66 0.88
 18 7 5 12.2 1.09
 18 7 6 2.29 0.85
 18 8 -5 7.08 1
 18 8 -4 7.91 0.99
 18 8 -3 6.06 0.99
 18 8 -2 2.05 0.9
 18 8 -1 0.99 0.87
 18 8 0 2.83 0.9
 18 8 1 -0.01 0.83
 18 8 2 2.56 0.9
 18 8 3 7.76 1
 18 8 4 7.58 0.99
 18 8 5 6.97 0.99
 18 9 -3 0.02 0.83
 18 9 -2 10.35 1.06
 18 9 -1 5.21 0.91
 18 9 0 -0.84 0.81
 18 9 1 3.33 0.89
 18 9 2 12.68 1.07
 18 9 3 0.29 0.85
 19 0 1 3.51 0.94
 19 0 2 5.12 0.99
 19 0 3 31.39 1.52
 19 0 4 8.82 1.06
 19 0 5 -0.48 0.85
 19 0 6 1.26 0.83
 19 0 7 0.52 0.82
 19 1 -7 0.61 0.83
 19 1 -6 -0.64 0.8
 19 1 -5 0.88 0.85
 19 1 -4 0.88 0.86
 19 1 -3 6.22 1
 19 1 -2 26.47 1.44
 19 1 -1 1.29 0.91
 19 1 0 3.88 0.93
 19 1 1 0.81 0.9
 19 1 2 27.06 1.45
 19 1 3 5.07 0.99
 19 1 4 0.16 0.86
 19 1 5 1.32 0.86
 19 1 6 -0.55 0.81
 19 1 7 0.91 0.85
 19 2 -6 2.14 0.83
 19 2 -5 1.66 0.84
 19 2 -4 1.95 0.88
 19 2 -3 15.42 1.19
 19 2 -2 9.66 1.09
 19 2 -1 1.58 0.91
 19 2 0 -0.13 0.85
 19 2 1 2.1 0.9
 19 2 2 10.76 1.11
 19 2 3 15.43 1.19
 19 2 4 3.03 0.92
 19 2 5 0.56 0.85
 19 2 6 1.08 0.81
 19 3 -6 2.1 0.87
 19 3 -5 3.31 0.88
 19 3 -4 6.44 0.98
 19 3 -3 5.18 0.97
 19 3 -2 4.62 0.98
 19 3 -1 4.32 0.95
 19 3 0 3.63 0.93
 19 3 1 3.35 0.93
 19 3 2 7.31 1.01
 19 3 3 5.65 0.97
 19 3 4 8.31 1.02
 19 3 5 4.96 0.91
 19 3 6 1.6 0.87
 19 4 -5 1.77 0.82
 19 4 -4 13.46 1.12
 19 4 -3 4.81 0.94
 19 4 -2 3.19 0.91
 19 4 -1 5.95 0.99
 19 4 0 3.26 0.94
 19 4 1 5.5 0.99
 19 4 2 2.75 0.91
 19 4 3 4.66 0.93
 19 4 4 12.52 1.1
 19 4 5 2.08 0.85
 19 5 -5 0.78 0.84
 19 5 -4 5.18 0.93
 19 5 -3 2.24 0.87
 19 5 -2 8.68 1.04
 19 5 -1 19.93 1.25
 19 5 0 5.25 0.97
 19 5 1 19.76 1.27
 19 5 2 11.08 1.06
 19 5 3 1.52 0.86
 19 5 4 4.58 0.93
 19 5 5 -0.03 0.83
 19 6 -3 9.77 1.09
 19 6 -2 1.58 0.86
 19 6 -1 15.99 1.16
 19 6 0 2.69 0.88
 19 6 1 15.84 1.15
 19 6 2 0.78 0.84
 19 6 3 11.53 1.09
 19 7 -1 -0.1 0.86
 19 7 0 7.17 0.99
 19 7 1 0.49 0.86
 20 0 0 22.51 1.31
 20 0 1 1.94 0.89
 20 0 2 10.56 1.08
 20 1 -2 3.37 0.9
 20 1 -1 2.59 0.9
 20 1 0 0.37 0.85
 20 1 1 2.47 0.89
 20 1 2 3.63 0.91
 20 2 -1 0.44 0.86
 20 2 0 -0.41 0.84
 20 2 1 1.46 0.86

_iucr_refine_fcf_details
;
data_tz
_computing_structure_refinement   ''
_computing_data_collection         'Enraf-Nonius Express'
_computing_structure_solution      'SHELXS-97 (Sheldrick, 1990)'
_shelx_refln_list_code            4
loop_
  _space_group_symop_id
  _space_group_symop_operation_xyz
  1  x,y,z
  2  x+1/2,-y+1/2,-z
  3  -x,y+1/2,-z+1/2
  4  -x+1/2,-y,z+1/2

_space_group_crystal_system       orthorhombic
_space_group_IT_number            19
_space_group_name_H-M_alt         'P 21 21 21'
_space_group_name_Hall            ' P 2ac 2ab'
_symmetry_space_group_name_H-M    'P 21 21 21'
_symmetry_space_group_name_Hall   ' P 2ac 2ab'
_symmetry_Int_Tables_number       19
_cell_length_a                    8.264(4)
_cell_length_b                    8.901(2)
_cell_length_c                    8.9223(14)
_cell_angle_alpha                 90
_cell_angle_beta                  90
_cell_angle_gamma                 90
_cell_volume                      656.3(4)
loop_
  _refln_index_h
  _refln_index_k
  _refln_index_l
  _refln_F_squared_calc
  _refln_F_squared_meas
  _refln_F_squared_sigma
  _refln_F_squared_weight
  _refln_observed_status
-20 -2 -1 0.574 0.307 0.601 147.212 o
-20 -1 -2 1.835 2.353 0.628 134.417 o
-20 -1 -1 1.776 1.809 0.628 134.417 o
-19 -7 -1 0.215 -0.070 0.601 147.212 o
-19 -6 -3 7.555 6.823 0.761 91.640 o
-19 -6 -2 1.040 1.103 0.601 147.212 o
-19 -6 -1 10.956 11.166 0.810 80.914 o
-19 -5 -5 0.273 0.545 0.587 154.305 o
-19 -5 -4 3.762 3.617 0.649 125.885 o
-19 -5 -3 1.943 1.564 0.608 143.847 o
-19 -5 -2 7.090 6.061 0.726 100.664 o
-19 -5 -1 14.332 13.917 0.873 69.682 o
-19 -4 -5 0.959 1.236 0.573 161.924 o
-19 -4 -4 9.457 9.399 0.782 86.797 o
-19 -4 -3 3.285 3.359 0.656 123.221 o
-19 -4 -2 1.820 2.228 0.635 131.479 o
-19 -4 -1 4.214 4.155 0.691 111.088 o
-19 -3 -6 1.432 1.466 0.608 143.847 o
-19 -3 -5 2.169 2.311 0.615 140.596 o
-19 -3 -4 4.977 4.497 0.684 113.367 o
-19 -3 -3 3.588 3.617 0.677 115.717 o
-19 -3 -2 4.303 3.226 0.684 113.367 o
-19 -3 -1 2.420 3.017 0.663 120.640 o
-19 -2 -6 0.751 1.494 0.580 158.046 o
-19 -2 -5 1.090 1.159 0.587 154.305 o
-19 -2 -4 2.069 1.362 0.615 140.596 o
-19 -2 -3 10.300 10.768 0.831 76.886 o
-19 -2 -2 7.260 6.746 0.761 91.640 o
-19 -2 -1 1.414 1.103 0.635 131.479 o
-19 -1 -7 0.477 0.426 0.580 158.046 o
-19 -1 -6 0.033 -0.447 0.559 170.121 o
-19 -1 -5 1.144 0.615 0.594 150.696 o
-19 -1 -4 0.685 0.615 0.601 147.212 o
-19 -1 -3 3.820 4.343 0.698 108.878 o
-19 -1 -2 18.510 18.484 1.006 52.507 o
-19 -1 -1 1.012 0.901 0.635 131.479 o
-18 -9 -3 0.340 0.014 0.580 158.046 o
-18 -9 -2 8.535 7.228 0.740 96.901 o
-18 -9 -1 3.099 3.638 0.635 131.479 o
-18 -8 -5 4.856 4.944 0.698 108.878 o
-18 -8 -4 5.982 5.524 0.691 111.088 o
-18 -8 -3 5.196 4.232 0.691 111.088 o
-18 -8 -2 1.736 1.432 0.628 134.417 o
-18 -8 -1 0.620 0.691 0.608 143.847 o
-18 -7 -6 1.318 1.306 0.580 158.046 o
-18 -7 -5 8.402 7.612 0.747 95.098 o
-18 -7 -4 1.972 1.285 0.628 134.417 o
-18 -7 -3 0.560 0.489 0.608 143.847 o
-18 -7 -2 10.840 9.965 0.831 76.886 o
-18 -7 -1 0.028 0.021 0.601 147.212 o
-18 -6 -7 4.546 4.288 0.642 128.636 o
-18 -6 -6 5.390 4.965 0.677 115.717 o
-18 -6 -5 1.619 2.018 0.628 134.417 o
-18 -6 -4 4.478 4.958 0.705 106.732 o
-18 -6 -3 4.435 4.008 0.705 106.732 o
-18 -6 -2 2.174 2.242 0.649 125.885 o
-18 -6 -1 5.114 6.019 0.726 100.664 o
-18 -5 -8 15.367 15.328 0.908 64.425 o
-18 -5 -7 5.763 5.377 0.691 111.088 o
-18 -5 -6 0.719 0.957 0.601 147.212 o
-18 -5 -5 0.332 0.545 0.608 143.847 o
-18 -5 -4 5.108 5.286 0.712 104.650 o
-18 -5 -3 1.561 0.950 0.635 131.479 o
-18 -5 -2 2.362 2.297 0.649 125.885 o
-18 -5 -1 1.799 1.446 0.642 128.636 o
-18 -4 -8 1.986 1.983 0.601 147.212 o
-18 -4 -7 6.117 6.927 0.726 100.664 o
-18 -4 -6 0.164 -0.279 0.587 154.305 o
-18 -4 -5 20.612 21.941 1.061 47.125 o
-18 -4 -4 14.410 14.881 0.936 60.636 o
-18 -4 -3 9.050 9.329 0.817 79.537 o
-18 -4 -2 9.714 9.616 0.838 75.609 o
-18 -4 -1 5.326 5.216 0.747 95.098 o
-18 -3 -9 5.728 5.447 0.698 108.878 o
-18 -3 -8 10.458 10.293 0.789 85.267 o
-18 -3 -7 7.775 7.074 0.747 95.098 o
-18 -3 -6 6.005 6.187 0.726 100.664 o
-18 -3 -5 18.539 18.219 0.999 53.243 o
-18 -3 -4 0.290 0.454 0.621 137.454 o
-18 -3 -3 17.480 17.807 1.020 51.078 o
-18 -3 -2 6.651 6.927 0.789 85.267 o
-18 -3 -1 10.776 10.524 0.873 69.682 o
-18 -2 -9 0.978 1.006 0.573 161.924 o
-18 -2 -8 2.043 1.627 0.608 143.847 o
-18 -2 -7 7.286 7.584 0.754 93.345 o
-18 -2 -6 3.199 3.142 0.663 120.640 o
-18 -2 -5 2.659 3.003 0.670 118.140 o
-18 -2 -4 0.345 0.461 0.621 137.454 o
-18 -2 -3 23.662 23.484 1.131 41.487 o
-18 -2 -2 16.352 15.810 0.985 54.765 o
-18 -2 -1 7.820 7.954 0.824 78.194 o
-18 -1 -9 1.550 1.278 0.580 158.046 o
-18 -1 -8 1.349 1.201 0.594 150.696 o
-18 -1 -7 4.318 4.015 0.684 113.367 o
-18 -1 -6 17.342 16.927 0.971 56.352 o
-18 -1 -5 11.188 10.342 0.845 74.365 o
-18 -1 -4 13.569 12.618 0.908 64.425 o
-18 -1 -3 1.953 2.297 0.670 118.140 o
-18 -1 -2 4.725 3.841 0.719 102.628 o
-18 -1 -1 3.205 3.631 0.705 106.732 o
-17 -11 -3 0.285 0.412 0.587 154.305 o
-17 -11 -2 0.013 -0.265 0.552 174.455 o
-17 -11 -1 7.044 6.075 0.698 108.878 o
-17 -10 -5 1.662 1.501 0.601 147.212 o
-17 -10 -4 3.664 3.687 0.649 125.885 o
-17 -10 -3 2.629 2.626 0.635 131.479 o
-17 -10 -2 0.796 1.425 0.601 147.212 o
-17 -10 -1 0.051 0.426 0.587 154.305 o
-17 -9 -7 0.354 -0.028 0.580 158.046 o
-17 -9 -6 0.986 1.061 0.601 147.212 o
-17 -9 -5 20.647 20.810 1.013 51.785 o
-17 -9 -4 0.501 0.321 0.601 147.212 o
-17 -9 -3 3.153 2.828 0.663 120.640 o
-17 -9 -2 14.135 14.776 0.915 63.445 o
-17 -9 -1 0.633 0.859 0.621 137.454 o
-17 -8 -8 0.806 0.978 0.601 147.212 o
-17 -8 -7 1.666 1.816 0.608 143.847 o
-17 -8 -6 9.361 9.672 0.796 83.778 o
-17 -8 -5 0.501 0.503 0.594 150.696 o
-17 -8 -4 0.932 1.250 0.615 140.596 o
-17 -8 -3 1.427 1.739 0.635 131.479 o
-17 -8 -2 3.499 3.820 0.691 111.088 o
-17 -8 -1 8.175 8.303 0.803 82.327 o
-17 -7 -9 7.809 7.786 0.761 91.640 o
-17 -7 -8 6.428 6.732 0.712 104.650 o
-17 -7 -7 0.047 0.028 0.580 158.046 o
-17 -7 -6 1.165 1.543 0.621 137.454 o
-17 -7 -5 2.463 1.955 0.642 128.636 o
-17 -7 -4 2.316 2.486 0.663 120.640 o
-17 -7 -3 2.868 2.137 0.670 118.140 o
-17 -7 -2 8.468 7.926 0.810 80.914 o
-17 -7 -1 7.313 7.221 0.796 83.778 o
-17 -6 -9 2.954 3.212 0.628 134.417 o
-17 -6 -8 1.219 1.236 0.601 147.212 o
-17 -6 -7 1.864 1.948 0.628 134.417 o
-17 -6 -6 16.465 17.660 0.978 55.550 o
-17 -6 -5 2.293 2.982 0.670 118.140 o
-17 -6 -4 5.943 5.021 0.740 96.901 o
-17 -6 -3 9.543 9.225 0.838 75.609 o
-17 -6 -2 2.938 2.640 0.691 111.088 o
-17 -6 -1 0.984 0.691 0.642 128.636 o
-17 -5 -10 3.904 3.820 0.628 134.417 o
-17 -5 -9 0.628 0.510 0.580 158.046 o
-17 -5 -8 1.278 1.194 0.628 134.417 o
-17 -5 -7 2.403 2.235 0.642 128.636 o
-17 -5 -6 0.278 0.559 0.608 143.847 o
-17 -5 -5 8.508 8.233 0.803 82.327 o
-17 -5 -4 1.352 1.034 0.642 128.636 o
-17 -5 -3 0.635 0.789 0.649 125.885 o
-17 -5 -2 1.441 1.404 0.670 118.140 o
-17 -5 -1 9.268 8.526 0.803 82.327 o
-17 -4 -10 0.479 0.747 0.566 165.947 o
-17 -4 -9 4.503 5.042 0.691 111.088 o
-17 -4 -8 6.166 6.990 0.747 95.098 o
-17 -4 -7 6.064 5.705 0.726 100.664 o
-17 -4 -6 0.793 0.733 0.628 134.417 o
-17 -4 -5 7.450 7.647 0.803 82.327 o
-17 -4 -4 2.996 2.996 0.691 111.088 o
-17 -4 -3 2.735 2.263 0.656 123.221 o
-17 -4 -2 14.826 14.106 0.922 62.487 o
-17 -4 -1 3.307 3.841 0.691 111.088 o
-17 -3 -11 5.393 5.105 0.684 113.367 o
-17 -3 -10 24.395 24.881 1.082 45.319 o
-17 -3 -9 3.341 2.989 0.663 120.640 o
-17 -3 -8 19.029 19.490 1.020 51.078 o
-17 -3 -7 2.700 2.702 0.677 115.717 o
-17 -3 -6 3.284 3.170 0.684 113.367 o
-17 -3 -5 1.256 0.740 0.642 128.636 o
-17 -3 -4 6.698 5.922 0.740 96.901 o
-17 -3 -3 14.872 14.658 0.936 60.636 o
-17 -3 -2 1.373 1.152 0.642 128.636 o
-17 -3 -1 10.814 11.201 0.873 69.682 o
-17 -2 -11 0.713 0.894 0.559 170.121 o
-17 -2 -10 2.537 2.730 0.628 134.417 o
-17 -2 -9 12.150 12.067 0.852 73.151 o
-17 -2 -8 14.015 14.253 0.922 62.487 o
-17 -2 -7 0.721 0.621 0.621 137.454 o
-17 -2 -6 7.948 7.863 0.803 82.327 o
-17 -2 -5 15.300 15.398 0.985 54.765 o
-17 -2 -4 0.391 0.901 0.621 137.454 o
-17 -2 -3 15.454 15.279 0.964 57.172 o
-17 -2 -2 9.550 9.707 0.845 74.365 o
-17 -2 -1 26.491 27.527 1.201 36.803 o
-17 -1 -11 3.319 3.617 0.628 134.417 o
-17 -1 -10 14.867 15.377 0.901 65.427 o
-17 -1 -9 0.888 1.054 0.608 143.847 o
-17 -1 -8 8.665 8.128 0.796 83.778 o
-17 -1 -7 5.913 5.524 0.754 93.345 o
-17 -1 -6 50.503 49.559 1.648 19.549 o
-17 -1 -5 6.153 5.845 0.754 93.345 o
-17 -1 -4 91.223 90.522 2.353 9.587 o
-17 -1 -3 16.005 16.536 0.985 54.765 o
-17 -1 -2 18.670 18.442 1.027 50.385 o
-17 -1 -1 20.724 20.454 1.075 45.909 o
-16 -13 -2 3.613 3.345 0.621 137.454 o
-16 -13 -1 2.031 2.500 0.608 143.847 o
-16 -12 -5 2.571 2.612 0.628 134.417 o
-16 -12 -4 1.332 1.054 0.573 161.924 o
-16 -12 -3 0.431 0.656 0.573 161.924 o
-16 -12 -2 3.544 3.764 0.649 125.885 o
-16 -12 -1 2.524 2.814 0.635 131.479 o
-16 -11 -7 5.213 5.391 0.691 111.088 o
-16 -11 -6 3.227 2.842 0.635 131.479 o
-16 -11 -5 12.132 12.318 0.845 74.365 o
-16 -11 -4 4.013 3.855 0.670 118.140 o
-16 -11 -3 6.775 6.543 0.733 98.755 o
-16 -11 -2 3.969 4.141 0.684 113.367 o
-16 -11 -1 5.320 5.244 0.698 108.878 o
-16 -10 -8 1.443 1.257 0.580 158.046 o
-16 -10 -7 4.008 3.617 0.656 123.221 o
-16 -10 -6 0.087 0.161 0.587 154.305 o
-16 -10 -5 7.682 7.884 0.782 86.797 o
-16 -10 -4 15.735 15.586 0.943 59.741 o
-16 -10 -3 0.367 -0.237 0.594 150.696 o
-16 -10 -2 4.424 4.581 0.705 106.732 o
-16 -10 -1 1.849 2.011 0.656 123.221 o
-16 -9 -9 12.226 12.926 0.831 76.886 o
-16 -9 -8 9.279 8.561 0.768 89.981 o
-16 -9 -7 0.475 0.887 0.608 143.847 o
-16 -9 -6 7.827 7.598 0.768 89.981 o
-16 -9 -5 9.535 9.574 0.824 78.194 o
-16 -9 -4 9.505 8.596 0.817 79.537 o
-16 -9 -3 1.893 2.270 0.656 123.221 o
-16 -9 -2 24.011 23.840 1.145 40.481 o
-16 -9 -1 23.148 21.459 1.089 44.739 o
-16 -8 -10 4.317 4.986 0.656 123.221 o
-16 -8 -9 0.166 0.377 0.573 161.924 o
-16 -8 -8 3.174 3.045 0.656 123.221 o
-16 -8 -7 17.846 18.631 0.999 53.243 o
-16 -8 -6 2.663 2.884 0.677 115.717 o
-16 -8 -5 26.916 28.058 1.222 35.552 o
-16 -8 -4 6.858 6.466 0.775 88.368 o
-16 -8 -3 29.233 29.741 1.278 32.511 o
-16 -8 -2 4.720 5.014 0.754 93.345 o
-16 -8 -1 1.116 1.739 0.649 125.885 o
-16 -7 -11 2.452 2.039 0.621 137.454 o
-16 -7 -10 2.698 2.416 0.621 137.454 o
-16 -7 -9 6.083 5.992 0.726 100.664 o
-16 -7 -8 7.197 6.369 0.754 93.345 o
-16 -7 -7 3.155 2.807 0.684 113.367 o
-16 -7 -6 13.996 13.841 0.922 62.487 o
-16 -7 -5 18.340 18.121 1.040 49.042 o
-16 -7 -4 6.900 6.152 0.761 91.640 o
-16 -7 -3 3.965 3.966 0.712 104.650 o
-16 -7 -2 32.110 31.396 1.278 32.511 o
-16 -7 -1 2.264 2.297 0.670 118.140 o
-16 -6 -11 1.383 0.740 0.580 158.046 o
-16 -6 -10 8.070 8.352 0.761 91.640 o
-16 -6 -9 3.851 3.436 0.663 120.640 o
-16 -6 -8 14.591 14.867 0.943 59.741 o
-16 -6 -7 12.667 12.360 0.901 65.427 o
-16 -6 -6 4.411 5.370 0.733 98.755 o
-16 -6 -5 6.539 6.180 0.747 95.098 o
-16 -6 -4 1.664 1.962 0.642 128.636 o
-16 -6 -3 20.607 20.670 1.061 47.125 o
-16 -6 -2 32.890 31.263 1.278 32.511 o
-16 -6 -1 5.498 6.061 0.747 95.098 o
-16 -5 -12 16.475 16.152 0.915 63.445 o
-16 -5 -11 0.929 0.859 0.587 154.305 o
-16 -5 -10 8.718 9.539 0.796 83.778 o
-16 -5 -9 2.483 2.367 0.649 125.885 o
-16 -5 -8 34.524 34.113 1.341 29.535 o
-16 -5 -7 5.724 5.663 0.754 93.345 o
-16 -5 -6 3.282 3.156 0.663 120.640 o
-16 -5 -5 1.951 1.432 0.628 134.417 o
-16 -5 -4 0.573 1.473 0.615 140.596 o
-16 -5 -3 0.643 0.936 0.621 137.454 o
-16 -5 -2 0.842 1.376 0.635 131.479 o
-16 -5 -1 3.531 3.526 0.684 113.367 o
-16 -4 -12 1.442 1.962 0.587 154.305 o
-16 -4 -11 0.165 0.216 0.580 158.046 o
-16 -4 -10 0.219 0.538 0.587 154.305 o
-16 -4 -9 5.877 6.445 0.747 95.098 o
-16 -4 -8 0.286 0.112 0.621 137.454 o
-16 -4 -7 15.953 15.202 0.943 59.741 o
-16 -4 -6 3.761 3.966 0.677 115.717 o
-16 -4 -5 11.978 11.739 0.873 69.682 o
-16 -4 -4 26.407 26.277 1.180 38.121 o
-16 -4 -3 30.047 30.286 1.257 33.604 o
-16 -4 -2 3.108 2.856 0.677 115.717 o
-16 -4 -1 4.645 4.728 0.712 104.650 o
-16 -3 -12 5.456 4.630 0.663 120.640 o
-16 -3 -11 4.110 3.715 0.670 118.140 o
-16 -3 -10 22.888 21.718 1.068 46.511 o
-16 -3 -9 16.778 16.641 0.978 55.550 o
-16 -3 -8 29.424 29.469 1.264 33.234 o
-16 -3 -7 8.872 10.049 0.817 79.537 o
-16 -3 -6 1.172 0.412 0.608 143.847 o
-16 -3 -5 10.787 11.564 0.866 70.810 o
-16 -3 -4 2.221 2.046 0.642 128.636 o
-16 -3 -3 0.770 0.517 0.615 140.596 o
-16 -3 -2 13.001 12.828 0.901 65.427 o
-16 -3 -1 34.250 33.756 1.327 30.160 o
-16 -2 -13 3.916 3.038 0.635 131.479 o
-16 -2 -12 6.357 7.067 0.712 104.650 o
-16 -2 -11 5.779 5.817 0.726 100.664 o
-16 -2 -10 4.784 5.154 0.726 100.664 o
-16 -2 -9 3.258 3.045 0.691 111.088 o
-16 -2 -8 2.465 2.451 0.677 115.717 o
-16 -2 -7 9.313 8.275 0.789 85.267 o
-16 -2 -6 9.284 10.042 0.824 78.194 o
-16 -2 -5 11.606 12.346 0.887 67.504 o
-16 -2 -4 0.687 0.356 0.615 140.596 o
-16 -2 -3 7.732 7.940 0.782 86.797 o
-16 -2 -2 5.060 4.993 0.726 100.664 o
-16 -2 -1 9.344 9.350 0.824 78.194 o
-16 -1 -13 0.360 1.034 0.573 161.924 o
-16 -1 -12 9.164 8.778 0.761 91.640 o
-16 -1 -11 9.619 10.014 0.796 83.778 o
-16 -1 -10 5.335 5.314 0.719 102.628 o
-16 -1 -9 2.123 1.439 0.635 131.479 o
-16 -1 -8 1.009 0.356 0.587 154.305 o
-16 -1 -7 3.295 3.631 0.663 120.640 o
-16 -1 -6 10.813 10.963 0.852 73.151 o
-16 -1 -5 2.553 2.933 0.663 120.640 o
-16 -1 -4 3.129 3.359 0.677 115.717 o
-16 -1 -3 5.920 5.761 0.740 96.901 o
-16 -1 -2 15.931 15.775 0.957 58.009 o
-16 -1 -1 3.414 3.177 0.677 115.717 o
-15 -14 -3 0.737 0.782 0.587 154.305 o
-15 -14 -2 0.086 -0.307 0.545 178.957 o
-15 -14 -1 1.070 1.802 0.580 158.046 o
-15 -13 -6 5.649 4.916 0.684 113.367 o
-15 -13 -5 1.992 1.697 0.601 147.212 o
-15 -13 -4 4.412 3.890 0.656 123.221 o
-15 -13 -3 0.005 -0.391 0.566 165.947 o
-15 -13 -2 3.690 4.281 0.663 120.640 o
-15 -13 -1 0.709 1.501 0.601 147.212 o
-15 -12 -8 0.791 0.915 0.587 154.305 o
-15 -12 -7 2.391 2.179 0.608 143.847 o
-15 -12 -6 6.045 5.740 0.705 106.732 o
-15 -12 -5 0.557 0.342 0.587 154.305 o
-15 -12 -4 8.876 9.329 0.796 83.778 o
-15 -12 -3 3.337 3.799 0.670 118.140 o
-15 -12 -2 6.117 6.404 0.733 98.755 o
-15 -12 -1 0.398 0.182 0.587 154.305 o
-15 -11 -9 9.478 10.063 0.775 88.368 o
-15 -11 -8 4.519 4.707 0.684 113.367 o
-15 -11 -7 9.139 9.190 0.789 85.267 o
-15 -11 -6 2.457 2.863 0.642 128.636 o
-15 -11 -5 6.704 6.459 0.747 95.098 o
-15 -11 -4 1.466 1.613 0.642 128.636 o
-15 -11 -3 22.630 22.570 1.117 42.530 o
-15 -11 -2 5.482 5.181 0.740 96.901 o
-15 -11 -1 23.949 23.903 1.145 40.481 o
-15 -10 -10 9.597 10.188 0.768 89.981 o
-15 -10 -9 2.860 2.814 0.635 131.479 o
-15 -10 -8 0.810 1.006 0.608 143.847 o
-15 -10 -7 10.212 10.747 0.831 76.886 o
-15 -10 -6 4.305 4.441 0.698 108.878 o
-15 -10 -5 5.580 5.363 0.740 96.901 o
-15 -10 -4 11.531 11.508 0.894 66.454 o
-15 -10 -3 25.395 24.322 1.166 39.040 o
-15 -10 -2 21.443 21.250 1.110 43.067 o
-15 -10 -1 13.983 13.554 0.915 63.445 o
-15 -9 -11 1.646 1.404 0.601 147.212 o
-15 -9 -10 6.138 5.782 0.705 106.732 o
-15 -9 -9 3.134 3.547 0.677 115.717 o
-15 -9 -8 7.614 7.158 0.768 89.981 o
-15 -9 -7 16.024 16.676 0.985 54.765 o
-15 -9 -6 27.360 27.779 1.229 35.149 o
-15 -9 -5 13.169 13.575 0.943 59.741 o
-15 -9 -4 49.127 47.939 1.585 21.129 o
-15 -9 -3 12.993 12.779 0.894 66.454 o
-15 -9 -2 8.189 7.626 0.782 86.797 o
-15 -9 -1 5.762 5.789 0.747 95.098 o
-15 -8 -12 7.268 6.788 0.712 104.650 o
-15 -8 -11 1.347 0.615 0.580 158.046 o
-15 -8 -10 20.575 21.529 1.047 48.390 o
-15 -8 -9 15.204 14.776 0.936 60.636 o
-15 -8 -8 0.881 0.098 0.621 137.454 o
-15 -8 -7 23.485 23.268 1.138 40.979 o
-15 -8 -6 0.485 0.433 0.601 147.212 o
-15 -8 -5 3.540 3.966 0.705 106.732 o
-15 -8 -4 8.708 8.408 0.810 80.914 o
-15 -8 -3 52.186 52.583 1.676 18.902 o
-15 -8 -2 9.028 8.478 0.817 79.537 o
-15 -8 -1 41.478 40.090 1.452 25.166 o
-15 -7 -12 0.082 0.293 0.545 178.957 o
-15 -7 -11 3.692 3.275 0.656 123.221 o
-15 -7 -10 7.763 7.933 0.768 89.981 o
-15 -7 -9 2.229 1.725 0.649 125.885 o
-15 -7 -8 11.651 11.473 0.887 67.504 o
-15 -7 -7 8.386 8.177 0.789 85.267 o
-15 -7 -6 47.082 46.633 1.564 21.699 o
-15 -7 -5 7.413 6.557 0.761 91.640 o
-15 -7 -4 49.519 46.452 1.571 21.507 o
-15 -7 -3 8.699 8.491 0.824 78.194 o
-15 -7 -2 54.480 52.331 1.676 18.902 o
-15 -7 -1 3.546 4.441 0.705 106.732 o
-15 -6 -13 1.904 1.976 0.608 143.847 o
-15 -6 -12 1.646 1.439 0.601 147.212 o
-15 -6 -11 9.430 9.246 0.782 86.797 o
-15 -6 -10 2.244 1.892 0.635 131.479 o
-15 -6 -9 13.172 12.912 0.915 63.445 o
-15 -6 -8 3.814 3.973 0.677 115.717 o
-15 -6 -7 12.380 12.660 0.887 67.504 o
-15 -6 -6 0.156 0.251 0.587 154.305 o
-15 -6 -5 3.908 4.406 0.691 111.088 o
-15 -6 -4 25.604 26.683 1.187 37.674 o
-15 -6 -3 44.435 43.819 1.522 22.910 o
-15 -6 -2 2.232 1.662 0.656 123.221 o
-15 -6 -1 62.715 59.901 1.816 16.106 o
-15 -5 -13 7.790 7.772 0.719 102.628 o
-15 -5 -12 8.430 8.429 0.761 91.640 o
-15 -5 -11 4.890 4.867 0.705 106.732 o
-15 -5 -10 9.385 9.525 0.824 78.194 o
-15 -5 -9 23.876 22.423 1.131 41.487 o
-15 -5 -8 7.048 6.487 0.754 93.345 o
-15 -5 -7 1.932 2.004 0.635 131.479 o
-15 -5 -6 4.878 4.504 0.705 106.732 o
-15 -5 -5 3.264 3.059 0.677 115.717 o
-15 -5 -4 21.213 19.944 1.054 47.751 o
-15 -5 -3 20.871 19.672 1.040 49.042 o
-15 -5 -2 12.145 11.809 0.880 68.580 o
-15 -5 -1 15.984 16.920 0.985 54.765 o
-15 -4 -13 0.252 -0.007 0.559 170.121 o
-15 -4 -12 3.735 3.436 0.656 123.221 o
-15 -4 -11 12.351 12.339 0.873 69.682 o
-15 -4 -10 0.944 0.859 0.621 137.454 o
-15 -4 -9 6.442 6.739 0.740 96.901 o
-15 -4 -8 11.735 11.313 0.859 71.966 o
-15 -4 -7 22.870 22.723 1.103 43.614 o
-15 -4 -6 1.902 1.494 0.621 137.454 o
-15 -4 -5 4.919 3.652 0.691 111.088 o
-15 -4 -4 11.469 11.264 0.859 71.966 o
-15 -4 -3 9.698 9.106 0.810 80.914 o
-15 -4 -2 10.512 9.909 0.831 76.886 o
-15 -4 -1 26.805 25.104 1.145 40.481 o
-15 -3 -14 2.794 2.982 0.628 134.417 o
-15 -3 -13 1.062 1.047 0.580 158.046 o
-15 -3 -12 2.301 2.297 0.628 134.417 o
-15 -3 -11 6.680 7.409 0.775 88.368 o
-15 -3 -10 8.916 9.246 0.838 75.609 o
-15 -3 -9 0.271 0.510 0.594 150.696 o
-15 -3 -8 0.580 0.601 0.594 150.696 o
-15 -3 -7 3.619 4.343 0.691 111.088 o
-15 -3 -6 1.978 2.290 0.635 131.479 o
-15 -3 -5 23.650 23.512 1.110 43.067 o
-15 -3 -4 14.474 14.099 0.915 63.445 o
-15 -3 -3 16.752 17.032 0.964 57.172 o
-15 -3 -2 5.688 5.063 0.705 106.732 o
-15 -3 -1 5.506 5.007 0.712 104.650 o
-15 -2 -14 8.461 8.736 0.726 100.664 o
-15 -2 -13 3.600 2.451 0.635 131.479 o
-15 -2 -12 3.589 3.855 0.670 118.140 o
-15 -2 -11 3.167 3.973 0.691 111.088 o
-15 -2 -10 15.883 15.167 0.971 56.352 o
-15 -2 -9 1.586 1.047 0.608 143.847 o
-15 -2 -8 10.557 10.796 0.831 76.886 o
-15 -2 -7 7.371 7.758 0.775 88.368 o
-15 -2 -6 7.876 8.066 0.775 88.368 o
-15 -2 -5 0.630 1.194 0.601 147.212 o
-15 -2 -4 19.773 20.293 1.040 49.042 o
-15 -2 -3 19.517 18.610 1.013 51.785 o
-15 -2 -2 6.416 6.383 0.733 98.755 o
-15 -2 -1 1.125 1.634 0.608 143.847 o
-15 -1 -14 3.421 3.268 0.615 140.596 o
-15 -1 -13 5.556 5.181 0.691 111.088 o
-15 -1 -12 3.752 3.973 0.670 118.140 o
-15 -1 -11 14.764 14.546 0.943 59.741 o
-15 -1 -10 2.517 2.779 0.642 128.636 o
-15 -1 -9 4.903 5.251 0.698 108.878 o
-15 -1 -8 14.560 14.057 0.915 63.445 o
-15 -1 -7 0.047 0.733 0.587 154.305 o
-15 -1 -6 5.929 6.229 0.733 98.755 o
-15 -1 -5 0.883 0.684 0.601 147.212 o
-15 -1 -4 2.426 2.207 0.635 131.479 o
-15 -1 -3 10.564 10.747 0.817 79.537 o
-15 -1 -2 42.556 39.322 1.411 26.683 o
-15 -1 -1 5.879 4.846 0.698 108.878 o
-14 -15 -4 5.767 5.810 0.691 111.088 o
-14 -15 -3 2.471 1.871 0.580 158.046 o
-14 -15 -2 1.134 0.768 0.566 165.947 o
-14 -15 -1 0.633 0.489 0.566 165.947 o
-14 -14 -6 5.335 7.402 0.726 100.664 o
-14 -14 -5 0.206 -0.140 0.566 165.947 o
-14 -14 -4 2.562 2.311 0.628 134.417 o
-14 -14 -3 1.954 2.772 0.628 134.417 o
-14 -14 -2 3.188 2.549 0.642 128.636 o
-14 -14 -1 17.850 16.801 0.964 57.172 o
-14 -13 -8 3.661 3.142 0.608 143.847 o
-14 -13 -7 4.758 4.839 0.663 120.640 o
-14 -13 -6 4.244 3.596 0.670 118.140 o
-14 -13 -5 15.203 14.280 0.915 63.445 o
-14 -13 -4 18.456 19.050 1.006 52.507 o
-14 -13 -3 3.479 3.575 0.677 115.717 o
-14 -13 -2 3.014 2.661 0.656 123.221 o
-14 -13 -1 2.550 1.948 0.663 120.640 o
-14 -12 -9 6.128 6.124 0.691 111.088 o
-14 -12 -8 1.783 1.306 0.615 140.596 o
-14 -12 -7 1.998 2.004 0.635 131.479 o
-14 -12 -6 0.501 -0.230 0.587 154.305 o
-14 -12 -5 1.235 1.075 0.635 131.479 o
-14 -12 -4 4.482 4.923 0.726 100.664 o
-14 -12 -3 2.647 3.080 0.691 111.088 o
-14 -12 -2 12.381 13.052 0.922 62.487 o
-14 -12 -1 0.014 0.272 0.615 140.596 o
-14 -11 -11 1.758 1.117 0.594 150.696 o
-14 -11 -10 4.017 3.519 0.642 128.636 o
-14 -11 -9 1.649 1.627 0.615 140.596 o
-14 -11 -8 6.250 6.285 0.740 96.901 o
-14 -11 -7 2.286 2.339 0.656 123.221 o
-14 -11 -6 1.457 0.880 0.635 131.479 o
-14 -11 -5 3.474 3.890 0.705 106.732 o
-14 -11 -4 6.896 6.522 0.775 88.368 o
-14 -11 -3 2.273 2.123 0.635 131.479 o
-14 -11 -2 5.582 5.517 0.733 98.755 o
-14 -11 -1 10.239 10.056 0.838 75.609 o
-14 -10 -11 3.366 3.589 0.642 128.636 o
-14 -10 -10 3.408 3.617 0.663 120.640 o
-14 -10 -9 4.906 4.895 0.712 104.650 o
-14 -10 -8 1.792 1.425 0.656 123.221 o
-14 -10 -7 10.347 10.419 0.852 73.151 o
-14 -10 -6 2.074 2.367 0.649 125.885 o
-14 -10 -5 8.819 8.443 0.803 82.327 o
-14 -10 -4 2.555 1.837 0.656 123.221 o
-14 -10 -3 14.384 14.287 0.922 62.487 o
-14 -10 -2 7.800 7.933 0.796 83.778 o
-14 -10 -1 1.804 1.145 0.628 134.417 o
-14 -9 -12 6.504 7.046 0.705 106.732 o
-14 -9 -11 0.606 0.433 0.594 150.696 o
-14 -9 -10 0.075 0.328 0.594 150.696 o
-14 -9 -9 6.201 4.015 0.705 106.732 o
-14 -9 -8 18.625 19.211 1.061 47.125 o
-14 -9 -7 0.250 0.503 0.601 147.212 o
-14 -9 -6 0.707 0.587 0.621 137.454 o
-14 -9 -5 0.525 1.013 0.621 137.454 o
-14 -9 -4 1.931 2.256 0.642 128.636 o
-14 -9 -3 1.275 1.355 0.628 134.417 o
-14 -9 -2 0.171 0.307 0.594 150.696 o
-14 -9 -1 4.941 6.606 0.740 96.901 o
-14 -8 -13 0.253 0.014 0.538 183.636 o
-14 -8 -12 4.701 4.204 0.677 115.717 o
-14 -8 -11 4.674 4.469 0.684 113.367 o
-14 -8 -10 0.917 0.705 0.608 143.847 o
-14 -8 -9 11.081 10.852 0.880 68.580 o
-14 -8 -8 2.795 2.688 0.656 123.221 o
-14 -8 -7 2.077 2.388 0.663 120.640 o
-14 -8 -6 16.991 16.738 0.992 53.996 o
-14 -8 -5 19.213 19.748 1.047 48.390 o
-14 -8 -4 3.387 3.345 0.677 115.717 o
-14 -8 -3 3.543 3.142 0.677 115.717 o
-14 -8 -2 2.209 1.676 0.642 128.636 o
-14 -8 -1 2.996 2.814 0.656 123.221 o
-14 -7 -13 1.279 1.292 0.587 154.305 o
-14 -7 -12 1.704 2.339 0.615 140.596 o
-14 -7 -11 23.200 23.289 1.110 43.067 o
-14 -7 -10 5.961 5.698 0.754 93.345 o
-14 -7 -9 8.948 8.848 0.803 82.327 o
-14 -7 -8 7.758 7.905 0.782 86.797 o
-14 -7 -7 11.756 10.782 0.859 71.966 o
-14 -7 -6 16.360 16.334 0.964 57.172 o
-14 -7 -5 2.127 2.451 0.649 125.885 o
-14 -7 -4 6.415 6.145 0.740 96.901 o
-14 -7 -3 3.903 3.778 0.677 115.717 o
-14 -7 -2 10.105 10.251 0.824 78.194 o
-14 -7 -1 25.957 26.201 1.159 39.511 o
-14 -6 -14 0.179 -0.035 0.538 183.636 o
-14 -6 -13 1.926 2.521 0.621 137.454 o
-14 -6 -12 0.057 0.147 0.580 158.046 o
-14 -6 -11 2.515 2.800 0.670 118.140 o
-14 -6 -10 4.963 4.644 0.698 108.878 o
-14 -6 -9 4.558 4.225 0.705 106.732 o
-14 -6 -8 7.243 6.529 0.761 91.640 o
-14 -6 -7 9.214 9.595 0.817 79.537 o
-14 -6 -6 19.388 20.460 1.054 47.751 o
-14 -6 -5 13.645 14.253 0.922 62.487 o
-14 -6 -4 9.726 8.827 0.796 83.778 o
-14 -6 -3 16.815 17.088 0.978 55.550 o
-14 -6 -2 8.434 8.540 0.775 88.368 o
-14 -6 -1 1.456 1.222 0.615 140.596 o
-14 -5 -14 0.841 0.524 0.566 165.947 o
-14 -5 -13 1.635 2.193 0.628 134.417 o
-14 -5 -12 2.629 2.472 0.656 123.221 o
-14 -5 -11 30.143 32.527 1.320 30.480 o
-14 -5 -10 27.521 28.261 1.208 36.379 o
-14 -5 -9 9.517 10.112 0.831 76.886 o
-14 -5 -8 0.566 0.216 0.587 154.305 o
-14 -5 -7 5.507 5.642 0.719 102.628 o
-14 -5 -6 1.427 1.138 0.608 143.847 o
-14 -5 -5 4.898 4.783 0.691 111.088 o
-14 -5 -4 1.959 2.018 0.621 137.454 o
-14 -5 -3 2.216 2.318 0.628 134.417 o
-14 -5 -2 15.252 15.502 0.915 63.445 o
-14 -5 -1 63.941 62.757 1.816 16.106 o
-14 -4 -15 1.767 1.068 0.587 154.305 o
-14 -4 -14 1.486 2.165 0.615 140.596 o
-14 -4 -13 1.322 0.908 0.594 150.696 o
-14 -4 -12 4.619 4.853 0.719 102.628 o
-14 -4 -11 3.742 4.078 0.691 111.088 o
-14 -4 -10 1.329 2.074 0.642 128.636 o
-14 -4 -9 31.928 32.304 1.299 31.471 o
-14 -4 -8 4.946 4.776 0.698 108.878 o
-14 -4 -7 10.960 11.327 0.852 73.151 o
-14 -4 -6 50.367 50.970 1.641 19.715 o
-14 -4 -5 25.916 24.888 1.131 41.487 o
-14 -4 -4 46.240 45.816 1.522 22.910 o
-14 -4 -3 6.556 5.957 0.705 106.732 o
-14 -4 -2 12.521 12.570 0.845 74.365 o
-14 -4 -1 19.939 19.713 0.978 55.550 o
-14 -3 -15 1.306 1.411 0.580 158.046 o
-14 -3 -14 12.176 11.906 0.831 76.886 o
-14 -3 -13 2.139 2.004 0.635 131.479 o
-14 -3 -12 17.537 18.847 1.034 49.707 o
-14 -3 -11 1.942 1.892 0.635 131.479 o
-14 -3 -10 21.412 20.873 1.061 47.125 o
-14 -3 -9 2.713 3.135 0.670 118.140 o
-14 -3 -8 2.617 2.975 0.663 120.640 o
-14 -3 -7 26.403 26.159 1.166 39.040 o
-14 -3 -6 9.758 10.328 0.810 80.914 o
-14 -3 -5 4.259 3.450 0.656 123.221 o
-14 -3 -4 11.313 11.166 0.824 78.194 o
-14 -3 -3 11.240 11.431 0.817 79.537 o
-14 -3 -2 4.329 4.469 0.635 131.479 o
-14 -3 -1 58.669 58.532 1.669 19.061 o
-14 -2 -15 23.133 22.688 1.013 51.785 o
-14 -2 -14 1.610 1.194 0.615 140.596 o
-14 -2 -13 4.681 4.658 0.691 111.088 o
-14 -2 -12 31.820 31.773 1.306 31.136 o
-14 -2 -11 18.834 20.272 1.034 49.707 o
-14 -2 -10 5.180 5.412 0.719 102.628 o
-14 -2 -9 33.879 34.441 1.334 29.845 o
-14 -2 -8 2.198 2.060 0.642 128.636 o
-14 -2 -7 56.835 55.900 1.739 17.561 o
-14 -2 -6 20.677 20.460 1.040 49.042 o
-14 -2 -5 12.976 12.465 0.845 74.365 o
-14 -2 -4 28.998 29.015 1.173 38.576 o
-14 -2 -3 7.079 7.486 0.691 111.088 o
-14 -2 -2 32.547 33.324 1.208 36.379 o
-14 -2 -1 28.847 28.701 1.124 42.004 o
-14 -1 -15 3.201 3.031 0.615 140.596 o
-14 -1 -14 27.052 27.136 1.152 39.992 o
-14 -1 -13 30.879 31.298 1.278 32.511 o
-14 -1 -12 18.034 19.190 1.054 47.751 o
-14 -1 -11 8.672 8.659 0.775 88.368 o
-14 -1 -10 9.143 9.958 0.831 76.886 o
-14 -1 -9 41.291 41.166 1.473 24.455 o
-14 -1 -8 28.646 29.127 1.236 34.753 o
-14 -1 -7 17.254 17.032 0.978 55.550 o
-14 -1 -6 21.169 21.697 1.061 47.125 o
-14 -1 -5 44.684 45.879 1.508 23.336 o
-14 -1 -4 55.861 56.095 1.662 19.221 o
-14 -1 -3 2.249 2.430 0.587 154.305 o
-14 -1 -2 81.374 81.025 2.067 12.427 o
-14 -1 -1 9.178 9.162 0.733 98.755 o
-13 -16 -4 1.825 2.388 0.608 143.847 o
-13 -16 -3 5.777 5.600 0.663 120.640 o
-13 -16 -2 0.132 -0.384 0.531 188.500 o
-13 -16 -1 4.149 4.281 0.796 83.778 o
-13 -15 -7 0.104 0.314 0.538 183.636 o
-13 -15 -6 12.621 12.570 0.817 79.537 o
-13 -15 -5 10.862 10.838 0.803 82.327 o
-13 -15 -4 10.617 11.040 0.824 78.194 o
-13 -15 -3 0.157 0.845 0.587 154.305 o
-13 -15 -2 3.153 2.786 0.649 125.885 o
-13 -15 -1 1.469 1.096 0.608 143.847 o
-13 -14 -8 1.861 1.913 0.594 150.696 o
-13 -14 -7 7.421 8.240 0.747 95.098 o
-13 -14 -6 0.333 0.538 0.587 154.305 o
-13 -14 -5 1.555 1.913 0.615 140.596 o
-13 -14 -4 3.432 3.191 0.670 118.140 o
-13 -14 -3 6.651 6.648 0.754 93.345 o
-13 -14 -2 2.821 3.031 0.684 113.367 o
-13 -14 -1 46.323 46.556 1.571 21.507 o
-13 -13 -10 3.749 4.022 0.656 123.221 o
-13 -13 -9 0.061 0.845 0.559 170.121 o
-13 -13 -8 6.873 6.920 0.747 95.098 o
-13 -13 -7 8.701 9.665 0.817 79.537 o
-13 -13 -6 18.922 18.826 1.034 49.707 o
-13 -13 -5 2.183 1.906 0.663 120.640 o
-13 -13 -4 13.436 12.856 0.922 62.487 o
-13 -13 -3 5.844 5.258 0.768 89.981 o
-13 -13 -2 32.354 32.618 1.334 29.845 o
-13 -13 -1 10.754 11.941 0.908 64.425 o
-13 -12 -11 12.870 12.172 0.803 82.327 o
-13 -12 -10 0.643 -0.049 0.580 158.046 o
-13 -12 -9 1.578 1.515 0.621 137.454 o
-13 -12 -8 8.184 9.183 0.810 80.914 o
-13 -12 -7 11.791 11.452 0.880 68.580 o
-13 -12 -6 7.761 7.947 0.817 79.537 o
-13 -12 -5 0.818 0.698 0.642 128.636 o
-13 -12 -4 7.859 8.785 0.796 83.778 o
-13 -12 -3 5.932 6.173 0.747 95.098 o
-13 -12 -2 16.231 16.012 0.971 56.352 o
-13 -12 -1 27.141 26.326 1.180 38.121 o
-13 -11 -12 5.893 5.824 0.677 115.717 o
-13 -11 -11 1.488 1.648 0.601 147.212 o
-13 -11 -10 8.363 8.931 0.789 85.267 o
-13 -11 -9 6.329 6.124 0.754 93.345 o
-13 -11 -8 18.226 17.933 1.034 49.707 o
-13 -11 -7 11.378 11.648 0.908 64.425 o
-13 -11 -6 3.555 3.554 0.691 111.088 o
-13 -11 -5 19.217 19.832 1.040 49.042 o
-13 -11 -4 0.989 0.615 0.615 140.596 o
-13 -11 -3 12.506 12.626 0.894 66.454 o
-13 -11 -2 1.103 0.712 0.621 137.454 o
-13 -11 -1 0.172 0.447 0.601 147.212 o
-13 -10 -13 8.174 8.331 0.747 95.098 o
-13 -10 -12 4.208 4.015 0.656 123.221 o
-13 -10 -11 2.623 2.374 0.642 128.636 o
-13 -10 -10 1.010 1.124 0.628 134.417 o
-13 -10 -9 6.068 6.550 0.782 86.797 o
-13 -10 -8 1.145 1.452 0.635 131.479 o
-13 -10 -7 5.743 5.552 0.740 96.901 o
-13 -10 -6 2.084 2.158 0.656 123.221 o
-13 -10 -5 4.905 4.462 0.719 102.628 o
-13 -10 -4 12.259 12.360 0.901 65.427 o
-13 -10 -3 14.004 13.736 0.929 61.551 o
-13 -10 -2 16.053 16.306 0.971 56.352 o
-13 -10 -1 3.605 3.589 0.684 113.367 o
-13 -9 -13 12.056 13.226 0.845 74.365 o
-13 -9 -12 5.440 5.168 0.712 104.650 o
-13 -9 -11 2.383 2.318 0.663 120.640 o
-13 -9 -10 3.513 3.680 0.712 104.650 o
-13 -9 -9 0.873 1.138 0.628 134.417 o
-13 -9 -8 8.208 8.128 0.803 82.327 o
-13 -9 -7 7.448 7.325 0.789 85.267 o
-13 -9 -6 22.074 21.885 1.096 44.171 o
-13 -9 -5 1.775 1.550 0.649 125.885 o
-13 -9 -4 1.173 1.816 0.635 131.479 o
-13 -9 -3 1.403 1.920 0.635 131.479 o
-13 -9 -2 7.128 6.843 0.761 91.640 o
-13 -9 -1 4.010 3.792 0.677 115.717 o
-13 -8 -14 3.346 3.038 0.615 140.596 o
-13 -8 -13 7.452 7.612 0.740 96.901 o
-13 -8 -12 1.215 1.515 0.628 134.417 o
-13 -8 -11 2.086 1.788 0.649 125.885 o
-13 -8 -10 8.524 9.183 0.796 83.778 o
-13 -8 -9 6.986 7.158 0.775 88.368 o
-13 -8 -8 2.661 2.339 0.670 118.140 o
-13 -8 -7 23.807 24.162 1.145 40.481 o
-13 -8 -6 0.613 0.761 0.615 140.596 o
-13 -8 -5 3.966 4.204 0.698 108.878 o
-13 -8 -4 4.006 3.708 0.684 113.367 o
-13 -8 -3 8.512 9.085 0.789 85.267 o
-13 -8 -2 0.641 1.020 0.594 150.696 o
-13 -8 -1 0.497 0.880 0.580 158.046 o
-13 -7 -15 3.339 3.540 0.635 131.479 o
-13 -7 -14 6.751 6.648 0.712 104.650 o
-13 -7 -13 5.506 5.363 0.712 104.650 o
-13 -7 -12 0.495 0.649 0.621 137.454 o
-13 -7 -11 4.541 4.427 0.740 96.901 o
-13 -7 -10 6.413 7.116 0.775 88.368 o
-13 -7 -9 5.279 5.307 0.740 96.901 o
-13 -7 -8 7.037 7.688 0.782 86.797 o
-13 -7 -7 0.105 -0.587 0.573 161.924 o
-13 -7 -6 6.721 6.878 0.768 89.981 o
-13 -7 -5 3.453 4.057 0.684 113.367 o
-13 -7 -4 13.153 13.463 0.894 66.454 o
-13 -7 -3 2.438 2.814 0.615 140.596 o
-13 -7 -2 4.705 4.434 0.656 123.221 o
-13 -7 -1 18.490 18.603 0.964 57.172 o
-13 -6 -15 6.744 6.976 0.698 108.878 o
-13 -6 -14 21.227 21.794 1.047 48.390 o
-13 -6 -13 4.169 3.478 0.684 113.367 o
-13 -6 -12 1.143 1.348 0.649 125.885 o
-13 -6 -11 13.511 13.994 0.908 64.425 o
-13 -6 -10 2.155 2.263 0.656 123.221 o
-13 -6 -9 13.599 13.778 0.929 61.551 o
-13 -6 -8 4.313 4.378 0.705 106.732 o
-13 -6 -7 14.066 14.169 0.915 63.445 o
-13 -6 -6 0.443 0.461 0.587 154.305 o
-13 -6 -5 1.129 1.236 0.601 147.212 o
-13 -6 -4 53.551 53.498 1.641 19.715 o
-13 -6 -3 0.145 0.077 0.524 193.560 o
-13 -6 -2 13.383 13.254 0.810 80.914 o
-13 -6 -1 20.325 20.412 0.964 57.172 o
-13 -5 -15 2.847 2.737 0.615 140.596 o
-13 -5 -14 18.727 19.148 0.999 53.243 o
-13 -5 -13 0.335 0.880 0.615 140.596 o
-13 -5 -12 3.014 2.528 0.684 113.367 o
-13 -5 -11 3.577 3.317 0.670 118.140 o
-13 -5 -10 2.363 1.837 0.649 125.885 o
-13 -5 -9 40.800 41.012 1.466 24.689 o
-13 -5 -8 22.596 22.786 1.103 43.614 o
-13 -5 -7 14.791 14.574 0.922 62.487 o
-13 -5 -6 25.213 26.270 1.138 40.979 o
-13 -5 -5 56.654 57.094 1.704 18.288 o
-13 -5 -4 25.677 26.319 1.075 45.909 o
-13 -5 -3 22.748 22.388 0.999 53.243 o
-13 -5 -2 3.610 3.589 0.594 150.696 o
-13 -5 -1 44.051 44.727 1.404 26.949 o
-13 -4 -16 0.636 0.705 0.566 165.947 o
-13 -4 -15 1.278 1.327 0.580 158.046 o
-13 -4 -14 5.555 6.131 0.726 100.664 o
-13 -4 -13 1.222 1.669 0.635 131.479 o
-13 -4 -12 3.515 3.966 0.684 113.367 o
-13 -4 -11 12.426 13.547 0.908 64.425 o
-13 -4 -10 3.187 2.849 0.670 118.140 o
-13 -4 -9 16.950 18.044 1.006 52.507 o
-13 -4 -8 30.378 29.839 1.236 34.753 o
-13 -4 -7 0.978 1.613 0.608 143.847 o
-13 -4 -6 45.130 45.760 1.494 23.774 o
-13 -4 -5 4.279 3.813 0.615 140.596 o
-13 -4 -4 100.814 101.248 2.409 9.147 o
-13 -4 -3 35.887 35.830 1.236 34.753 o
-13 -4 -2 50.724 49.957 1.494 23.774 o
-13 -4 -1 3.411 3.554 0.594 150.696 o
-13 -3 -16 2.870 3.128 0.601 147.212 o
-13 -3 -15 6.768 7.039 0.726 100.664 o
-13 -3 -14 3.685 3.631 0.684 113.367 o
-13 -3 -13 5.451 5.649 0.747 95.098 o
-13 -3 -12 13.029 12.982 0.901 65.427 o
-13 -3 -11 9.682 9.979 0.831 76.886 o
-13 -3 -10 5.170 5.202 0.719 102.628 o
-13 -3 -9 39.288 39.734 1.432 25.908 o
-13 -3 -8 28.769 28.470 1.208 36.379 o
-13 -3 -7 20.567 20.544 1.020 51.078 o
-13 -3 -6 16.492 17.018 0.894 66.454 o
-13 -3 -5 39.530 39.937 1.327 30.160 o
-13 -3 -4 5.584 5.670 0.628 134.417 o
-13 -3 -3 59.602 59.475 1.655 19.384 o
-13 -3 -2 108.992 108.776 2.507 8.448 o
-13 -3 -1 110.986 109.656 2.514 8.401 o
-13 -2 -16 2.097 2.472 0.587 154.305 o
-13 -2 -15 2.146 1.299 0.615 140.596 o
-13 -2 -14 3.436 3.540 0.684 113.367 o
-13 -2 -13 23.488 23.694 1.159 39.511 o
-13 -2 -12 4.666 4.888 0.719 102.628 o
-13 -2 -11 3.222 3.904 0.677 115.717 o
-13 -2 -10 37.258 35.656 1.362 28.633 o
-13 -2 -9 2.208 2.263 0.649 125.885 o
-13 -2 -8 6.941 7.095 0.747 95.098 o
-13 -2 -7 42.233 42.758 1.439 25.657 o
-13 -2 -6 56.174 56.605 1.634 19.884 o
-13 -2 -5 21.931 21.683 0.971 56.352 o
-13 -2 -4 27.841 27.381 1.068 46.511 o
-13 -2 -3 55.662 54.831 1.564 21.699 o
-13 -2 -2 29.933 30.209 1.110 43.067 o
-13 -2 -1 53.956 52.646 1.515 23.122 o
-13 -1 -16 2.785 2.688 0.601 147.212 o
-13 -1 -15 15.986 16.578 0.950 58.865 o
-13 -1 -14 1.841 2.018 0.649 125.885 o
-13 -1 -13 8.252 8.582 0.831 76.886 o
-13 -1 -12 5.718 5.761 0.740 96.901 o
-13 -1 -11 3.890 3.806 0.684 113.367 o
-13 -1 -10 0.244 0.098 0.594 150.696 o
-13 -1 -9 39.260 38.603 1.411 26.683 o
-13 -1 -8 27.532 28.610 1.201 36.803 o
-13 -1 -7 51.390 51.836 1.606 20.582 o
-13 -1 -6 17.796 17.821 0.901 65.427 o
-13 -1 -5 20.377 20.628 0.943 59.741 o
-13 -1 -4 16.472 15.754 0.838 75.609 o
-13 -1 -3 11.791 12.130 0.754 93.345 o
-13 -1 -2 6.351 6.397 0.628 134.417 o
-13 -1 -1 28.591 28.442 1.061 47.125 o
-12 -17 -3 3.646 2.668 0.628 134.417 o
-12 -17 -2 6.081 5.461 0.656 123.221 o
-12 -17 -1 0.173 0.209 0.538 183.636 o
-12 -16 -6 0.372 -0.049 0.538 183.636 o
-12 -16 -5 4.681 5.028 0.663 120.640 o
-12 -16 -4 1.983 2.388 0.615 140.596 o
-12 -16 -3 7.956 7.905 0.754 93.345 o
-12 -16 -2 2.576 2.332 0.628 134.417 o
-12 -16 -1 4.846 5.126 0.691 111.088 o
-12 -15 -8 6.651 6.571 0.691 111.088 o
-12 -15 -7 8.123 7.828 0.740 96.901 o
-12 -15 -6 3.842 3.911 0.670 118.140 o
-12 -15 -5 2.565 2.605 0.635 131.479 o
-12 -15 -4 5.399 5.740 0.719 102.628 o
-12 -15 -3 4.064 3.855 0.691 111.088 o
-12 -15 -2 4.901 4.972 0.719 102.628 o
-12 -15 -1 7.308 8.198 0.796 83.778 o
-12 -14 -10 0.980 1.243 0.573 161.924 o
-12 -14 -9 3.059 2.549 0.615 140.596 o
-12 -14 -8 1.359 0.887 0.601 147.212 o
-12 -14 -7 3.980 3.478 0.677 115.717 o
-12 -14 -6 0.315 0.356 0.594 150.696 o
-12 -14 -5 0.022 -0.363 0.601 147.212 o
-12 -14 -4 4.156 3.694 0.705 106.732 o
-12 -14 -3 2.904 2.437 0.677 115.717 o
-12 -14 -2 0.557 0.642 0.628 134.417 o
-12 -14 -1 11.736 12.018 0.915 63.445 o
-12 -13 -11 0.413 0.244 0.545 178.957 o
-12 -13 -10 0.540 0.496 0.580 158.046 o
-12 -13 -9 0.407 0.677 0.601 147.212 o
-12 -13 -8 0.165 0.042 0.601 147.212 o
-12 -13 -7 2.302 2.654 0.663 120.640 o
-12 -13 -6 0.742 1.208 0.635 131.479 o
-12 -13 -5 6.412 6.208 0.747 95.098 o
-12 -13 -4 7.204 7.004 0.768 89.981 o
-12 -13 -3 13.725 13.659 0.915 63.445 o
-12 -13 -2 0.322 0.740 0.621 137.454 o
-12 -13 -1 6.657 6.501 0.768 89.981 o
-12 -12 -12 1.250 0.761 0.573 161.924 o
-12 -12 -11 2.191 1.830 0.615 140.596 o
-12 -12 -10 11.547 10.880 0.852 73.151 o
-12 -12 -9 21.616 22.102 1.103 43.614 o
-12 -12 -8 19.477 19.078 1.068 46.511 o
-12 -12 -7 3.726 3.694 0.684 113.367 o
-12 -12 -6 7.264 6.941 0.768 89.981 o
-12 -12 -5 1.812 1.725 0.642 128.636 o
-12 -12 -4 1.432 0.901 0.615 140.596 o
-12 -12 -3 19.075 19.148 1.040 49.042 o
-12 -12 -2 18.880 18.072 1.027 50.385 o
-12 -12 -1 11.291 11.068 0.873 69.682 o
-12 -11 -13 1.058 1.061 0.566 165.947 o
-12 -11 -12 5.022 4.232 0.670 118.140 o
-12 -11 -11 7.189 6.864 0.768 89.981 o
-12 -11 -10 20.181 20.901 1.082 45.319 o
-12 -11 -9 5.386 4.951 0.761 91.640 o
-12 -11 -8 4.431 4.546 0.719 102.628 o
-12 -11 -7 16.804 17.395 0.999 53.243 o
-12 -11 -6 1.428 0.978 0.621 137.454 o
-12 -11 -5 23.681 22.856 1.110 43.067 o
-12 -11 -4 0.259 0.209 0.608 143.847 o
-12 -11 -3 32.858 32.765 1.313 30.805 o
-12 -11 -2 28.037 28.449 1.229 35.149 o
-12 -11 -1 1.935 1.920 0.635 131.479 o
-12 -10 -14 5.906 6.075 0.691 111.088 o
-12 -10 -13 5.277 5.440 0.691 111.088 o
-12 -10 -12 4.372 4.246 0.691 111.088 o
-12 -10 -11 0.665 0.328 0.635 131.479 o
-12 -10 -10 6.872 6.829 0.803 82.327 o
-12 -10 -9 12.263 13.415 0.915 63.445 o
-12 -10 -8 2.582 2.053 0.663 120.640 o
-12 -10 -7 22.834 23.414 1.131 41.487 o
-12 -10 -6 0.350 0.740 0.615 140.596 o
-12 -10 -5 35.261 36.215 1.369 28.342 o
-12 -10 -4 57.840 58.812 1.795 16.484 o
-12 -10 -3 11.498 11.822 0.873 69.682 o
-12 -10 -2 29.175 28.819 1.215 35.962 o
-12 -10 -1 0.733 0.517 0.587 154.305 o
-12 -9 -14 15.704 15.726 0.901 65.427 o
-12 -9 -13 9.245 9.518 0.810 80.914 o
-12 -9 -12 16.383 17.165 1.006 52.507 o
-12 -9 -11 40.999 40.970 1.501 23.554 o
-12 -9 -10 49.800 50.090 1.641 19.715 o
-12 -9 -9 43.885 43.414 1.515 23.122 o
-12 -9 -8 5.421 5.300 0.733 98.755 o
-12 -9 -7 24.698 25.258 1.159 39.511 o
-12 -9 -6 2.111 2.004 0.649 125.885 o
-12 -9 -5 2.197 2.060 0.649 125.885 o
-12 -9 -4 30.159 30.384 1.243 34.364 o
-12 -9 -3 5.327 5.035 0.670 118.140 o
-12 -9 -2 13.880 14.148 0.866 70.810 o
-12 -9 -1 2.238 1.585 0.580 158.046 o
-12 -8 -15 4.547 4.783 0.656 123.221 o
-12 -8 -14 19.432 18.910 0.985 54.765 o
-12 -8 -13 2.750 2.751 0.670 118.140 o
-12 -8 -12 24.405 24.120 1.152 39.992 o
-12 -8 -11 36.910 37.730 1.397 27.219 o
-12 -8 -10 8.164 8.268 0.817 79.537 o
-12 -8 -9 5.806 5.901 0.754 93.345 o
-12 -8 -8 27.617 28.163 1.215 35.962 o
-12 -8 -7 1.987 3.156 0.663 120.640 o
-12 -8 -6 34.139 34.455 1.327 30.160 o
-12 -8 -5 6.729 7.437 0.733 98.755 o
-12 -8 -4 34.653 35.893 1.306 31.136 o
-12 -8 -3 34.876 35.502 1.243 34.364 o
-12 -8 -2 2.632 2.695 0.580 158.046 o
-12 -8 -1 25.052 25.502 1.047 48.390 o
-12 -7 -15 1.682 1.683 0.601 147.212 o
-12 -7 -14 19.429 20.579 1.040 49.042 o
-12 -7 -13 15.888 15.586 0.971 56.352 o
-12 -7 -12 2.305 2.514 0.649 125.885 o
-12 -7 -11 34.725 34.902 1.348 29.230 o
-12 -7 -10 3.930 3.980 0.705 106.732 o
-12 -7 -9 45.260 46.885 1.578 21.317 o
-12 -7 -8 2.720 2.304 0.642 128.636 o
-12 -7 -7 28.893 29.357 1.222 35.552 o
-12 -7 -6 30.297 31.208 1.222 35.552 o
-12 -7 -5 21.641 22.332 1.006 52.507 o
-12 -7 -4 107.286 107.980 2.528 8.308 o
-12 -7 -3 40.123 40.174 1.320 30.480 o
-12 -7 -2 6.889 6.669 0.649 125.885 o
-12 -7 -1 10.868 12.081 0.761 91.640 o
-12 -6 -16 17.683 17.625 0.908 64.425 o
-12 -6 -15 0.933 1.131 0.587 154.305 o
-12 -6 -14 4.406 4.008 0.698 108.878 o
-12 -6 -13 0.022 0.265 0.608 143.847 o
-12 -6 -12 9.334 10.307 0.838 75.609 o
-12 -6 -11 5.767 5.216 0.726 100.664 o
-12 -6 -10 40.342 41.892 1.480 24.225 o
-12 -6 -9 50.868 50.090 1.634 19.884 o
-12 -6 -8 0.907 0.859 0.601 147.212 o
-12 -6 -7 10.124 10.593 0.789 85.267 o
-12 -6 -6 58.701 60.488 1.711 18.139 o
-12 -6 -5 3.696 3.932 0.615 140.596 o
-12 -6 -4 71.827 74.566 1.927 14.293 o
-12 -6 -3 14.391 14.511 0.810 80.914 o
-12 -6 -2 60.744 60.446 1.655 19.384 o
-12 -6 -1 90.434 89.621 2.158 11.403 o
-12 -5 -16 1.368 0.559 0.552 174.455 o
-12 -5 -15 4.796 4.693 0.691 111.088 o
-12 -5 -14 6.314 6.166 0.754 93.345 o
-12 -5 -13 1.598 2.032 0.628 134.417 o
-12 -5 -12 7.670 7.297 0.782 86.797 o
-12 -5 -11 14.320 14.909 0.943 59.741 o
-12 -5 -10 32.167 33.868 1.327 30.160 o
-12 -5 -9 4.741 5.796 0.726 100.664 o
-12 -5 -8 1.939 2.123 0.601 147.212 o
-12 -5 -7 49.512 50.313 1.529 22.701 o
-12 -5 -6 20.869 20.684 0.957 58.009 o
-12 -5 -5 24.253 24.420 1.013 51.785 o
-12 -5 -4 50.156 49.943 1.473 24.455 o
-12 -5 -3 43.585 43.302 1.341 29.535 o
-12 -5 -2 9.524 9.993 0.698 108.878 o
-12 -5 -1 24.388 25.425 0.999 53.243 o
-12 -4 -16 1.741 2.374 0.608 143.847 o
-12 -4 -15 0.515 1.362 0.601 147.212 o
-12 -4 -14 0.798 1.054 0.628 134.417 o
-12 -4 -13 13.823 14.211 0.922 62.487 o
-12 -4 -12 12.560 12.556 0.894 66.454 o
-12 -4 -11 2.427 1.369 0.642 128.636 o
-12 -4 -10 9.495 10.049 0.817 79.537 o
-12 -4 -9 6.510 6.362 0.719 102.628 o
-12 -4 -8 3.771 4.141 0.642 128.636 o
-12 -4 -7 1.091 1.201 0.524 193.560 o
-12 -4 -6 48.164 47.848 1.452 25.166 o
-12 -4 -5 8.506 8.750 0.677 115.717 o
-12 -4 -4 9.272 9.204 0.677 115.717 o
-12 -4 -3 20.818 21.082 0.908 64.425 o
-12 -4 -2 27.777 27.534 1.027 50.385 o
-12 -4 -1 2.671 2.144 0.517 198.827 o
-12 -3 -17 11.903 11.480 0.810 80.914 o
-12 -3 -16 2.032 2.500 0.608 143.847 o
-12 -3 -15 7.065 7.248 0.754 93.345 o
-12 -3 -14 2.811 2.053 0.663 120.640 o
-12 -3 -13 0.695 0.866 0.608 143.847 o
-12 -3 -12 6.553 6.836 0.768 89.981 o
-12 -3 -11 22.765 22.737 1.103 43.614 o
-12 -3 -10 5.333 5.531 0.712 104.650 o
-12 -3 -9 3.654 3.240 0.621 137.454 o
-12 -3 -8 4.110 4.330 0.608 143.847 o
-12 -3 -7 21.096 20.684 0.950 58.865 o
-12 -3 -6 31.640 31.096 1.131 41.487 o
-12 -3 -5 0.796 0.992 0.489 222.199 o
-12 -3 -4 8.882 9.246 0.670 118.140 o
-12 -3 -3 9.996 10.712 0.691 111.088 o
-12 -3 -2 27.033 26.703 0.999 53.243 o
-12 -3 -1 31.920 31.480 1.082 45.319 o
-12 -2 -17 1.134 1.543 0.559 170.121 o
-12 -2 -16 0.303 0.482 0.573 161.924 o
-12 -2 -15 0.019 0.342 0.587 154.305 o
-12 -2 -14 6.807 6.843 0.782 86.797 o
-12 -2 -13 3.464 3.289 0.670 118.140 o
-12 -2 -12 8.013 7.235 0.775 88.368 o
-12 -2 -11 16.005 15.754 0.957 58.009 o
-12 -2 -10 4.050 4.064 0.670 118.140 o
-12 -2 -9 9.223 9.630 0.768 89.981 o
-12 -2 -8 12.544 12.318 0.789 85.267 o
-12 -2 -7 1.459 1.278 0.524 193.560 o
-12 -2 -6 17.330 17.416 0.852 73.151 o
-12 -2 -5 44.875 45.313 1.362 28.633 o
-12 -2 -4 12.665 12.919 0.740 96.901 o
-12 -2 -3 8.889 9.274 0.649 125.885 o
-12 -2 -2 17.381 17.416 0.810 80.914 o
-12 -2 -1 12.333 12.144 0.698 108.878 o
-12 -1 -17 0.859 0.775 0.552 174.455 o
-12 -1 -16 0.583 1.145 0.594 150.696 o
-12 -1 -15 9.844 10.391 0.838 75.609 o
-12 -1 -14 1.164 1.061 0.601 147.212 o
-12 -1 -13 4.829 5.035 0.712 104.650 o
-12 -1 -12 7.953 8.059 0.782 86.797 o
-12 -1 -11 27.142 27.283 1.187 37.674 o
-12 -1 -10 12.287 12.758 0.873 69.682 o
-12 -1 -9 38.856 38.456 1.362 28.633 o
-12 -1 -8 8.119 8.589 0.691 111.088 o
-12 -1 -7 12.289 12.276 0.761 91.640 o
-12 -1 -6 3.513 4.050 0.566 165.947 o
-12 -1 -5 33.261 34.106 1.152 39.992 o
-12 -1 -4 14.162 14.183 0.761 91.640 o
-12 -1 -3 0.339 0.342 0.454 257.699 o
-12 -1 -2 1.515 1.871 0.475 235.462 o
-12 -1 -1 19.521 19.092 0.838 75.609 o
-11 -18 -2 2.598 1.599 0.594 150.696 o
-11 -18 -1 1.484 0.796 0.580 158.046 o
-11 -17 -6 1.359 1.418 0.587 154.305 o
-11 -17 -5 1.441 1.362 0.566 165.947 o
-11 -17 -4 2.555 2.472 0.608 143.847 o
-11 -17 -3 1.467 2.144 0.601 147.212 o
-11 -17 -2 8.568 7.926 0.747 95.098 o
-11 -17 -1 2.450 2.228 0.615 140.596 o
-11 -16 -8 2.418 2.570 0.594 150.696 o
-11 -16 -7 1.313 1.145 0.580 158.046 o
-11 -16 -6 1.027 1.117 0.580 158.046 o
-11 -16 -5 2.607 1.173 0.615 140.596 o
-11 -16 -4 0.516 0.538 0.594 150.696 o
-11 -16 -3 0.041 0.000 0.587 154.305 o
-11 -16 -2 3.103 3.296 0.663 120.640 o
-11 -16 -1 11.112 10.307 0.845 74.365 o
-11 -15 -10 1.818 1.606 0.594 150.696 o
-11 -15 -9 2.669 2.228 0.608 143.847 o
-11 -15 -8 5.138 5.566 0.705 106.732 o
-11 -15 -7 0.293 0.105 0.587 154.305 o
-11 -15 -6 4.763 4.497 0.705 106.732 o
-11 -15 -5 14.928 15.440 0.957 58.009 o
-11 -15 -4 7.137 6.962 0.775 88.368 o
-11 -15 -3 1.004 1.313 0.635 131.479 o
-11 -15 -2 13.114 12.451 0.915 63.445 o
-11 -15 -1 3.834 3.848 0.719 102.628 o
-11 -14 -11 0.255 0.656 0.538 183.636 o
-11 -14 -10 1.629 1.892 0.601 147.212 o
-11 -14 -9 3.030 3.645 0.656 123.221 o
-11 -14 -8 16.977 16.725 0.978 55.550 o
-11 -14 -7 1.591 1.955 0.656 123.221 o
-11 -14 -6 11.737 11.201 0.887 67.504 o
-11 -14 -5 7.022 6.892 0.768 89.981 o
-11 -14 -4 18.799 17.793 1.006 52.507 o
-11 -14 -3 24.666 24.406 1.145 40.481 o
-11 -14 -2 7.015 7.542 0.775 88.368 o
-11 -14 -1 7.265 7.856 0.782 86.797 o
-11 -13 -12 11.652 12.130 0.810 80.914 o
-11 -13 -11 8.357 8.799 0.775 88.368 o
-11 -13 -10 0.633 0.314 0.594 150.696 o
-11 -13 -9 11.112 10.384 0.859 71.966 o
-11 -13 -8 6.711 7.954 0.810 80.914 o
-11 -13 -7 3.029 2.500 0.663 120.640 o
-11 -13 -6 7.199 7.828 0.782 86.797 o
-11 -13 -5 26.822 26.634 1.187 37.674 o
-11 -13 -4 9.800 9.665 0.838 75.609 o
-11 -13 -3 17.482 18.435 1.020 51.078 o
-11 -13 -2 3.247 3.610 0.684 113.367 o
-11 -13 -1 44.133 44.503 1.529 22.701 o
-11 -12 -13 8.308 8.066 0.719 102.628 o
-11 -12 -12 4.903 5.063 0.684 113.367 o
-11 -12 -11 6.225 6.878 0.768 89.981 o
-11 -12 -10 8.034 8.394 0.817 79.537 o
-11 -12 -9 8.079 7.989 0.831 76.886 o
-11 -12 -8 0.967 0.677 0.621 137.454 o
-11 -12 -7 0.381 1.047 0.608 143.847 o
-11 -12 -6 23.189 23.743 1.131 41.487 o
-11 -12 -5 24.131 25.014 1.159 39.511 o
-11 -12 -4 11.510 11.473 0.873 69.682 o
-11 -12 -3 19.660 20.042 1.047 48.390 o
-11 -12 -2 11.577 12.025 0.873 69.682 o
-11 -12 -1 0.928 0.608 0.601 147.212 o
-11 -11 -14 2.291 2.905 0.587 154.305 o
-11 -11 -13 3.127 1.997 0.621 137.454 o
-11 -11 -12 8.516 9.015 0.810 80.914 o
-11 -11 -11 13.268 13.568 0.929 61.551 o
-11 -11 -10 10.931 11.885 0.866 70.810 o
-11 -11 -9 16.468 16.655 0.985 54.765 o
-11 -11 -8 10.311 11.431 0.866 70.810 o
-11 -11 -7 7.987 7.835 0.789 85.267 o
-11 -11 -6 21.303 21.305 1.082 45.319 o
-11 -11 -5 1.345 2.563 0.635 131.479 o
-11 -11 -4 2.365 2.409 0.642 128.636 o
-11 -11 -3 3.820 4.071 0.677 115.717 o
-11 -11 -2 3.558 3.101 0.649 125.885 o
-11 -11 -1 2.398 2.563 0.635 131.479 o
-11 -10 -15 0.856 1.376 0.580 158.046 o
-11 -10 -14 0.521 0.545 0.559 170.121 o
-11 -10 -13 0.669 0.454 0.594 150.696 o
-11 -10 -12 9.290 9.064 0.824 78.194 o
-11 -10 -11 1.024 0.936 0.615 140.596 o
-11 -10 -10 2.718 3.485 0.670 118.140 o
-11 -10 -9 0.925 1.466 0.621 137.454 o
-11 -10 -8 1.825 2.304 0.656 123.221 o
-11 -10 -7 0.656 1.369 0.608 143.847 o
-11 -10 -6 36.914 37.374 1.383 27.772 o
-11 -10 -5 8.410 9.476 0.803 82.327 o
-11 -10 -4 0.658 0.817 0.559 170.121 o
-11 -10 -3 2.119 2.388 0.601 147.212 o
-11 -10 -2 26.666 27.192 1.110 43.067 o
-11 -10 -1 6.166 5.621 0.649 125.885 o
-11 -9 -15 9.960 9.762 0.768 89.981 o
-11 -9 -14 0.845 1.089 0.601 147.212 o
-11 -9 -13 5.191 5.147 0.733 98.755 o
-11 -9 -12 5.658 5.412 0.754 93.345 o
-11 -9 -11 18.467 18.121 1.013 51.785 o
-11 -9 -10 0.970 1.278 0.628 134.417 o
-11 -9 -9 1.490 1.885 0.642 128.636 o
-11 -9 -8 7.595 7.975 0.789 85.267 o
-11 -9 -7 9.246 8.952 0.789 85.267 o
-11 -9 -6 12.337 12.234 0.838 75.609 o
-11 -9 -5 1.025 1.138 0.573 161.924 o
-11 -9 -4 9.933 10.593 0.740 96.901 o
-11 -9 -3 1.427 2.123 0.545 178.957 o
-11 -9 -2 2.564 3.240 0.559 170.121 o
-11 -9 -1 3.077 2.954 0.552 174.455 o
-11 -8 -16 1.808 2.123 0.580 158.046 o
-11 -8 -15 0.237 0.412 0.566 165.947 o
-11 -8 -14 1.136 0.719 0.608 143.847 o
-11 -8 -13 2.472 2.730 0.670 118.140 o
-11 -8 -12 12.994 13.631 0.908 64.425 o
-11 -8 -11 1.991 2.353 0.656 123.221 o
-11 -8 -10 0.407 -0.126 0.594 150.696 o
-11 -8 -9 23.750 24.287 1.131 41.487 o
-11 -8 -8 1.965 2.011 0.628 134.417 o
-11 -8 -7 19.584 19.224 0.978 55.550 o
-11 -8 -6 11.570 11.215 0.775 88.368 o
-11 -8 -5 19.830 19.602 0.929 61.551 o
-11 -8 -4 8.247 8.715 0.691 111.088 o
-11 -8 -3 12.793 13.582 0.782 86.797 o
-11 -8 -2 2.987 3.184 0.545 178.957 o
-11 -8 -1 7.430 7.891 0.649 125.885 o
-11 -7 -16 0.275 0.552 0.559 170.121 o
-11 -7 -15 7.717 8.135 0.761 91.640 o
-11 -7 -14 9.611 10.691 0.852 73.151 o
-11 -7 -13 3.955 4.162 0.684 113.367 o
-11 -7 -12 10.412 11.173 0.866 70.810 o
-11 -7 -11 8.047 8.575 0.803 82.327 o
-11 -7 -10 3.829 4.546 0.691 111.088 o
-11 -7 -9 6.784 7.723 0.754 93.345 o
-11 -7 -8 3.871 4.316 0.649 125.885 o
-11 -7 -7 26.124 27.143 1.089 44.739 o
-11 -7 -6 19.307 19.972 0.936 60.636 o
-11 -7 -5 13.346 13.177 0.789 85.267 o
-11 -7 -4 12.547 12.437 0.754 93.345 o
-11 -7 -3 1.080 1.327 0.496 215.984 o
-11 -7 -2 2.488 2.535 0.517 198.827 o
-11 -7 -1 74.346 74.363 1.864 15.273 o
-11 -6 -17 0.611 0.154 0.545 178.957 o
-11 -6 -16 11.067 11.564 0.824 78.194 o
-11 -6 -15 0.666 0.824 0.601 147.212 o
-11 -6 -14 1.297 1.152 0.635 131.479 o
-11 -6 -13 6.570 6.494 0.747 95.098 o
-11 -6 -12 31.186 30.789 1.264 33.234 o
-11 -6 -11 7.291 7.912 0.775 88.368 o
-11 -6 -10 20.642 20.803 1.054 47.751 o
-11 -6 -9 5.063 5.433 0.684 113.367 o
-11 -6 -8 24.221 24.797 1.047 48.390 o
-11 -6 -7 3.499 3.750 0.587 154.305 o
-11 -6 -6 2.413 2.493 0.545 178.957 o
-11 -6 -5 12.710 12.074 0.740 96.901 o
-11 -6 -4 9.234 10.056 0.684 113.367 o
-11 -6 -3 74.792 76.249 1.885 14.935 o
-11 -6 -2 16.527 17.444 0.817 79.537 o
-11 -6 -1 28.719 28.910 1.034 49.707 o
-11 -5 -17 0.855 1.180 0.552 174.455 o
-11 -5 -16 7.199 7.842 0.747 95.098 o
-11 -5 -15 10.471 10.105 0.845 74.365 o
-11 -5 -14 1.590 2.088 0.628 134.417 o
-11 -5 -13 25.878 26.075 1.166 39.040 o
-11 -5 -12 1.727 2.214 0.649 125.885 o
-11 -5 -11 3.842 3.415 0.677 115.717 o
-11 -5 -10 1.892 1.376 0.608 143.847 o
-11 -5 -9 51.497 52.806 1.620 20.229 o
-11 -5 -8 128.559 132.407 2.940 6.143 o
-11 -5 -7 52.331 54.077 1.557 21.894 o
-11 -5 -6 49.457 50.320 1.466 24.689 o
-11 -5 -5 13.093 12.730 0.740 96.901 o
-11 -5 -4 24.902 25.558 0.978 55.550 o
-11 -5 -3 45.801 45.907 1.341 29.535 o
-11 -5 -2 90.740 90.676 2.102 12.017 o
-11 -5 -1 17.419 16.913 0.789 85.267 o
-11 -4 -17 10.864 10.887 0.789 85.267 o
-11 -4 -16 0.486 0.691 0.580 158.046 o
-11 -4 -15 6.905 7.507 0.775 88.368 o
-11 -4 -14 15.914 15.565 0.950 58.865 o
-11 -4 -13 20.821 20.761 1.061 47.125 o
-11 -4 -12 8.872 9.553 0.817 79.537 o
-11 -4 -11 87.424 89.887 2.339 9.702 o
-11 -4 -10 18.400 19.190 0.978 55.550 o
-11 -4 -9 1.363 0.992 0.538 183.636 o
-11 -4 -8 18.653 19.190 0.908 64.425 o
-11 -4 -7 0.819 1.334 0.503 210.026 o
-11 -4 -6 11.705 11.871 0.719 102.628 o
-11 -4 -5 7.331 7.695 0.621 137.454 o
-11 -4 -4 53.467 54.182 1.480 24.225 o
-11 -4 -3 87.680 88.071 2.053 12.596 o
-11 -4 -2 223.174 218.844 4.253 2.936 o
-11 -4 -1 102.033 100.026 2.235 10.633 o
-11 -3 -17 3.683 3.359 0.635 131.479 o
-11 -3 -16 0.741 0.293 0.594 150.696 o
-11 -3 -15 1.451 1.313 0.635 131.479 o
-11 -3 -14 0.765 0.789 0.601 147.212 o
-11 -3 -13 11.454 11.250 0.866 70.810 o
-11 -3 -12 2.824 3.087 0.663 120.640 o
-11 -3 -11 2.454 2.458 0.635 131.479 o
-11 -3 -10 0.985 1.082 0.552 174.455 o
-11 -3 -9 51.939 52.471 1.543 22.292 o
-11 -3 -8 25.079 24.657 1.013 51.785 o
-11 -3 -7 140.720 141.576 3.038 5.754 o
-11 -3 -6 54.422 54.238 1.508 23.336 o
-11 -3 -5 102.269 102.345 2.318 9.878 o
-11 -3 -4 19.260 19.685 0.838 75.609 o
-11 -3 -3 96.098 95.815 2.172 11.257 o
-11 -3 -2 105.516 104.335 2.304 9.998 o
-11 -3 -1 91.150 88.616 2.025 12.946 o
-11 -2 -18 0.557 0.314 0.559 170.121 o
-11 -2 -17 10.388 10.691 0.803 82.327 o
-11 -2 -16 2.765 2.870 0.656 123.221 o
-11 -2 -15 2.002 2.060 0.656 123.221 o
-11 -2 -14 5.040 5.538 0.733 98.755 o
-11 -2 -13 6.643 6.878 0.761 91.640 o
-11 -2 -12 33.546 34.783 1.341 29.535 o
-11 -2 -11 22.245 22.632 1.075 45.909 o
-11 -2 -10 3.388 3.526 0.594 150.696 o
-11 -2 -9 23.509 23.812 0.999 53.243 o
-11 -2 -8 50.705 50.697 1.480 24.225 o
-11 -2 -7 8.548 9.043 0.663 120.640 o
-11 -2 -6 33.680 34.559 1.138 40.979 o
-11 -2 -5 35.634 35.579 1.138 40.979 o
-11 -2 -4 177.782 178.174 3.575 4.153 o
-11 -2 -3 17.933 16.878 0.768 89.981 o
-11 -2 -2 134.932 134.593 2.800 6.771 o
-11 -2 -1 1.941 2.318 0.461 249.949 o
-11 -1 -18 0.281 0.014 0.538 183.636 o
-11 -1 -17 1.121 1.110 0.587 154.305 o
-11 -1 -16 31.855 31.815 1.278 32.511 o
-11 -1 -15 15.055 16.326 0.999 53.243 o
-11 -1 -14 8.251 7.884 0.789 85.267 o
-11 -1 -13 16.793 16.815 0.992 53.996 o
-11 -1 -12 22.717 22.137 1.082 45.319 o
-11 -1 -11 8.534 9.155 0.782 86.797 o
-11 -1 -10 13.730 14.015 0.817 79.537 o
-11 -1 -9 9.068 8.631 0.691 111.088 o
-11 -1 -8 19.113 19.253 0.887 67.504 o
-11 -1 -7 35.251 35.013 1.166 39.040 o
-11 -1 -6 9.812 10.063 0.663 120.640 o
-11 -1 -5 77.797 78.190 1.885 14.935 o
-11 -1 -4 13.778 14.518 0.719 102.628 o
-11 -1 -3 37.871 38.170 1.152 39.992 o
-11 -1 -2 15.212 15.489 0.719 102.628 o
-11 -1 -1 18.824 18.121 0.768 89.981 o
-10 -18 -5 2.148 2.409 0.615 140.596 o
-10 -18 -4 9.767 8.876 0.733 98.755 o
-10 -18 -3 1.666 1.446 0.580 158.046 o
-10 -18 -2 3.564 3.296 0.621 137.454 o
-10 -18 -1 3.839 3.275 0.621 137.454 o
-10 -17 -8 6.747 6.285 0.705 106.732 o
-10 -17 -7 13.401 13.303 0.831 76.886 o
-10 -17 -6 5.277 5.524 0.684 113.367 o
-10 -17 -5 2.581 3.052 0.635 131.479 o
-10 -17 -4 2.937 2.758 0.628 134.417 o
-10 -17 -3 1.974 1.997 0.621 137.454 o
-10 -17 -2 2.131 2.612 0.635 131.479 o
-10 -17 -1 7.475 7.891 0.768 89.981 o
-10 -16 -9 0.071 -0.265 0.531 188.500 o
-10 -16 -8 3.427 2.528 0.635 131.479 o
-10 -16 -7 0.608 0.510 0.587 154.305 o
-10 -16 -6 2.596 2.263 0.635 131.479 o
-10 -16 -5 7.297 7.570 0.775 88.368 o
-10 -16 -4 5.161 4.588 0.719 102.628 o
-10 -16 -3 24.097 23.680 1.138 40.979 o
-10 -16 -2 3.002 3.540 0.705 106.732 o
-10 -16 -1 16.934 16.285 0.992 53.996 o
-10 -15 -11 2.303 1.823 0.580 158.046 o
-10 -15 -10 3.545 3.401 0.635 131.479 o
-10 -15 -9 3.762 3.848 0.663 120.640 o
-10 -15 -8 11.035 11.732 0.859 71.966 o
-10 -15 -7 25.713 25.928 1.180 38.121 o
-10 -15 -6 3.162 3.080 0.684 113.367 o
-10 -15 -5 2.673 2.598 0.677 115.717 o
-10 -15 -4 2.263 2.870 0.649 125.885 o
-10 -15 -3 3.415 3.540 0.684 113.367 o
-10 -15 -2 3.370 3.485 0.670 118.140 o
-10 -15 -1 1.239 1.397 0.628 134.417 o
-10 -14 -12 0.705 0.587 0.545 178.957 o
-10 -14 -11 1.575 1.858 0.608 143.847 o
-10 -14 -10 22.854 22.290 1.075 45.909 o
-10 -14 -9 0.989 0.580 0.628 134.417 o
-10 -14 -8 5.826 5.733 0.754 93.345 o
-10 -14 -7 1.695 1.439 0.621 137.454 o
-10 -14 -6 26.217 26.082 1.166 39.040 o
-10 -14 -5 1.146 1.054 0.628 134.417 o
-10 -14 -4 6.069 6.243 0.733 98.755 o
-10 -14 -3 5.433 5.649 0.733 98.755 o
-10 -14 -2 6.046 6.452 0.747 95.098 o
-10 -14 -1 4.596 4.504 0.705 106.732 o
-10 -13 -13 1.824 2.046 0.580 158.046 o
-10 -13 -12 6.114 5.573 0.698 108.878 o
-10 -13 -11 4.075 4.350 0.684 113.367 o
-10 -13 -10 8.264 8.457 0.810 80.914 o
-10 -13 -9 14.522 14.804 0.964 57.172 o
-10 -13 -8 0.049 -0.140 0.587 154.305 o
-10 -13 -7 5.127 4.623 0.719 102.628 o
-10 -13 -6 3.824 3.261 0.684 113.367 o
-10 -13 -5 12.232 12.626 0.894 66.454 o
-10 -13 -4 4.033 3.883 0.691 111.088 o
-10 -13 -3 12.873 12.884 0.887 67.504 o
-10 -13 -2 3.982 4.120 0.677 115.717 o
-10 -13 -1 0.193 -0.189 0.573 161.924 o
-10 -12 -14 1.535 1.627 0.573 161.924 o
-10 -12 -13 1.107 0.573 0.587 154.305 o
-10 -12 -12 2.203 2.214 0.642 128.636 o
-10 -12 -11 1.825 1.962 0.656 123.221 o
-10 -12 -10 8.437 8.457 0.796 83.778 o
-10 -12 -9 4.252 4.721 0.712 104.650 o
-10 -12 -8 9.448 8.575 0.810 80.914 o
-10 -12 -7 14.350 13.463 0.908 64.425 o
-10 -12 -6 5.290 4.539 0.712 104.650 o
-10 -12 -5 5.768 6.110 0.733 98.755 o
-10 -12 -4 3.126 3.205 0.663 120.640 o
-10 -12 -3 10.418 10.845 0.824 78.194 o
-10 -12 -2 3.933 3.540 0.663 120.640 o
-10 -12 -1 2.279 2.018 0.621 137.454 o
-10 -11 -15 3.091 3.310 0.601 147.212 o
-10 -11 -14 1.168 1.327 0.594 150.696 o
-10 -11 -13 3.593 3.785 0.677 115.717 o
-10 -11 -12 7.853 8.547 0.803 82.327 o
-10 -11 -11 5.891 6.208 0.733 98.755 o
-10 -11 -10 31.862 32.520 1.292 31.812 o
-10 -11 -9 4.137 5.084 0.705 106.732 o
-10 -11 -8 8.403 7.863 0.782 86.797 o
-10 -11 -7 4.277 4.721 0.698 108.878 o
-10 -11 -6 10.448 11.396 0.845 74.365 o
-10 -11 -5 16.933 16.306 0.950 58.865 o
-10 -11 -4 10.914 10.433 0.796 83.778 o
-10 -11 -3 5.032 5.412 0.663 120.640 o
-10 -11 -2 13.248 13.757 0.810 80.914 o
-10 -11 -1 5.093 5.747 0.635 131.479 o
-10 -10 -15 2.530 2.493 0.615 140.596 o
-10 -10 -14 0.391 0.712 0.587 154.305 o
-10 -10 -13 5.935 6.075 0.747 95.098 o
-10 -10 -12 4.430 4.120 0.684 113.367 o
-10 -10 -11 1.568 1.557 0.635 131.479 o
-10 -10 -10 1.339 1.075 0.621 137.454 o
-10 -10 -9 0.067 -0.077 0.580 158.046 o
-10 -10 -8 12.669 13.261 0.894 66.454 o
-10 -10 -7 1.879 2.367 0.628 134.417 o
-10 -10 -6 5.008 5.642 0.677 115.717 o
-10 -10 -5 34.788 35.355 1.250 33.981 o
-10 -10 -4 21.801 22.535 0.985 54.765 o
-10 -10 -3 7.085 7.535 0.670 118.140 o
-10 -10 -2 82.861 83.658 2.081 12.260 o
-10 -10 -1 32.851 33.449 1.180 38.121 o
-10 -9 -16 2.288 2.109 0.580 158.046 o
-10 -9 -15 8.824 8.254 0.768 89.981 o
-10 -9 -14 0.113 -0.126 0.587 154.305 o
-10 -9 -13 0.715 0.936 0.621 137.454 o
-10 -9 -12 1.496 2.263 0.642 128.636 o
-10 -9 -11 5.656 5.663 0.726 100.664 o
-10 -9 -10 6.241 6.515 0.747 95.098 o
-10 -9 -9 9.661 9.469 0.810 80.914 o
-10 -9 -8 10.037 9.741 0.803 82.327 o
-10 -9 -7 15.485 15.132 0.887 67.504 o
-10 -9 -6 23.285 23.624 1.013 51.785 o
-10 -9 -5 1.542 1.844 0.538 183.636 o
-10 -9 -4 20.311 20.579 0.922 62.487 o
-10 -9 -3 7.378 7.786 0.649 125.885 o
-10 -9 -2 7.261 6.941 0.628 134.417 o
-10 -9 -1 5.633 5.321 0.587 154.305 o
-10 -8 -17 1.141 1.145 0.566 165.947 o
-10 -8 -16 1.372 1.816 0.594 150.696 o
-10 -8 -15 4.606 4.392 0.691 111.088 o
-10 -8 -14 5.314 5.538 0.740 96.901 o
-10 -8 -13 1.176 1.599 0.628 134.417 o
-10 -8 -12 0.430 0.265 0.587 154.305 o
-10 -8 -11 10.029 10.279 0.831 76.886 o
-10 -8 -10 2.281 2.654 0.635 131.479 o
-10 -8 -9 31.899 31.675 1.264 33.234 o
-10 -8 -8 24.033 24.176 1.040 49.042 o
-10 -8 -7 3.412 3.247 0.580 158.046 o
-10 -8 -6 0.788 0.880 0.503 210.026 o
-10 -8 -5 104.490 106.255 2.444 8.888 o
-10 -8 -4 5.602 5.859 0.601 147.212 o
-10 -8 -3 7.401 7.933 0.628 134.417 o
-10 -8 -2 22.473 23.296 0.936 60.636 o
-10 -8 -1 21.285 21.857 0.901 65.427 o
-10 -7 -17 4.582 4.693 0.635 131.479 o
-10 -7 -16 0.700 0.936 0.587 154.305 o
-10 -7 -15 16.892 17.465 0.992 53.996 o
-10 -7 -14 1.967 2.172 0.642 128.636 o
-10 -7 -13 20.129 20.153 1.054 47.751 o
-10 -7 -12 4.230 4.036 0.684 113.367 o
-10 -7 -11 5.087 4.944 0.705 106.732 o
-10 -7 -10 9.314 9.357 0.796 83.778 o
-10 -7 -9 2.636 3.052 0.608 143.847 o
-10 -7 -8 25.010 25.412 1.040 49.042 o
-10 -7 -7 4.483 4.183 0.580 158.046 o
-10 -7 -6 1.718 1.173 0.503 210.026 o
-10 -7 -5 1.846 2.137 0.503 210.026 o
-10 -7 -4 2.247 2.025 0.496 215.984 o
-10 -7 -3 160.130 162.749 3.338 4.765 o
-10 -7 -2 0.749 0.817 0.440 274.320 o
-10 -7 -1 36.576 36.124 1.138 40.979 o
-10 -6 -17 0.883 0.831 0.559 170.121 o
-10 -6 -16 8.791 8.415 0.782 86.797 o
-10 -6 -15 3.906 3.834 0.698 108.878 o
-10 -6 -14 2.161 2.898 0.649 125.885 o
-10 -6 -13 1.232 1.362 0.621 137.454 o
-10 -6 -12 5.022 5.014 0.712 104.650 o
-10 -6 -11 1.675 1.480 0.608 143.847 o
-10 -6 -10 7.471 7.318 0.719 102.628 o
-10 -6 -9 11.327 10.642 0.740 96.901 o
-10 -6 -8 59.880 59.706 1.655 19.384 o
-10 -6 -7 11.638 11.529 0.726 100.664 o
-10 -6 -6 9.426 9.518 0.663 120.640 o
-10 -6 -5 1.775 2.039 0.489 222.199 o
-10 -6 -4 1.475 1.341 0.468 242.543 o
-10 -6 -3 7.125 7.290 0.587 154.305 o
-10 -6 -2 3.557 3.554 0.489 222.199 o
-10 -6 -1 31.083 30.230 1.006 52.507 o
-10 -5 -18 1.482 2.025 0.587 154.305 o
-10 -5 -17 0.800 0.992 0.573 161.924 o
-10 -5 -16 1.803 2.109 0.635 131.479 o
-10 -5 -15 1.642 1.515 0.649 125.885 o
-10 -5 -14 5.897 5.957 0.747 95.098 o
-10 -5 -13 28.237 28.065 1.215 35.962 o
-10 -5 -12 13.194 13.310 0.894 66.454 o
-10 -5 -11 3.968 4.420 0.670 118.140 o
-10 -5 -10 22.323 22.451 0.999 53.243 o
-10 -5 -9 5.026 5.168 0.615 140.596 o
-10 -5 -8 1.249 1.278 0.510 204.312 o
-10 -5 -7 82.356 82.820 2.011 13.127 o
-10 -5 -6 21.921 22.304 0.908 64.425 o
-10 -5 -5 41.020 41.668 1.243 34.364 o
-10 -5 -4 28.254 28.854 0.992 53.996 o
-10 -5 -3 129.347 129.893 2.723 7.158 o
-10 -5 -2 6.057 5.887 0.531 188.500 o
-10 -5 -1 15.239 14.888 0.705 106.732 o
-10 -4 -18 1.313 1.459 0.566 165.947 o
-10 -4 -17 6.906 6.648 0.733 98.755 o
-10 -4 -16 6.576 5.998 0.754 93.345 o
-10 -4 -15 8.370 8.792 0.796 83.778 o
-10 -4 -14 3.560 4.232 0.698 108.878 o
-10 -4 -13 65.953 67.555 1.955 13.887 o
-10 -4 -12 7.197 7.116 0.747 95.098 o
-10 -4 -11 7.090 7.290 0.712 104.650 o
-10 -4 -10 30.848 32.039 1.166 39.040 o
-10 -4 -9 19.762 20.328 0.915 63.445 o
-10 -4 -8 14.373 14.944 0.789 85.267 o
-10 -4 -7 54.945 54.580 1.501 23.554 o
-10 -4 -6 9.642 9.686 0.635 131.479 o
-10 -4 -5 2.769 3.149 0.482 228.687 o
-10 -4 -4 25.368 24.979 0.901 65.427 o
-10 -4 -3 43.167 42.374 1.201 36.803 o
-10 -4 -2 116.061 113.762 2.416 9.095 o
-10 -4 -1 27.498 26.312 0.901 65.427 o
-10 -3 -18 8.807 9.120 0.754 93.345 o
-10 -3 -17 14.814 14.748 0.915 63.445 o
-10 -3 -16 3.938 3.827 0.698 108.878 o
-10 -3 -15 4.988 5.600 0.719 102.628 o
-10 -3 -14 16.331 16.173 0.971 56.352 o
-10 -3 -13 5.752 5.293 0.726 100.664 o
-10 -3 -12 10.647 10.216 0.817 79.537 o
-10 -3 -11 11.869 11.578 0.803 82.327 o
-10 -3 -10 10.415 10.517 0.733 98.755 o
-10 -3 -9 87.817 86.542 2.109 11.938 o
-10 -3 -8 75.356 76.130 1.892 14.825 o
-10 -3 -7 37.377 37.695 1.187 37.674 o
-10 -3 -6 3.618 3.834 0.503 210.026 o
-10 -3 -5 28.767 29.483 0.985 54.765 o
-10 -3 -4 12.362 12.402 0.649 125.885 o
-10 -3 -3 17.588 18.359 0.747 95.098 o
-10 -3 -2 24.709 25.014 0.866 70.810 o
-10 -3 -1 13.813 13.603 0.649 125.885 o
-10 -2 -18 4.454 4.790 0.656 123.221 o
-10 -2 -17 7.591 7.674 0.768 89.981 o
-10 -2 -16 16.617 16.704 0.992 53.996 o
-10 -2 -15 10.933 10.698 0.859 71.966 o
-10 -2 -14 58.547 59.810 1.816 16.106 o
-10 -2 -13 42.959 43.246 1.494 23.774 o
-10 -2 -12 26.574 26.333 1.159 39.511 o
-10 -2 -11 2.196 2.577 0.559 170.121 o
-10 -2 -10 55.585 55.648 1.592 20.945 o
-10 -2 -9 2.888 3.631 0.552 174.455 o
-10 -2 -8 77.616 78.874 1.934 14.190 o
-10 -2 -7 47.260 47.841 1.362 28.633 o
-10 -2 -6 192.845 194.480 3.834 3.612 o
-10 -2 -5 8.258 8.862 0.587 154.305 o
-10 -2 -4 141.847 142.470 2.905 6.291 o
-10 -2 -3 3.141 3.163 0.440 274.320 o
-10 -2 -2 67.673 66.898 1.585 21.129 o
-10 -2 -1 7.250 7.507 0.524 193.560 o
-10 -1 -18 8.625 9.001 0.747 95.098 o
-10 -1 -17 5.340 5.768 0.719 102.628 o
-10 -1 -16 4.899 5.035 0.733 98.755 o
-10 -1 -15 14.098 14.015 0.922 62.487 o
-10 -1 -14 60.426 61.019 1.844 15.622 o
-10 -1 -13 7.082 7.612 0.768 89.981 o
-10 -1 -12 47.763 46.892 1.550 22.092 o
-10 -1 -11 54.873 55.572 1.606 20.582 o
-10 -1 -10 60.864 60.767 1.676 18.902 o
-10 -1 -9 66.892 68.560 1.774 16.876 o
-10 -1 -8 0.248 -0.168 0.447 265.815 o
-10 -1 -7 214.396 218.544 4.267 2.916 o
-10 -1 -6 32.089 33.100 1.061 47.125 o
-10 -1 -5 129.350 130.082 2.716 7.195 o
-10 -1 -4 3.385 4.211 0.468 242.543 o
-10 -1 -3 32.489 32.590 0.999 53.243 o
-10 -1 -2 109.575 110.990 2.332 9.760 o
-10 -1 -1 62.673 62.527 1.501 23.554 o
-9 -19 -3 0.053 0.335 0.545 178.957 o
-9 -19 -2 1.574 1.634 0.566 165.947 o
-9 -19 -1 0.049 0.468 0.538 183.636 o
-9 -18 -7 0.536 0.517 0.559 170.121 o
-9 -18 -6 2.768 2.849 0.601 147.212 o
-9 -18 -5 1.255 1.976 0.580 158.046 o
-9 -18 -4 2.291 2.919 0.615 140.596 o
-9 -18 -3 1.371 1.655 0.594 150.696 o
-9 -18 -2 1.799 1.997 0.615 140.596 o
-9 -18 -1 4.101 4.092 0.663 120.640 o
-9 -17 -9 2.030 1.683 0.594 150.696 o
-9 -17 -8 2.157 2.074 0.587 154.305 o
-9 -17 -7 2.297 2.542 0.608 143.847 o
-9 -17 -6 0.079 0.279 0.573 161.924 o
-9 -17 -5 3.122 3.233 0.649 125.885 o
-9 -17 -4 2.572 2.598 0.649 125.885 o
-9 -17 -3 2.996 2.577 0.649 125.885 o
-9 -17 -2 9.118 8.603 0.810 80.914 o
-9 -17 -1 1.027 1.271 0.628 134.417 o
-9 -16 -10 4.234 4.532 0.642 128.636 o
-9 -16 -9 0.834 1.103 0.580 158.046 o
-9 -16 -8 0.533 1.145 0.594 150.696 o
-9 -16 -7 3.843 4.413 0.684 113.367 o
-9 -16 -6 6.525 7.018 0.768 89.981 o
-9 -16 -5 2.365 1.543 0.656 123.221 o
-9 -16 -4 2.929 2.940 0.677 115.717 o
-9 -16 -3 4.041 3.708 0.670 118.140 o
-9 -16 -2 0.113 0.077 0.573 161.924 o
-9 -16 -1 2.621 2.570 0.642 128.636 o
-9 -15 -12 7.234 7.269 0.698 108.878 o
-9 -15 -11 8.029 8.093 0.740 96.901 o
-9 -15 -10 2.221 1.110 0.621 137.454 o
-9 -15 -9 0.681 0.796 0.601 147.212 o
-9 -15 -8 0.491 -0.014 0.594 150.696 o
-9 -15 -7 0.436 0.321 0.608 143.847 o
-9 -15 -6 1.270 1.222 0.621 137.454 o
-9 -15 -5 10.421 10.796 0.845 74.365 o
-9 -15 -4 0.744 0.740 0.608 143.847 o
-9 -15 -3 7.559 6.864 0.761 91.640 o
-9 -15 -2 0.952 1.020 0.594 150.696 o
-9 -15 -1 2.295 2.339 0.642 128.636 o
-9 -14 -13 2.254 2.004 0.580 158.046 o
-9 -14 -12 0.916 0.978 0.573 161.924 o
-9 -14 -11 0.571 -0.091 0.587 154.305 o
-9 -14 -10 8.828 8.275 0.803 82.327 o
-9 -14 -9 2.113 2.165 0.663 120.640 o
-9 -14 -8 31.716 32.039 1.278 32.511 o
-9 -14 -7 6.623 6.969 0.761 91.640 o
-9 -14 -6 1.417 0.901 0.621 137.454 o
-9 -14 -5 13.004 13.589 0.908 64.425 o
-9 -14 -4 5.393 4.811 0.705 106.732 o
-9 -14 -3 0.467 -0.028 0.580 158.046 o
-9 -14 -2 0.529 0.796 0.594 150.696 o
-9 -14 -1 4.188 4.406 0.698 108.878 o
-9 -13 -14 0.511 0.168 0.531 188.500 o
-9 -13 -13 7.892 7.947 0.747 95.098 o
-9 -13 -12 0.474 0.335 0.587 154.305 o
-9 -13 -11 5.550 5.335 0.740 96.901 o
-9 -13 -10 15.067 15.845 0.950 58.865 o
-9 -13 -9 3.154 3.331 0.663 120.640 o
-9 -13 -8 21.064 21.215 1.075 45.909 o
-9 -13 -7 5.149 5.188 0.712 104.650 o
-9 -13 -6 1.817 2.444 0.642 128.636 o
-9 -13 -5 12.310 12.339 0.873 69.682 o
-9 -13 -4 0.416 0.433 0.594 150.696 o
-9 -13 -3 18.197 17.542 0.978 55.550 o
-9 -13 -2 11.648 11.257 0.831 76.886 o
-9 -13 -1 10.250 10.139 0.803 82.327 o
-9 -12 -15 1.567 1.390 0.566 165.947 o
-9 -12 -14 0.401 -0.070 0.559 170.121 o
-9 -12 -13 15.748 16.019 0.957 58.009 o
-9 -12 -12 11.029 11.396 0.880 68.580 o
-9 -12 -11 5.178 5.119 0.712 104.650 o
-9 -12 -10 23.698 23.575 1.124 42.004 o
-9 -12 -9 8.770 8.715 0.810 80.914 o
-9 -12 -8 29.404 30.398 1.257 33.604 o
-9 -12 -7 1.646 2.186 0.628 134.417 o
-9 -12 -6 6.048 6.438 0.726 100.664 o
-9 -12 -5 9.373 8.652 0.782 86.797 o
-9 -12 -4 18.276 18.785 0.971 56.352 o
-9 -12 -3 4.680 4.679 0.649 125.885 o
-9 -12 -2 28.951 28.177 1.103 43.614 o
-9 -12 -1 40.424 40.726 1.341 29.535 o
-9 -11 -16 1.019 0.601 0.552 174.455 o
-9 -11 -15 4.742 4.602 0.656 123.221 o
-9 -11 -14 1.047 0.419 0.594 150.696 o
-9 -11 -13 19.546 20.265 1.054 47.751 o
-9 -11 -12 9.136 9.036 0.803 82.327 o
-9 -11 -11 5.550 6.040 0.740 96.901 o
-9 -11 -10 14.215 14.071 0.922 62.487 o
-9 -11 -9 0.776 1.020 0.608 143.847 o
-9 -11 -8 15.479 14.993 0.929 61.551 o
-9 -11 -7 46.329 48.400 1.578 21.317 o
-9 -11 -6 0.310 0.063 0.538 183.636 o
-9 -11 -5 32.164 33.093 1.201 36.803 o
-9 -11 -4 40.161 40.083 1.320 30.480 o
-9 -11 -3 27.292 28.358 1.089 44.739 o
-9 -11 -2 24.913 25.237 1.027 50.385 o
-9 -11 -1 27.756 27.220 1.054 47.751 o
-9 -10 -16 3.353 4.050 0.621 137.454 o
-9 -10 -15 1.582 0.985 0.594 150.696 o
-9 -10 -14 1.640 1.606 0.628 134.417 o
-9 -10 -13 1.433 0.894 0.608 143.847 o
-9 -10 -12 0.571 0.594 0.601 147.212 o
-9 -10 -11 4.237 4.043 0.691 111.088 o
-9 -10 -10 11.142 11.110 0.852 73.151 o
-9 -10 -9 3.113 3.275 0.656 123.221 o
-9 -10 -8 42.078 42.045 1.425 26.163 o
-9 -10 -7 4.959 5.600 0.642 128.636 o
-9 -10 -6 72.249 73.246 1.913 14.502 o
-9 -10 -5 19.383 20.076 0.922 62.487 o
-9 -10 -4 43.850 44.601 1.376 28.055 o
-9 -10 -3 28.519 28.428 1.068 46.511 o
-9 -10 -2 167.170 166.331 3.457 4.444 o
-9 -10 -1 7.689 8.031 0.649 125.885 o
-9 -9 -17 2.100 1.871 0.594 150.696 o
-9 -9 -16 1.480 1.285 0.587 154.305 o
-9 -9 -15 9.364 9.832 0.824 78.194 o
-9 -9 -14 1.535 1.885 0.649 125.885 o
-9 -9 -13 17.803 18.610 1.013 51.785 o
-9 -9 -12 10.025 10.181 0.838 75.609 o
-9 -9 -11 19.817 19.930 1.040 49.042 o
-9 -9 -10 22.475 22.444 1.082 45.319 o
-9 -9 -9 17.143 17.542 0.950 58.865 o
-9 -9 -8 17.685 17.479 0.901 65.427 o
-9 -9 -7 45.854 45.418 1.411 26.683 o
-9 -9 -6 6.166 5.852 0.621 137.454 o
-9 -9 -5 28.884 28.840 1.061 47.125 o
-9 -9 -4 55.445 56.647 1.557 21.894 o
-9 -9 -3 182.760 185.709 3.750 3.776 o
-9 -9 -2 37.404 37.402 1.194 37.235 o
-9 -9 -1 33.897 34.462 1.124 42.004 o
-9 -8 -17 2.259 2.549 0.594 150.696 o
-9 -8 -16 6.823 7.151 0.740 96.901 o
-9 -8 -15 4.359 4.553 0.698 108.878 o
-9 -8 -14 2.995 3.107 0.656 123.221 o
-9 -8 -13 3.881 3.366 0.670 118.140 o
-9 -8 -12 3.584 3.233 0.670 118.140 o
-9 -8 -11 20.488 20.244 1.047 48.390 o
-9 -8 -10 0.956 1.027 0.552 174.455 o
-9 -8 -9 70.087 72.143 1.913 14.502 o
-9 -8 -8 56.481 58.183 1.641 19.715 o
-9 -8 -7 1.511 1.878 0.517 198.827 o
-9 -8 -6 24.466 23.694 0.964 57.172 o
-9 -8 -5 80.298 80.795 1.962 13.789 o
-9 -8 -4 91.797 91.968 2.137 11.628 o
-9 -8 -3 10.671 10.991 0.670 118.140 o
-9 -8 -2 37.918 37.855 1.166 39.040 o
-9 -8 -1 230.072 232.349 4.469 2.658 o
-9 -7 -18 1.400 1.432 0.573 161.924 o
-9 -7 -17 1.262 1.089 0.587 154.305 o
-9 -7 -16 9.931 10.146 0.831 76.886 o
-9 -7 -15 6.035 5.468 0.747 95.098 o
-9 -7 -14 0.762 0.517 0.594 150.696 o
-9 -7 -13 6.835 7.486 0.768 89.981 o
-9 -7 -12 14.304 14.553 0.922 62.487 o
-9 -7 -11 21.619 22.611 1.075 45.909 o
-9 -7 -10 8.390 8.226 0.705 106.732 o
-9 -7 -9 21.324 21.794 0.964 57.172 o
-9 -7 -8 17.696 18.498 0.873 69.682 o
-9 -7 -7 35.445 35.314 1.173 38.576 o
-9 -7 -6 39.672 40.642 1.250 33.981 o
-9 -7 -5 131.009 132.568 2.814 6.704 o
-9 -7 -4 94.841 96.416 2.179 11.185 o
-9 -7 -3 145.106 147.211 3.017 5.834 o
-9 -7 -2 40.118 40.439 1.180 38.121 o
-9 -7 -1 93.872 95.557 2.123 11.781 o
-9 -6 -18 6.586 6.732 0.691 111.088 o
-9 -6 -17 6.490 6.592 0.726 100.664 o
-9 -6 -16 5.402 5.607 0.733 98.755 o
-9 -6 -15 12.050 12.200 0.873 69.682 o
-9 -6 -14 5.427 5.936 0.726 100.664 o
-9 -6 -13 18.775 18.170 1.006 52.507 o
-9 -6 -12 9.168 9.260 0.796 83.778 o
-9 -6 -11 52.732 52.799 1.627 20.055 o
-9 -6 -10 10.479 10.635 0.740 96.901 o
-9 -6 -9 1.010 0.901 0.503 210.026 o
-9 -6 -8 85.517 87.149 2.095 12.098 o
-9 -6 -7 4.597 4.609 0.552 174.455 o
-9 -6 -6 86.157 88.888 2.067 12.427 o
-9 -6 -5 131.782 132.819 2.786 6.839 o
-9 -6 -4 19.320 20.028 0.810 80.914 o
-9 -6 -3 17.432 18.128 0.761 91.640 o
-9 -6 -2 182.368 184.529 3.603 4.089 o
-9 -6 -1 49.359 49.315 1.299 31.471 o
-9 -5 -18 15.505 15.524 0.880 68.580 o
-9 -5 -17 8.445 8.959 0.789 85.267 o
-9 -5 -16 8.041 8.156 0.803 82.327 o
-9 -5 -15 3.445 3.073 0.663 120.640 o
-9 -5 -14 17.886 18.282 1.006 52.507 o
-9 -5 -13 0.913 0.929 0.601 147.212 o
-9 -5 -12 42.677 42.828 1.473 24.455 o
-9 -5 -11 46.171 48.128 1.480 24.225 o
-9 -5 -10 83.063 83.420 2.074 12.343 o
-9 -5 -9 0.497 0.161 0.461 249.949 o
-9 -5 -8 31.646 32.863 1.110 43.067 o
-9 -5 -7 19.643 20.349 0.845 74.365 o
-9 -5 -6 88.925 90.012 2.060 12.511 o
-9 -5 -5 121.105 121.890 2.577 7.996 o
-9 -5 -4 2.673 2.744 0.440 274.320 o
-9 -5 -3 4.862 5.223 0.482 228.687 o
-9 -5 -2 72.021 71.842 1.669 19.061 o
-9 -5 -1 49.389 49.273 1.271 32.870 o
-9 -4 -19 2.177 1.997 0.594 150.696 o
-9 -4 -18 2.325 1.941 0.608 143.847 o
-9 -4 -17 2.166 2.793 0.642 128.636 o
-9 -4 -16 22.945 22.953 1.138 40.979 o
-9 -4 -15 37.929 37.904 1.404 26.949 o
-9 -4 -14 7.846 8.247 0.789 85.267 o
-9 -4 -13 46.614 47.422 1.571 21.507 o
-9 -4 -12 13.273 13.673 0.859 71.966 o
-9 -4 -11 40.640 40.739 1.334 29.845 o
-9 -4 -10 2.998 2.702 0.545 178.957 o
-9 -4 -9 20.090 20.670 0.894 66.454 o
-9 -4 -8 18.207 19.183 0.838 75.609 o
-9 -4 -7 1.416 1.599 0.454 257.699 o
-9 -4 -6 65.537 66.661 1.634 19.884 o
-9 -4 -5 47.291 47.862 1.285 32.159 o
-9 -4 -4 26.225 26.410 0.880 68.580 o
-9 -4 -3 7.715 8.086 0.517 198.827 o
-9 -4 -2 8.919 8.359 0.524 193.560 o
-9 -4 -1 100.922 98.239 2.088 12.179 o
-9 -3 -19 7.105 6.997 0.705 106.732 o
-9 -3 -18 4.656 4.092 0.670 118.140 o
-9 -3 -17 3.494 3.855 0.677 115.717 o
-9 -3 -16 5.300 5.154 0.705 106.732 o
-9 -3 -15 12.765 12.500 0.887 67.504 o
-9 -3 -14 2.256 1.976 0.635 131.479 o
-9 -3 -13 2.737 2.458 0.635 131.479 o
-9 -3 -12 3.408 3.170 0.615 140.596 o
-9 -3 -11 55.777 57.115 1.620 20.229 o
-9 -3 -10 17.709 17.416 0.845 74.365 o
-9 -3 -9 57.830 58.672 1.578 21.317 o
-9 -3 -8 21.649 22.311 0.880 68.580 o
-9 -3 -7 63.902 64.664 1.613 20.404 o
-9 -3 -6 55.461 55.146 1.418 26.421 o
-9 -3 -5 31.778 32.325 0.992 53.996 o
-9 -3 -4 128.617 129.600 2.647 7.580 o
-9 -3 -3 2.392 2.297 0.384 359.926 o
-9 -3 -2 29.997 29.441 0.894 66.454 o
-9 -3 -1 8.037 7.947 0.496 215.984 o
-9 -2 -19 0.653 0.642 0.545 178.957 o
-9 -2 -18 13.644 13.100 0.866 70.810 o
-9 -2 -17 11.775 11.941 0.880 68.580 o
-9 -2 -16 27.591 27.751 1.194 37.235 o
-9 -2 -15 2.720 2.283 0.642 128.636 o
-9 -2 -14 3.047 2.200 0.635 131.479 o
-9 -2 -13 1.310 0.859 0.580 158.046 o
-9 -2 -12 18.870 19.965 0.943 59.741 o
-9 -2 -11 17.340 16.997 0.859 71.966 o
-9 -2 -10 27.298 27.269 1.027 50.385 o
-9 -2 -9 63.005 64.398 1.669 19.061 o
-9 -2 -8 17.784 18.072 0.796 83.778 o
-9 -2 -7 11.364 11.271 0.635 131.479 o
-9 -2 -6 30.942 30.502 0.971 56.352 o
-9 -2 -5 19.525 20.279 0.761 91.640 o
-9 -2 -4 27.115 26.878 0.866 70.810 o
-9 -2 -3 5.305 5.775 0.447 265.815 o
-9 -2 -2 51.987 50.949 1.257 33.604 o
-9 -2 -1 31.172 30.230 0.894 66.454 o
-9 -1 -19 0.645 0.517 0.545 178.957 o
-9 -1 -18 9.928 9.776 0.803 82.327 o
-9 -1 -17 11.598 10.922 0.866 70.810 o
-9 -1 -16 3.317 2.682 0.656 123.221 o
-9 -1 -15 8.859 9.630 0.810 80.914 o
-9 -1 -14 28.206 28.582 1.208 36.379 o
-9 -1 -13 1.677 2.081 0.608 143.847 o
-9 -1 -12 48.260 49.741 1.501 23.554 o
-9 -1 -11 27.375 26.878 1.047 48.390 o
-9 -1 -10 16.743 16.920 0.817 79.537 o
-9 -1 -9 32.786 33.316 1.103 43.614 o
-9 -1 -8 1.751 1.634 0.447 265.815 o
-9 -1 -7 1.336 1.390 0.426 292.603 o
-9 -1 -6 12.804 12.912 0.635 131.479 o
-9 -1 -5 3.558 3.834 0.433 283.241 o
-9 -1 -4 3.627 3.589 0.412 312.777 o
-9 -1 -3 69.630 69.740 1.585 21.129 o
-9 -1 -2 8.892 9.476 0.510 204.312 o
-9 -1 -1 7.056 6.829 0.454 257.699 o
-8 -19 -5 0.922 0.489 0.545 178.957 o
-8 -19 -4 0.516 0.719 0.552 174.455 o
-8 -19 -3 5.243 4.672 0.649 125.885 o
-8 -19 -2 2.552 2.060 0.608 143.847 o
-8 -19 -1 2.572 2.835 0.608 143.847 o
-8 -18 -8 5.127 5.433 0.656 123.221 o
-8 -18 -7 1.010 0.810 0.566 165.947 o
-8 -18 -6 3.347 3.038 0.621 137.454 o
-8 -18 -5 1.142 0.426 0.580 158.046 o
-8 -18 -4 3.421 2.891 0.642 128.636 o
-8 -18 -3 3.147 3.233 0.656 123.221 o
-8 -18 -2 11.782 11.955 0.859 71.966 o
-8 -18 -1 0.088 -0.531 0.559 170.121 o
-8 -17 -10 3.268 3.415 0.621 137.454 o
-8 -17 -9 0.742 0.852 0.566 165.947 o
-8 -17 -8 0.602 1.054 0.580 158.046 o
-8 -17 -7 4.700 4.497 0.684 113.367 o
-8 -17 -6 1.857 1.543 0.628 134.417 o
-8 -17 -5 3.655 4.099 0.698 108.878 o
-8 -17 -4 4.904 5.077 0.733 98.755 o
-8 -17 -3 3.113 3.359 0.684 113.367 o
-8 -17 -2 0.347 0.971 0.615 140.596 o
-8 -17 -1 2.327 2.402 0.670 118.140 o
-8 -16 -11 0.111 0.237 0.531 188.500 o
-8 -16 -10 0.808 0.691 0.580 158.046 o
-8 -16 -9 2.077 1.892 0.628 134.417 o
-8 -16 -8 2.797 2.947 0.656 123.221 o
-8 -16 -7 1.136 0.545 0.621 137.454 o
-8 -16 -6 2.123 1.711 0.656 123.221 o
-8 -16 -5 8.683 8.589 0.796 83.778 o
-8 -16 -4 3.825 3.897 0.684 113.367 o
-8 -16 -3 5.614 4.993 0.712 104.650 o
-8 -16 -2 2.712 2.283 0.649 125.885 o
-8 -16 -1 4.968 5.230 0.719 102.628 o
-8 -15 -13 1.411 0.775 0.573 161.924 o
-8 -15 -12 2.404 2.402 0.594 150.696 o
-8 -15 -11 3.703 3.792 0.656 123.221 o
-8 -15 -10 18.061 17.772 1.006 52.507 o
-8 -15 -9 0.698 0.789 0.608 143.847 o
-8 -15 -8 0.309 -0.279 0.573 161.924 o
-8 -15 -7 20.122 20.342 1.040 49.042 o
-8 -15 -6 2.152 1.173 0.628 134.417 o
-8 -15 -5 1.521 2.074 0.635 131.479 o
-8 -15 -4 2.994 3.226 0.663 120.640 o
-8 -15 -3 22.233 22.723 1.096 44.171 o
-8 -15 -2 1.689 2.353 0.635 131.479 o
-8 -15 -1 0.245 0.852 0.587 154.305 o
-8 -14 -14 0.313 -0.028 0.552 174.455 o
-8 -14 -13 3.962 3.596 0.642 128.636 o
-8 -14 -12 1.013 1.054 0.608 143.847 o
-8 -14 -11 6.353 7.046 0.761 91.640 o
-8 -14 -10 13.505 12.779 0.929 61.551 o
-8 -14 -9 4.879 4.874 0.705 106.732 o
-8 -14 -8 1.229 0.663 0.608 143.847 o
-8 -14 -7 2.294 2.200 0.635 131.479 o
-8 -14 -6 13.474 13.973 0.908 64.425 o
-8 -14 -5 7.657 7.563 0.761 91.640 o
-8 -14 -4 12.749 13.848 0.908 64.425 o
-8 -14 -3 8.811 7.654 0.761 91.640 o
-8 -14 -2 7.841 8.010 0.768 89.981 o
-8 -14 -1 11.004 10.314 0.817 79.537 o
-8 -13 -15 2.395 2.500 0.608 143.847 o
-8 -13 -14 15.812 15.475 0.894 66.454 o
-8 -13 -13 1.447 1.529 0.615 140.596 o
-8 -13 -12 11.781 11.683 0.880 68.580 o
-8 -13 -11 12.635 12.444 0.894 66.454 o
-8 -13 -10 2.210 2.039 0.642 128.636 o
-8 -13 -9 0.776 0.587 0.608 143.847 o
-8 -13 -8 4.414 4.316 0.698 108.878 o
-8 -13 -7 0.851 0.349 0.594 150.696 o
-8 -13 -6 14.770 14.720 0.929 61.551 o
-8 -13 -5 1.510 1.390 0.615 140.596 o
-8 -13 -4 30.612 29.266 1.208 36.379 o
-8 -13 -3 17.256 17.639 0.936 60.636 o
-8 -13 -2 1.608 1.578 0.566 165.947 o
-8 -13 -1 4.316 4.267 0.621 137.454 o
-8 -12 -15 2.090 2.779 0.594 150.696 o
-8 -12 -14 3.131 3.554 0.649 125.885 o
-8 -12 -13 17.513 18.114 1.020 51.078 o
-8 -12 -12 6.908 7.046 0.754 93.345 o
-8 -12 -11 25.440 25.907 1.173 38.576 o
-8 -12 -10 2.290 2.311 0.642 128.636 o
-8 -12 -9 23.133 24.518 1.138 40.979 o
-8 -12 -8 9.916 9.769 0.817 79.537 o
-8 -12 -7 10.383 10.356 0.824 78.194 o
-8 -12 -6 13.018 12.849 0.831 76.886 o
-8 -12 -5 49.483 49.399 1.508 23.336 o
-8 -12 -4 27.402 27.653 1.089 44.739 o
-8 -12 -3 8.133 8.072 0.684 113.367 o
-8 -12 -2 17.737 17.297 0.859 71.966 o
-8 -12 -1 15.275 15.091 0.810 80.914 o
-8 -11 -16 3.881 3.254 0.615 140.596 o
-8 -11 -15 0.499 1.208 0.580 158.046 o
-8 -11 -14 2.815 2.507 0.649 125.885 o
-8 -11 -13 0.577 0.901 0.608 143.847 o
-8 -11 -12 9.034 8.890 0.803 82.327 o
-8 -11 -11 21.213 20.509 1.068 46.511 o
-8 -11 -10 5.672 5.202 0.719 102.628 o
-8 -11 -9 18.554 18.470 1.006 52.507 o
-8 -11 -8 38.086 37.835 1.362 28.633 o
-8 -11 -7 43.485 43.323 1.404 26.949 o
-8 -11 -6 6.929 6.927 0.649 125.885 o
-8 -11 -5 2.107 2.256 0.531 188.500 o
-8 -11 -4 5.436 5.922 0.615 140.596 o
-8 -11 -3 45.465 44.489 1.362 28.633 o
-8 -11 -2 48.672 48.477 1.418 26.421 o
-8 -11 -1 20.490 21.299 0.908 64.425 o
-8 -10 -17 1.540 2.151 0.573 161.924 o
-8 -10 -16 2.558 2.242 0.608 143.847 o
-8 -10 -15 3.372 3.135 0.656 123.221 o
-8 -10 -14 4.756 5.398 0.726 100.664 o
-8 -10 -13 0.344 0.028 0.580 158.046 o
-8 -10 -12 6.691 6.452 0.747 95.098 o
-8 -10 -11 9.908 10.188 0.838 75.609 o
-8 -10 -10 1.462 1.585 0.615 140.596 o
-8 -10 -9 9.637 8.973 0.754 93.345 o
-8 -10 -8 0.012 0.154 0.496 215.984 o
-8 -10 -7 34.181 34.978 1.208 36.379 o
-8 -10 -6 23.993 23.407 0.978 55.550 o
-8 -10 -5 101.479 101.528 2.353 9.587 o
-8 -10 -4 67.648 68.637 1.767 17.010 o
-8 -10 -3 112.875 113.413 2.528 8.308 o
-8 -10 -2 0.813 1.606 0.482 228.687 o
-8 -10 -1 52.524 53.030 1.459 24.926 o
-8 -9 -17 3.858 4.071 0.628 134.417 o
-8 -9 -16 0.654 0.754 0.587 154.305 o
-8 -9 -15 12.643 13.128 0.915 63.445 o
-8 -9 -14 3.270 3.170 0.663 120.640 o
-8 -9 -13 5.014 5.042 0.712 104.650 o
-8 -9 -12 17.520 17.088 0.978 55.550 o
-8 -9 -11 3.213 2.835 0.649 125.885 o
-8 -9 -10 77.843 77.422 2.074 12.343 o
-8 -9 -9 15.087 15.733 0.859 71.966 o
-8 -9 -8 47.740 47.269 1.432 25.908 o
-8 -9 -7 20.654 21.948 0.936 60.636 o
-8 -9 -6 5.404 5.887 0.587 154.305 o
-8 -9 -5 86.100 85.983 2.046 12.682 o
-8 -9 -4 32.231 32.870 1.089 44.739 o
-8 -9 -3 73.223 72.771 1.781 16.744 o
-8 -9 -2 126.369 124.767 2.661 7.500 o
-8 -9 -1 19.468 20.146 0.824 78.194 o
-8 -8 -18 2.461 3.519 0.594 150.696 o
-8 -8 -17 2.943 2.591 0.621 137.454 o
-8 -8 -16 6.962 7.416 0.761 91.640 o
-8 -8 -15 4.323 4.120 0.677 115.717 o
-8 -8 -14 10.436 10.998 0.845 74.365 o
-8 -8 -13 4.342 4.958 0.698 108.878 o
-8 -8 -12 6.147 6.522 0.733 98.755 o
-8 -8 -11 4.578 4.686 0.663 120.640 o
-8 -8 -10 54.752 54.950 1.599 20.762 o
-8 -8 -9 32.142 32.548 1.166 39.040 o
-8 -8 -8 45.603 46.061 1.383 27.772 o
-8 -8 -7 51.603 52.597 1.473 24.455 o
-8 -8 -6 3.162 3.156 0.503 210.026 o
-8 -8 -5 36.290 36.473 1.138 40.979 o
-8 -8 -4 12.351 12.793 0.684 113.367 o
-8 -8 -3 111.118 112.589 2.423 9.042 o
-8 -8 -2 185.057 185.981 3.652 3.980 o
-8 -8 -1 18.148 18.882 0.775 88.368 o
-8 -7 -18 5.727 5.635 0.663 120.640 o
-8 -7 -17 2.237 2.507 0.635 131.479 o
-8 -7 -16 0.658 1.061 0.608 143.847 o
-8 -7 -15 6.288 6.438 0.726 100.664 o
-8 -7 -14 4.136 4.546 0.684 113.367 o
-8 -7 -13 2.539 2.772 0.649 125.885 o
-8 -7 -12 31.599 32.325 1.278 32.511 o
-8 -7 -11 6.133 5.684 0.649 125.885 o
-8 -7 -10 49.429 50.481 1.501 23.554 o
-8 -7 -9 13.661 13.771 0.775 88.368 o
-8 -7 -8 6.530 6.711 0.594 150.696 o
-8 -7 -7 19.838 20.188 0.852 73.151 o
-8 -7 -6 3.103 2.891 0.475 235.462 o
-8 -7 -5 146.550 145.025 2.982 5.971 o
-8 -7 -4 162.904 160.793 3.219 5.123 o
-8 -7 -3 49.314 50.216 1.320 30.480 o
-8 -7 -2 64.631 66.151 1.585 21.129 o
-8 -7 -1 23.585 24.189 0.838 75.609 o
-8 -6 -19 2.632 2.702 0.594 150.696 o
-8 -6 -18 6.601 6.746 0.712 104.650 o
-8 -6 -17 2.416 2.060 0.642 128.636 o
-8 -6 -16 38.935 39.552 1.459 24.926 o
-8 -6 -15 1.099 1.711 0.628 134.417 o
-8 -6 -14 12.453 13.240 0.894 66.454 o
-8 -6 -13 6.413 6.697 0.740 96.901 o
-8 -6 -12 19.987 20.530 0.999 53.243 o
-8 -6 -11 5.432 5.133 0.621 137.454 o
-8 -6 -10 77.812 78.546 1.976 13.595 o
-8 -6 -9 69.283 69.021 1.774 16.876 o
-8 -6 -8 41.704 42.688 1.271 32.870 o
-8 -6 -7 32.951 34.015 1.082 45.319 o
-8 -6 -6 86.145 87.959 2.004 13.218 o
-8 -6 -5 59.836 60.788 1.508 23.336 o
-8 -6 -4 35.536 35.558 1.047 48.390 o
-8 -6 -3 31.985 32.660 0.978 55.550 o
-8 -6 -2 61.157 61.947 1.473 24.455 o
-8 -6 -1 186.827 187.273 3.582 4.137 o
-8 -5 -19 20.926 20.454 0.957 58.009 o
-8 -5 -18 2.062 1.348 0.601 147.212 o
-8 -5 -17 5.717 5.656 0.733 98.755 o
-8 -5 -16 6.116 6.711 0.740 96.901 o
-8 -5 -15 46.923 47.583 1.585 21.129 o
-8 -5 -14 0.293 0.677 0.587 154.305 o
-8 -5 -13 20.157 21.026 1.040 49.042 o
-8 -5 -12 3.731 3.834 0.601 147.212 o
-8 -5 -11 107.018 107.575 2.500 8.495 o
-8 -5 -10 49.573 48.609 1.432 25.908 o
-8 -5 -9 62.140 63.958 1.662 19.221 o
-8 -5 -8 17.432 17.737 0.782 86.797 o
-8 -5 -7 35.080 36.459 1.110 43.067 o
-8 -5 -6 78.271 78.071 1.809 16.231 o
-8 -5 -5 39.291 40.139 1.124 42.004 o
-8 -5 -4 46.079 45.970 1.201 36.803 o
-8 -5 -3 20.222 20.642 0.740 96.901 o
-8 -5 -2 19.803 19.630 0.712 104.650 o
-8 -5 -1 3.591 3.820 0.398 335.111 o
-8 -4 -19 0.046 0.286 0.538 183.636 o
-8 -4 -18 6.957 7.039 0.747 95.098 o
-8 -4 -17 19.708 18.470 1.034 49.707 o
-8 -4 -16 9.685 9.197 0.810 80.914 o
-8 -4 -15 11.892 11.906 0.873 69.682 o
-8 -4 -14 22.417 21.459 1.075 45.909 o
-8 -4 -13 25.047 26.166 1.124 42.004 o
-8 -4 -12 8.980 8.862 0.705 106.732 o
-8 -4 -11 2.708 2.940 0.545 178.957 o
-8 -4 -10 81.338 82.247 2.004 13.218 o
-8 -4 -9 22.980 22.332 0.894 66.454 o
-8 -4 -8 53.026 53.519 1.418 26.421 o
-8 -4 -7 14.040 14.518 0.684 113.367 o
-8 -4 -6 95.441 97.282 2.116 11.859 o
-8 -4 -5 166.375 166.387 3.254 5.014 o
-8 -4 -4 6.327 6.145 0.461 249.949 o
-8 -4 -3 25.584 25.921 0.810 80.914 o
-8 -4 -2 4.747 4.993 0.398 335.111 o
-8 -4 -1 29.493 29.727 0.845 74.365 o
-8 -3 -19 7.475 7.961 0.719 102.628 o
-8 -3 -18 1.391 0.566 0.594 150.696 o
-8 -3 -17 4.178 5.244 0.726 100.664 o
-8 -3 -16 3.660 4.043 0.677 115.717 o
-8 -3 -15 30.561 30.034 1.250 33.981 o
-8 -3 -14 32.562 32.513 1.292 31.812 o
-8 -3 -13 28.117 28.603 1.159 39.511 o
-8 -3 -12 54.561 53.288 1.557 21.894 o
-8 -3 -11 14.803 15.621 0.810 80.914 o
-8 -3 -10 86.405 85.145 2.039 12.770 o
-8 -3 -9 41.414 41.347 1.229 35.149 o
-8 -3 -8 8.566 8.429 0.573 161.924 o
-8 -3 -7 10.594 10.300 0.580 158.046 o
-8 -3 -6 31.254 31.424 0.957 58.009 o
-8 -3 -5 62.772 62.890 1.480 24.225 o
-8 -3 -4 33.035 32.925 0.936 60.636 o
-8 -3 -3 228.223 226.442 4.183 3.034 o
-8 -3 -2 50.686 49.797 1.180 38.121 o
-8 -3 -1 60.251 59.699 1.341 29.535 o
-8 -2 -19 13.709 13.561 0.852 73.151 o
-8 -2 -18 5.869 4.951 0.712 104.650 o
-8 -2 -17 0.396 0.342 0.608 143.847 o
-8 -2 -16 2.593 2.290 0.642 128.636 o
-8 -2 -15 14.216 14.825 0.922 62.487 o
-8 -2 -14 21.078 21.452 1.054 47.751 o
-8 -2 -13 1.488 1.571 0.573 161.924 o
-8 -2 -12 14.026 14.022 0.796 83.778 o
-8 -2 -11 9.916 10.356 0.691 111.088 o
-8 -2 -10 32.468 32.967 1.096 44.171 o
-8 -2 -9 19.728 19.881 0.817 79.537 o
-8 -2 -8 61.999 62.387 1.550 22.092 o
-8 -2 -7 15.506 15.482 0.677 115.717 o
-8 -2 -6 50.585 51.375 1.292 31.812 o
-8 -2 -5 169.096 170.262 3.289 4.908 o
-8 -2 -4 39.751 40.314 1.034 49.707 o
-8 -2 -3 85.863 86.674 1.809 16.231 o
-8 -2 -2 23.666 23.589 0.719 102.628 o
-8 -2 -1 21.271 20.907 0.663 120.640 o
-8 -1 -19 8.820 9.232 0.761 91.640 o
-8 -1 -18 9.120 9.874 0.810 80.914 o
-8 -1 -17 5.012 6.033 0.712 104.650 o
-8 -1 -16 1.012 1.166 0.601 147.212 o
-8 -1 -15 2.583 2.263 0.628 134.417 o
-8 -1 -14 6.791 6.529 0.719 102.628 o
-8 -1 -13 50.697 51.612 1.543 22.292 o
-8 -1 -12 6.354 5.593 0.621 137.454 o
-8 -1 -11 8.377 8.568 0.642 128.636 o
-8 -1 -10 5.962 6.522 0.566 165.947 o
-8 -1 -9 2.321 2.123 0.447 265.815 o
-8 -1 -8 10.215 10.922 0.608 143.847 o
-8 -1 -7 81.166 80.718 1.830 15.861 o
-8 -1 -6 14.375 14.671 0.628 134.417 o
-8 -1 -5 74.645 75.522 1.676 18.902 o
-8 -1 -4 124.054 123.957 2.451 8.837 o
-8 -1 -3 35.588 35.481 0.929 61.551 o
-8 -1 -2 24.583 24.832 0.726 100.664 o
-8 -1 -1 20.328 20.384 0.642 128.636 o
-7 -20 -3 0.708 0.475 0.552 174.455 o
-7 -20 -2 0.475 0.084 0.531 188.500 o
-7 -20 -1 1.581 1.390 0.559 170.121 o
-7 -19 -7 8.237 8.505 0.740 96.901 o
-7 -19 -6 0.781 1.117 0.559 170.121 o
-7 -19 -5 4.476 4.253 0.642 128.636 o
-7 -19 -4 0.895 1.418 0.580 158.046 o
-7 -19 -3 0.637 1.131 0.573 161.924 o
-7 -19 -2 0.858 1.124 0.580 158.046 o
-7 -19 -1 0.995 1.159 0.594 150.696 o
-7 -18 -9 1.727 1.501 0.566 165.947 o
-7 -18 -8 2.138 2.249 0.601 147.212 o
-7 -18 -7 1.876 2.325 0.601 147.212 o
-7 -18 -6 0.916 0.908 0.601 147.212 o
-7 -18 -5 21.686 21.096 1.047 48.390 o
-7 -18 -4 11.360 10.943 0.852 73.151 o
-7 -18 -3 7.529 8.310 0.789 85.267 o
-7 -18 -2 11.305 10.985 0.866 70.810 o
-7 -18 -1 6.780 6.522 0.761 91.640 o
-7 -17 -11 1.297 1.774 0.580 158.046 o
-7 -17 -10 5.125 4.846 0.656 123.221 o
-7 -17 -9 7.100 7.688 0.740 96.901 o
-7 -17 -8 14.884 14.902 0.929 61.551 o
-7 -17 -7 25.942 26.333 1.173 38.576 o
-7 -17 -6 0.592 -0.237 0.601 147.212 o
-7 -17 -5 8.904 9.441 0.838 75.609 o
-7 -17 -4 2.295 2.353 0.635 131.479 o
-7 -17 -3 4.719 5.112 0.712 104.650 o
-7 -17 -2 9.371 8.813 0.810 80.914 o
-7 -17 -1 14.137 13.687 0.922 62.487 o
-7 -16 -12 6.339 5.866 0.663 120.640 o
-7 -16 -11 4.279 4.700 0.656 123.221 o
-7 -16 -10 3.185 2.982 0.649 125.885 o
-7 -16 -9 1.241 0.789 0.615 140.596 o
-7 -16 -8 6.379 6.536 0.761 91.640 o
-7 -16 -7 1.242 1.013 0.615 140.596 o
-7 -16 -6 40.500 40.579 1.446 25.410 o
-7 -16 -5 13.154 13.428 0.915 63.445 o
-7 -16 -4 36.979 37.807 1.404 26.949 o
-7 -16 -3 2.760 2.912 0.663 120.640 o
-7 -16 -2 12.780 12.989 0.894 66.454 o
-7 -16 -1 28.857 28.337 1.229 35.149 o
-7 -15 -13 1.098 0.845 0.559 170.121 o
-7 -15 -12 2.904 2.283 0.628 134.417 o
-7 -15 -11 3.630 3.890 0.670 118.140 o
-7 -15 -10 5.986 6.089 0.754 93.345 o
-7 -15 -9 31.695 31.669 1.264 33.234 o
-7 -15 -8 15.051 15.272 0.950 58.865 o
-7 -15 -7 9.118 8.582 0.810 80.914 o
-7 -15 -6 19.351 19.672 1.040 49.042 o
-7 -15 -5 3.338 3.268 0.663 120.640 o
-7 -15 -4 2.634 2.437 0.642 128.636 o
-7 -15 -3 2.694 3.443 0.663 120.640 o
-7 -15 -2 6.830 6.962 0.754 93.345 o
-7 -15 -1 29.361 29.629 1.229 35.149 o
-7 -14 -14 0.129 -0.293 0.538 183.636 o
-7 -14 -13 13.328 13.771 0.880 68.580 o
-7 -14 -12 1.531 2.493 0.649 125.885 o
-7 -14 -11 20.934 21.222 1.096 44.171 o
-7 -14 -10 2.740 1.830 0.642 128.636 o
-7 -14 -9 1.955 2.060 0.628 134.417 o
-7 -14 -8 3.318 3.359 0.670 118.140 o
-7 -14 -7 5.623 5.328 0.719 102.628 o
-7 -14 -6 5.415 5.363 0.712 104.650 o
-7 -14 -5 8.286 7.479 0.761 91.640 o
-7 -14 -4 9.462 9.490 0.789 85.267 o
-7 -14 -3 34.453 34.846 1.320 30.480 o
-7 -14 -2 4.763 4.665 0.656 123.221 o
-7 -14 -1 43.490 43.358 1.452 25.166 o
-7 -13 -15 0.620 1.376 0.559 170.121 o
-7 -13 -14 1.664 1.180 0.587 154.305 o
-7 -13 -13 1.716 1.047 0.615 140.596 o
-7 -13 -12 7.284 6.962 0.775 88.368 o
-7 -13 -11 1.884 2.458 0.628 134.417 o
-7 -13 -10 8.642 8.415 0.796 83.778 o
-7 -13 -9 1.642 2.249 0.635 131.479 o
-7 -13 -8 3.029 3.603 0.670 118.140 o
-7 -13 -7 46.383 45.418 1.529 22.701 o
-7 -13 -6 26.903 27.332 1.173 38.576 o
-7 -13 -5 2.180 1.906 0.580 158.046 o
-7 -13 -4 1.999 1.627 0.552 174.455 o
-7 -13 -3 17.968 17.507 0.887 67.504 o
-7 -13 -2 23.478 23.100 0.992 53.996 o
-7 -13 -1 2.125 2.207 0.531 188.500 o
-7 -12 -16 1.300 0.789 0.552 174.455 o
-7 -12 -15 11.379 11.438 0.831 76.886 o
-7 -12 -14 0.460 0.642 0.601 147.212 o
-7 -12 -13 14.834 14.511 0.950 58.865 o
-7 -12 -12 1.434 1.215 0.615 140.596 o
-7 -12 -11 10.161 11.138 0.852 73.151 o
-7 -12 -10 1.257 1.061 0.615 140.596 o
-7 -12 -9 0.251 0.587 0.580 158.046 o
-7 -12 -8 8.227 8.177 0.761 91.640 o
-7 -12 -7 9.578 9.225 0.747 95.098 o
-7 -12 -6 6.125 5.719 0.635 131.479 o
-7 -12 -5 12.331 13.065 0.775 88.368 o
-7 -12 -4 11.909 11.955 0.747 95.098 o
-7 -12 -3 33.929 32.988 1.159 39.511 o
-7 -12 -2 1.911 1.690 0.482 228.687 o
-7 -12 -1 0.788 0.957 0.468 242.543 o
-7 -11 -17 7.231 7.891 0.719 102.628 o
-7 -11 -16 0.446 0.154 0.559 170.121 o
-7 -11 -15 12.377 12.618 0.880 68.580 o
-7 -11 -14 0.270 0.698 0.621 137.454 o
-7 -11 -13 2.936 2.360 0.642 128.636 o
-7 -11 -12 2.515 2.416 0.642 128.636 o
-7 -11 -11 9.156 9.204 0.810 80.914 o
-7 -11 -10 4.773 4.742 0.691 111.088 o
-7 -11 -9 26.690 25.775 1.117 42.530 o
-7 -11 -8 3.481 3.506 0.587 154.305 o
-7 -11 -7 3.068 3.352 0.566 165.947 o
-7 -11 -6 19.100 19.253 0.894 66.454 o
-7 -11 -5 4.203 4.057 0.559 170.121 o
-7 -11 -4 13.942 13.743 0.754 93.345 o
-7 -11 -3 37.814 38.254 1.215 35.962 o
-7 -11 -2 4.751 4.790 0.545 178.957 o
-7 -11 -1 12.510 12.339 0.705 106.732 o
-7 -10 -17 1.730 1.920 0.573 161.924 o
-7 -10 -16 3.192 3.415 0.649 125.885 o
-7 -10 -15 0.112 0.175 0.594 150.696 o
-7 -10 -14 0.219 -0.670 0.566 165.947 o
-7 -10 -13 2.315 2.758 0.642 128.636 o
-7 -10 -12 3.617 3.087 0.656 123.221 o
-7 -10 -11 0.707 0.286 0.580 158.046 o
-7 -10 -10 7.660 7.472 0.719 102.628 o
-7 -10 -9 40.852 40.139 1.327 30.160 o
-7 -10 -8 18.917 18.792 0.894 66.454 o
-7 -10 -7 19.360 20.181 0.901 65.427 o
-7 -10 -6 27.428 27.143 1.020 51.078 o
-7 -10 -5 12.641 12.360 0.712 104.650 o
-7 -10 -4 0.138 0.656 0.433 283.241 o
-7 -10 -3 4.995 4.895 0.524 193.560 o
-7 -10 -2 17.257 17.227 0.768 89.981 o
-7 -10 -1 30.607 30.223 1.006 52.507 o
-7 -9 -18 5.831 5.621 0.649 125.885 o
-7 -9 -17 1.729 1.844 0.594 150.696 o
-7 -9 -16 0.472 0.824 0.594 150.696 o
-7 -9 -15 4.146 4.567 0.691 111.088 o
-7 -9 -14 24.902 25.076 1.145 40.481 o
-7 -9 -13 2.350 2.256 0.642 128.636 o
-7 -9 -12 34.112 33.966 1.313 30.805 o
-7 -9 -11 5.151 4.825 0.656 123.221 o
-7 -9 -10 1.425 1.606 0.524 193.560 o
-7 -9 -9 34.749 34.085 1.194 37.235 o
-7 -9 -8 1.828 1.753 0.503 210.026 o
-7 -9 -7 22.930 22.374 0.915 63.445 o
-7 -9 -6 38.727 38.261 1.187 37.674 o
-7 -9 -5 8.116 7.814 0.587 154.305 o
-7 -9 -4 13.303 13.331 0.684 113.367 o
-7 -9 -3 25.962 25.530 0.901 65.427 o
-7 -9 -2 29.817 29.776 0.971 56.352 o
-7 -9 -1 22.001 21.669 0.817 79.537 o
-7 -8 -18 0.768 1.404 0.559 170.121 o
-7 -8 -17 2.469 2.940 0.642 128.636 o
-7 -8 -16 41.710 42.660 1.508 23.336 o
-7 -8 -15 7.535 7.479 0.761 91.640 o
-7 -8 -14 10.158 10.782 0.831 76.886 o
-7 -8 -13 19.820 19.616 1.034 49.707 o
-7 -8 -12 28.274 27.688 1.180 38.121 o
-7 -8 -11 11.299 10.740 0.747 95.098 o
-7 -8 -10 5.279 5.691 0.615 140.596 o
-7 -8 -9 3.828 3.862 0.552 174.455 o
-7 -8 -8 13.432 13.177 0.733 98.755 o
-7 -8 -7 32.414 32.814 1.082 45.319 o
-7 -8 -6 1.609 1.564 0.433 283.241 o
-7 -8 -5 8.011 7.982 0.559 170.121 o
-7 -8 -4 29.536 30.118 0.971 56.352 o
-7 -8 -3 33.020 33.016 1.006 52.507 o
-7 -8 -2 97.165 95.892 2.088 12.179 o
-7 -8 -1 2.870 2.730 0.405 323.655 o
-7 -7 -19 0.653 0.342 0.545 178.957 o
-7 -7 -18 13.063 12.604 0.838 75.609 o
-7 -7 -17 1.489 1.103 0.608 143.847 o
-7 -7 -16 1.465 1.334 0.608 143.847 o
-7 -7 -15 0.213 0.147 0.573 161.924 o
-7 -7 -14 13.336 13.575 0.901 65.427 o
-7 -7 -13 6.196 5.789 0.712 104.650 o
-7 -7 -12 38.627 38.994 1.362 28.633 o
-7 -7 -11 17.783 17.891 0.887 67.504 o
-7 -7 -10 54.304 53.896 1.529 22.701 o
-7 -7 -9 6.158 5.733 0.580 158.046 o
-7 -7 -8 78.514 77.987 1.885 14.935 o
-7 -7 -7 10.118 9.148 0.601 147.212 o
-7 -7 -6 20.051 20.153 0.796 83.778 o
-7 -7 -5 13.786 13.603 0.649 125.885 o
-7 -7 -4 14.770 14.700 0.649 125.885 o
-7 -7 -3 16.815 17.311 0.684 113.367 o
-7 -7 -2 73.340 73.847 1.669 19.061 o
-7 -7 -1 11.143 11.634 0.559 170.121 o
-7 -6 -19 1.732 2.263 0.566 165.947 o
-7 -6 -18 5.388 4.839 0.691 111.088 o
-7 -6 -17 9.928 9.762 0.838 75.609 o
-7 -6 -16 0.211 0.161 0.573 161.924 o
-7 -6 -15 10.335 10.321 0.824 78.194 o
-7 -6 -14 13.839 14.993 0.922 62.487 o
-7 -6 -13 21.791 21.808 1.054 47.751 o
-7 -6 -12 0.024 0.272 0.496 215.984 o
-7 -6 -11 2.562 2.500 0.538 183.636 o
-7 -6 -10 5.733 5.307 0.573 161.924 o
-7 -6 -9 31.292 31.627 1.068 46.511 o
-7 -6 -8 29.328 29.608 0.999 53.243 o
-7 -6 -7 70.897 70.201 1.690 18.591 o
-7 -6 -6 66.426 67.108 1.606 20.582 o
-7 -6 -5 18.145 17.961 0.705 106.732 o
-7 -6 -4 91.999 91.158 1.962 13.789 o
-7 -6 -3 1.209 0.985 0.342 453.468 o
-7 -6 -2 69.232 70.648 1.578 21.317 o
-7 -6 -1 0.355 0.580 0.307 562.385 o
-7 -5 -19 0.203 0.244 0.545 178.957 o
-7 -5 -18 8.401 7.640 0.761 91.640 o
-7 -5 -17 24.782 24.567 1.159 39.511 o
-7 -5 -16 14.247 12.968 0.894 66.454 o
-7 -5 -15 6.824 7.046 0.747 95.098 o
-7 -5 -14 25.562 25.907 1.152 39.992 o
-7 -5 -13 4.092 4.448 0.635 131.479 o
-7 -5 -12 49.082 49.908 1.494 23.774 o
-7 -5 -11 34.542 35.788 1.194 37.235 o
-7 -5 -10 21.106 20.970 0.880 68.580 o
-7 -5 -9 24.577 25.649 0.936 60.636 o
-7 -5 -8 10.603 11.026 0.615 140.596 o
-7 -5 -7 13.722 13.868 0.656 123.221 o
-7 -5 -6 22.540 22.611 0.796 83.778 o
-7 -5 -5 17.793 17.800 0.677 115.717 o
-7 -5 -4 27.359 27.625 0.838 75.609 o
-7 -5 -3 19.384 19.218 0.656 123.221 o
-7 -5 -2 21.296 20.887 0.670 118.140 o
-7 -5 -1 19.804 19.895 0.649 125.885 o
-7 -4 -19 3.209 3.121 0.621 137.454 o
-7 -4 -18 5.162 4.930 0.712 104.650 o
-7 -4 -17 4.458 4.658 0.684 113.367 o
-7 -4 -16 3.187 4.071 0.670 118.140 o
-7 -4 -15 12.212 12.667 0.880 68.580 o
-7 -4 -14 9.032 8.973 0.782 86.797 o
-7 -4 -13 17.834 18.219 0.901 65.427 o
-7 -4 -12 5.387 5.237 0.608 143.847 o
-7 -4 -11 16.230 16.613 0.810 80.914 o
-7 -4 -10 9.173 9.260 0.628 134.417 o
-7 -4 -9 30.302 30.684 1.006 52.507 o
-7 -4 -8 132.458 133.161 2.758 6.978 o
-7 -4 -7 54.661 54.978 1.376 28.055 o
-7 -4 -6 30.623 31.284 0.929 61.551 o
-7 -4 -5 73.469 73.511 1.634 19.884 o
-7 -4 -4 79.602 79.154 1.683 18.746 o
-7 -4 -3 68.104 68.553 1.487 23.998 o
-7 -4 -2 84.871 84.468 1.746 17.420 o
-7 -4 -1 71.884 72.038 1.522 22.910 o
-7 -3 -20 0.800 0.817 0.566 165.947 o
-7 -3 -19 6.651 5.978 0.705 106.732 o
-7 -3 -18 16.099 15.831 0.957 58.009 o
-7 -3 -17 7.693 7.563 0.761 91.640 o
-7 -3 -16 20.051 20.824 1.054 47.751 o
-7 -3 -15 24.895 25.495 1.152 39.992 o
-7 -3 -14 1.952 1.452 0.594 150.696 o
-7 -3 -13 44.602 45.691 1.425 26.163 o
-7 -3 -12 54.709 53.763 1.536 22.495 o
-7 -3 -11 18.566 18.380 0.838 75.609 o
-7 -3 -10 32.299 31.745 1.054 47.751 o
-7 -3 -9 16.001 15.761 0.719 102.628 o
-7 -3 -8 46.879 46.731 1.250 33.981 o
-7 -3 -7 81.862 80.606 1.802 16.357 o
-7 -3 -6 111.639 114.097 2.339 9.702 o
-7 -3 -5 50.231 49.741 1.187 37.674 o
-7 -3 -4 35.278 35.642 0.922 62.487 o
-7 -3 -3 211.315 210.737 3.869 3.547 o
-7 -3 -2 14.595 14.127 0.517 198.827 o
-7 -3 -1 101.816 101.835 2.011 13.127 o
-7 -2 -20 9.497 9.001 0.719 102.628 o
-7 -2 -19 4.134 3.499 0.649 125.885 o
-7 -2 -18 0.407 0.398 0.601 147.212 o
-7 -2 -17 25.898 26.145 1.159 39.511 o
-7 -2 -16 17.550 16.753 0.985 54.765 o
-7 -2 -15 22.284 22.381 1.082 45.319 o
-7 -2 -14 3.662 3.338 0.621 137.454 o
-7 -2 -13 181.949 180.667 3.771 3.734 o
-7 -2 -12 2.514 2.856 0.524 193.560 o
-7 -2 -11 82.516 82.911 1.997 13.311 o
-7 -2 -10 0.901 1.320 0.433 283.241 o
-7 -2 -9 12.850 13.010 0.649 125.885 o
-7 -2 -8 238.565 239.563 4.525 2.593 o
-7 -2 -7 17.958 17.681 0.684 113.367 o
-7 -2 -6 6.962 6.864 0.454 257.699 o
-7 -2 -5 89.295 88.574 1.844 15.622 o
-7 -2 -4 21.717 21.913 0.670 118.140 o
-7 -2 -3 218.312 217.552 3.980 3.351 o
-7 -2 -2 123.085 122.023 2.353 9.587 o
-7 -2 -1 502.294 485.110 8.505 0.734 o
-7 -1 -20 2.961 2.486 0.587 154.305 o
-7 -1 -19 7.280 6.976 0.733 98.755 o
-7 -1 -18 6.766 6.725 0.754 93.345 o
-7 -1 -17 0.354 -0.168 0.573 161.924 o
-7 -1 -16 6.944 6.934 0.740 96.901 o
-7 -1 -15 5.128 4.658 0.691 111.088 o
-7 -1 -14 57.254 58.114 1.718 17.992 o
-7 -1 -13 19.873 20.021 0.922 62.487 o
-7 -1 -12 13.855 13.889 0.768 89.981 o
-7 -1 -11 28.231 28.666 1.020 51.078 o
-7 -1 -10 68.512 67.073 1.669 19.061 o
-7 -1 -9 13.105 13.617 0.656 123.221 o
-7 -1 -8 281.752 278.634 5.181 1.978 o
-7 -1 -7 404.015 403.631 7.235 1.014 o
-7 -1 -6 190.250 191.624 3.603 4.089 o
-7 -1 -5 56.326 56.542 1.285 32.159 o
-7 -1 -4 142.640 142.833 2.723 7.158 o
-7 -1 -3 646.285 636.351 11.173 0.425 o
-7 -1 -2 88.978 89.342 1.788 16.613 o
-7 -1 -1 182.780 177.986 3.275 4.950 o
-6 -20 -5 6.171 5.754 0.677 115.717 o
-6 -20 -4 7.087 6.781 0.684 113.367 o
-6 -20 -3 0.579 0.209 0.545 178.957 o
-6 -20 -2 5.430 5.496 0.670 118.140 o
-6 -20 -1 0.171 0.684 0.552 174.455 o
-6 -19 -8 4.276 4.804 0.656 123.221 o
-6 -19 -7 5.245 4.937 0.649 125.885 o
-6 -19 -6 1.553 1.362 0.580 158.046 o
-6 -19 -5 4.323 4.958 0.670 118.140 o
-6 -19 -4 1.233 1.341 0.594 150.696 o
-6 -19 -3 7.064 6.885 0.740 96.901 o
-6 -19 -2 13.462 13.617 0.894 66.454 o
-6 -19 -1 0.682 0.747 0.601 147.212 o
-6 -18 -10 0.131 -0.293 0.538 183.636 o
-6 -18 -9 0.639 0.649 0.552 174.455 o
-6 -18 -8 1.594 2.123 0.594 150.696 o
-6 -18 -7 6.070 5.908 0.705 106.732 o
-6 -18 -6 4.344 4.448 0.691 111.088 o
-6 -18 -5 3.231 2.877 0.670 118.140 o
-6 -18 -4 0.355 1.159 0.615 140.596 o
-6 -18 -3 5.168 5.216 0.726 100.664 o
-6 -18 -2 0.771 0.950 0.621 137.454 o
-6 -18 -1 7.051 7.395 0.796 83.778 o
-6 -17 -11 0.312 0.901 0.545 178.957 o
-6 -17 -10 4.752 4.399 0.656 123.221 o
-6 -17 -9 3.833 3.261 0.656 123.221 o
-6 -17 -8 1.943 2.339 0.628 134.417 o
-6 -17 -7 4.093 3.820 0.698 108.878 o
-6 -17 -6 1.333 1.306 0.635 131.479 o
-6 -17 -5 7.905 8.373 0.768 89.981 o
-6 -17 -4 1.418 1.669 0.615 140.596 o
-6 -17 -3 6.012 6.026 0.733 98.755 o
-6 -17 -2 12.819 12.940 0.894 66.454 o
-6 -17 -1 5.044 4.993 0.712 104.650 o
-6 -16 -13 0.118 -0.119 0.545 178.957 o
-6 -16 -12 6.525 6.578 0.691 111.088 o
-6 -16 -11 1.057 1.278 0.601 147.212 o
-6 -16 -10 0.317 0.244 0.594 150.696 o
-6 -16 -9 12.635 12.535 0.901 65.427 o
-6 -16 -8 8.115 8.708 0.789 85.267 o
-6 -16 -7 1.979 1.913 0.642 128.636 o
-6 -16 -6 4.776 4.797 0.705 106.732 o
-6 -16 -5 2.714 2.682 0.656 123.221 o
-6 -16 -4 17.154 17.011 0.985 54.765 o
-6 -16 -3 19.170 18.540 1.013 51.785 o
-6 -16 -2 19.974 19.064 1.020 51.078 o
-6 -16 -1 4.354 4.120 0.691 111.088 o
-6 -15 -14 2.981 2.486 0.601 147.212 o
-6 -15 -13 0.712 0.594 0.552 174.455 o
-6 -15 -12 6.236 5.419 0.719 102.628 o
-6 -15 -11 2.173 2.074 0.642 128.636 o
-6 -15 -10 6.280 5.908 0.754 93.345 o
-6 -15 -9 4.372 5.230 0.705 106.732 o
-6 -15 -8 2.882 3.443 0.677 115.717 o
-6 -15 -7 25.308 24.804 1.145 40.481 o
-6 -15 -6 5.557 5.412 0.719 102.628 o
-6 -15 -5 11.033 11.005 0.845 74.365 o
-6 -15 -4 1.795 1.851 0.621 137.454 o
-6 -15 -3 14.199 13.827 0.894 66.454 o
-6 -15 -2 7.400 7.290 0.754 93.345 o
-6 -15 -1 11.245 11.704 0.845 74.365 o
-6 -14 -15 0.305 0.440 0.517 198.827 o
-6 -14 -14 4.572 4.078 0.649 125.885 o
-6 -14 -13 7.264 7.842 0.768 89.981 o
-6 -14 -12 3.957 3.994 0.691 111.088 o
-6 -14 -11 5.367 4.895 0.691 111.088 o
-6 -14 -10 7.747 7.137 0.768 89.981 o
-6 -14 -9 11.817 10.817 0.852 73.151 o
-6 -14 -8 5.279 4.783 0.719 102.628 o
-6 -14 -7 8.287 7.877 0.775 88.368 o
-6 -14 -6 1.529 1.592 0.608 143.847 o
-6 -14 -5 23.567 23.903 1.096 44.171 o
-6 -14 -4 6.205 6.927 0.698 108.878 o
-6 -14 -3 26.115 26.054 1.110 43.067 o
-6 -14 -2 83.520 81.821 2.095 12.098 o
-6 -14 -1 56.266 56.431 1.634 19.884 o
-6 -13 -16 1.024 1.816 0.566 165.947 o
-6 -13 -15 3.793 3.945 0.635 131.479 o
-6 -13 -14 1.310 1.285 0.615 140.596 o
-6 -13 -13 4.486 4.602 0.712 104.650 o
-6 -13 -12 1.845 1.466 0.615 140.596 o
-6 -13 -11 0.763 0.775 0.587 154.305 o
-6 -13 -10 0.941 -0.363 0.587 154.305 o
-6 -13 -9 53.080 53.596 1.690 18.591 o
-6 -13 -8 45.802 45.600 1.536 22.495 o
-6 -13 -7 27.098 27.136 1.166 39.040 o
-6 -13 -6 26.024 26.012 1.103 43.614 o
-6 -13 -5 0.421 0.628 0.503 210.026 o
-6 -13 -4 89.513 89.105 2.193 11.043 o
-6 -13 -3 34.177 33.700 1.187 37.674 o
-6 -13 -2 22.710 22.995 0.971 56.352 o
-6 -13 -1 18.966 18.875 0.887 67.504 o
-6 -12 -16 18.263 17.241 0.922 62.487 o
-6 -12 -15 5.423 5.761 0.719 102.628 o
-6 -12 -14 7.665 6.508 0.775 88.368 o
-6 -12 -13 0.032 0.126 0.580 158.046 o
-6 -12 -12 21.045 21.361 1.075 45.909 o
-6 -12 -11 4.578 4.700 0.698 108.878 o
-6 -12 -10 3.021 3.568 0.670 118.140 o
-6 -12 -9 21.002 21.592 1.061 47.125 o
-6 -12 -8 11.272 11.068 0.796 83.778 o
-6 -12 -7 5.826 5.894 0.635 131.479 o
-6 -12 -6 30.307 30.118 1.117 42.530 o
-6 -12 -5 8.080 8.645 0.670 118.140 o
-6 -12 -4 41.252 41.221 1.299 31.471 o
-6 -12 -3 18.780 19.273 0.873 69.682 o
-6 -12 -2 22.931 23.617 0.943 59.741 o
-6 -12 -1 31.581 31.131 1.082 45.319 o
-6 -11 -17 1.764 1.746 0.573 161.924 o
-6 -11 -16 5.885 6.236 0.726 100.664 o
-6 -11 -15 9.886 9.532 0.838 75.609 o
-6 -11 -14 35.445 37.458 1.376 28.055 o
-6 -11 -13 3.944 4.113 0.677 115.717 o
-6 -11 -12 9.647 9.679 0.817 79.537 o
-6 -11 -11 44.087 44.559 1.515 23.122 o
-6 -11 -10 16.019 16.969 0.964 57.172 o
-6 -11 -9 50.796 50.635 1.529 22.701 o
-6 -11 -8 2.422 2.144 0.538 183.636 o
-6 -11 -7 11.584 11.613 0.726 100.664 o
-6 -11 -6 9.030 9.001 0.656 123.221 o
-6 -11 -5 2.769 2.479 0.503 210.026 o
-6 -11 -4 45.361 44.566 1.313 30.805 o
-6 -11 -3 5.508 4.986 0.538 183.636 o
-6 -11 -2 23.191 22.555 0.887 67.504 o
-6 -11 -1 69.104 69.000 1.718 17.992 o
-6 -10 -18 0.053 -0.063 0.545 178.957 o
-6 -10 -17 2.871 2.423 0.615 140.596 o
-6 -10 -16 6.495 6.040 0.726 100.664 o
-6 -10 -15 16.565 16.899 0.992 53.996 o
-6 -10 -14 18.100 18.324 1.006 52.507 o
-6 -10 -13 4.320 4.665 0.691 111.088 o
-6 -10 -12 13.419 13.526 0.894 66.454 o
-6 -10 -11 25.273 24.497 1.117 42.530 o
-6 -10 -10 6.288 6.613 0.663 120.640 o
-6 -10 -9 54.516 54.524 1.571 21.507 o
-6 -10 -8 14.592 14.888 0.796 83.778 o
-6 -10 -7 1.241 1.250 0.475 235.462 o
-6 -10 -6 24.201 23.938 0.929 61.551 o
-6 -10 -5 101.140 101.842 2.290 10.120 o
-6 -10 -4 41.653 41.731 1.222 35.552 o
-6 -10 -3 1.998 2.116 0.440 274.320 o
-6 -10 -2 5.332 5.230 0.503 210.026 o
-6 -10 -1 0.393 0.419 0.391 347.186 o
-6 -9 -18 3.403 3.526 0.615 140.596 o
-6 -9 -17 1.213 0.880 0.601 147.212 o
-6 -9 -16 15.647 14.797 0.957 58.009 o
-6 -9 -15 12.775 12.535 0.880 68.580 o
-6 -9 -14 2.544 2.311 0.635 131.479 o
-6 -9 -13 0.936 0.999 0.594 150.696 o
-6 -9 -12 13.729 12.863 0.880 68.580 o
-6 -9 -11 2.366 2.563 0.559 170.121 o
-6 -9 -10 50.090 48.547 1.466 24.689 o
-6 -9 -9 5.884 6.431 0.608 143.847 o
-6 -9 -8 11.752 11.711 0.698 108.878 o
-6 -9 -7 12.041 11.878 0.677 115.717 o
-6 -9 -6 4.275 4.183 0.503 210.026 o
-6 -9 -5 31.902 31.550 1.020 51.078 o
-6 -9 -4 10.326 9.944 0.594 150.696 o
-6 -9 -3 30.895 30.293 0.964 57.172 o
-6 -9 -2 24.533 24.476 0.845 74.365 o
-6 -9 -1 15.960 15.970 0.677 115.717 o
-6 -8 -19 6.590 6.404 0.691 111.088 o
-6 -8 -18 11.052 10.670 0.796 83.778 o
-6 -8 -17 3.875 3.582 0.684 113.367 o
-6 -8 -16 13.995 13.966 0.908 64.425 o
-6 -8 -15 8.827 9.350 0.810 80.914 o
-6 -8 -14 18.818 18.903 1.020 51.078 o
-6 -8 -13 22.582 21.815 1.068 46.511 o
-6 -8 -12 12.990 12.088 0.824 78.194 o
-6 -8 -11 21.565 21.557 0.957 58.009 o
-6 -8 -10 17.922 17.011 0.838 75.609 o
-6 -8 -9 29.456 29.224 1.047 48.390 o
-6 -8 -8 64.061 64.035 1.648 19.549 o
-6 -8 -7 7.837 7.598 0.566 165.947 o
-6 -8 -6 22.612 22.562 0.838 75.609 o
-6 -8 -5 2.936 2.570 0.426 292.603 o
-6 -8 -4 4.393 4.274 0.440 274.320 o
-6 -8 -3 28.261 28.491 0.894 66.454 o
-6 -8 -2 64.674 64.971 1.515 23.122 o
-6 -8 -1 63.847 64.119 1.494 23.774 o
-6 -7 -19 1.493 1.466 0.566 165.947 o
-6 -7 -18 4.020 4.839 0.677 115.717 o
-6 -7 -17 2.792 2.716 0.670 118.140 o
-6 -7 -16 12.352 12.863 0.887 67.504 o
-6 -7 -15 5.858 6.452 0.740 96.901 o
-6 -7 -14 13.587 13.303 0.894 66.454 o
-6 -7 -13 18.247 18.764 0.985 54.765 o
-6 -7 -12 61.858 61.577 1.718 17.992 o
-6 -7 -11 25.074 24.832 0.999 53.243 o
-6 -7 -10 6.074 6.292 0.580 158.046 o
-6 -7 -9 4.207 4.637 0.531 188.500 o
-6 -7 -8 1.710 1.411 0.440 274.320 o
-6 -7 -7 113.251 112.945 2.423 9.042 o
-6 -7 -6 129.537 129.739 2.675 7.422 o
-6 -7 -5 48.994 47.995 1.243 34.364 o
-6 -7 -4 39.382 40.020 1.082 45.319 o
-6 -7 -3 25.616 26.222 0.817 79.537 o
-6 -7 -2 2.807 3.184 0.356 418.599 o
-6 -7 -1 12.532 12.395 0.531 188.500 o
-6 -6 -19 11.992 11.934 0.803 82.327 o
-6 -6 -18 4.627 4.553 0.691 111.088 o
-6 -6 -17 36.194 36.145 1.397 27.219 o
-6 -6 -16 4.186 4.302 0.698 108.878 o
-6 -6 -15 11.703 11.892 0.866 70.810 o
-6 -6 -14 0.226 0.230 0.580 158.046 o
-6 -6 -13 32.069 31.836 1.222 35.552 o
-6 -6 -12 0.677 0.670 0.496 215.984 o
-6 -6 -11 32.508 32.157 1.117 42.530 o
-6 -6 -10 5.638 6.152 0.566 165.947 o
-6 -6 -9 114.288 113.050 2.465 8.738 o
-6 -6 -8 13.509 13.512 0.663 120.640 o
-6 -6 -7 2.681 2.891 0.419 302.438 o
-6 -6 -6 16.205 16.222 0.663 120.640 o
-6 -6 -5 40.014 40.244 1.075 45.909 o
-6 -6 -4 3.522 3.701 0.363 402.654 o
-6 -6 -3 92.941 95.292 1.955 13.887 o
-6 -6 -2 127.431 129.118 2.514 8.401 o
-6 -6 -1 70.948 72.548 1.550 22.092 o
-6 -5 -20 0.585 0.384 0.545 178.957 o
-6 -5 -19 13.050 12.695 0.852 73.151 o
-6 -5 -18 1.538 1.816 0.628 134.417 o
-6 -5 -17 2.285 2.088 0.635 131.479 o
-6 -5 -16 18.315 18.442 1.006 52.507 o
-6 -5 -15 50.404 50.823 1.634 19.884 o
-6 -5 -14 94.740 94.565 2.395 9.254 o
-6 -5 -13 32.833 33.128 1.194 37.235 o
-6 -5 -12 87.522 88.344 2.151 11.477 o
-6 -5 -11 64.638 65.048 1.697 18.439 o
-6 -5 -10 3.801 3.666 0.496 215.984 o
-6 -5 -9 8.252 8.694 0.573 161.924 o
-6 -5 -8 71.498 71.102 1.683 18.746 o
-6 -5 -7 57.465 57.960 1.418 26.421 o
-6 -5 -6 132.496 131.143 2.640 7.620 o
-6 -5 -5 61.939 61.584 1.397 27.219 o
-6 -5 -4 71.019 72.352 1.557 21.894 o
-6 -5 -3 114.353 115.173 2.270 10.308 o
-6 -5 -2 6.296 6.885 0.384 359.926 o
-6 -5 -1 122.122 122.742 2.374 9.418 o
-6 -4 -20 13.905 14.469 0.831 76.886 o
-6 -4 -19 18.290 18.680 0.985 54.765 o
-6 -4 -18 5.241 5.559 0.726 100.664 o
-6 -4 -17 15.318 15.628 0.943 59.741 o
-6 -4 -16 1.701 1.404 0.601 147.212 o
-6 -4 -15 11.439 11.753 0.859 71.966 o
-6 -4 -14 4.149 4.190 0.635 131.479 o
-6 -4 -13 2.510 2.709 0.545 178.957 o
-6 -4 -12 21.673 22.276 0.929 61.551 o
-6 -4 -11 43.210 43.393 1.292 31.812 o
-6 -4 -10 59.520 60.348 1.550 22.092 o
-6 -4 -9 23.677 24.022 0.859 71.966 o
-6 -4 -8 60.163 61.026 1.487 23.998 o
-6 -4 -7 55.321 55.313 1.348 29.230 o
-6 -4 -6 282.727 283.668 5.161 1.994 o
-6 -4 -5 268.353 266.273 4.839 2.267 o
-6 -4 -4 192.456 196.987 3.638 4.011 o
-6 -4 -3 307.995 309.045 5.503 1.753 o
-6 -4 -2 225.797 227.217 4.113 3.138 o
-6 -4 -1 360.477 363.534 6.404 1.295 o
-6 -3 -20 0.202 0.021 0.524 193.560 o
-6 -3 -19 2.050 2.479 0.621 137.454 o
-6 -3 -18 3.542 3.094 0.670 118.140 o
-6 -3 -17 6.235 6.871 0.740 96.901 o
-6 -3 -16 0.134 0.461 0.573 161.924 o
-6 -3 -15 10.361 10.084 0.810 80.914 o
-6 -3 -14 3.392 3.184 0.601 147.212 o
-6 -3 -13 4.077 3.778 0.559 170.121 o
-6 -3 -12 12.137 11.613 0.705 106.732 o
-6 -3 -11 2.357 2.332 0.468 242.543 o
-6 -3 -10 29.712 30.893 1.006 52.507 o
-6 -3 -9 9.221 9.560 0.566 165.947 o
-6 -3 -8 296.084 297.593 5.496 1.758 o
-6 -3 -7 123.908 121.904 2.472 8.688 o
-6 -3 -6 145.785 145.095 2.807 6.737 o
-6 -3 -5 5.049 5.328 0.370 387.603 o
-6 -3 -4 201.715 202.999 3.736 3.804 o
-6 -3 -3 34.086 34.930 0.859 71.966 o
-6 -3 -2 320.564 322.753 5.705 1.631 o
-6 -3 -1 223.000 222.028 4.015 3.293 o
-6 -2 -20 4.394 4.839 0.642 128.636 o
-6 -2 -19 0.053 0.335 0.580 158.046 o
-6 -2 -18 0.842 1.173 0.621 137.454 o
-6 -2 -17 18.386 18.415 0.999 53.243 o
-6 -2 -16 21.088 21.173 1.068 46.511 o
-6 -2 -15 9.252 8.813 0.768 89.981 o
-6 -2 -14 4.984 4.944 0.608 143.847 o
-6 -2 -13 17.887 17.297 0.852 73.151 o
-6 -2 -12 64.701 63.749 1.676 18.902 o
-6 -2 -11 101.359 102.526 2.304 9.998 o
-6 -2 -10 33.077 33.295 1.040 49.042 o
-6 -2 -9 9.914 9.853 0.566 165.947 o
-6 -2 -8 10.110 10.419 0.545 178.957 o
-6 -2 -7 36.919 36.948 0.978 55.550 o
-6 -2 -6 28.740 29.371 0.810 80.914 o
-6 -2 -5 486.600 486.158 8.547 0.727 o
-6 -2 -4 101.420 103.322 2.025 12.946 o
-6 -2 -3 135.128 133.245 2.514 8.401 o
-6 -2 -2 223.513 226.581 4.078 3.192 o
-6 -2 -1 677.299 663.941 11.676 0.389 o
-6 -1 -20 1.854 1.201 0.566 165.947 o
-6 -1 -19 3.053 3.254 0.649 125.885 o
-6 -1 -18 7.118 6.795 0.768 89.981 o
-6 -1 -17 0.609 0.405 0.594 150.696 o
-6 -1 -16 4.827 4.979 0.698 108.878 o
-6 -1 -15 10.530 11.159 0.817 79.537 o
-6 -1 -14 2.388 2.535 0.545 178.957 o
-6 -1 -13 10.881 10.775 0.712 104.650 o
-6 -1 -12 12.682 13.289 0.726 100.664 o
-6 -1 -11 19.266 19.657 0.817 79.537 o
-6 -1 -10 136.561 135.968 2.828 6.638 o
-6 -1 -9 31.801 31.305 0.964 57.172 o
-6 -1 -8 7.247 7.570 0.482 228.687 o
-6 -1 -7 45.068 44.901 1.110 43.067 o
-6 -1 -6 151.027 152.106 2.905 6.291 o
-6 -1 -5 301.663 300.065 5.391 1.827 o
-6 -1 -4 64.342 65.376 1.376 28.055 o
-6 -1 -3 19.598 20.454 0.587 154.305 o
-6 -1 -2 229.402 229.619 4.134 3.107 o
-6 -1 -1 295.293 294.227 5.209 1.956 o
-5 -20 -6 1.425 1.683 0.587 154.305 o
-5 -20 -5 5.556 5.754 0.656 123.221 o
-5 -20 -4 0.164 -0.349 0.531 188.500 o
-5 -20 -3 2.260 1.683 0.594 150.696 o
-5 -20 -2 2.670 2.737 0.608 143.847 o
-5 -20 -1 3.291 2.661 0.621 137.454 o
-5 -19 -8 0.210 0.440 0.538 183.636 o
-5 -19 -7 4.863 4.790 0.663 120.640 o
-5 -19 -6 7.485 6.676 0.719 102.628 o
-5 -19 -5 0.406 0.482 0.573 161.924 o
-5 -19 -4 0.459 0.545 0.580 158.046 o
-5 -19 -3 1.825 1.383 0.608 143.847 o
-5 -19 -2 0.496 0.992 0.587 154.305 o
-5 -19 -1 6.527 5.705 0.740 96.901 o
-5 -18 -10 0.546 0.964 0.545 178.957 o
-5 -18 -9 5.392 5.454 0.677 115.717 o
-5 -18 -8 1.670 1.285 0.601 147.212 o
-5 -18 -7 0.418 0.349 0.587 154.305 o
-5 -18 -6 1.310 1.858 0.635 131.479 o
-5 -18 -5 3.172 3.666 0.684 113.367 o
-5 -18 -4 7.408 7.144 0.775 88.368 o
-5 -18 -3 0.011 0.126 0.566 165.947 o
-5 -18 -2 3.974 3.980 0.663 120.640 o
-5 -18 -1 7.146 6.725 0.740 96.901 o
-5 -17 -12 1.511 2.186 0.559 170.121 o
-5 -17 -11 6.788 6.341 0.691 111.088 o
-5 -17 -10 0.282 0.189 0.566 165.947 o
-5 -17 -9 11.738 12.472 0.887 67.504 o
-5 -17 -8 5.503 5.195 0.733 98.755 o
-5 -17 -7 11.534 11.229 0.880 68.580 o
-5 -17 -6 1.040 1.578 0.608 143.847 o
-5 -17 -5 4.772 4.930 0.705 106.732 o
-5 -17 -4 12.937 13.519 0.901 65.427 o
-5 -17 -3 0.261 0.796 0.587 154.305 o
-5 -17 -2 1.744 2.067 0.635 131.479 o
-5 -17 -1 9.252 9.141 0.810 80.914 o
-5 -16 -13 0.230 0.112 0.531 188.500 o
-5 -16 -12 1.410 1.068 0.573 161.924 o
-5 -16 -11 2.804 3.261 0.649 125.885 o
-5 -16 -10 0.953 0.447 0.608 143.847 o
-5 -16 -9 14.338 14.497 0.950 58.865 o
-5 -16 -8 2.802 3.736 0.670 118.140 o
-5 -16 -7 1.096 1.138 0.608 143.847 o
-5 -16 -6 3.050 2.661 0.656 123.221 o
-5 -16 -5 7.135 7.933 0.768 89.981 o
-5 -16 -4 12.680 12.283 0.873 69.682 o
-5 -16 -3 1.399 1.767 0.621 137.454 o
-5 -16 -2 29.642 28.868 1.215 35.962 o
-5 -16 -1 16.785 16.508 0.964 57.172 o
-5 -15 -14 11.112 10.719 0.782 86.797 o
-5 -15 -13 9.436 9.155 0.775 88.368 o
-5 -15 -12 6.048 5.726 0.733 98.755 o
-5 -15 -11 3.024 2.779 0.670 118.140 o
-5 -15 -10 1.153 1.585 0.601 147.212 o
-5 -15 -9 2.686 3.345 0.656 123.221 o
-5 -15 -8 4.510 5.328 0.712 104.650 o
-5 -15 -7 8.805 9.071 0.796 83.778 o
-5 -15 -6 4.133 3.526 0.656 123.221 o
-5 -15 -5 3.133 3.596 0.656 123.221 o
-5 -15 -4 9.737 9.588 0.796 83.778 o
-5 -15 -3 14.583 13.750 0.887 67.504 o
-5 -15 -2 5.189 4.916 0.656 123.221 o
-5 -15 -1 1.591 1.194 0.566 165.947 o
-5 -14 -15 0.305 0.768 0.545 178.957 o
-5 -14 -14 1.210 0.531 0.587 154.305 o
-5 -14 -13 4.723 4.539 0.691 111.088 o
-5 -14 -12 1.521 1.459 0.635 131.479 o
-5 -14 -11 10.099 9.714 0.810 80.914 o
-5 -14 -10 2.091 2.430 0.628 134.417 o
-5 -14 -9 0.183 0.300 0.587 154.305 o
-5 -14 -8 4.042 4.246 0.677 115.717 o
-5 -14 -7 5.491 5.049 0.691 111.088 o
-5 -14 -6 23.763 23.973 1.096 44.171 o
-5 -14 -5 9.819 10.936 0.782 86.797 o
-5 -14 -4 14.650 14.685 0.838 75.609 o
-5 -14 -3 4.492 4.295 0.601 147.212 o
-5 -14 -2 15.120 15.160 0.831 76.886 o
-5 -14 -1 11.492 10.908 0.740 96.901 o
-5 -13 -16 11.185 10.272 0.761 91.640 o
-5 -13 -15 0.570 0.719 0.580 158.046 o
-5 -13 -14 7.394 7.640 0.761 91.640 o
-5 -13 -13 1.482 1.864 0.642 128.636 o
-5 -13 -12 2.066 1.816 0.628 134.417 o
-5 -13 -11 2.324 2.346 0.628 134.417 o
-5 -13 -10 3.811 3.540 0.670 118.140 o
-5 -13 -9 1.801 1.774 0.608 143.847 o
-5 -13 -8 5.207 5.049 0.691 111.088 o
-5 -13 -7 14.197 13.861 0.852 73.151 o
-5 -13 -6 47.314 47.471 1.459 24.926 o
-5 -13 -5 4.009 3.764 0.580 158.046 o
-5 -13 -4 9.799 9.322 0.691 111.088 o
-5 -13 -3 14.921 15.098 0.803 82.327 o
-5 -13 -2 7.499 7.367 0.635 131.479 o
-5 -13 -1 15.708 14.811 0.789 85.267 o
-5 -12 -17 0.877 1.159 0.531 188.500 o
-5 -12 -16 6.347 5.992 0.698 108.878 o
-5 -12 -15 3.367 3.094 0.663 120.640 o
-5 -12 -14 5.106 5.244 0.740 96.901 o
-5 -12 -13 12.889 13.212 0.894 66.454 o
-5 -12 -12 12.030 11.599 0.859 71.966 o
-5 -12 -11 11.946 10.866 0.852 73.151 o
-5 -12 -10 16.611 16.389 0.950 58.865 o
-5 -12 -9 28.655 28.100 1.159 39.511 o
-5 -12 -8 3.543 3.303 0.580 158.046 o
-5 -12 -7 4.595 4.756 0.594 150.696 o
-5 -12 -6 37.731 38.261 1.250 33.981 o
-5 -12 -5 4.651 4.427 0.559 170.121 o
-5 -12 -4 46.599 46.920 1.383 27.772 o
-5 -12 -3 25.884 25.342 0.964 57.172 o
-5 -12 -2 21.399 21.075 0.880 68.580 o
-5 -12 -1 35.019 34.797 1.131 41.487 o
-5 -11 -17 1.451 1.027 0.566 165.947 o
-5 -11 -16 16.764 16.976 0.964 57.172 o
-5 -11 -15 2.721 2.486 0.670 118.140 o
-5 -11 -14 4.052 3.841 0.677 115.717 o
-5 -11 -13 4.167 4.406 0.698 108.878 o
-5 -11 -12 0.846 0.859 0.594 150.696 o
-5 -11 -11 27.799 27.828 1.187 37.674 o
-5 -11 -10 31.603 31.864 1.229 35.149 o
-5 -11 -9 21.773 20.949 0.957 58.009 o
-5 -11 -8 30.695 31.152 1.131 41.487 o
-5 -11 -7 0.018 0.021 0.447 265.815 o
-5 -11 -6 58.990 59.831 1.606 20.582 o
-5 -11 -5 33.974 34.294 1.124 42.004 o
-5 -11 -4 186.667 185.744 3.757 3.762 o
-5 -11 -3 8.818 8.799 0.601 147.212 o
-5 -11 -2 3.311 3.603 0.482 228.687 o
-5 -11 -1 38.419 37.038 1.131 41.487 o
-5 -10 -18 0.067 -0.293 0.517 198.827 o
-5 -10 -17 10.563 10.635 0.810 80.914 o
-5 -10 -16 28.739 29.001 1.236 34.753 o
-5 -10 -15 2.159 1.480 0.635 131.479 o
-5 -10 -14 37.089 38.072 1.397 27.219 o
-5 -10 -13 24.995 25.237 1.145 40.481 o
-5 -10 -12 5.133 5.133 0.705 106.732 o
-5 -10 -11 60.323 61.109 1.781 16.744 o
-5 -10 -10 32.741 33.519 1.201 36.803 o
-5 -10 -9 15.773 16.892 0.838 75.609 o
-5 -10 -8 1.454 1.131 0.475 235.462 o
-5 -10 -7 5.296 5.482 0.552 174.455 o
-5 -10 -6 59.014 59.245 1.557 21.894 o
-5 -10 -5 24.174 24.993 0.915 63.445 o
-5 -10 -4 79.448 79.084 1.858 15.388 o
-5 -10 -3 140.951 141.234 2.919 6.231 o
-5 -10 -2 20.151 19.748 0.775 88.368 o
-5 -10 -1 125.428 124.334 2.612 7.784 o
-5 -9 -19 12.342 10.880 0.782 86.797 o
-5 -9 -18 12.416 11.913 0.817 79.537 o
-5 -9 -17 18.458 17.933 1.006 52.507 o
-5 -9 -16 8.919 8.848 0.831 76.886 o
-5 -9 -15 9.573 8.729 0.796 83.778 o
-5 -9 -14 9.442 9.190 0.810 80.914 o
-5 -9 -13 1.604 1.760 0.615 140.596 o
-5 -9 -12 43.544 44.245 1.473 24.455 o
-5 -9 -11 121.874 120.424 2.765 6.943 o
-5 -9 -10 111.542 110.752 2.556 8.128 o
-5 -9 -9 57.035 56.724 1.564 21.699 o
-5 -9 -8 61.182 61.452 1.613 20.404 o
-5 -9 -7 86.756 86.989 2.032 12.857 o
-5 -9 -6 66.925 66.884 1.648 19.549 o
-5 -9 -5 28.095 27.220 0.915 63.445 o
-5 -9 -4 41.629 41.529 1.159 39.511 o
-5 -9 -3 111.088 111.122 2.346 9.644 o
-5 -9 -2 25.102 24.818 0.824 78.194 o
-5 -9 -1 4.509 4.399 0.419 302.438 o
-5 -8 -19 1.806 1.816 0.573 161.924 o
-5 -8 -18 12.373 12.514 0.859 71.966 o
-5 -8 -17 77.427 77.520 2.144 11.552 o
-5 -8 -16 7.738 7.647 0.768 89.981 o
-5 -8 -15 19.105 19.043 1.020 51.078 o
-5 -8 -14 38.019 38.254 1.397 27.219 o
-5 -8 -13 46.766 46.752 1.543 22.292 o
-5 -8 -12 16.178 16.208 0.866 70.810 o
-5 -8 -11 69.114 70.739 1.858 15.388 o
-5 -8 -10 77.858 78.805 1.962 13.789 o
-5 -8 -9 69.990 71.326 1.788 16.613 o
-5 -8 -8 8.100 7.940 0.580 158.046 o
-5 -8 -7 111.189 110.543 2.402 9.201 o
-5 -8 -6 42.573 43.156 1.194 37.235 o
-5 -8 -5 162.338 163.635 3.254 5.014 o
-5 -8 -4 147.664 150.193 2.996 5.916 o
-5 -8 -3 8.610 8.917 0.503 210.026 o
-5 -8 -2 59.119 60.453 1.418 26.421 o
-5 -8 -1 73.386 72.603 1.599 20.762 o
-5 -7 -19 3.881 4.022 0.635 131.479 o
-5 -7 -18 5.989 5.810 0.733 98.755 o
-5 -7 -17 16.214 15.370 0.971 56.352 o
-5 -7 -16 6.676 6.934 0.747 95.098 o
-5 -7 -15 5.884 5.803 0.719 102.628 o
-5 -7 -14 13.688 13.624 0.880 68.580 o
-5 -7 -13 22.452 22.039 1.020 51.078 o
-5 -7 -12 61.020 61.039 1.690 18.591 o
-5 -7 -11 26.679 27.479 1.034 49.707 o
-5 -7 -10 113.256 114.174 2.542 8.217 o
-5 -7 -9 80.441 78.797 1.885 14.935 o
-5 -7 -8 136.482 135.165 2.828 6.638 o
-5 -7 -7 97.186 98.197 2.151 11.477 o
-5 -7 -6 69.198 69.217 1.613 20.404 o
-5 -7 -5 79.111 79.007 1.753 17.282 o
-5 -7 -4 4.557 4.972 0.391 347.186 o
-5 -7 -3 463.489 463.044 8.240 0.782 o
-5 -7 -2 152.297 150.689 2.905 6.291 o
-5 -7 -1 8.078 8.031 0.426 292.603 o
-5 -6 -20 1.940 1.816 0.580 158.046 o
-5 -6 -19 8.750 8.317 0.761 91.640 o
-5 -6 -18 3.831 3.631 0.677 115.717 o
-5 -6 -17 7.817 7.737 0.761 91.640 o
-5 -6 -16 5.842 5.517 0.719 102.628 o
-5 -6 -15 8.697 8.296 0.775 88.368 o
-5 -6 -14 1.970 1.871 0.594 150.696 o
-5 -6 -13 37.833 38.393 1.285 32.159 o
-5 -6 -12 3.854 4.106 0.566 165.947 o
-5 -6 -11 84.423 86.116 2.074 12.343 o
-5 -6 -10 69.404 69.545 1.739 17.561 o
-5 -6 -9 42.142 42.206 1.208 36.379 o
-5 -6 -8 91.904 90.864 2.025 12.946 o
-5 -6 -7 49.241 49.915 1.278 32.511 o
-5 -6 -6 14.457 14.225 0.601 147.212 o
-5 -6 -5 9.244 9.721 0.475 235.462 o
-5 -6 -4 38.032 37.681 0.964 57.172 o
-5 -6 -3 614.111 614.557 10.894 0.447 o
-5 -6 -2 171.032 169.459 3.184 5.236 o
-5 -6 -1 320.726 322.934 5.796 1.580 o
-5 -5 -20 0.387 0.049 0.517 198.827 o
-5 -5 -19 9.690 9.846 0.796 83.778 o
-5 -5 -18 6.598 5.712 0.740 96.901 o
-5 -5 -17 20.766 20.377 1.047 48.390 o
-5 -5 -16 16.309 17.011 0.971 56.352 o
-5 -5 -15 3.952 3.959 0.663 120.640 o
-5 -5 -14 5.334 5.293 0.656 123.221 o
-5 -5 -13 80.736 80.020 2.032 12.857 o
-5 -5 -12 12.497 11.815 0.719 102.628 o
-5 -5 -11 16.616 16.829 0.789 85.267 o
-5 -5 -10 21.707 20.928 0.831 76.886 o
-5 -5 -9 58.388 59.343 1.487 23.998 o
-5 -5 -8 119.818 121.506 2.521 8.355 o
-5 -5 -7 16.561 16.620 0.649 125.885 o
-5 -5 -6 124.495 123.350 2.458 8.787 o
-5 -5 -5 12.303 12.374 0.503 210.026 o
-5 -5 -4 255.319 258.843 4.707 2.397 o
-5 -5 -3 84.282 84.328 1.718 17.992 o
-5 -5 -2 110.716 111.884 2.172 11.257 o
-5 -5 -1 78.861 80.020 1.620 20.229 o
-5 -4 -20 3.405 2.856 0.608 143.847 o
-5 -4 -19 2.780 2.989 0.642 128.636 o
-5 -4 -18 8.529 8.373 0.803 82.327 o
-5 -4 -17 0.252 0.314 0.580 158.046 o
-5 -4 -16 5.109 5.489 0.705 106.732 o
-5 -4 -15 2.127 1.969 0.608 143.847 o
-5 -4 -14 15.422 16.487 0.866 70.810 o
-5 -4 -13 21.277 22.185 0.950 58.865 o
-5 -4 -12 15.877 16.669 0.796 83.778 o
-5 -4 -11 9.575 9.881 0.628 134.417 o
-5 -4 -10 16.450 16.613 0.733 98.755 o
-5 -4 -9 1.277 1.110 0.377 373.380 o
-5 -4 -8 53.359 53.749 1.334 29.845 o
-5 -4 -7 150.246 150.088 2.926 6.202 o
-5 -4 -6 28.356 29.134 0.810 80.914 o
-5 -4 -5 0.597 0.740 0.272 715.830 o
-5 -4 -4 168.705 170.214 3.191 5.213 o
-5 -4 -3 305.787 304.890 5.454 1.785 o
-5 -4 -2 212.230 215.904 3.932 3.435 o
-5 -4 -1 167.655 172.518 3.177 5.259 o
-5 -3 -20 1.471 1.480 0.573 161.924 o
-5 -3 -19 11.737 11.054 0.838 75.609 o
-5 -3 -18 11.109 10.726 0.824 78.194 o
-5 -3 -17 12.261 12.325 0.859 71.966 o
-5 -3 -16 9.519 9.518 0.803 82.327 o
-5 -3 -15 2.364 3.010 0.615 140.596 o
-5 -3 -14 11.829 12.528 0.768 89.981 o
-5 -3 -13 10.789 11.396 0.719 102.628 o
-5 -3 -12 0.239 0.126 0.426 292.603 o
-5 -3 -11 20.533 20.111 0.817 79.537 o
-5 -3 -10 29.944 30.509 0.978 55.550 o
-5 -3 -9 3.884 3.415 0.419 302.438 o
-5 -3 -8 13.003 13.435 0.587 154.305 o
-5 -3 -7 102.322 104.426 2.123 11.781 o
-5 -3 -6 84.496 84.642 1.753 17.282 o
-5 -3 -5 95.540 98.029 1.955 13.887 o
-5 -3 -4 439.018 441.689 7.814 0.870 o
-5 -3 -3 23.064 23.833 0.635 131.479 o
-5 -3 -2 65.210 65.830 1.341 29.535 o
-5 -3 -1 20.541 20.991 0.566 165.947 o
-5 -2 -20 1.523 1.711 0.594 150.696 o
-5 -2 -19 15.326 15.873 0.950 58.865 o
-5 -2 -18 7.940 7.493 0.754 93.345 o
-5 -2 -17 0.680 0.147 0.573 161.924 o
-5 -2 -16 19.791 19.602 1.020 51.078 o
-5 -2 -15 5.474 5.091 0.649 125.885 o
-5 -2 -14 22.992 22.737 0.985 54.765 o
-5 -2 -13 22.788 23.170 0.950 58.865 o
-5 -2 -12 60.641 60.243 1.599 20.762 o
-5 -2 -11 8.369 8.121 0.573 161.924 o
-5 -2 -10 17.961 18.554 0.747 95.098 o
-5 -2 -9 45.000 45.893 1.201 36.803 o
-5 -2 -8 68.526 66.898 1.529 22.701 o
-5 -2 -7 86.572 86.772 1.809 16.231 o
-5 -2 -6 60.126 59.678 1.313 30.805 o
-5 -2 -5 22.680 23.610 0.656 123.221 o
-5 -2 -4 1.074 1.459 0.237 941.848 o
-5 -2 -3 23.030 22.988 0.608 143.847 o
-5 -2 -2 141.880 143.266 2.654 7.540 o
-5 -2 -1 369.133 366.502 6.508 1.253 o
-5 -1 -21 0.940 1.271 0.559 170.121 o
-5 -1 -20 4.517 4.127 0.656 123.221 o
-5 -1 -19 0.945 0.880 0.608 143.847 o
-5 -1 -18 0.554 0.447 0.587 154.305 o
-5 -1 -17 9.387 9.602 0.810 80.914 o
-5 -1 -16 4.481 4.860 0.684 113.367 o
-5 -1 -15 5.391 5.985 0.670 118.140 o
-5 -1 -14 14.854 14.700 0.810 80.914 o
-5 -1 -13 8.061 8.303 0.635 131.479 o
-5 -1 -12 81.278 81.598 1.969 13.691 o
-5 -1 -11 62.781 62.869 1.585 21.129 o
-5 -1 -10 87.125 86.828 1.955 13.887 o
-5 -1 -9 40.528 39.643 1.082 45.319 o
-5 -1 -8 22.089 21.864 0.705 106.732 o
-5 -1 -7 3.937 3.820 0.342 453.468 o
-5 -1 -6 182.286 184.159 3.429 4.516 o
-5 -1 -5 44.747 46.054 1.040 49.042 o
-5 -1 -4 170.908 172.511 3.177 5.259 o
-5 -1 -3 359.633 362.613 6.424 1.286 o
-5 -1 -2 498.519 498.162 8.834 0.680 o
-5 -1 -1 111.375 112.582 2.102 12.017 o
-4 -21 -3 3.899 3.673 0.635 131.479 o
-4 -21 -2 9.148 9.504 0.768 89.981 o
-4 -21 -1 5.149 4.797 0.635 131.479 o
-4 -20 -7 13.486 13.540 0.845 74.365 o
-4 -20 -6 3.984 4.762 0.635 131.479 o
-4 -20 -5 6.297 5.950 0.677 115.717 o
-4 -20 -4 0.586 0.950 0.566 165.947 o
-4 -20 -3 3.968 4.232 0.649 125.885 o
-4 -20 -2 0.714 0.726 0.580 158.046 o
-4 -20 -1 6.127 6.683 0.719 102.628 o
-4 -19 -9 5.157 4.309 0.635 131.479 o
-4 -19 -8 3.564 2.688 0.608 143.847 o
-4 -19 -7 1.168 1.264 0.587 154.305 o
-4 -19 -6 4.002 3.973 0.656 123.221 o
-4 -19 -5 3.037 3.547 0.656 123.221 o
-4 -19 -4 8.672 8.429 0.789 85.267 o
-4 -19 -3 2.398 2.528 0.656 123.221 o
-4 -19 -2 3.067 2.982 0.663 120.640 o
-4 -19 -1 1.709 1.955 0.635 131.479 o
-4 -18 -11 4.216 3.911 0.635 131.479 o
-4 -18 -10 2.082 2.730 0.594 150.696 o
-4 -18 -9 2.176 2.151 0.621 137.454 o
-4 -18 -8 4.424 3.659 0.677 115.717 o
-4 -18 -7 5.193 5.265 0.712 104.650 o
-4 -18 -6 1.058 1.013 0.621 137.454 o
-4 -18 -5 2.949 3.499 0.677 115.717 o
-4 -18 -4 2.515 2.458 0.621 137.454 o
-4 -18 -3 8.313 7.968 0.775 88.368 o
-4 -18 -2 9.677 10.628 0.824 78.194 o
-4 -18 -1 6.370 6.599 0.740 96.901 o
-4 -17 -12 1.729 2.290 0.580 158.046 o
-4 -17 -11 0.858 0.566 0.573 161.924 o
-4 -17 -10 5.527 5.237 0.698 108.878 o
-4 -17 -9 7.261 7.633 0.775 88.368 o
-4 -17 -8 11.249 11.683 0.887 67.504 o
-4 -17 -7 8.371 8.966 0.789 85.267 o
-4 -17 -6 2.127 2.186 0.628 134.417 o
-4 -17 -5 2.438 1.760 0.621 137.454 o
-4 -17 -4 0.901 0.894 0.601 147.212 o
-4 -17 -3 4.332 4.162 0.677 115.717 o
-4 -17 -2 4.051 4.015 0.684 113.367 o
-4 -17 -1 3.869 4.211 0.670 118.140 o
-4 -16 -14 1.197 1.082 0.559 170.121 o
-4 -16 -13 8.752 8.855 0.747 95.098 o
-4 -16 -12 2.576 2.507 0.628 134.417 o
-4 -16 -11 0.903 0.154 0.587 154.305 o
-4 -16 -10 1.480 1.760 0.635 131.479 o
-4 -16 -9 14.034 14.616 0.922 62.487 o
-4 -16 -8 5.948 4.937 0.705 106.732 o
-4 -16 -7 0.262 0.126 0.580 158.046 o
-4 -16 -6 18.470 18.603 1.013 51.785 o
-4 -16 -5 17.086 16.033 0.964 57.172 o
-4 -16 -4 3.232 3.757 0.656 123.221 o
-4 -16 -3 1.071 1.334 0.601 147.212 o
-4 -16 -2 3.662 3.987 0.656 123.221 o
-4 -16 -1 4.416 4.574 0.670 118.140 o
-4 -15 -15 7.256 7.605 0.712 104.650 o
-4 -15 -14 0.846 1.013 0.573 161.924 o
-4 -15 -13 0.098 0.168 0.573 161.924 o
-4 -15 -12 17.507 18.743 1.020 51.078 o
-4 -15 -11 24.789 24.266 1.159 39.511 o
-4 -15 -10 0.600 0.594 0.587 154.305 o
-4 -15 -9 14.697 14.476 0.922 62.487 o
-4 -15 -8 14.274 14.616 0.922 62.487 o
-4 -15 -7 12.063 12.039 0.859 71.966 o
-4 -15 -6 5.210 4.776 0.684 113.367 o
-4 -15 -5 2.868 2.535 0.628 134.417 o
-4 -15 -4 1.992 1.585 0.587 154.305 o
-4 -15 -3 9.260 8.952 0.747 95.098 o
-4 -15 -2 34.586 34.378 1.278 32.511 o
-4 -15 -1 31.999 32.025 1.229 35.149 o
-4 -14 -16 0.762 1.131 0.559 170.121 o
-4 -14 -15 1.512 1.885 0.587 154.305 o
-4 -14 -14 3.388 3.156 0.649 125.885 o
-4 -14 -13 1.729 1.578 0.635 131.479 o
-4 -14 -12 3.720 3.645 0.663 120.640 o
-4 -14 -11 7.992 7.912 0.775 88.368 o
-4 -14 -10 4.768 4.420 0.691 111.088 o
-4 -14 -9 4.664 5.468 0.705 106.732 o
-4 -14 -8 25.518 25.160 1.138 40.979 o
-4 -14 -7 3.780 4.225 0.670 118.140 o
-4 -14 -6 27.826 27.486 1.145 40.481 o
-4 -14 -5 4.432 5.391 0.621 137.454 o
-4 -14 -4 35.395 36.082 1.250 33.981 o
-4 -14 -3 12.938 12.360 0.768 89.981 o
-4 -14 -2 99.251 99.321 2.381 9.363 o
-4 -14 -1 10.624 10.684 0.726 100.664 o
-4 -13 -16 0.138 0.000 0.538 183.636 o
-4 -13 -15 3.230 2.765 0.628 134.417 o
-4 -13 -14 1.642 1.585 0.628 134.417 o
-4 -13 -13 0.056 0.887 0.580 158.046 o
-4 -13 -12 8.131 8.003 0.768 89.981 o
-4 -13 -11 12.372 11.739 0.859 71.966 o
-4 -13 -10 2.297 3.554 0.649 125.885 o
-4 -13 -9 7.649 7.870 0.754 93.345 o
-4 -13 -8 8.171 8.422 0.733 98.755 o
-4 -13 -7 26.534 26.731 1.075 45.909 o
-4 -13 -6 23.839 24.720 1.020 51.078 o
-4 -13 -5 112.493 112.310 2.598 7.868 o
-4 -13 -4 13.270 13.233 0.761 91.640 o
-4 -13 -3 84.246 82.624 2.039 12.770 o
-4 -13 -2 1.200 1.299 0.489 222.199 o
-4 -13 -1 23.623 23.973 0.957 58.009 o
-4 -12 -17 2.080 1.941 0.573 161.924 o
-4 -12 -16 10.710 10.391 0.810 80.914 o
-4 -12 -15 15.630 16.124 0.964 57.172 o
-4 -12 -14 25.369 26.655 1.166 39.040 o
-4 -12 -13 3.230 3.890 0.663 120.640 o
-4 -12 -12 1.930 1.795 0.615 140.596 o
-4 -12 -11 10.756 10.579 0.831 76.886 o
-4 -12 -10 17.078 16.494 0.943 59.741 o
-4 -12 -9 10.712 10.049 0.740 96.901 o
-4 -12 -8 41.234 40.607 1.327 30.160 o
-4 -12 -7 11.846 12.353 0.747 95.098 o
-4 -12 -6 3.225 3.024 0.524 193.560 o
-4 -12 -5 41.093 40.314 1.264 33.234 o
-4 -12 -4 83.993 84.740 2.039 12.770 o
-4 -12 -3 20.153 20.070 0.852 73.151 o
-4 -12 -2 60.115 60.495 1.592 20.945 o
-4 -12 -1 96.488 96.192 2.214 10.835 o
-4 -11 -18 1.741 2.158 0.566 165.947 o
-4 -11 -17 3.173 3.513 0.642 128.636 o
-4 -11 -16 10.427 9.595 0.824 78.194 o
-4 -11 -15 0.266 0.831 0.615 140.596 o
-4 -11 -14 3.554 2.793 0.649 125.885 o
-4 -11 -13 3.954 4.546 0.684 113.367 o
-4 -11 -12 6.245 6.082 0.719 102.628 o
-4 -11 -11 12.209 12.660 0.880 68.580 o
-4 -11 -10 32.028 32.108 1.187 37.674 o
-4 -11 -9 48.728 49.161 1.480 24.225 o
-4 -11 -8 27.363 26.662 1.034 49.707 o
-4 -11 -7 19.551 20.307 0.880 68.580 o
-4 -11 -6 5.966 6.557 0.573 161.924 o
-4 -11 -5 2.091 2.109 0.468 242.543 o
-4 -11 -4 21.190 21.920 0.859 71.966 o
-4 -11 -3 33.502 33.568 1.061 47.125 o
-4 -11 -2 117.888 118.189 2.549 8.172 o
-4 -11 -1 10.926 11.131 0.615 140.596 o
-4 -10 -18 0.437 0.286 0.545 178.957 o
-4 -10 -17 4.502 4.490 0.677 115.717 o
-4 -10 -16 6.624 6.613 0.768 89.981 o
-4 -10 -15 3.687 4.448 0.670 118.140 o
-4 -10 -14 19.831 19.413 1.027 50.385 o
-4 -10 -13 0.109 0.391 0.566 165.947 o
-4 -10 -12 7.147 7.688 0.733 98.755 o
-4 -10 -11 8.423 8.896 0.705 106.732 o
-4 -10 -10 3.606 3.387 0.559 170.121 o
-4 -10 -9 0.216 -0.007 0.454 257.699 o
-4 -10 -8 11.094 11.501 0.684 113.367 o
-4 -10 -7 19.023 19.113 0.817 79.537 o
-4 -10 -6 29.957 29.581 0.999 53.243 o
-4 -10 -5 11.942 11.871 0.635 131.479 o
-4 -10 -4 79.545 79.782 1.858 15.388 o
-4 -10 -3 8.270 8.708 0.545 178.957 o
-4 -10 -2 13.969 13.631 0.635 131.479 o
-4 -10 -1 36.339 35.900 1.040 49.042 o
-4 -9 -19 8.274 8.142 0.705 106.732 o
-4 -9 -18 0.504 -0.230 0.552 174.455 o
-4 -9 -17 4.295 4.867 0.705 106.732 o
-4 -9 -16 4.170 3.631 0.670 118.140 o
-4 -9 -15 7.246 7.779 0.761 91.640 o
-4 -9 -14 7.380 7.828 0.768 89.981 o
-4 -9 -13 10.480 10.524 0.810 80.914 o
-4 -9 -12 8.092 8.526 0.698 108.878 o
-4 -9 -11 1.332 1.124 0.503 210.026 o
-4 -9 -10 17.115 17.102 0.831 76.886 o
-4 -9 -9 71.102 70.285 1.788 16.613 o
-4 -9 -8 33.931 35.027 1.117 42.530 o
-4 -9 -7 52.810 52.730 1.411 26.683 o
-4 -9 -6 16.640 16.320 0.712 104.650 o
-4 -9 -5 39.545 40.293 1.138 40.979 o
-4 -9 -4 19.224 18.701 0.719 102.628 o
-4 -9 -3 17.211 17.653 0.684 113.367 o
-4 -9 -2 44.069 43.854 1.145 40.481 o
-4 -9 -1 79.136 79.754 1.767 17.010 o
-4 -8 -19 4.493 4.860 0.635 131.479 o
-4 -8 -18 2.309 2.514 0.635 131.479 o
-4 -8 -17 1.228 0.601 0.628 134.417 o
-4 -8 -16 1.104 1.990 0.615 140.596 o
-4 -8 -15 6.634 7.207 0.747 95.098 o
-4 -8 -14 6.157 5.810 0.712 104.650 o
-4 -8 -13 23.924 24.336 1.075 45.909 o
-4 -8 -12 3.183 3.101 0.559 170.121 o
-4 -8 -11 22.190 22.353 0.943 59.741 o
-4 -8 -10 29.926 30.628 1.068 46.511 o
-4 -8 -9 6.046 5.607 0.538 183.636 o
-4 -8 -8 11.318 10.726 0.615 140.596 o
-4 -8 -7 16.588 16.201 0.698 108.878 o
-4 -8 -6 27.616 27.388 0.880 68.580 o
-4 -8 -5 16.652 17.206 0.670 118.140 o
-4 -8 -4 49.196 48.617 1.222 35.552 o
-4 -8 -3 24.645 23.994 0.740 96.901 o
-4 -8 -2 41.238 41.906 1.047 48.390 o
-4 -8 -1 42.937 42.506 1.054 47.751 o
-4 -7 -20 1.576 1.913 0.573 161.924 o
-4 -7 -19 4.198 4.281 0.649 125.885 o
-4 -7 -18 3.819 3.771 0.670 118.140 o
-4 -7 -17 6.987 7.486 0.747 95.098 o
-4 -7 -16 2.465 2.570 0.635 131.479 o
-4 -7 -15 3.572 3.338 0.649 125.885 o
-4 -7 -14 1.050 1.557 0.580 158.046 o
-4 -7 -13 8.691 8.331 0.691 111.088 o
-4 -7 -12 3.557 3.513 0.552 174.455 o
-4 -7 -11 3.327 2.821 0.510 204.312 o
-4 -7 -10 28.425 28.659 1.006 52.507 o
-4 -7 -9 2.639 3.052 0.447 265.815 o
-4 -7 -8 27.326 26.815 0.901 65.427 o
-4 -7 -7 14.780 14.092 0.628 134.417 o
-4 -7 -6 13.879 13.687 0.601 147.212 o
-4 -7 -5 199.919 198.935 3.785 3.706 o
-4 -7 -4 12.557 12.465 0.517 198.827 o
-4 -7 -3 47.316 46.214 1.103 43.614 o
-4 -7 -2 7.213 7.633 0.398 335.111 o
-4 -7 -1 97.740 98.734 1.990 13.405 o
-4 -6 -20 4.028 3.841 0.615 140.596 o
-4 -6 -19 7.044 6.934 0.726 100.664 o
-4 -6 -18 5.146 5.105 0.705 106.732 o
-4 -6 -17 10.539 10.293 0.817 79.537 o
-4 -6 -16 1.425 1.529 0.601 147.212 o
-4 -6 -15 9.852 9.574 0.796 83.778 o
-4 -6 -14 7.974 8.247 0.719 102.628 o
-4 -6 -13 0.242 0.328 0.482 228.687 o
-4 -6 -12 28.364 27.590 1.034 49.707 o
-4 -6 -11 70.823 70.495 1.781 16.744 o
-4 -6 -10 30.449 30.488 1.013 51.785 o
-4 -6 -9 43.401 43.407 1.208 36.379 o
-4 -6 -8 61.343 61.933 1.501 23.554 o
-4 -6 -7 126.793 125.068 2.563 8.084 o
-4 -6 -6 112.081 112.994 2.290 10.120 o
-4 -6 -5 70.943 71.060 1.543 22.292 o
-4 -6 -4 54.086 55.251 1.243 34.364 o
-4 -6 -3 131.287 130.640 2.528 8.308 o
-4 -6 -2 161.381 160.891 3.031 5.780 o
-4 -6 -1 395.166 400.335 7.130 1.044 o
-4 -5 -20 2.211 1.941 0.580 158.046 o
-4 -5 -19 6.207 6.138 0.719 102.628 o
-4 -5 -18 8.169 7.849 0.782 86.797 o
-4 -5 -17 12.443 12.507 0.873 69.682 o
-4 -5 -16 2.486 2.409 0.628 134.417 o
-4 -5 -15 39.135 39.434 1.397 27.219 o
-4 -5 -14 66.746 66.354 1.816 16.106 o
-4 -5 -13 11.566 10.991 0.719 102.628 o
-4 -5 -12 4.766 5.363 0.559 170.121 o
-4 -5 -11 5.366 5.796 0.538 183.636 o
-4 -5 -10 71.111 70.907 1.718 17.992 o
-4 -5 -9 45.572 45.334 1.222 35.552 o
-4 -5 -8 100.452 102.275 2.179 11.185 o
-4 -5 -7 52.335 52.841 1.257 33.604 o
-4 -5 -6 191.052 193.684 3.652 3.980 o
-4 -5 -5 9.217 9.686 0.433 283.241 o
-4 -5 -4 281.175 282.377 5.126 2.021 o
-4 -5 -3 167.381 170.556 3.184 5.236 o
-4 -5 -2 303.718 312.320 5.600 1.693 o
-4 -5 -1 251.965 255.128 4.609 2.499 o
-4 -4 -20 3.871 3.492 0.635 131.479 o
-4 -4 -19 11.079 12.137 0.852 73.151 o
-4 -4 -18 5.533 5.342 0.698 108.878 o
-4 -4 -17 5.243 4.148 0.684 113.367 o
-4 -4 -16 8.610 8.296 0.775 88.368 o
-4 -4 -15 7.228 7.479 0.712 104.650 o
-4 -4 -14 0.234 0.559 0.489 222.199 o
-4 -4 -13 36.914 36.689 1.215 35.962 o
-4 -4 -12 4.174 4.776 0.531 188.500 o
-4 -4 -11 37.623 38.233 1.159 39.511 o
-4 -4 -10 1.106 1.208 0.391 347.186 o
-4 -4 -9 69.808 67.785 1.599 20.762 o
-4 -4 -8 55.651 56.165 1.348 29.230 o
-4 -4 -7 43.031 45.090 1.096 44.171 o
-4 -4 -6 72.001 73.169 1.557 21.894 o
-4 -4 -5 549.635 557.400 9.923 0.539 o
-4 -4 -4 475.069 473.330 8.436 0.746 o
-4 -4 -3 203.209 206.470 3.764 3.748 o
-4 -4 -2 102.444 105.620 2.018 13.036 o
-4 -4 -1 1410.280 1416.070 25.195 0.084 o
-4 -3 -21 1.987 1.271 0.573 161.924 o
-4 -3 -20 3.508 3.380 0.628 134.417 o
-4 -3 -19 19.591 20.042 1.047 48.390 o
-4 -3 -18 13.594 14.239 0.908 64.425 o
-4 -3 -17 1.055 0.342 0.580 158.046 o
-4 -3 -16 8.832 8.086 0.768 89.981 o
-4 -3 -15 7.022 7.248 0.691 111.088 o
-4 -3 -14 25.965 25.516 1.027 50.385 o
-4 -3 -13 1.095 1.439 0.475 235.462 o
-4 -3 -12 68.444 69.398 1.753 17.282 o
-4 -3 -11 46.176 46.389 1.292 31.812 o
-4 -3 -10 2.129 2.605 0.412 312.777 o
-4 -3 -9 221.194 220.283 4.218 2.984 o
-4 -3 -8 275.315 273.473 5.063 2.071 o
-4 -3 -7 34.425 34.469 0.894 66.454 o
-4 -3 -6 383.498 385.657 6.920 1.109 o
-4 -3 -5 331.262 327.061 5.887 1.532 o
-4 -3 -4 708.021 713.116 12.786 0.325 o
-4 -3 -3 40.845 40.614 0.901 65.427 o
-4 -3 -2 10.276 10.824 0.370 387.603 o
-4 -3 -1 764.111 770.043 13.757 0.281 o
-4 -2 -21 1.439 0.796 0.531 188.500 o
-4 -2 -20 5.529 5.489 0.691 111.088 o
-4 -2 -19 33.723 34.930 1.348 29.230 o
-4 -2 -18 3.722 4.232 0.677 115.717 o
-4 -2 -17 6.690 7.032 0.740 96.901 o
-4 -2 -16 9.253 9.008 0.789 85.267 o
-4 -2 -15 40.417 40.886 1.397 27.219 o
-4 -2 -14 56.032 56.214 1.606 20.582 o
-4 -2 -13 71.908 72.150 1.844 15.622 o
-4 -2 -12 44.325 44.217 1.292 31.812 o
-4 -2 -11 99.021 98.727 2.207 10.903 o
-4 -2 -10 29.982 29.308 0.929 61.551 o
-4 -2 -9 96.042 95.683 2.053 12.596 o
-4 -2 -8 12.920 12.695 0.524 193.560 o
-4 -2 -7 23.543 23.142 0.684 113.367 o
-4 -2 -6 272.597 273.983 4.965 2.154 o
-4 -2 -5 453.017 449.811 8.045 0.820 o
-4 -2 -4 149.985 150.507 2.793 6.805 o
-4 -2 -3 236.467 240.184 4.309 2.860 o
-4 -2 -2 514.457 522.680 9.309 0.613 o
-4 -2 -1 5.809 6.089 0.265 754.001 o
-4 -1 -21 1.921 2.165 0.559 170.121 o
-4 -1 -20 4.706 4.609 0.670 118.140 o
-4 -1 -19 3.603 3.715 0.684 113.367 o
-4 -1 -18 2.043 2.081 0.628 134.417 o
-4 -1 -17 1.302 1.871 0.615 140.596 o
-4 -1 -16 39.004 37.890 1.376 28.055 o
-4 -1 -15 24.374 24.350 1.034 49.707 o
-4 -1 -14 175.493 172.504 3.659 3.965 o
-4 -1 -13 18.873 19.504 0.866 70.810 o
-4 -1 -12 81.760 80.906 1.941 14.088 o
-4 -1 -11 36.599 36.550 1.096 44.171 o
-4 -1 -10 34.502 34.455 1.013 51.785 o
-4 -1 -9 10.614 11.047 0.538 183.636 o
-4 -1 -8 2.256 2.374 0.314 537.668 o
-4 -1 -7 117.536 117.330 2.311 9.938 o
-4 -1 -6 380.226 371.984 6.676 1.191 o
-4 -1 -5 89.345 90.725 1.795 16.484 o
-4 -1 -4 11.306 11.089 0.384 359.926 o
-4 -1 -3 97.797 99.174 1.892 14.825 o
-4 -1 -2 585.989 585.248 10.517 0.480 o
-4 -1 -1 958.342 939.209 16.878 0.186 o
-3 -21 -4 4.551 4.197 0.635 131.479 o
-3 -21 -3 3.394 3.938 0.608 143.847 o
-3 -21 -2 1.537 1.871 0.566 165.947 o
-3 -21 -1 4.381 4.204 0.628 134.417 o
-3 -20 -7 6.215 5.531 0.649 125.885 o
-3 -20 -6 3.601 3.317 0.621 137.454 o
-3 -20 -5 0.098 -0.649 0.545 178.957 o
-3 -20 -4 5.213 5.489 0.684 113.367 o
-3 -20 -3 2.256 1.802 0.615 140.596 o
-3 -20 -2 1.659 1.858 0.601 147.212 o
-3 -20 -1 5.523 4.867 0.684 113.367 o
-3 -19 -9 3.315 2.793 0.601 147.212 o
-3 -19 -8 5.467 4.909 0.677 115.717 o
-3 -19 -7 1.951 2.081 0.608 143.847 o
-3 -19 -6 8.391 8.869 0.782 86.797 o
-3 -19 -5 1.324 1.613 0.628 134.417 o
-3 -19 -4 9.385 8.100 0.789 85.267 o
-3 -19 -3 1.095 1.466 0.621 137.454 o
-3 -19 -2 0.723 0.775 0.601 147.212 o
-3 -19 -1 2.460 1.962 0.649 125.885 o
-3 -18 -11 0.651 0.182 0.538 183.636 o
-3 -18 -10 4.640 4.756 0.656 123.221 o
-3 -18 -9 1.764 1.432 0.608 143.847 o
-3 -18 -8 7.456 7.674 0.768 89.981 o
-3 -18 -7 1.756 2.186 0.635 131.479 o
-3 -18 -6 9.986 9.518 0.831 76.886 o
-3 -18 -5 8.879 8.240 0.775 88.368 o
-3 -18 -4 3.405 2.975 0.649 125.885 o
-3 -18 -3 2.033 2.828 0.635 131.479 o
-3 -18 -2 0.625 0.754 0.587 154.305 o
-3 -18 -1 1.856 1.641 0.615 140.596 o
-3 -17 -13 2.992 3.080 0.608 143.847 o
-3 -17 -12 2.081 2.800 0.601 147.212 o
-3 -17 -11 11.835 11.452 0.824 78.194 o
-3 -17 -10 5.830 6.026 0.733 98.755 o
-3 -17 -9 19.532 19.553 1.047 48.390 o
-3 -17 -8 10.245 9.790 0.817 79.537 o
-3 -17 -7 1.548 1.648 0.615 140.596 o
-3 -17 -6 10.143 10.412 0.831 76.886 o
-3 -17 -5 1.496 1.341 0.608 143.847 o
-3 -17 -4 4.424 4.197 0.677 115.717 o
-3 -17 -3 2.513 2.661 0.635 131.479 o
-3 -17 -2 9.917 10.572 0.831 76.886 o
-3 -17 -1 13.835 13.666 0.908 64.425 o
-3 -16 -14 2.922 2.325 0.587 154.305 o
-3 -16 -13 3.332 3.303 0.621 137.454 o
-3 -16 -12 3.882 3.492 0.663 120.640 o
-3 -16 -11 0.610 0.496 0.594 150.696 o
-3 -16 -10 1.505 1.487 0.642 128.636 o
-3 -16 -9 11.413 10.929 0.852 73.151 o
-3 -16 -8 4.968 4.623 0.712 104.650 o
-3 -16 -7 45.489 45.244 1.536 22.495 o
-3 -16 -6 4.008 4.232 0.677 115.717 o
-3 -16 -5 3.418 2.751 0.642 128.636 o
-3 -16 -4 9.196 9.553 0.796 83.778 o
-3 -16 -3 3.619 3.394 0.649 125.885 o
-3 -16 -2 14.186 14.671 0.908 64.425 o
-3 -16 -1 4.084 4.085 0.656 123.221 o
-3 -15 -15 3.380 3.617 0.608 143.847 o
-3 -15 -14 3.681 3.268 0.621 137.454 o
-3 -15 -13 26.114 26.375 1.159 39.511 o
-3 -15 -12 7.156 6.627 0.761 91.640 o
-3 -15 -11 1.264 1.858 0.615 140.596 o
-3 -15 -10 37.980 39.022 1.411 26.683 o
-3 -15 -9 2.214 2.207 0.642 128.636 o
-3 -15 -8 13.805 13.247 0.887 67.504 o
-3 -15 -7 2.367 1.871 0.621 137.454 o
-3 -15 -6 13.085 12.542 0.866 70.810 o
-3 -15 -5 19.636 19.665 0.999 53.243 o
-3 -15 -4 2.266 2.144 0.587 154.305 o
-3 -15 -3 13.728 14.239 0.859 71.966 o
-3 -15 -2 0.489 0.950 0.517 198.827 o
-3 -15 -1 21.207 21.613 0.978 55.550 o
-3 -14 -16 3.079 3.212 0.594 150.696 o
-3 -14 -15 4.687 4.399 0.663 120.640 o
-3 -14 -14 0.133 0.084 0.573 161.924 o
-3 -14 -13 8.874 8.694 0.810 80.914 o
-3 -14 -12 3.321 2.793 0.635 131.479 o
-3 -14 -11 1.847 1.508 0.615 140.596 o
-3 -14 -10 9.492 9.113 0.803 82.327 o
-3 -14 -9 25.831 26.319 1.166 39.040 o
-3 -14 -8 36.273 37.080 1.362 28.633 o
-3 -14 -7 8.851 7.940 0.726 100.664 o
-3 -14 -6 5.282 5.754 0.635 131.479 o
-3 -14 -5 43.570 44.929 1.418 26.421 o
-3 -14 -4 2.851 2.716 0.545 178.957 o
-3 -14 -3 11.240 10.775 0.719 102.628 o
-3 -14 -2 16.798 16.361 0.831 76.886 o
-3 -14 -1 22.367 22.088 0.950 58.865 o
-3 -13 -17 2.933 3.415 0.615 140.596 o
-3 -13 -16 1.254 0.635 0.566 165.947 o
-3 -13 -15 9.300 8.673 0.789 85.267 o
-3 -13 -14 1.643 1.306 0.628 134.417 o
-3 -13 -13 16.829 17.716 0.985 54.765 o
-3 -13 -12 0.897 0.838 0.594 150.696 o
-3 -13 -11 17.996 17.465 0.985 54.765 o
-3 -13 -10 15.369 14.783 0.922 62.487 o
-3 -13 -9 8.430 8.219 0.747 95.098 o
-3 -13 -8 12.565 12.109 0.782 86.797 o
-3 -13 -7 5.202 4.944 0.601 147.212 o
-3 -13 -6 51.990 52.325 1.529 22.701 o
-3 -13 -5 9.422 9.686 0.684 113.367 o
-3 -13 -4 19.195 19.176 0.873 69.682 o
-3 -13 -3 44.323 44.971 1.348 29.230 o
-3 -13 -2 31.643 32.807 1.117 42.530 o
-3 -13 -1 60.389 60.816 1.627 20.055 o
-3 -12 -17 3.669 3.645 0.621 137.454 o
-3 -12 -16 4.604 4.441 0.677 115.717 o
-3 -12 -15 8.326 8.394 0.803 82.327 o
-3 -12 -14 8.296 8.135 0.775 88.368 o
-3 -12 -13 14.407 14.623 0.922 62.487 o
-3 -12 -12 19.280 19.630 1.027 50.385 o
-3 -12 -11 0.936 1.362 0.594 150.696 o
-3 -12 -10 8.614 8.624 0.740 96.901 o
-3 -12 -9 24.000 23.966 1.020 51.078 o
-3 -12 -8 13.201 13.233 0.775 88.368 o
-3 -12 -7 13.884 14.385 0.782 86.797 o
-3 -12 -6 2.002 2.186 0.489 222.199 o
-3 -12 -5 49.766 50.090 1.432 25.908 o
-3 -12 -4 18.551 18.973 0.831 76.886 o
-3 -12 -3 126.378 126.576 2.751 7.014 o
-3 -12 -2 8.119 7.975 0.587 154.305 o
-3 -12 -1 21.315 21.613 0.852 73.151 o
-3 -11 -18 2.563 2.744 0.594 150.696 o
-3 -11 -17 2.983 3.820 0.649 125.885 o
-3 -11 -16 5.680 5.824 0.726 100.664 o
-3 -11 -15 1.622 1.634 0.615 140.596 o
-3 -11 -14 0.968 1.068 0.594 150.696 o
-3 -11 -13 8.316 8.652 0.782 86.797 o
-3 -11 -12 3.092 2.989 0.628 134.417 o
-3 -11 -11 3.290 3.156 0.608 143.847 o
-3 -11 -10 1.123 1.047 0.517 198.827 o
-3 -11 -9 15.649 14.937 0.810 80.914 o
-3 -11 -8 94.635 94.635 2.256 10.436 o
-3 -11 -7 100.035 100.354 2.325 9.819 o
-3 -11 -6 14.042 13.924 0.719 102.628 o
-3 -11 -5 5.124 5.209 0.510 204.312 o
-3 -11 -4 54.786 54.294 1.439 25.657 o
-3 -11 -3 9.221 10.139 0.601 147.212 o
-3 -11 -2 16.979 17.227 0.726 100.664 o
-3 -11 -1 30.192 30.579 0.978 55.550 o
-3 -10 -18 5.033 5.964 0.677 115.717 o
-3 -10 -17 1.460 1.061 0.601 147.212 o
-3 -10 -16 1.522 1.962 0.642 128.636 o
-3 -10 -15 8.678 7.954 0.768 89.981 o
-3 -10 -14 7.027 7.633 0.761 91.640 o
-3 -10 -13 10.607 10.831 0.824 78.194 o
-3 -10 -12 26.955 26.871 1.131 41.487 o
-3 -10 -11 1.149 1.124 0.510 204.312 o
-3 -10 -10 16.097 16.355 0.831 76.886 o
-3 -10 -9 16.053 16.054 0.803 82.327 o
-3 -10 -8 30.771 31.208 1.068 46.511 o
-3 -10 -7 7.286 6.739 0.559 170.121 o
-3 -10 -6 0.576 0.475 0.391 347.186 o
-3 -10 -5 17.160 17.576 0.733 98.755 o
-3 -10 -4 8.971 9.183 0.552 174.455 o
-3 -10 -3 54.140 54.943 1.390 27.494 o
-3 -10 -2 166.894 166.897 3.324 4.805 o
-3 -10 -1 59.197 58.512 1.432 25.908 o
-3 -9 -19 0.495 0.209 0.531 188.500 o
-3 -9 -18 5.222 4.993 0.670 118.140 o
-3 -9 -17 0.223 -0.223 0.580 158.046 o
-3 -9 -16 1.583 1.662 0.615 140.596 o
-3 -9 -15 2.101 2.737 0.621 137.454 o
-3 -9 -14 6.263 6.173 0.712 104.650 o
-3 -9 -13 21.108 20.279 1.020 51.078 o
-3 -9 -12 22.445 23.240 0.999 53.243 o
-3 -9 -11 7.226 7.688 0.642 128.636 o
-3 -9 -10 2.237 2.339 0.496 215.984 o
-3 -9 -9 66.873 66.403 1.704 18.288 o
-3 -9 -8 1.758 1.920 0.440 274.320 o
-3 -9 -7 46.734 44.154 1.243 34.364 o
-3 -9 -6 6.025 6.103 0.482 228.687 o
-3 -9 -5 45.784 46.892 1.229 35.149 o
-3 -9 -4 16.350 16.243 0.649 125.885 o
-3 -9 -3 32.759 32.918 0.943 59.741 o
-3 -9 -2 147.968 147.260 2.919 6.231 o
-3 -9 -1 13.034 13.736 0.559 170.121 o
-3 -8 -19 4.986 5.049 0.663 120.640 o
-3 -8 -18 1.897 2.046 0.615 140.596 o
-3 -8 -17 4.449 4.853 0.677 115.717 o
-3 -8 -16 1.555 1.369 0.601 147.212 o
-3 -8 -15 9.333 9.874 0.810 80.914 o
-3 -8 -14 1.145 1.557 0.587 154.305 o
-3 -8 -13 1.730 1.955 0.545 178.957 o
-3 -8 -12 24.844 24.790 1.013 51.785 o
-3 -8 -11 12.410 12.185 0.719 102.628 o
-3 -8 -10 17.279 17.493 0.803 82.327 o
-3 -8 -9 15.259 15.314 0.726 100.664 o
-3 -8 -8 35.889 35.195 1.068 46.511 o
-3 -8 -7 109.600 108.511 2.325 9.819 o
-3 -8 -6 87.114 86.800 1.920 14.397 o
-3 -8 -5 3.381 3.317 0.377 373.380 o
-3 -8 -4 106.561 104.502 2.151 11.477 o
-3 -8 -3 14.531 14.811 0.559 170.121 o
-3 -8 -2 58.777 59.196 1.334 29.845 o
-3 -8 -1 8.243 8.114 0.412 312.777 o
-3 -7 -20 2.071 1.711 0.559 170.121 o
-3 -7 -19 0.556 0.789 0.566 165.947 o
-3 -7 -18 1.643 1.110 0.594 150.696 o
-3 -7 -17 0.207 0.733 0.573 161.924 o
-3 -7 -16 6.969 7.130 0.747 95.098 o
-3 -7 -15 9.981 8.973 0.789 85.267 o
-3 -7 -14 61.748 59.629 1.760 17.145 o
-3 -7 -13 2.173 2.053 0.531 188.500 o
-3 -7 -12 16.070 16.375 0.817 79.537 o
-3 -7 -11 14.440 14.483 0.747 95.098 o
-3 -7 -10 23.102 24.078 0.901 65.427 o
-3 -7 -9 11.306 11.424 0.621 137.454 o
-3 -7 -8 1.688 1.585 0.384 359.926 o
-3 -7 -7 22.675 22.283 0.768 89.981 o
-3 -7 -6 2.285 2.647 0.349 435.511 o
-3 -7 -5 10.737 10.845 0.489 222.199 o
-3 -7 -4 155.281 157.239 3.017 5.834 o
-3 -7 -3 10.735 10.977 0.454 257.699 o
-3 -7 -2 169.518 168.000 3.170 5.282 o
-3 -7 -1 282.148 281.336 5.112 2.032 o
-3 -6 -20 0.907 1.194 0.552 174.455 o
-3 -6 -19 0.279 0.286 0.559 170.121 o
-3 -6 -18 0.517 0.314 0.587 154.305 o
-3 -6 -17 7.376 7.102 0.747 95.098 o
-3 -6 -16 1.054 1.327 0.601 147.212 o
-3 -6 -15 4.168 4.371 0.663 120.640 o
-3 -6 -14 5.183 5.321 0.621 137.454 o
-3 -6 -13 15.997 16.431 0.831 76.886 o
-3 -6 -12 9.112 8.980 0.642 128.636 o
-3 -6 -11 20.420 19.790 0.831 76.886 o
-3 -6 -10 81.223 81.221 1.913 14.502 o
-3 -6 -9 19.375 18.820 0.747 95.098 o
-3 -6 -8 10.266 10.321 0.545 178.957 o
-3 -6 -7 42.163 42.422 1.103 43.614 o
-3 -6 -6 201.322 203.223 3.827 3.626 o
-3 -6 -5 194.732 195.870 3.673 3.935 o
-3 -6 -4 176.501 177.274 3.324 4.805 o
-3 -6 -3 113.728 114.970 2.235 10.633 o
-3 -6 -2 109.671 109.062 2.123 11.781 o
-3 -6 -1 75.629 76.214 1.550 22.092 o
-3 -5 -20 1.677 1.152 0.573 161.924 o
-3 -5 -19 0.653 0.545 0.587 154.305 o
-3 -5 -18 2.369 1.578 0.601 147.212 o
-3 -5 -17 0.513 0.251 0.573 161.924 o
-3 -5 -16 66.411 67.932 1.941 14.088 o
-3 -5 -15 3.169 2.828 0.608 143.847 o
-3 -5 -14 9.715 9.434 0.705 106.732 o
-3 -5 -13 6.531 6.739 0.615 140.596 o
-3 -5 -12 4.014 4.253 0.517 198.827 o
-3 -5 -11 40.662 39.748 1.187 37.674 o
-3 -5 -10 78.775 77.946 1.823 15.983 o
-3 -5 -9 11.378 11.222 0.573 161.924 o
-3 -5 -8 139.333 136.841 2.751 7.014 o
-3 -5 -7 192.319 190.870 3.617 4.058 o
-3 -5 -6 61.134 61.200 1.348 29.230 o
-3 -5 -5 187.708 188.831 3.513 4.303 o
-3 -5 -4 260.927 258.271 4.686 2.418 o
-3 -5 -3 260.892 262.223 4.721 2.383 o
-3 -5 -2 314.672 319.855 5.698 1.635 o
-3 -5 -1 141.577 145.766 2.709 7.232 o
-3 -4 -21 2.273 2.095 0.573 161.924 o
-3 -4 -20 2.592 2.353 0.608 143.847 o
-3 -4 -19 4.122 4.574 0.684 113.367 o
-3 -4 -18 5.459 4.665 0.684 113.367 o
-3 -4 -17 1.960 2.228 0.621 137.454 o
-3 -4 -16 37.997 38.777 1.397 27.219 o
-3 -4 -15 15.657 16.117 0.901 65.427 o
-3 -4 -14 6.719 6.983 0.635 131.479 o
-3 -4 -13 21.581 22.004 0.922 62.487 o
-3 -4 -12 54.711 53.847 1.473 24.455 o
-3 -4 -11 80.802 81.235 1.913 14.502 o
-3 -4 -10 1.618 2.074 0.398 335.111 o
-3 -4 -9 10.283 10.726 0.545 178.957 o
-3 -4 -8 0.983 1.383 0.314 537.668 o
-3 -4 -7 202.464 201.924 3.785 3.706 o
-3 -4 -6 319.376 320.770 5.789 1.584 o
-3 -4 -5 220.795 222.301 4.078 3.192 o
-3 -4 -4 122.160 125.026 2.381 9.363 o
-3 -4 -3 820.586 826.802 14.776 0.243 o
-3 -4 -2 99.038 101.199 1.927 14.293 o
-3 -4 -1 598.849 602.609 10.768 0.458 o
-3 -3 -21 2.504 2.032 0.559 170.121 o
-3 -3 -20 13.977 14.336 0.887 67.504 o
-3 -3 -19 0.919 0.426 0.601 147.212 o
-3 -3 -18 3.352 3.436 0.656 123.221 o
-3 -3 -17 6.519 6.767 0.740 96.901 o
-3 -3 -16 15.821 15.600 0.929 61.551 o
-3 -3 -15 53.257 53.218 1.592 20.945 o
-3 -3 -14 4.613 4.427 0.573 161.924 o
-3 -3 -13 102.819 102.729 2.381 9.363 o
-3 -3 -12 8.023 8.010 0.587 154.305 o
-3 -3 -11 156.088 154.739 3.177 5.259 o
-3 -3 -10 44.894 44.615 1.201 36.803 o
-3 -3 -9 3.638 3.980 0.384 359.926 o
-3 -3 -8 6.015 5.824 0.391 347.186 o
-3 -3 -7 37.802 37.702 0.936 60.636 o
-3 -3 -6 812.230 808.059 14.448 0.254 o
-3 -3 -5 140.800 139.181 2.626 7.701 o
-3 -3 -4 0.999 1.068 0.203 1294.620 o
-3 -3 -3 689.328 708.473 12.639 0.332 o
-3 -3 -2 1032.950 1049.700 18.729 0.151 o
-3 -3 -1 318.883 323.388 5.782 1.588 o
-3 -2 -21 2.822 3.163 0.587 154.305 o
-3 -2 -20 10.938 11.564 0.831 76.886 o
-3 -2 -19 9.991 9.902 0.838 75.609 o
-3 -2 -18 25.204 24.692 1.124 42.004 o
-3 -2 -17 58.295 57.667 1.760 17.145 o
-3 -2 -16 46.228 47.087 1.543 22.292 o
-3 -2 -15 8.329 8.380 0.691 111.088 o
-3 -2 -14 86.072 85.913 2.130 11.704 o
-3 -2 -13 11.864 11.885 0.698 108.878 o
-3 -2 -12 67.808 67.604 1.697 18.439 o
-3 -2 -11 142.481 141.848 2.947 6.114 o
-3 -2 -10 58.428 57.129 1.411 26.683 o
-3 -2 -9 202.515 197.182 3.792 3.693 o
-3 -2 -8 305.489 301.915 5.524 1.740 o
-3 -2 -7 20.789 20.586 0.621 137.454 o
-3 -2 -6 301.952 301.461 5.440 1.794 o
-3 -2 -5 199.491 199.515 3.652 3.980 o
-3 -2 -4 1.437 1.369 0.196 1388.750 o
-3 -2 -3 368.416 371.942 6.655 1.199 o
-3 -2 -2 17.712 18.030 0.454 257.699 o
-3 -2 -1 1030.350 1025.210 18.079 0.162 o
-3 -1 -21 7.217 7.591 0.698 108.878 o
-3 -1 -20 7.421 6.892 0.733 98.755 o
-3 -1 -19 4.743 4.686 0.719 102.628 o
-3 -1 -18 4.403 3.708 0.677 115.717 o
-3 -1 -17 30.285 29.888 1.236 34.753 o
-3 -1 -16 39.267 39.029 1.397 27.219 o
-3 -1 -15 1.607 1.753 0.531 188.500 o
-3 -1 -14 63.746 63.358 1.718 17.992 o
-3 -1 -13 138.158 135.165 2.933 6.172 o
-3 -1 -12 210.298 210.311 4.176 3.045 o
-3 -1 -11 159.682 159.076 3.226 5.101 o
-3 -1 -10 25.342 25.118 0.824 78.194 o
-3 -1 -9 59.913 59.482 1.369 28.342 o
-3 -1 -8 325.165 320.511 5.824 1.565 o
-3 -1 -7 62.072 62.261 1.341 29.535 o
-3 -1 -6 98.626 98.553 1.934 14.190 o
-3 -1 -5 52.615 53.735 1.124 42.004 o
-3 -1 -4 138.476 139.013 2.563 8.084 o
-3 -1 -3 129.863 132.882 2.430 8.990 o
-3 -1 -2 3.427 3.966 0.216 1132.960 o
-3 -1 -1 3723.670 3422.150 60.313 0.015 o
-2 -21 -4 0.071 -0.468 0.510 204.312 o
-2 -21 -3 0.147 -0.370 0.524 193.560 o
-2 -21 -2 2.885 3.128 0.594 150.696 o
-2 -21 -1 0.274 -0.056 0.531 188.500 o
-2 -20 -8 0.294 0.433 0.552 174.455 o
-2 -20 -7 1.715 1.969 0.566 165.947 o
-2 -20 -6 0.324 1.159 0.559 170.121 o
-2 -20 -5 1.535 1.655 0.587 154.305 o
-2 -20 -4 10.342 10.335 0.796 83.778 o
-2 -20 -3 0.240 0.663 0.580 158.046 o
-2 -20 -2 6.460 6.697 0.733 98.755 o
-2 -20 -1 3.983 4.399 0.677 115.717 o
-2 -19 -10 2.695 2.360 0.601 147.212 o
-2 -19 -9 3.743 3.673 0.621 137.454 o
-2 -19 -8 5.449 5.971 0.691 111.088 o
-2 -19 -7 2.789 2.486 0.621 137.454 o
-2 -19 -6 2.054 1.376 0.608 143.847 o
-2 -19 -5 0.404 0.978 0.601 147.212 o
-2 -19 -4 1.914 1.969 0.635 131.479 o
-2 -19 -3 2.011 1.648 0.628 134.417 o
-2 -19 -2 7.716 8.478 0.796 83.778 o
-2 -19 -1 3.988 4.253 0.698 108.878 o
-2 -18 -11 0.042 -0.007 0.531 188.500 o
-2 -18 -10 6.490 6.501 0.712 104.650 o
-2 -18 -9 1.308 0.789 0.587 154.305 o
-2 -18 -8 0.565 0.475 0.594 150.696 o
-2 -18 -7 6.519 6.445 0.754 93.345 o
-2 -18 -6 3.491 3.338 0.684 113.367 o
-2 -18 -5 0.397 1.096 0.587 154.305 o
-2 -18 -4 0.434 0.196 0.580 158.046 o
-2 -18 -3 1.727 1.795 0.615 140.596 o
-2 -18 -2 1.822 3.031 0.635 131.479 o
-2 -18 -1 7.365 7.088 0.747 95.098 o
-2 -17 -13 3.646 3.554 0.601 147.212 o
-2 -17 -12 0.001 0.007 0.545 178.957 o
-2 -17 -11 1.021 1.006 0.573 161.924 o
-2 -17 -10 10.288 10.265 0.824 78.194 o
-2 -17 -9 3.812 4.434 0.705 106.732 o
-2 -17 -8 7.468 7.297 0.761 91.640 o
-2 -17 -7 4.290 4.881 0.698 108.878 o
-2 -17 -6 1.110 1.760 0.615 140.596 o
-2 -17 -5 7.089 7.074 0.747 95.098 o
-2 -17 -4 6.258 6.026 0.726 100.664 o
-2 -17 -3 1.985 1.522 0.615 140.596 o
-2 -17 -2 12.410 13.422 0.894 66.454 o
-2 -17 -1 16.526 16.208 0.957 58.009 o
-2 -16 -14 1.850 2.172 0.566 165.947 o
-2 -16 -13 3.127 2.549 0.621 137.454 o
-2 -16 -12 10.983 11.376 0.838 75.609 o
-2 -16 -11 6.210 7.039 0.761 91.640 o
-2 -16 -10 4.356 4.246 0.670 118.140 o
-2 -16 -9 1.863 1.837 0.615 140.596 o
-2 -16 -8 1.550 1.501 0.615 140.596 o
-2 -16 -7 8.238 8.052 0.775 88.368 o
-2 -16 -6 1.247 1.990 0.601 147.212 o
-2 -16 -5 12.086 12.353 0.866 70.810 o
-2 -16 -4 15.095 15.118 0.915 63.445 o
-2 -16 -3 22.802 23.833 1.096 44.171 o
-2 -16 -2 4.770 4.406 0.670 118.140 o
-2 -16 -1 4.298 4.574 0.656 123.221 o
-2 -15 -15 5.613 5.181 0.649 125.885 o
-2 -15 -14 0.444 0.265 0.566 165.947 o
-2 -15 -13 0.353 0.279 0.580 158.046 o
-2 -15 -12 4.937 4.609 0.712 104.650 o
-2 -15 -11 2.119 2.130 0.628 134.417 o
-2 -15 -10 8.340 8.135 0.782 86.797 o
-2 -15 -9 10.250 10.188 0.831 76.886 o
-2 -15 -8 1.678 1.760 0.621 137.454 o
-2 -15 -7 1.732 0.999 0.594 150.696 o
-2 -15 -6 17.045 17.144 0.950 58.865 o
-2 -15 -5 1.503 1.830 0.580 158.046 o
-2 -15 -4 5.823 5.859 0.670 118.140 o
-2 -15 -3 2.212 2.486 0.552 174.455 o
-2 -15 -2 4.628 4.483 0.601 147.212 o
-2 -15 -1 7.521 7.556 0.670 118.140 o
-2 -14 -16 0.905 0.964 0.545 178.957 o
-2 -14 -15 6.457 6.229 0.712 104.650 o
-2 -14 -14 3.468 2.765 0.656 123.221 o
-2 -14 -13 3.335 3.624 0.670 118.140 o
-2 -14 -12 1.621 1.487 0.615 140.596 o
-2 -14 -11 21.263 21.829 1.075 45.909 o
-2 -14 -10 6.097 6.264 0.733 98.755 o
-2 -14 -9 4.214 4.867 0.684 113.367 o
-2 -14 -8 2.345 2.500 0.608 143.847 o
-2 -14 -7 24.076 23.924 1.075 45.909 o
-2 -14 -6 0.824 0.754 0.517 198.827 o
-2 -14 -5 14.291 15.139 0.831 76.886 o
-2 -14 -4 16.684 17.793 0.880 68.580 o
-2 -14 -3 10.162 10.286 0.705 106.732 o
-2 -14 -2 8.342 8.086 0.649 125.885 o
-2 -14 -1 12.719 12.947 0.754 93.345 o
-2 -13 -17 8.691 8.799 0.705 106.732 o
-2 -13 -16 2.954 3.142 0.621 137.454 o
-2 -13 -15 18.001 18.296 0.999 53.243 o
-2 -13 -14 6.093 6.480 0.754 93.345 o
-2 -13 -13 11.627 11.201 0.852 73.151 o
-2 -13 -12 17.236 16.313 0.957 58.009 o
-2 -13 -11 1.499 2.870 0.628 134.417 o
-2 -13 -10 0.140 0.230 0.559 170.121 o
-2 -13 -9 11.655 13.030 0.845 74.365 o
-2 -13 -8 4.433 4.274 0.594 150.696 o
-2 -13 -7 1.231 0.978 0.510 204.312 o
-2 -13 -6 6.897 6.487 0.615 140.596 o
-2 -13 -5 42.351 42.527 1.327 30.160 o
-2 -13 -4 34.580 34.511 1.166 39.040 o
-2 -13 -3 21.909 21.655 0.908 64.425 o
-2 -13 -2 24.291 24.930 0.964 57.172 o
-2 -13 -1 42.540 43.875 1.313 30.805 o
-2 -12 -17 2.278 2.758 0.608 143.847 o
-2 -12 -16 4.901 4.790 0.691 111.088 o
-2 -12 -15 6.494 6.592 0.768 89.981 o
-2 -12 -14 3.310 2.975 0.642 128.636 o
-2 -12 -13 2.029 2.088 0.628 134.417 o
-2 -12 -12 6.791 6.934 0.733 98.755 o
-2 -12 -11 6.401 6.976 0.726 100.664 o
-2 -12 -10 29.070 30.041 1.201 36.803 o
-2 -12 -9 12.857 12.248 0.782 86.797 o
-2 -12 -8 5.969 5.677 0.608 143.847 o
-2 -12 -7 53.407 53.197 1.522 22.910 o
-2 -12 -6 1.439 1.976 0.489 222.199 o
-2 -12 -5 53.918 52.869 1.473 24.455 o
-2 -12 -4 9.736 9.797 0.635 131.479 o
-2 -12 -3 82.726 81.786 1.962 13.789 o
-2 -12 -2 10.537 10.663 0.628 134.417 o
-2 -12 -1 16.104 16.669 0.747 95.098 o
-2 -11 -18 3.087 3.764 0.608 143.847 o
-2 -11 -17 14.281 13.317 0.866 70.810 o
-2 -11 -16 5.413 5.140 0.712 104.650 o
-2 -11 -15 1.327 1.390 0.601 147.212 o
-2 -11 -14 8.339 8.436 0.782 86.797 o
-2 -11 -13 1.654 1.446 0.594 150.696 o
-2 -11 -12 5.431 5.384 0.691 111.088 o
-2 -11 -11 19.465 18.812 0.971 56.352 o
-2 -11 -10 42.371 42.730 1.376 28.055 o
-2 -11 -9 24.998 26.012 1.027 50.385 o
-2 -11 -8 43.811 43.400 1.334 29.845 o
-2 -11 -7 13.635 13.673 0.733 98.755 o
-2 -11 -6 93.042 92.659 2.165 11.330 o
-2 -11 -5 72.075 70.767 1.746 17.420 o
-2 -11 -4 53.534 54.203 1.439 25.657 o
-2 -11 -3 22.379 23.121 0.852 73.151 o
-2 -11 -2 192.895 192.615 3.841 3.599 o
-2 -11 -1 20.283 20.516 0.782 86.797 o
-2 -10 -19 2.524 2.619 0.601 147.212 o
-2 -10 -18 10.357 10.146 0.796 83.778 o
-2 -10 -17 3.348 3.582 0.670 118.140 o
-2 -10 -16 6.024 6.215 0.712 104.650 o
-2 -10 -15 2.131 2.158 0.628 134.417 o
-2 -10 -14 7.944 7.877 0.761 91.640 o
-2 -10 -13 5.205 5.419 0.691 111.088 o
-2 -10 -12 60.313 60.970 1.788 16.613 o
-2 -10 -11 0.805 1.047 0.496 215.984 o
-2 -10 -10 45.695 45.460 1.390 27.494 o
-2 -10 -9 33.442 33.987 1.145 40.481 o
-2 -10 -8 0.535 0.391 0.433 283.241 o
-2 -10 -7 65.040 64.356 1.641 19.715 o
-2 -10 -6 15.992 15.845 0.719 102.628 o
-2 -10 -5 44.621 43.205 1.208 36.379 o
-2 -10 -4 172.352 172.127 3.450 4.462 o
-2 -10 -3 412.641 409.148 7.556 0.930 o
-2 -10 -2 29.486 29.846 0.922 62.487 o
-2 -10 -1 21.915 22.074 0.768 89.981 o
-2 -9 -19 1.047 0.950 0.559 170.121 o
-2 -9 -18 6.601 6.843 0.740 96.901 o
-2 -9 -17 24.499 25.216 1.159 39.511 o
-2 -9 -16 26.585 27.562 1.187 37.674 o
-2 -9 -15 5.224 5.559 0.712 104.650 o
-2 -9 -14 21.254 20.132 1.027 50.385 o
-2 -9 -13 18.211 18.980 0.971 56.352 o
-2 -9 -12 18.824 18.743 0.915 63.445 o
-2 -9 -11 9.585 9.748 0.691 111.088 o
-2 -9 -10 7.343 8.261 0.628 134.417 o
-2 -9 -9 121.759 122.086 2.688 7.345 o
-2 -9 -8 64.466 63.798 1.620 20.229 o
-2 -9 -7 70.725 71.130 1.718 17.992 o
-2 -9 -6 79.728 80.641 1.851 15.504 o
-2 -9 -5 138.414 140.424 2.877 6.414 o
-2 -9 -4 102.404 102.345 2.186 11.114 o
-2 -9 -3 181.089 179.550 3.485 4.373 o
-2 -9 -2 63.992 63.393 1.446 25.410 o
-2 -9 -1 55.533 54.748 1.285 32.159 o
-2 -8 -20 1.130 0.887 0.559 170.121 o
-2 -8 -19 26.649 25.474 1.110 43.067 o
-2 -8 -18 8.036 8.198 0.775 88.368 o
-2 -8 -17 13.287 13.100 0.880 68.580 o
-2 -8 -16 9.293 8.869 0.796 83.778 o
-2 -8 -15 10.528 10.321 0.810 80.914 o
-2 -8 -14 1.659 1.704 0.580 158.046 o
-2 -8 -13 5.696 5.789 0.628 134.417 o
-2 -8 -12 11.835 11.697 0.733 98.755 o
-2 -8 -11 153.458 153.622 3.303 4.867 o
-2 -8 -10 198.746 194.243 3.959 3.387 o
-2 -8 -9 73.930 74.489 1.809 16.231 o
-2 -8 -8 45.377 45.244 1.243 34.364 o
-2 -8 -7 15.168 15.042 0.649 125.885 o
-2 -8 -6 38.979 40.209 1.089 44.739 o
-2 -8 -5 27.695 28.002 0.824 78.194 o
-2 -8 -4 24.731 24.853 0.747 95.098 o
-2 -8 -3 185.231 183.377 3.499 4.338 o
-2 -8 -2 334.261 334.603 6.124 1.416 o
-2 -8 -1 11.320 11.676 0.482 228.687 o
-2 -7 -20 4.192 3.834 0.615 140.596 o
-2 -7 -19 4.049 3.080 0.649 125.885 o
-2 -7 -18 10.289 10.356 0.845 74.365 o
-2 -7 -17 1.559 2.130 0.621 137.454 o
-2 -7 -16 29.694 29.336 1.222 35.552 o
-2 -7 -15 8.761 8.296 0.768 89.981 o
-2 -7 -14 32.250 32.269 1.236 34.753 o
-2 -7 -13 5.090 5.405 0.608 143.847 o
-2 -7 -12 8.022 8.079 0.635 131.479 o
-2 -7 -11 43.072 43.351 1.299 31.471 o
-2 -7 -10 48.829 47.974 1.348 29.230 o
-2 -7 -9 132.739 134.111 2.821 6.671 o
-2 -7 -8 67.367 65.823 1.578 21.317 o
-2 -7 -7 93.247 94.105 2.039 12.770 o
-2 -7 -6 101.919 101.744 2.116 11.859 o
-2 -7 -5 342.751 340.504 6.236 1.365 o
-2 -7 -4 208.775 207.895 3.911 3.472 o
-2 -7 -3 506.608 505.313 9.120 0.638 o
-2 -7 -2 352.286 348.318 6.320 1.329 o
-2 -7 -1 361.502 360.699 6.522 1.248 o
-2 -6 -20 3.639 3.289 0.615 140.596 o
-2 -6 -19 1.194 1.159 0.601 147.212 o
-2 -6 -18 7.473 7.388 0.740 96.901 o
-2 -6 -17 16.034 15.070 0.936 60.636 o
-2 -6 -16 16.105 15.880 0.943 59.741 o
-2 -6 -15 3.750 4.071 0.649 125.885 o
-2 -6 -14 9.414 9.637 0.719 102.628 o
-2 -6 -13 5.798 5.447 0.594 150.696 o
-2 -6 -12 34.625 33.694 1.131 41.487 o
-2 -6 -11 7.422 7.269 0.573 161.924 o
-2 -6 -10 37.366 37.695 1.131 41.487 o
-2 -6 -9 65.238 65.341 1.578 21.317 o
-2 -6 -8 125.680 124.537 2.577 7.996 o
-2 -6 -7 18.726 18.226 0.635 131.479 o
-2 -6 -6 145.775 143.880 2.814 6.704 o
-2 -6 -5 107.627 109.307 2.179 11.185 o
-2 -6 -4 431.948 432.248 7.786 0.876 o
-2 -6 -3 227.263 226.735 4.176 3.045 o
-2 -6 -2 449.769 445.167 8.024 0.825 o
-2 -6 -1 85.134 85.655 1.711 18.139 o
-2 -5 -21 0.534 0.189 0.538 183.636 o
-2 -5 -20 18.871 19.448 0.978 55.550 o
-2 -5 -19 2.832 2.668 0.635 131.479 o
-2 -5 -18 7.414 7.619 0.747 95.098 o
-2 -5 -17 12.531 11.676 0.859 71.966 o
-2 -5 -16 13.224 12.695 0.866 70.810 o
-2 -5 -15 3.899 4.469 0.635 131.479 o
-2 -5 -14 5.423 5.405 0.608 143.847 o
-2 -5 -13 6.859 7.437 0.615 140.596 o
-2 -5 -12 26.022 25.852 0.971 56.352 o
-2 -5 -11 162.811 161.443 3.345 4.745 o
-2 -5 -10 72.768 73.714 1.753 17.282 o
-2 -5 -9 2.177 2.577 0.384 359.926 o
-2 -5 -8 201.104 198.816 3.813 3.652 o
-2 -5 -7 23.996 24.064 0.719 102.628 o
-2 -5 -6 271.057 272.405 5.014 2.112 o
-2 -5 -5 300.038 299.737 5.461 1.780 o
-2 -5 -4 138.323 138.161 2.633 7.660 o
-2 -5 -3 92.009 94.223 1.844 15.622 o
-2 -5 -2 424.824 428.596 7.744 0.885 o
-2 -5 -1 266.563 272.370 4.923 2.191 o
-2 -4 -21 5.131 5.021 0.628 134.417 o
-2 -4 -20 4.438 4.001 0.649 125.885 o
-2 -4 -19 0.245 -0.028 0.573 161.924 o
-2 -4 -18 17.024 16.431 0.964 57.172 o
-2 -4 -17 9.169 8.722 0.782 86.797 o
-2 -4 -16 9.031 8.638 0.768 89.981 o
-2 -4 -15 10.997 11.124 0.782 86.797 o
-2 -4 -14 97.541 96.695 2.346 9.644 o
-2 -4 -13 31.717 30.872 1.089 44.739 o
-2 -4 -12 36.938 35.816 1.138 40.979 o
-2 -4 -11 18.720 18.757 0.768 89.981 o
-2 -4 -10 73.338 72.778 1.711 18.139 o
-2 -4 -9 5.606 5.761 0.433 283.241 o
-2 -4 -8 55.014 55.132 1.285 32.159 o
-2 -4 -7 5.988 6.166 0.363 402.654 o
-2 -4 -6 168.477 165.074 3.128 5.425 o
-2 -4 -5 327.874 326.803 5.894 1.528 o
-2 -4 -4 431.011 432.709 7.786 0.876 o
-2 -4 -3 199.931 197.238 3.610 4.073 o
-2 -4 -2 46.606 46.996 0.978 55.550 o
-2 -4 -1 613.063 621.323 11.208 0.423 o
-2 -3 -21 1.992 2.158 0.559 170.121 o
-2 -3 -20 1.067 0.712 0.573 161.924 o
-2 -3 -19 9.220 8.806 0.803 82.327 o
-2 -3 -18 8.795 9.623 0.796 83.778 o
-2 -3 -17 15.790 15.335 0.936 60.636 o
-2 -3 -16 13.792 12.989 0.866 70.810 o
-2 -3 -15 8.437 8.722 0.698 108.878 o
-2 -3 -14 3.800 4.197 0.559 170.121 o
-2 -3 -13 13.375 13.945 0.740 96.901 o
-2 -3 -12 6.396 7.004 0.559 170.121 o
-2 -3 -11 6.845 7.228 0.524 193.560 o
-2 -3 -10 19.378 19.120 0.719 102.628 o
-2 -3 -9 53.509 52.094 1.257 33.604 o
-2 -3 -8 19.882 20.070 0.642 128.636 o
-2 -3 -7 33.117 32.800 0.838 75.609 o
-2 -3 -6 79.489 80.844 1.641 19.715 o
-2 -3 -5 68.422 69.293 1.411 26.683 o
-2 -3 -4 6.282 6.487 0.286 647.696 o
-2 -3 -3 69.346 70.083 1.383 27.772 o
-2 -3 -2 751.140 752.487 13.687 0.283 o
-2 -3 -1 1043.670 1045.020 18.519 0.155 o
-2 -2 -21 2.650 3.184 0.587 154.305 o
-2 -2 -20 1.009 1.411 0.587 154.305 o
-2 -2 -19 21.824 21.389 1.089 44.739 o
-2 -2 -18 18.389 18.422 1.006 52.507 o
-2 -2 -17 10.781 10.642 0.831 76.886 o
-2 -2 -16 4.105 4.323 0.649 125.885 o
-2 -2 -15 1.855 1.592 0.524 193.560 o
-2 -2 -14 56.290 57.262 1.606 20.582 o
-2 -2 -13 33.092 32.395 1.103 43.614 o
-2 -2 -12 31.974 32.045 1.040 49.042 o
-2 -2 -11 56.444 56.661 1.446 25.410 o
-2 -2 -10 20.516 20.174 0.733 98.755 o
-2 -2 -9 27.867 28.317 0.817 79.537 o
-2 -2 -8 51.026 50.844 1.180 38.121 o
-2 -2 -7 413.415 409.239 7.388 0.973 o
-2 -2 -6 13.672 13.945 0.454 257.699 o
-2 -2 -5 54.258 54.259 1.138 40.979 o
-2 -2 -4 387.375 396.306 7.137 1.042 o
-2 -2 -3 779.877 785.978 14.169 0.264 o
-2 -2 -2 68.379 69.238 1.320 30.480 o
-2 -2 -1 1196.730 1204.010 21.578 0.114 o
-2 -1 -21 0.053 0.216 0.524 193.560 o
-2 -1 -20 4.665 4.420 0.670 118.140 o
-2 -1 -19 39.656 40.048 1.459 24.926 o
-2 -1 -18 3.548 3.478 0.663 120.640 o
-2 -1 -17 1.810 1.781 0.601 147.212 o
-2 -1 -16 4.433 4.134 0.635 131.479 o
-2 -1 -15 2.155 2.109 0.524 193.560 o
-2 -1 -14 5.344 5.363 0.580 158.046 o
-2 -1 -13 160.754 159.627 3.373 4.667 o
-2 -1 -12 38.787 39.043 1.173 38.576 o
-2 -1 -11 5.362 5.454 0.468 242.543 o
-2 -1 -10 18.367 18.100 0.684 113.367 o
-2 -1 -9 98.467 98.022 2.046 12.682 o
-2 -1 -8 80.432 78.560 1.662 19.221 o
-2 -1 -7 100.293 101.339 2.018 13.036 o
-2 -1 -6 183.767 185.206 3.450 4.462 o
-2 -1 -5 601.885 605.122 10.977 0.441 o
-2 -1 -4 619.671 626.512 11.348 0.412 o
-2 -1 -3 416.448 424.008 7.674 0.901 o
-2 -1 -2 193.029 198.740 3.589 4.121 o
-2 -1 -1 373.881 372.284 6.725 1.174 o
-1 -21 -5 7.408 7.346 0.705 106.732 o
-1 -21 -4 1.432 1.606 0.552 174.455 o
-1 -21 -3 1.589 1.788 0.559 170.121 o
-1 -21 -2 0.437 0.517 0.545 178.957 o
-1 -21 -1 2.049 2.046 0.580 158.046 o
-1 -20 -8 3.250 2.926 0.608 143.847 o
-1 -20 -7 0.820 0.300 0.538 183.636 o
-1 -20 -6 1.305 1.075 0.580 158.046 o
-1 -20 -5 6.669 7.102 0.719 102.628 o
-1 -20 -4 2.746 2.626 0.621 137.454 o
-1 -20 -3 5.594 5.573 0.712 104.650 o
-1 -20 -2 8.096 9.029 0.782 86.797 o
-1 -20 -1 8.577 8.079 0.782 86.797 o
-1 -19 -10 1.752 1.522 0.552 174.455 o
-1 -19 -9 6.437 6.892 0.691 111.088 o
-1 -19 -8 7.478 7.374 0.733 98.755 o
-1 -19 -7 0.598 0.873 0.587 154.305 o
-1 -19 -6 10.580 11.264 0.852 73.151 o
-1 -19 -5 3.997 3.876 0.677 115.717 o
-1 -19 -4 9.714 9.441 0.831 76.886 o
-1 -19 -3 1.902 2.242 0.642 128.636 o
-1 -19 -2 5.876 6.445 0.754 93.345 o
-1 -19 -1 1.197 0.740 0.587 154.305 o
-1 -18 -12 1.718 1.508 0.566 165.947 o
-1 -18 -11 1.615 1.760 0.573 161.924 o
-1 -18 -10 2.495 2.179 0.608 143.847 o
-1 -18 -9 8.946 9.790 0.803 82.327 o
-1 -18 -8 1.630 1.774 0.628 134.417 o
-1 -18 -7 1.266 0.747 0.621 137.454 o
-1 -18 -6 0.763 1.027 0.594 150.696 o
-1 -18 -5 13.127 13.582 0.887 67.504 o
-1 -18 -4 8.768 8.994 0.796 83.778 o
-1 -18 -3 4.470 4.302 0.691 111.088 o
-1 -18 -2 2.376 2.088 0.628 134.417 o
-1 -18 -1 10.281 10.035 0.831 76.886 o
-1 -17 -13 0.409 0.559 0.524 193.560 o
-1 -17 -12 0.069 -0.112 0.538 183.636 o
-1 -17 -11 9.429 8.764 0.782 86.797 o
-1 -17 -10 0.252 -0.216 0.580 158.046 o
-1 -17 -9 3.502 3.380 0.684 113.367 o
-1 -17 -8 4.861 4.609 0.691 111.088 o
-1 -17 -7 1.100 1.788 0.615 140.596 o
-1 -17 -6 0.504 0.098 0.580 158.046 o
-1 -17 -5 4.629 4.986 0.698 108.878 o
-1 -17 -4 2.482 2.835 0.649 125.885 o
-1 -17 -3 8.778 9.874 0.817 79.537 o
-1 -17 -2 2.564 2.989 0.642 128.636 o
-1 -17 -1 31.225 31.424 1.271 32.870 o
-1 -16 -14 5.985 6.613 0.670 118.140 o
-1 -16 -13 0.782 0.992 0.566 165.947 o
-1 -16 -12 4.536 3.708 0.670 118.140 o
-1 -16 -11 2.117 2.242 0.635 131.479 o
-1 -16 -10 12.825 13.037 0.880 68.580 o
-1 -16 -9 1.408 1.376 0.615 140.596 o
-1 -16 -8 2.970 3.052 0.649 125.885 o
-1 -16 -7 6.648 7.179 0.747 95.098 o
-1 -16 -6 8.001 7.751 0.761 91.640 o
-1 -16 -5 1.138 1.089 0.587 154.305 o
-1 -16 -4 5.828 5.831 0.705 106.732 o
-1 -16 -3 5.671 6.438 0.719 102.628 o
-1 -16 -2 20.298 19.462 0.999 53.243 o
-1 -16 -1 4.474 4.323 0.663 120.640 o
-1 -15 -15 0.161 1.020 0.538 183.636 o
-1 -15 -14 1.506 1.459 0.594 150.696 o
-1 -15 -13 4.779 4.127 0.691 111.088 o
-1 -15 -12 11.226 11.299 0.873 69.682 o
-1 -15 -11 7.365 7.081 0.747 95.098 o
-1 -15 -10 14.709 14.658 0.929 61.551 o
-1 -15 -9 18.930 19.357 1.020 51.078 o
-1 -15 -8 10.462 10.705 0.831 76.886 o
-1 -15 -7 0.096 -0.168 0.559 170.121 o
-1 -15 -6 8.640 8.910 0.761 91.640 o
-1 -15 -5 20.033 20.076 0.999 53.243 o
-1 -15 -4 33.575 33.973 1.236 34.753 o
-1 -15 -3 3.109 2.940 0.573 161.924 o
-1 -15 -2 1.543 1.990 0.545 178.957 o
-1 -15 -1 34.245 34.818 1.236 34.753 o
-1 -14 -16 3.813 3.722 0.615 140.596 o
-1 -14 -15 15.785 15.272 0.908 64.425 o
-1 -14 -14 1.119 0.517 0.594 150.696 o
-1 -14 -13 9.469 8.931 0.817 79.537 o
-1 -14 -12 0.294 0.538 0.580 158.046 o
-1 -14 -11 1.235 1.089 0.608 143.847 o
-1 -14 -10 4.794 4.672 0.691 111.088 o
-1 -14 -9 11.950 11.480 0.845 74.365 o
-1 -14 -8 9.073 8.387 0.754 93.345 o
-1 -14 -7 30.970 32.283 1.243 34.364 o
-1 -14 -6 9.238 8.869 0.705 106.732 o
-1 -14 -5 20.093 21.208 0.957 58.009 o
-1 -14 -4 83.051 84.077 2.130 11.704 o
-1 -14 -3 21.676 22.053 0.957 58.009 o
-1 -14 -2 0.914 0.740 0.482 228.687 o
-1 -14 -1 4.185 4.211 0.552 174.455 o
-1 -13 -17 0.505 -0.684 0.517 198.827 o
-1 -13 -16 4.222 3.596 0.642 128.636 o
-1 -13 -15 10.545 10.335 0.838 75.609 o
-1 -13 -14 6.937 6.788 0.768 89.981 o
-1 -13 -13 10.386 10.391 0.824 78.194 o
-1 -13 -12 11.995 12.179 0.873 69.682 o
-1 -13 -11 8.602 8.624 0.782 86.797 o
-1 -13 -10 45.181 44.091 1.487 23.998 o
-1 -13 -9 16.447 16.313 0.929 61.551 o
-1 -13 -8 47.344 48.093 1.501 23.554 o
-1 -13 -7 2.718 3.422 0.559 170.121 o
-1 -13 -6 32.922 33.484 1.180 38.121 o
-1 -13 -5 1.167 1.236 0.489 222.199 o
-1 -13 -4 10.103 11.117 0.698 108.878 o
-1 -13 -3 52.844 51.954 1.480 24.225 o
-1 -13 -2 57.589 56.277 1.550 22.092 o
-1 -13 -1 20.090 19.930 0.852 73.151 o
-1 -12 -18 6.811 7.228 0.698 108.878 o
-1 -12 -17 3.819 3.247 0.621 137.454 o
-1 -12 -16 11.048 11.061 0.838 75.609 o
-1 -12 -15 10.559 11.368 0.873 69.682 o
-1 -12 -14 22.468 22.884 1.096 44.171 o
-1 -12 -13 12.473 12.500 0.880 68.580 o
-1 -12 -12 28.482 27.772 1.187 37.674 o
-1 -12 -11 37.468 38.379 1.376 28.055 o
-1 -12 -10 10.513 11.348 0.796 83.778 o
-1 -12 -9 4.738 3.925 0.587 154.305 o
-1 -12 -8 29.124 29.113 1.096 44.171 o
-1 -12 -7 7.131 6.913 0.615 140.596 o
-1 -12 -6 114.827 111.828 2.570 8.040 o
-1 -12 -5 29.823 30.230 1.047 48.390 o
-1 -12 -4 3.726 4.057 0.503 210.026 o
-1 -12 -3 59.409 59.510 1.564 21.699 o
-1 -12 -2 15.700 16.808 0.754 93.345 o
-1 -12 -1 6.361 6.201 0.524 193.560 o
-1 -11 -18 8.453 8.764 0.740 96.901 o
-1 -11 -17 16.432 16.697 0.950 58.865 o
-1 -11 -16 10.203 11.264 0.859 71.966 o
-1 -11 -15 19.901 19.811 1.034 49.707 o
-1 -11 -14 15.606 15.726 0.943 59.741 o
-1 -11 -13 37.672 37.883 1.390 27.494 o
-1 -11 -12 7.069 6.732 0.712 104.650 o
-1 -11 -11 52.138 53.016 1.599 20.762 o
-1 -11 -10 11.188 11.424 0.754 93.345 o
-1 -11 -9 45.617 44.455 1.383 27.772 o
-1 -11 -8 39.483 39.678 1.257 33.604 o
-1 -11 -7 1.082 0.950 0.447 265.815 o
-1 -11 -6 8.977 9.001 0.601 147.212 o
-1 -11 -5 79.285 79.265 1.906 14.609 o
-1 -11 -4 12.836 13.435 0.663 120.640 o
-1 -11 -3 17.437 17.081 0.726 100.664 o
-1 -11 -2 69.769 70.271 1.697 18.439 o
-1 -11 -1 12.501 12.793 0.621 137.454 o
-1 -10 -19 1.282 1.557 0.545 178.957 o
-1 -10 -18 9.967 10.712 0.796 83.778 o
-1 -10 -17 2.344 1.899 0.628 134.417 o
-1 -10 -16 8.841 8.813 0.782 86.797 o
-1 -10 -15 12.205 12.283 0.866 70.810 o
-1 -10 -14 5.761 5.950 0.712 104.650 o
-1 -10 -13 0.826 0.321 0.552 174.455 o
-1 -10 -12 4.723 4.553 0.635 131.479 o
-1 -10 -11 11.577 11.278 0.740 96.901 o
-1 -10 -10 37.771 37.045 1.236 34.753 o
-1 -10 -9 10.605 10.489 0.677 115.717 o
-1 -10 -8 29.387 29.183 1.020 51.078 o
-1 -10 -7 58.982 58.072 1.529 22.701 o
-1 -10 -6 51.106 52.283 1.397 27.219 o
-1 -10 -5 167.456 169.634 3.464 4.426 o
-1 -10 -4 25.888 26.752 0.880 68.580 o
-1 -10 -3 107.371 107.414 2.318 9.878 o
-1 -10 -2 17.881 18.093 0.691 111.088 o
-1 -10 -1 144.274 145.605 2.975 6.000 o
-1 -9 -19 1.773 1.906 0.573 161.924 o
-1 -9 -18 7.655 7.968 0.761 91.640 o
-1 -9 -17 4.809 4.944 0.719 102.628 o
-1 -9 -16 5.420 5.349 0.719 102.628 o
-1 -9 -15 13.733 14.476 0.915 63.445 o
-1 -9 -14 18.071 17.290 0.964 57.172 o
-1 -9 -13 2.423 2.409 0.587 154.305 o
-1 -9 -12 40.416 39.706 1.320 30.480 o
-1 -9 -11 73.065 72.967 1.906 14.609 o
-1 -9 -10 22.640 21.417 0.901 65.427 o
-1 -9 -9 59.573 60.627 1.606 20.582 o
-1 -9 -8 75.141 73.840 1.802 16.357 o
-1 -9 -7 21.396 21.564 0.810 80.914 o
-1 -9 -6 4.543 4.762 0.447 265.815 o
-1 -9 -5 21.211 21.578 0.761 91.640 o
-1 -9 -4 30.221 29.741 0.894 66.454 o
-1 -9 -3 42.114 42.227 1.082 45.319 o
-1 -9 -2 84.134 85.844 1.851 15.504 o
-1 -9 -1 191.021 189.927 3.673 3.935 o
-1 -8 -20 4.974 4.616 0.649 125.885 o
-1 -8 -19 7.404 6.711 0.712 104.650 o
-1 -8 -18 4.648 4.672 0.691 111.088 o
-1 -8 -17 16.781 16.725 0.957 58.009 o
-1 -8 -16 4.702 5.621 0.698 108.878 o
-1 -8 -15 4.784 4.839 0.684 113.367 o
-1 -8 -14 11.729 11.424 0.817 79.537 o
-1 -8 -13 13.772 13.554 0.803 82.327 o
-1 -8 -12 38.859 38.414 1.271 32.870 o
-1 -8 -11 17.117 17.402 0.824 78.194 o
-1 -8 -10 15.202 14.392 0.733 98.755 o
-1 -8 -9 33.068 33.652 1.068 46.511 o
-1 -8 -8 204.469 204.033 4.064 3.214 o
-1 -8 -7 15.579 16.201 0.670 118.140 o
-1 -8 -6 4.514 4.574 0.412 312.777 o
-1 -8 -5 36.983 37.478 0.999 53.243 o
-1 -8 -4 190.211 190.891 3.687 3.905 o
-1 -8 -3 9.196 9.448 0.447 265.815 o
-1 -8 -2 297.114 296.336 5.517 1.745 o
-1 -8 -1 11.465 11.285 0.461 249.949 o
-1 -7 -20 0.313 0.196 0.524 193.560 o
-1 -7 -19 2.846 2.165 0.621 137.454 o
-1 -7 -18 1.955 1.648 0.628 134.417 o
-1 -7 -17 5.408 5.426 0.712 104.650 o
-1 -7 -16 29.200 29.972 1.229 35.149 o
-1 -7 -15 2.202 2.486 0.621 137.454 o
-1 -7 -14 14.328 13.952 0.859 71.966 o
-1 -7 -13 13.666 13.338 0.782 86.797 o
-1 -7 -12 56.583 57.387 1.606 20.582 o
-1 -7 -11 86.887 88.546 2.123 11.781 o
-1 -7 -10 20.523 20.586 0.831 76.886 o
-1 -7 -9 34.093 34.224 1.047 48.390 o
-1 -7 -8 25.342 25.579 0.852 73.151 o
-1 -7 -7 44.580 44.238 1.159 39.511 o
-1 -7 -6 201.456 202.036 3.890 3.509 o
-1 -7 -5 97.054 96.060 1.997 13.311 o
-1 -7 -4 21.717 21.662 0.656 123.221 o
-1 -7 -3 58.610 59.385 1.313 30.805 o
-1 -7 -2 243.021 241.707 4.518 2.601 o
-1 -7 -1 194.324 195.702 3.687 3.905 o
-1 -6 -20 0.309 0.608 0.538 183.636 o
-1 -6 -19 33.185 32.856 1.285 32.159 o
-1 -6 -18 34.392 33.198 1.285 32.159 o
-1 -6 -17 11.061 10.915 0.845 74.365 o
-1 -6 -16 21.728 20.873 1.047 48.390 o
-1 -6 -15 49.791 48.428 1.564 21.699 o
-1 -6 -14 0.378 -0.021 0.482 228.687 o
-1 -6 -13 33.176 33.777 1.180 38.121 o
-1 -6 -12 42.860 42.569 1.306 31.136 o
-1 -6 -11 68.713 67.310 1.711 18.139 o
-1 -6 -10 22.386 22.479 0.838 75.609 o
-1 -6 -9 123.837 122.379 2.605 7.826 o
-1 -6 -8 42.692 42.129 1.124 42.004 o
-1 -6 -7 125.442 123.664 2.507 8.448 o
-1 -6 -6 135.109 134.879 2.675 7.422 o
-1 -6 -5 67.072 68.407 1.473 24.455 o
-1 -6 -4 141.957 145.689 2.814 6.704 o
-1 -6 -3 136.457 136.206 2.626 7.701 o
-1 -6 -2 142.263 144.935 2.765 6.943 o
-1 -6 -1 85.863 87.492 1.746 17.420 o
-1 -5 -21 4.763 4.825 0.649 125.885 o
-1 -5 -20 6.033 5.747 0.684 113.367 o
-1 -5 -19 3.357 3.135 0.649 125.885 o
-1 -5 -18 3.013 3.303 0.649 125.885 o
-1 -5 -17 31.217 30.677 1.250 33.981 o
-1 -5 -16 8.423 8.387 0.768 89.981 o
-1 -5 -15 12.137 12.116 0.817 79.537 o
-1 -5 -14 17.997 17.835 0.880 68.580 o
-1 -5 -13 210.820 210.744 4.350 2.805 o
-1 -5 -12 39.634 39.427 1.229 35.149 o
-1 -5 -11 119.463 119.509 2.626 7.701 o
-1 -5 -10 56.519 56.780 1.446 25.410 o
-1 -5 -9 192.179 190.898 3.771 3.734 o
-1 -5 -8 138.642 139.886 2.807 6.737 o
-1 -5 -7 133.251 132.281 2.633 7.660 o
-1 -5 -6 80.579 80.292 1.683 18.746 o
-1 -5 -5 148.455 148.524 2.849 6.541 o
-1 -5 -4 78.447 77.226 1.578 21.317 o
-1 -5 -3 264.313 263.445 4.839 2.267 o
-1 -5 -2 79.041 81.277 1.613 20.404 o
-1 -5 -1 345.851 355.888 6.494 1.259 o
-1 -4 -21 0.646 0.258 0.524 193.560 o
-1 -4 -20 0.977 1.068 0.566 165.947 o
-1 -4 -19 0.292 0.824 0.594 150.696 o
-1 -4 -18 41.044 39.846 1.425 26.163 o
-1 -4 -17 6.608 6.236 0.719 102.628 o
-1 -4 -16 80.747 81.493 2.172 11.257 o
-1 -4 -15 6.359 5.698 0.635 131.479 o
-1 -4 -14 53.878 53.861 1.571 21.507 o
-1 -4 -13 14.890 15.454 0.789 85.267 o
-1 -4 -12 110.219 108.406 2.458 8.787 o
-1 -4 -11 35.711 35.537 1.089 44.739 o
-1 -4 -10 18.693 18.030 0.712 104.650 o
-1 -4 -9 21.867 22.702 0.761 91.640 o
-1 -4 -8 308.053 304.324 5.670 1.651 o
-1 -4 -7 61.675 61.696 1.369 28.342 o
-1 -4 -6 365.182 365.015 6.648 1.201 o
-1 -4 -5 246.336 252.049 4.644 2.462 o
-1 -4 -4 95.549 94.677 1.858 15.388 o
-1 -4 -3 1487.590 1508.050 27.660 0.069 o
-1 -4 -2 328.446 334.876 6.103 1.425 o
-1 -4 -1 211.156 217.943 3.973 3.363 o
-1 -3 -21 3.617 3.771 0.608 143.847 o
-1 -3 -20 2.967 2.954 0.621 137.454 o
-1 -3 -19 2.876 2.919 0.656 123.221 o
-1 -3 -18 10.372 10.307 0.824 78.194 o
-1 -3 -17 4.603 4.776 0.684 113.367 o
-1 -3 -16 5.328 5.496 0.677 115.717 o
-1 -3 -15 3.728 3.401 0.573 161.924 o
-1 -3 -14 26.104 26.264 1.034 49.707 o
-1 -3 -13 88.776 88.064 2.130 11.704 o
-1 -3 -12 47.673 46.598 1.327 30.160 o
-1 -3 -11 93.995 93.385 2.116 11.859 o
-1 -3 -10 11.997 11.787 0.573 161.924 o
-1 -3 -9 93.085 90.808 1.941 14.088 o
-1 -3 -8 186.228 186.345 3.589 4.121 o
-1 -3 -7 156.266 153.293 2.954 6.085 o
-1 -3 -6 347.197 347.899 6.327 1.326 o
-1 -3 -5 371.104 371.670 6.760 1.162 o
-1 -3 -4 250.698 250.834 4.567 2.546 o
-1 -3 -3 1611.900 1606.060 29.183 0.062 o
-1 -3 -2 2156.960 2119.670 38.051 0.037 o
-1 -3 -1 306.679 313.528 5.733 1.615 o
-1 -2 -21 4.103 4.197 0.621 137.454 o
-1 -2 -20 1.761 2.130 0.608 143.847 o
-1 -2 -19 4.663 3.750 0.684 113.367 o
-1 -2 -18 14.434 13.973 0.894 66.454 o
-1 -2 -17 7.699 7.633 0.747 95.098 o
-1 -2 -16 27.710 27.534 1.152 39.992 o
-1 -2 -15 4.603 4.818 0.601 147.212 o
-1 -2 -14 3.343 3.394 0.531 188.500 o
-1 -2 -13 12.390 13.184 0.712 104.650 o
-1 -2 -12 38.326 39.036 1.173 38.576 o
-1 -2 -11 41.852 41.619 1.173 38.576 o
-1 -2 -10 104.599 103.497 2.235 10.633 o
-1 -2 -9 57.018 56.661 1.327 30.160 o
-1 -2 -8 150.386 149.774 2.926 6.202 o
-1 -2 -7 426.299 423.184 7.723 0.890 o
-1 -2 -6 5.034 5.258 0.293 617.220 o
-1 -2 -5 752.800 757.473 13.813 0.278 o
-1 -2 -4 110.371 112.701 2.130 11.704 o
-1 -2 -3 991.263 1001.810 18.422 0.156 o
-1 -2 -2 948.963 954.027 17.507 0.173 o
-1 -2 -1 560.007 560.333 10.251 0.505 o
-1 -1 -21 6.371 5.971 0.677 115.717 o
-1 -1 -20 10.318 10.300 0.803 82.327 o
-1 -1 -19 6.608 6.543 0.726 100.664 o
-1 -1 -18 10.466 10.524 0.831 76.886 o
-1 -1 -17 9.149 9.092 0.782 86.797 o
-1 -1 -16 4.159 4.525 0.635 131.479 o
-1 -1 -15 27.835 28.680 1.103 43.614 o
-1 -1 -14 4.603 4.944 0.566 165.947 o
-1 -1 -13 2.951 3.170 0.489 222.199 o
-1 -1 -12 44.036 46.340 1.299 31.471 o
-1 -1 -11 138.467 136.199 2.863 6.477 o
-1 -1 -10 46.523 46.096 1.201 36.803 o
-1 -1 -9 5.896 5.803 0.384 359.926 o
-1 -1 -8 205.962 199.976 3.806 3.666 o
-1 -1 -7 89.485 88.860 1.802 16.357 o
-1 -1 -6 2.506 2.626 0.230 999.795 o
-1 -1 -5 356.849 356.069 6.494 1.259 o
-1 -1 -4 820.231 842.053 15.412 0.224 o
-1 -1 -3 258.439 261.804 4.769 2.334 o
-1 -1 -2 1632.100 1604.440 28.840 0.064 o
-1 -1 -1 603.145 608.055 11.089 0.432 o
0 0 2 3650.040 3291.470 56.019 0.017 o
0 0 4 0.649 0.552 0.161 2058.180 o
0 0 6 169.264 170.772 3.219 5.123 o
0 0 8 587.049 583.810 10.691 0.465 o
0 0 10 526.004 523.860 9.630 0.573 o
0 0 12 139.097 139.292 2.975 6.000 o
0 0 14 39.214 39.064 1.271 32.870 o
0 0 16 4.082 4.239 0.628 134.417 o
0 0 18 7.447 7.835 0.754 93.345 o
0 0 20 4.690 5.223 0.705 106.732 o
0 1 1 349.149 357.312 6.536 1.243 o
0 1 2 622.138 617.427 11.368 0.411 o
0 1 3 3643.290 3386.260 61.144 0.014 o
0 1 4 296.546 293.068 5.370 1.841 o
0 1 5 3858.400 3601.330 65.837 0.012 o
0 1 6 1284.200 1280.310 23.093 0.100 o
0 1 7 326.617 323.828 5.950 1.500 o
0 1 8 155.635 153.454 2.989 5.944 o
0 1 9 134.597 132.798 2.675 7.422 o
0 1 10 61.006 60.194 1.452 25.166 o
0 1 11 44.474 43.763 1.208 36.379 o
0 1 12 15.249 15.307 0.712 104.650 o
0 1 13 60.688 59.950 1.606 20.582 o
0 1 14 12.564 12.430 0.733 98.755 o
0 1 15 0.580 0.838 0.482 228.687 o
0 1 16 0.772 0.656 0.538 183.636 o
0 1 17 0.064 0.440 0.545 178.957 o
0 1 18 4.216 4.602 0.677 115.717 o
0 1 19 4.617 4.623 0.670 118.140 o
0 1 20 38.672 38.344 1.383 27.772 o
0 1 21 0.635 0.440 0.545 178.957 o
0 2 0 6242.510 5216.130 93.078 0.006 o
0 2 1 1657.320 1618.620 29.022 0.063 o
0 2 2 1467.820 1440.860 25.579 0.081 o
0 2 3 540.419 544.076 9.965 0.535 o
0 2 4 16.967 16.829 0.447 265.815 o
0 2 5 37.024 37.471 0.838 75.609 o
0 2 6 555.897 552.162 10.112 0.519 o
0 2 7 914.822 903.427 16.187 0.203 o
0 2 8 2.508 2.842 0.293 617.220 o
0 2 9 21.974 22.318 0.705 106.732 o
0 2 10 246.380 242.733 4.707 2.397 o
0 2 11 9.188 8.987 0.545 178.957 o
0 2 12 7.031 6.836 0.538 183.636 o
0 2 13 5.163 5.098 0.531 188.500 o
0 2 14 116.362 115.228 2.675 7.422 o
0 2 15 54.841 54.196 1.606 20.582 o
0 2 16 20.998 20.817 1.020 51.078 o
0 2 17 4.746 4.735 0.677 115.717 o
0 2 18 8.648 8.890 0.782 86.797 o
0 2 19 4.352 4.357 0.670 118.140 o
0 2 20 3.691 3.925 0.656 123.221 o
0 2 21 13.249 13.533 0.838 75.609 o
0 3 1 4729.170 4351.670 74.342 0.010 o
0 3 2 170.990 175.088 3.212 5.145 o
0 3 3 0.569 0.496 0.161 2058.180 o
0 3 4 249.803 251.078 4.602 2.507 o
0 3 5 602.621 596.198 10.936 0.444 o
0 3 6 208.293 205.227 3.848 3.586 o
0 3 7 2.083 2.388 0.272 715.830 o
0 3 8 1.690 1.864 0.286 647.696 o
0 3 9 125.538 123.797 2.535 8.263 o
0 3 10 89.592 87.485 1.969 13.691 o
0 3 11 130.807 128.538 2.751 7.014 o
0 3 12 18.066 17.416 0.768 89.981 o
0 3 13 103.423 101.164 2.374 9.418 o
0 3 14 1.169 1.194 0.489 222.199 o
0 3 15 21.487 21.278 0.971 56.352 o
0 3 16 23.237 22.758 1.061 47.125 o
0 3 17 16.648 16.110 0.943 59.741 o
0 3 18 18.082 17.716 0.985 54.765 o
0 3 19 21.140 20.796 1.068 46.511 o
0 3 20 17.072 16.466 0.936 60.636 o
0 3 21 8.393 8.554 0.719 102.628 o
0 4 0 16.833 17.095 0.440 274.320 o
0 4 1 422.609 435.824 7.968 0.836 o
0 4 2 20.826 20.956 0.517 198.827 o
0 4 3 80.071 81.053 1.592 20.945 o
0 4 4 90.307 90.403 1.781 16.744 o
0 4 5 236.856 238.250 4.413 2.726 o
0 4 6 66.912 67.659 1.439 25.657 o
0 4 7 230.795 229.808 4.337 2.823 o
0 4 8 26.326 26.012 0.761 91.640 o
0 4 9 0.236 0.747 0.314 537.668 o
0 4 10 0.602 0.936 0.356 418.599 o
0 4 11 5.208 5.384 0.489 222.199 o
0 4 12 0.360 0.754 0.412 312.777 o
0 4 13 0.857 0.747 0.454 257.699 o
0 4 14 118.438 117.254 2.737 7.085 o
0 4 15 0.292 -0.119 0.496 215.984 o
0 4 16 18.306 17.416 0.957 58.009 o
0 4 17 0.251 0.028 0.566 165.947 o
0 4 18 0.155 0.566 0.580 158.046 o
0 4 19 9.779 9.350 0.817 79.537 o
0 4 20 2.542 2.626 0.608 143.847 o
0 4 21 7.693 7.863 0.698 108.878 o
0 5 1 70.106 71.612 1.432 25.908 o
0 5 2 1.882 2.053 0.203 1294.620 o
0 5 3 28.234 28.484 0.691 111.088 o
0 5 4 98.270 98.546 1.955 13.887 o
0 5 5 622.843 615.024 11.257 0.419 o
0 5 6 66.586 66.186 1.439 25.657 o
0 5 7 8.328 8.010 0.412 312.777 o
0 5 8 11.510 11.396 0.510 204.312 o
0 5 9 62.665 61.382 1.487 23.998 o
0 5 10 29.275 28.533 0.929 61.551 o
0 5 11 46.703 46.647 1.313 30.805 o
0 5 12 20.541 20.614 0.866 70.810 o
0 5 13 21.679 21.941 0.936 60.636 o
0 5 14 19.762 18.722 0.901 65.427 o
0 5 15 0.096 0.265 0.517 198.827 o
0 5 16 4.462 4.616 0.670 118.140 o
0 5 17 8.796 8.540 0.775 88.368 o
0 5 18 7.762 7.667 0.754 93.345 o
0 5 19 3.764 3.589 0.663 120.640 o
0 5 20 0.019 0.112 0.552 174.455 o
0 5 21 0.003 -0.279 0.531 188.500 o
0 6 0 499.752 513.134 9.378 0.604 o
0 6 1 27.611 27.765 0.691 111.088 o
0 6 2 142.624 144.481 2.758 6.978 o
0 6 3 252.152 257.552 4.769 2.334 o
0 6 4 1.454 1.473 0.244 888.797 o
0 6 5 75.819 77.450 1.634 19.884 o
0 6 6 1.649 1.641 0.286 647.696 o
0 6 7 24.020 24.036 0.740 96.901 o
0 6 8 113.060 110.585 2.353 9.587 o
0 6 9 33.006 32.723 0.992 53.996 o
0 6 10 0.670 0.915 0.384 359.926 o
0 6 11 57.003 55.711 1.501 23.554 o
0 6 12 5.910 5.663 0.566 165.947 o
0 6 13 43.472 43.072 1.362 28.633 o
0 6 14 0.051 0.161 0.482 228.687 o
0 6 15 86.651 84.063 2.207 10.903 o
0 6 16 0.035 0.126 0.559 170.121 o
0 6 17 31.691 31.473 1.264 33.234 o
0 6 18 12.026 12.521 0.859 71.966 o
0 6 19 1.420 1.020 0.601 147.212 o
0 6 20 0.427 0.971 0.559 170.121 o
0 7 1 8.314 8.526 0.377 373.380 o
0 7 2 247.686 252.936 4.700 2.404 o
0 7 3 0.383 0.405 0.237 941.848 o
0 7 4 218.851 215.429 4.078 3.192 o
0 7 5 40.323 39.706 0.999 53.243 o
0 7 6 13.559 13.813 0.545 178.957 o
0 7 7 33.039 33.652 0.964 57.172 o
0 7 8 56.533 55.418 1.397 27.219 o
0 7 9 27.594 27.744 0.929 61.551 o
0 7 10 49.029 47.730 1.341 29.535 o
0 7 11 2.961 3.429 0.496 215.984 o
0 7 12 10.515 10.482 0.691 111.088 o
0 7 13 56.427 57.143 1.648 19.549 o
0 7 14 0.074 -0.112 0.489 222.199 o
0 7 15 4.773 4.846 0.670 118.140 o
0 7 16 3.473 3.184 0.642 128.636 o
0 7 17 2.423 2.521 0.635 131.479 o
0 7 18 0.412 0.419 0.587 154.305 o
0 7 19 15.158 15.384 0.908 64.425 o
0 7 20 12.710 12.332 0.803 82.327 o
0 8 0 131.994 130.954 2.577 7.996 o
0 8 1 54.234 53.323 1.222 35.552 o
0 8 2 38.265 38.288 0.957 58.009 o
0 8 3 63.590 63.002 1.411 26.683 o
0 8 4 123.921 123.839 2.500 8.495 o
0 8 5 40.670 40.593 1.047 48.390 o
0 8 6 56.250 55.139 1.362 28.633 o
0 8 7 0.104 0.370 0.342 453.468 o
0 8 8 12.261 11.976 0.615 140.596 o
0 8 9 24.084 23.414 0.873 69.682 o
0 8 10 48.252 47.520 1.362 28.633 o
0 8 11 20.100 19.979 0.873 69.682 o
0 8 12 2.606 2.919 0.531 188.500 o
0 8 13 14.720 15.111 0.838 75.609 o
0 8 14 22.445 22.143 1.054 47.751 o
0 8 15 43.954 42.583 1.473 24.455 o
0 8 16 2.415 2.123 0.621 137.454 o
0 8 17 2.671 2.737 0.635 131.479 o
0 8 18 4.379 4.190 0.684 113.367 o
0 8 19 2.341 2.723 0.615 140.596 o
0 8 20 5.452 4.665 0.656 123.221 o
0 9 1 1.981 1.809 0.307 562.385 o
0 9 2 100.404 99.510 2.088 12.179 o
0 9 3 15.524 15.991 0.601 147.212 o
0 9 4 47.004 46.529 1.194 37.235 o
0 9 5 138.736 138.126 2.849 6.541 o
0 9 6 27.973 27.737 0.901 65.427 o
0 9 7 15.646 15.719 0.691 111.088 o
0 9 8 0.723 0.538 0.398 335.111 o
0 9 9 71.545 71.081 1.795 16.484 o
0 9 10 83.112 83.120 2.053 12.596 o
0 9 11 18.615 17.870 0.859 71.966 o
0 9 12 7.346 7.507 0.656 123.221 o
0 9 13 22.075 21.997 1.040 49.042 o
0 9 14 0.627 0.363 0.559 170.121 o
0 9 15 1.798 1.906 0.615 140.596 o
0 9 16 56.463 54.734 1.704 18.288 o
0 9 17 0.003 0.258 0.580 158.046 o
0 9 18 2.135 2.004 0.615 140.596 o
0 9 19 15.544 15.454 0.873 69.682 o
0 10 0 2.077 2.514 0.377 373.380 o
0 10 1 243.933 245.897 4.721 2.383 o
0 10 2 8.070 8.017 0.489 222.199 o
0 10 3 52.688 52.862 1.341 29.535 o
0 10 4 1.143 1.508 0.370 387.603 o
0 10 5 65.556 66.165 1.620 20.229 o
0 10 6 3.216 3.443 0.447 265.815 o
0 10 7 0.371 0.740 0.398 335.111 o
0 10 8 24.573 24.734 0.936 60.636 o
0 10 9 2.105 1.990 0.475 235.462 o
0 10 10 1.480 1.397 0.489 222.199 o
0 10 11 1.014 1.187 0.503 210.026 o
0 10 12 0.000 0.370 0.496 215.984 o
0 10 13 0.771 0.775 0.559 170.121 o
0 10 14 0.192 0.216 0.566 165.947 o
0 10 15 0.191 0.230 0.573 161.924 o
0 10 16 0.025 0.433 0.580 158.046 o
0 10 17 9.818 10.426 0.824 78.194 o
0 10 18 2.903 2.905 0.615 140.596 o
0 10 19 1.872 1.795 0.559 170.121 o
0 11 1 44.901 46.235 1.250 33.981 o
0 11 2 5.862 6.075 0.482 228.687 o
0 11 3 1.756 1.767 0.405 323.655 o
0 11 4 8.926 9.357 0.580 158.046 o
0 11 5 3.312 4.008 0.475 235.462 o
0 11 6 3.936 4.288 0.496 215.984 o
0 11 7 0.557 0.747 0.440 274.320 o
0 11 8 8.359 8.226 0.628 134.417 o
0 11 9 1.985 2.151 0.510 204.312 o
0 11 10 52.679 53.072 1.571 21.507 o
0 11 11 5.290 5.545 0.628 134.417 o
0 11 12 1.112 1.292 0.580 158.046 o
0 11 13 11.623 11.473 0.845 74.365 o
0 11 14 0.849 1.013 0.587 154.305 o
0 11 15 8.112 8.198 0.775 88.368 o
0 11 16 22.309 21.641 1.082 45.319 o
0 11 17 0.108 0.237 0.559 170.121 o
0 11 18 1.063 1.299 0.559 170.121 o
0 12 0 31.653 32.101 1.034 49.707 o
0 12 1 10.212 10.195 0.608 143.847 o
0 12 2 0.001 0.265 0.391 347.186 o
0 12 3 2.406 2.067 0.447 265.815 o
0 12 4 87.342 88.476 2.102 12.017 o
0 12 5 0.000 0.070 0.419 302.438 o
0 12 6 3.524 3.513 0.517 198.827 o
0 12 7 52.851 53.491 1.529 22.701 o
0 12 8 7.337 7.011 0.628 134.417 o
0 12 9 20.350 20.656 0.950 58.865 o
0 12 10 40.857 41.550 1.390 27.494 o
0 12 11 2.470 2.751 0.621 137.454 o
0 12 12 0.122 0.482 0.559 170.121 o
0 12 13 0.496 0.454 0.587 154.305 o
0 12 14 19.101 19.301 1.013 51.785 o
0 12 15 8.492 8.261 0.803 82.327 o
0 12 16 5.820 5.894 0.712 104.650 o
0 12 17 1.585 1.606 0.573 161.924 o
0 12 18 0.813 1.215 0.552 174.455 o
0 13 1 13.203 13.415 0.719 102.628 o
0 13 2 27.466 28.379 1.020 51.078 o
0 13 3 0.006 0.028 0.433 283.241 o
0 13 4 75.586 75.020 1.913 14.502 o
0 13 5 0.032 0.496 0.454 257.699 o
0 13 6 0.062 0.098 0.454 257.699 o
0 13 7 2.907 2.856 0.552 174.455 o
0 13 8 1.966 2.179 0.552 174.455 o
0 13 9 17.785 17.856 0.957 58.009 o
0 13 10 4.403 3.827 0.656 123.221 o
0 13 11 7.295 6.948 0.740 96.901 o
0 13 12 0.606 1.006 0.587 154.305 o
0 13 13 21.959 21.648 1.068 46.511 o
0 13 14 0.589 0.803 0.608 143.847 o
0 13 15 0.293 0.628 0.587 154.305 o
0 13 16 0.306 0.503 0.566 165.947 o
0 13 17 0.399 -0.175 0.524 193.560 o
0 14 0 11.880 12.283 0.740 96.901 o
0 14 1 13.605 12.940 0.754 93.345 o
0 14 2 64.540 66.877 1.788 16.613 o
0 14 3 1.731 2.367 0.531 188.500 o
0 14 4 18.596 19.106 0.908 64.425 o
0 14 5 0.920 0.412 0.489 222.199 o
0 14 6 0.838 1.236 0.517 198.827 o
0 14 7 43.808 45.034 1.494 23.774 o
0 14 8 0.004 -0.251 0.552 174.455 o
0 14 9 24.238 23.791 1.103 43.614 o
0 14 10 0.312 0.216 0.580 158.046 o
0 14 11 4.309 4.127 0.677 115.717 o
0 14 12 0.163 -0.077 0.566 165.947 o
0 14 13 4.759 4.539 0.712 104.650 o
0 14 14 21.145 21.669 1.068 46.511 o
0 14 15 4.617 4.916 0.677 115.717 o
0 14 16 0.004 0.035 0.517 198.827 o
0 15 1 22.903 23.673 1.013 51.785 o
0 15 2 9.552 9.727 0.726 100.664 o
0 15 3 69.163 71.235 1.927 14.293 o
0 15 4 11.544 12.081 0.789 85.267 o
0 15 5 16.666 17.088 0.936 60.636 o
0 15 6 30.229 30.195 1.215 35.962 o
0 15 7 22.213 22.269 1.075 45.909 o
0 15 8 87.333 86.584 2.276 10.245 o
0 15 9 7.398 7.179 0.768 89.981 o
0 15 10 13.446 13.938 0.908 64.425 o
0 15 11 5.021 5.370 0.705 106.732 o
0 15 12 4.857 5.293 0.719 102.628 o
0 15 13 2.355 2.416 0.642 128.636 o
0 15 14 9.156 9.560 0.782 86.797 o
0 15 15 0.024 -0.314 0.524 193.560 o
0 16 0 171.351 175.633 3.890 3.509 o
0 16 1 8.583 8.757 0.775 88.368 o
0 16 2 33.886 35.642 1.327 30.160 o
0 16 3 42.404 41.291 1.439 25.657 o
0 16 4 1.954 2.514 0.621 137.454 o
0 16 5 0.034 0.007 0.552 174.455 o
0 16 6 13.063 13.938 0.901 65.427 o
0 16 7 1.061 0.950 0.608 143.847 o
0 16 8 19.850 20.062 1.047 48.390 o
0 16 9 0.265 0.293 0.580 158.046 o
0 16 10 12.011 11.711 0.852 73.151 o
0 16 11 1.573 1.418 0.621 137.454 o
0 16 12 11.194 11.725 0.852 73.151 o
0 16 13 1.668 1.927 0.601 147.212 o
0 16 14 13.145 13.240 0.824 78.194 o
0 17 1 48.204 49.182 1.606 20.582 o
0 17 2 49.440 48.554 1.599 20.762 o
0 17 3 19.311 19.183 1.027 50.385 o
0 17 4 18.080 17.576 0.985 54.765 o
0 17 5 6.983 6.417 0.747 95.098 o
0 17 6 39.749 41.075 1.452 25.166 o
0 17 7 17.843 18.505 1.013 51.785 o
0 17 8 9.367 9.707 0.803 82.327 o
0 17 9 0.967 1.082 0.615 140.596 o
0 17 10 0.135 0.182 0.573 161.924 o
0 17 11 1.789 1.522 0.601 147.212 o
0 17 12 0.891 1.124 0.573 161.924 o
0 17 13 10.672 10.880 0.761 91.640 o
0 18 0 1.812 2.283 0.628 134.417 o
0 18 1 28.969 28.240 1.208 36.379 o
0 18 2 2.236 2.416 0.642 128.636 o
0 18 3 42.270 41.962 1.473 24.455 o
0 18 4 0.027 0.049 0.587 154.305 o
0 18 5 3.594 3.841 0.677 115.717 o
0 18 6 0.100 -0.112 0.587 154.305 o
0 18 7 56.862 55.942 1.760 17.145 o
0 18 8 1.077 1.152 0.615 140.596 o
0 18 9 1.393 1.425 0.601 147.212 o
0 18 10 3.456 3.066 0.628 134.417 o
0 18 11 0.708 0.950 0.552 174.455 o
0 18 12 3.964 4.197 0.635 131.479 o
0 19 1 4.489 4.637 0.684 113.367 o
0 19 2 4.422 3.980 0.705 106.732 o
0 19 3 0.934 1.397 0.621 137.454 o
0 19 4 7.016 6.969 0.768 89.981 o
0 19 5 1.911 1.858 0.635 131.479 o
0 19 6 19.262 19.434 1.020 51.078 o
0 19 7 1.247 1.068 0.601 147.212 o
0 19 8 1.123 1.089 0.580 158.046 o
0 19 9 1.786 1.837 0.580 158.046 o
0 19 10 0.003 0.168 0.517 198.827 o
0 20 0 15.913 15.970 0.957 58.009 o
0 20 1 0.268 0.300 0.587 154.305 o
0 20 2 0.607 1.215 0.594 150.696 o
0 20 3 11.477 11.117 0.831 76.886 o
0 20 4 0.464 0.587 0.573 161.924 o
0 20 5 0.034 -0.063 0.552 174.455 o
0 20 6 0.073 0.084 0.545 178.957 o
0 20 7 0.012 -0.091 0.524 193.560 o
0 20 8 1.282 0.698 0.559 170.121 o
0 21 1 0.156 0.349 0.538 183.636 o
0 21 2 0.009 -0.084 0.531 188.500 o
0 21 3 1.113 1.061 0.552 174.455 o
0 21 4 0.013 -0.042 0.517 198.827 o
0 21 5 2.524 2.172 0.601 147.212 o
1 0 1 454.625 450.034 8.289 0.773 o
1 0 2 4129.710 3648.130 65.572 0.012 o
1 0 3 1254.430 1246.150 22.793 0.102 o
1 0 4 1535.270 1527.010 27.912 0.068 o
1 0 5 28.529 28.715 0.677 115.717 o
1 0 6 43.930 43.575 0.971 56.352 o
1 0 7 2.666 2.619 0.258 795.308 o
1 0 8 48.663 48.679 1.131 41.487 o
1 0 9 0.702 0.824 0.279 680.485 o
1 0 10 3.515 3.645 0.384 359.926 o
1 0 11 0.042 0.587 0.356 418.599 o
1 0 12 39.373 39.462 1.173 38.576 o
1 0 13 23.968 23.945 0.929 61.551 o
1 0 14 12.261 12.982 0.740 96.901 o
1 0 15 16.429 16.550 0.852 73.151 o
1 0 16 0.111 -0.237 0.503 210.026 o
1 0 17 1.000 0.580 0.566 165.947 o
1 0 18 11.963 11.767 0.852 73.151 o
1 0 19 0.808 0.042 0.573 161.924 o
1 0 20 0.430 0.419 0.573 161.924 o
1 0 21 3.821 4.525 0.621 137.454 o
1 1 0 98.707 100.389 1.823 15.983 o
1 1 1 601.721 627.022 11.431 0.406 o
1 1 2 1630.460 1605.130 29.141 0.063 o
1 1 3 257.766 262.908 4.797 2.307 o
1 1 4 819.488 824.399 15.146 0.231 o
1 1 5 356.583 359.749 6.571 1.230 o
1 1 6 2.495 2.661 0.230 999.795 o
1 1 7 89.739 89.524 1.816 16.106 o
1 1 8 206.187 205.045 3.897 3.497 o
1 1 9 5.866 5.838 0.384 359.926 o
1 1 10 46.355 44.783 1.180 38.121 o
1 1 11 138.285 137.526 2.891 6.352 o
1 1 12 44.361 45.062 1.285 32.159 o
1 1 13 2.893 3.387 0.496 215.984 o
1 1 14 4.669 4.637 0.559 170.121 o
1 1 15 27.845 28.310 1.096 44.171 o
1 1 16 4.163 4.239 0.635 131.479 o
1 1 17 9.151 8.924 0.775 88.368 o
1 1 18 10.459 11.096 0.831 76.886 o
1 1 19 6.605 6.012 0.712 104.650 o
1 1 20 10.318 9.462 0.796 83.778 o
1 1 21 6.375 6.397 0.677 115.717 o
1 2 0 2998.900 2757.010 47.206 0.024 o
1 2 1 560.265 567.225 10.433 0.488 o
1 2 2 949.001 944.265 17.416 0.175 o
1 2 3 992.528 981.094 18.156 0.161 o
1 2 4 110.584 109.796 2.095 12.098 o
1 2 5 752.911 748.416 13.757 0.281 o
1 2 6 5.110 5.307 0.293 617.220 o
1 2 7 426.242 423.401 7.765 0.880 o
1 2 8 150.091 148.999 2.926 6.202 o
1 2 9 56.891 56.731 1.334 29.845 o
1 2 10 104.325 104.062 2.249 10.501 o
1 2 11 41.864 40.900 1.159 39.511 o
1 2 12 38.299 38.652 1.166 39.040 o
1 2 13 12.451 11.780 0.684 113.367 o
1 2 14 3.317 3.073 0.531 188.500 o
1 2 15 4.582 4.357 0.594 150.696 o
1 2 16 27.656 27.423 1.159 39.511 o
1 2 17 7.807 8.170 0.761 91.640 o
1 2 18 14.562 14.609 0.915 63.445 o
1 2 19 4.663 4.776 0.712 104.650 o
1 2 20 1.773 1.837 0.608 143.847 o
1 2 21 4.094 3.659 0.608 143.847 o
1 3 0 79.286 78.309 1.487 23.998 o
1 3 1 307.206 319.199 5.831 1.562 o
1 3 2 2156.800 2081.420 37.646 0.037 o
1 3 3 1611.370 1597.710 29.196 0.062 o
1 3 4 250.917 251.316 4.609 2.499 o
1 3 5 370.464 375.140 6.878 1.122 o
1 3 6 347.653 353.346 6.466 1.270 o
1 3 7 156.103 155.682 3.017 5.834 o
1 3 8 186.044 186.421 3.610 4.073 o
1 3 9 93.151 90.885 1.955 13.887 o
1 3 10 11.939 12.158 0.580 158.046 o
1 3 11 94.203 95.033 2.158 11.403 o
1 3 12 47.520 49.147 1.376 28.055 o
1 3 13 88.996 88.483 2.144 11.552 o
1 3 14 26.255 25.852 1.020 51.078 o
1 3 15 3.717 3.659 0.573 161.924 o
1 3 16 5.329 5.286 0.684 113.367 o
1 3 17 4.548 4.762 0.677 115.717 o
1 3 18 10.359 10.049 0.810 80.914 o
1 3 19 2.858 3.310 0.663 120.640 o
1 3 20 2.977 3.394 0.642 128.636 o
1 3 21 3.626 3.813 0.608 143.847 o
1 4 0 14.064 13.876 0.384 359.926 o
1 4 1 211.328 215.380 3.938 3.423 o
1 4 2 328.576 327.872 6.033 1.459 o
1 4 3 1487.160 1460.110 27.032 0.073 o
1 4 4 95.548 94.328 1.864 15.273 o
1 4 5 246.222 247.810 4.609 2.499 o
1 4 6 364.849 361.900 6.683 1.189 o
1 4 7 61.623 60.439 1.355 28.929 o
1 4 8 308.283 301.021 5.663 1.655 o
1 4 9 21.968 21.340 0.733 98.755 o
1 4 10 18.547 18.554 0.726 100.664 o
1 4 11 35.682 36.256 1.103 43.614 o
1 4 12 110.246 110.522 2.507 8.448 o
1 4 13 14.927 15.300 0.782 86.797 o
1 4 14 53.844 54.056 1.578 21.317 o
1 4 15 6.329 6.404 0.649 125.885 o
1 4 16 80.570 79.175 2.130 11.704 o
1 4 17 6.578 6.809 0.726 100.664 o
1 4 18 41.228 40.900 1.446 25.410 o
1 4 19 0.292 0.412 0.594 150.696 o
1 4 20 0.986 1.439 0.573 161.924 o
1 4 21 0.641 0.831 0.531 188.500 o
1 5 0 356.167 365.504 6.683 1.189 o
1 5 1 346.457 354.093 6.473 1.267 o
1 5 2 79.007 80.306 1.599 20.762 o
1 5 3 263.806 264.409 4.860 2.248 o
1 5 4 78.320 78.330 1.606 20.582 o
1 5 5 148.416 148.524 2.870 6.445 o
1 5 6 80.842 81.444 1.718 17.992 o
1 5 7 132.993 131.960 2.647 7.580 o
1 5 8 138.566 138.350 2.793 6.805 o
1 5 9 192.193 190.590 3.799 3.679 o
1 5 10 56.193 56.710 1.452 25.166 o
1 5 11 119.498 120.207 2.647 7.580 o
1 5 12 39.663 39.566 1.236 34.753 o
1 5 13 210.663 210.115 4.378 2.770 o
1 5 14 18.010 18.834 0.901 65.427 o
1 5 15 12.089 11.906 0.817 79.537 o
1 5 16 8.381 8.282 0.775 88.368 o
1 5 17 31.215 31.117 1.264 33.234 o
1 5 18 3.018 3.359 0.656 123.221 o
1 5 19 3.359 2.437 0.635 131.479 o
1 5 20 6.040 5.789 0.691 111.088 o
1 5 21 4.781 4.476 0.642 128.636 o
1 6 0 222.182 226.931 4.204 3.004 o
1 6 1 85.817 84.782 1.704 18.288 o
1 6 2 142.419 144.160 2.765 6.943 o
1 6 3 136.428 138.021 2.668 7.461 o
1 6 4 141.931 141.960 2.765 6.943 o
1 6 5 67.239 67.296 1.466 24.689 o
1 6 6 134.606 134.034 2.682 7.384 o
1 6 7 125.457 124.195 2.542 8.217 o
1 6 8 42.694 42.576 1.138 40.979 o
1 6 9 123.739 121.011 2.598 7.868 o
1 6 10 22.349 22.632 0.845 74.365 o
1 6 11 68.809 67.248 1.718 17.992 o
1 6 12 42.871 42.911 1.320 30.480 o
1 6 13 32.952 32.527 1.152 39.992 o
1 6 14 0.373 -0.216 0.482 228.687 o
1 6 15 49.926 48.149 1.557 21.894 o
1 6 16 21.720 20.782 1.040 49.042 o
1 6 17 11.072 10.963 0.838 75.609 o
1 6 18 34.347 33.659 1.285 32.159 o
1 6 19 33.109 32.555 1.285 32.159 o
1 6 20 0.318 0.489 0.552 174.455 o
1 7 0 336.493 341.901 6.257 1.356 o
1 7 1 193.799 194.033 3.673 3.935 o
1 7 2 243.448 240.387 4.504 2.617 o
1 7 3 58.292 58.756 1.306 31.136 o
1 7 4 21.772 22.088 0.663 120.640 o
1 7 5 96.973 96.395 2.011 13.127 o
1 7 6 201.756 201.826 3.904 3.484 o
1 7 7 44.692 44.510 1.173 38.576 o
1 7 8 25.402 25.125 0.845 74.365 o
1 7 9 34.011 34.022 1.047 48.390 o
1 7 10 20.552 20.670 0.831 76.886 o
1 7 11 86.780 86.304 2.102 12.017 o
1 7 12 56.267 56.102 1.585 21.129 o
1 7 13 13.675 13.701 0.789 85.267 o
1 7 14 14.344 14.169 0.859 71.966 o
1 7 15 2.188 1.927 0.608 143.847 o
1 7 16 29.208 28.177 1.201 36.803 o
1 7 17 5.435 4.888 0.691 111.088 o
1 7 18 1.972 2.067 0.628 134.417 o
1 7 19 2.832 2.947 0.642 128.636 o
1 7 20 0.310 0.691 0.538 183.636 o
1 8 0 25.748 25.425 0.719 102.628 o
1 8 1 11.498 11.829 0.475 235.462 o
1 8 2 297.679 295.554 5.517 1.745 o
1 8 3 9.186 9.204 0.440 274.320 o
1 8 4 190.693 191.854 3.715 3.847 o
1 8 5 36.781 36.780 0.985 54.765 o
1 8 6 4.441 4.232 0.405 323.655 o
1 8 7 15.681 15.272 0.656 123.221 o
1 8 8 204.344 200.904 4.050 3.237 o
1 8 9 32.964 32.849 1.061 47.125 o
1 8 10 15.136 14.937 0.747 95.098 o
1 8 11 17.185 16.662 0.810 80.914 o
1 8 12 38.919 37.437 1.264 33.234 o
1 8 13 13.662 14.232 0.817 79.537 o
1 8 14 11.706 11.725 0.824 78.194 o
1 8 15 4.869 4.679 0.677 115.717 o
1 8 16 4.732 4.343 0.684 113.367 o
1 8 17 16.791 16.033 0.943 59.741 o
1 8 18 4.671 5.922 0.712 104.650 o
1 8 19 7.342 7.290 0.712 104.650 o
1 8 20 4.993 4.427 0.642 128.636 o
1 9 0 33.647 34.490 0.922 62.487 o
1 9 1 190.973 192.727 3.736 3.804 o
1 9 2 83.854 85.697 1.858 15.388 o
1 9 3 42.128 42.485 1.096 44.171 o
1 9 4 30.245 30.125 0.901 65.427 o
1 9 5 21.128 20.796 0.747 95.098 o
1 9 6 4.544 4.239 0.433 283.241 o
1 9 7 21.331 21.236 0.803 82.327 o
1 9 8 74.982 75.788 1.844 15.622 o
1 9 9 59.919 59.175 1.585 21.129 o
1 9 10 22.481 22.416 0.922 62.487 o
1 9 11 73.287 73.909 1.934 14.190 o
1 9 12 40.773 41.138 1.355 28.929 o
1 9 13 2.477 2.989 0.594 150.696 o
1 9 14 17.944 17.598 0.964 57.172 o
1 9 15 13.697 13.924 0.894 66.454 o
1 9 16 5.393 6.152 0.719 102.628 o
1 9 17 4.816 4.832 0.719 102.628 o
1 9 18 7.630 7.681 0.747 95.098 o
1 9 19 1.748 2.360 0.587 154.305 o
1 10 0 12.385 12.304 0.573 161.924 o
1 10 1 144.382 146.052 2.982 5.971 o
1 10 2 17.920 18.764 0.705 106.732 o
1 10 3 107.393 107.442 2.325 9.819 o
1 10 4 25.733 26.222 0.873 69.682 o
1 10 5 167.351 167.441 3.429 4.516 o
1 10 6 51.220 52.443 1.404 26.949 o
1 10 7 59.160 59.594 1.564 21.699 o
1 10 8 29.608 30.446 1.047 48.390 o
1 10 9 10.611 9.504 0.656 123.221 o
1 10 10 37.850 36.934 1.236 34.753 o
1 10 11 11.518 11.355 0.747 95.098 o
1 10 12 4.699 5.265 0.649 125.885 o
1 10 13 0.810 0.838 0.573 161.924 o
1 10 14 5.751 5.880 0.705 106.732 o
1 10 15 12.198 12.695 0.873 69.682 o
1 10 16 8.850 8.680 0.775 88.368 o
1 10 17 2.364 1.816 0.628 134.417 o
1 10 18 10.025 9.797 0.782 86.797 o
1 10 19 1.290 1.075 0.538 183.636 o
1 11 0 0.101 0.594 0.356 418.599 o
1 11 1 12.462 12.472 0.621 137.454 o
1 11 2 69.910 69.901 1.690 18.591 o
1 11 3 17.425 17.842 0.740 96.901 o
1 11 4 12.902 13.820 0.670 118.140 o
1 11 5 79.425 80.425 1.934 14.190 o
1 11 6 8.960 8.680 0.601 147.212 o
1 11 7 1.099 1.180 0.447 265.815 o
1 11 8 39.557 39.908 1.264 33.234 o
1 11 9 45.423 46.522 1.425 26.163 o
1 11 10 11.127 11.368 0.747 95.098 o
1 11 11 52.142 53.372 1.613 20.404 o
1 11 12 7.108 7.563 0.740 96.901 o
1 11 13 37.799 36.661 1.362 28.633 o
1 11 14 15.631 16.187 0.957 58.009 o
1 11 15 19.926 19.874 1.027 50.385 o
1 11 16 10.211 10.356 0.845 74.365 o
1 11 17 16.433 16.906 0.943 59.741 o
1 11 18 8.450 7.989 0.719 102.628 o
1 12 0 6.128 5.580 0.510 204.312 o
1 12 1 6.423 6.362 0.531 188.500 o
1 12 2 15.683 16.620 0.747 95.098 o
1 12 3 59.248 59.322 1.564 21.699 o
1 12 4 3.746 3.680 0.489 222.199 o
1 12 5 29.901 29.406 1.040 49.042 o
1 12 6 114.984 117.177 2.675 7.422 o
1 12 7 7.123 6.823 0.615 140.596 o
1 12 8 29.007 29.357 1.103 43.614 o
1 12 9 4.709 5.244 0.608 143.847 o
1 12 10 10.525 10.307 0.789 85.267 o
1 12 11 37.643 37.080 1.355 28.929 o
1 12 12 28.428 27.500 1.187 37.674 o
1 12 13 12.518 12.430 0.866 70.810 o
1 12 14 22.497 22.213 1.075 45.909 o
1 12 15 10.522 9.748 0.838 75.609 o
1 12 16 11.063 11.089 0.838 75.609 o
1 12 17 3.818 3.722 0.628 134.417 o
1 12 18 6.822 6.369 0.691 111.088 o
1 13 0 11.425 11.159 0.670 118.140 o
1 13 1 20.058 19.783 0.845 74.365 o
1 13 2 57.654 57.869 1.578 21.317 o
1 13 3 52.922 52.799 1.494 23.774 o
1 13 4 10.062 11.152 0.691 111.088 o
1 13 5 1.181 0.545 0.475 235.462 o
1 13 6 32.994 33.617 1.180 38.121 o
1 13 7 2.735 2.242 0.538 183.636 o
1 13 8 47.441 46.522 1.473 24.455 o
1 13 9 16.457 17.346 0.943 59.741 o
1 13 10 45.161 44.853 1.501 23.554 o
1 13 11 8.544 8.848 0.775 88.368 o
1 13 12 11.998 11.068 0.838 75.609 o
1 13 13 10.386 10.719 0.831 76.886 o
1 13 14 6.915 7.242 0.768 89.981 o
1 13 15 10.546 10.377 0.824 78.194 o
1 13 16 4.252 4.371 0.656 123.221 o
1 13 17 0.509 0.475 0.531 188.500 o
1 14 0 40.633 41.480 1.313 30.805 o
1 14 1 4.180 4.525 0.559 170.121 o
1 14 2 0.901 1.110 0.482 228.687 o
1 14 3 21.805 22.339 0.957 58.009 o
1 14 4 82.950 85.075 2.158 11.403 o
1 14 5 20.057 19.616 0.929 61.551 o
1 14 6 9.217 9.616 0.719 102.628 o
1 14 7 30.945 31.124 1.222 35.552 o
1 14 8 9.118 8.910 0.768 89.981 o
1 14 9 11.998 11.955 0.852 73.151 o
1 14 10 4.817 5.007 0.698 108.878 o
1 14 11 1.222 1.529 0.601 147.212 o
1 14 12 0.293 0.265 0.580 158.046 o
1 14 13 9.545 9.567 0.831 76.886 o
1 14 14 1.116 0.279 0.594 150.696 o
1 14 15 15.764 15.740 0.922 62.487 o
1 14 16 3.806 4.141 0.621 137.454 o
1 15 0 4.429 3.764 0.587 154.305 o
1 15 1 34.349 34.846 1.229 35.149 o
1 15 2 1.532 1.823 0.538 183.636 o
1 15 3 3.156 2.842 0.573 161.924 o
1 15 4 33.502 33.065 1.222 35.552 o
1 15 5 20.025 20.286 0.999 53.243 o
1 15 6 8.665 8.436 0.747 95.098 o
1 15 7 0.090 0.363 0.566 165.947 o
1 15 8 10.474 11.431 0.845 74.365 o
1 15 9 18.898 20.021 1.040 49.042 o
1 15 10 14.812 14.371 0.922 62.487 o
1 15 11 7.344 7.255 0.747 95.098 o
1 15 12 11.183 11.376 0.866 70.810 o
1 15 13 4.799 4.707 0.698 108.878 o
1 15 14 1.498 1.138 0.594 150.696 o
1 15 15 0.157 -0.196 0.517 198.827 o
1 16 0 12.329 12.479 0.838 75.609 o
1 16 1 4.490 4.455 0.656 123.221 o
1 16 2 20.248 19.951 1.013 51.785 o
1 16 3 5.678 5.468 0.698 108.878 o
1 16 4 5.881 5.440 0.698 108.878 o
1 16 5 1.127 1.320 0.601 147.212 o
1 16 6 7.965 7.458 0.754 93.345 o
1 16 7 6.639 6.508 0.726 100.664 o
1 16 8 2.988 2.430 0.642 128.636 o
1 16 9 1.421 1.194 0.608 143.847 o
1 16 10 12.783 13.003 0.873 69.682 o
1 16 11 2.106 2.647 0.649 125.885 o
1 16 12 4.525 4.476 0.684 113.367 o
1 16 13 0.786 0.587 0.573 161.924 o
1 16 14 5.959 5.468 0.656 123.221 o
1 17 0 2.825 3.080 0.656 123.221 o
1 17 1 31.200 31.347 1.264 33.234 o
1 17 2 2.553 3.045 0.649 125.885 o
1 17 3 8.714 8.841 0.789 85.267 o
1 17 4 2.487 3.114 0.642 128.636 o
1 17 5 4.625 4.839 0.698 108.878 o
1 17 6 0.505 0.992 0.594 150.696 o
1 17 7 1.115 0.447 0.594 150.696 o
1 17 8 4.870 5.035 0.698 108.878 o
1 17 9 3.472 3.205 0.670 118.140 o
1 17 10 0.256 -0.356 0.573 161.924 o
1 17 11 9.380 8.638 0.775 88.368 o
1 17 12 0.068 -0.363 0.538 183.636 o
1 17 13 0.403 0.328 0.517 198.827 o
1 18 0 0.288 0.209 0.587 154.305 o
[truncated: 173,303 more chars]
